# Supplementary material for: Smoking-informed methylation and expression QTLs in human brain and colocalization with smoking-associated genetic loci
Source: Neuropsychopharmacology. 2024 Jun 4;49(11):1749–57. doi: 10.1038/s41386-024-01885-4 (PMC11399277; doi:10.1038/s41386-024-01885-4)
Supplement: Supplementary file 2 — Supplementary Table S1 [file 41386_2024_1885_MOESM2_ESM.xlsx]

## Sheet: S1. NAc meQTL Lead
Genetic variant annotations				CpG annotations					Variant metrics								Joint 2DF tests				meQTL mapping summary statistics
Variant	Chromosome	Position	Nearest gene(s)	CpG	Position	Distance from CpG to variant (bp)	Nearest gene(s)	Location in reference to nearest gene(s)	Reference / Effect Allele	Alternate allele (EA)	Alternate allele frequency (EA)	Missingess (EA)	Alternate allele (AA)	Alternate allele frequency (AA)	Missingess (AA)	EA & AA MAF > 0.05;EA & AA Missingness < 0.10	Χ2 2DF statistic	p-value2DF	Effective number of variants tested for association with CpG	Two-stage adjusted p-value2DF	βbaseline	t-statbaseline	SEbaseline	p-valuebaseline	βcases	t-statcases	SEcases	p-valuecases	βcontrols	t-statcontrols	SEcontrols	p-valuecontrols	βinteraction	t-statinteraction	SEinteraction	p-valueinteraction
rs11275304:47176513:TAGGGGAAGAGGGA:T	18	47176514	-	cg05375091	47175523	991	-	-	TAGGGGAAGAGGGA	T	0.290598	0.0168067	T	0.166667	0.019802	1	1524.13	<1E-300	1653	<1E-300	-1.39843	-39.5744	0.0353367	7.26e-100	-1.49492	-20.838	0.0717401	2e-24	-1.36884	-33.0137	0.0414627	2.56e-73	0.046195	0.580563	0.0795693	0.562157
rs7094698	10	3183747	PITRM1|PITRM1-AS1	cg08713344	3183772	25	PITRM1-AS1|PITRM1	TSS200|Body	G	A	0.319328	0	A	0.267327	0	1	1803.49	<1E-300	1814	<1E-300	1.36803	43.0199	0.0317998	1.05e-106	1.4461	19.4346	0.0744083	3.21e-23	1.34635	37.7596	0.0356557	1.36e-81	0.00557378	0.0753714	0.0739508	0.939991
rs10055995:137698299:C:T	5	137698299	KDM3B	cg17341514	137708501	10202	KDM3B	Body	T	C	0.407563	0	C	0.415842	0	1	1465.41	<1E-300	546	<1E-300	-1.25953	-37.891	0.033241	2.34e-96	-1.2556	-18.6021	0.0674976	1.8e-22	-1.26545	-33.457	0.0378232	3.96e-74	0.022884	0.288014	0.0794544	0.77362
rs75825590:157198648:C:CAT	6	157198649	ARID1B	cg23603995	157198648	1	ARID1B	Body	C	CAT	0.292373	0.00840336	CAT	0.43	0.00990099	1	1793.13	<1E-300	939	<1E-300	1.34227	42.7841	0.031373	3e-106	1.48014	22.8555	0.0647609	4.81e-26	1.30701	35.6476	0.0366646	5.12e-78	-0.120216	-1.62715	0.0738813	0.105205
rs1009171:58421903:T:C	11	58421903	-	cg17909433	58404299	17604	-	-	T	C	0.39916	0	C	0.415842	0	1	1372.83	7.85e-299	963	5.93e-290	-1.21027	-36.3842	0.0332635	4.07e-93	-1.35124	-19.1712	0.070483	5.5e-23	-1.17669	-31.7063	0.037112	7.01e-71	-0.230818	-2.85737	0.0807796	0.00470135
rs34803809:68496837:CA:C	11	68496838	MTL5	cg07326602	68495403	1435	MTL5	Body	C	CA	0.319328	0	CA	0.410891	0	1	1330.54	1.19e-289	1171	1.1e-280	-1.24313	-37.3873	0.0332501	2.77e-95	-1.14269	-19.3389	0.0590878	3.9e-23	-1.26616	-30.9282	0.0409386	2.15e-69	-0.00943028	-0.12811	0.0736107	0.898184
rs10418662	19	46930025	-	cg17513925	46929698	327	-	-	C	A	0.367521	0.0168067	A	0.525253	0.019802	1	1299.87	5.46e-283	1270	5.45e-274	-1.19544	-36.805	0.0324804	4.96e-94	-1.34104	-17.6738	0.0758773	1.32e-21	-1.15677	-31.4246	0.036811	2.4e-70	-0.0778752	-0.969559	0.0803202	0.333382
rs1045286	1	227179037	CDC42BPA	cg10327440	227177885	1152	CDC42BPA	3'UTR	G	T	0.457983	0	T	0.351485	0	1	1299.4	6.91e-283	1611	8.73e-274	1.2944	36.6295	0.0353376	1.19e-93	1.31217	12.941	0.101397	1.34e-16	1.2843	33.6442	0.0381731	1.81e-74	-0.161228	-1.8321	0.0880017	0.0683521
rs6089828	20	61668998	LOC100144597|LINC00029|LOC63930	cg25229408	61667764	1234	LINC00029|LOC63930	Body	T	C	0.419492	0.00840336	C	0.410891	0	1	1257.95	6.91e-274	1425	7.72e-265	1.2354	36.4502	0.0338927	2.92e-93	1.25091	16.8806	0.0741035	7.7e-21	1.23338	31.1929	0.0395405	6.65e-70	-0.0735206	-0.934747	0.078653	0.350992
rs7094698	10	3183747	PITRM1|PITRM1-AS1	cg24298897	3183815	68	PITRM1-AS1|PITRM1	Body	G	A	0.319328	0	A	0.267327	0	1	1247.37	1.37e-271	1816	1.95e-262	1.05025	35.5276	0.0295616	3.13e-91	1.18443	19.9731	0.0593014	1.09e-23	1.00737	29.1281	0.0345841	7.48e-66	0.111801	1.63964	0.0681859	0.102576
rs8033577:56138416:G:A	15	56138416	NEDD4	cg05129572	56138634	218	NEDD4	Body	A	G	0.211864	0.00840336	G	0.39	0.00990099	1	1247.09	1.58e-271	1533	1.9e-262	-1.22808	-34.4699	0.0356277	7.41e-89	-1.31556	-21.3152	0.0617195	8.08e-25	-1.21572	-28.1558	0.0431781	7.08e-64	0.0146892	0.177708	0.082659	0.859124
rs1853581	13	28929885	FLT1	cg15798462	28929866	19	FLT1	Body	C	A	0.617647	0	A	0.336634	0	1	1226.14	5.59e-267	1492	6.55e-258	-1.22654	-34.8113	0.0352341	1.25e-89	-1.19139	-13.9638	0.08532	8.94e-18	-1.2263	-32.1115	0.0381888	1.21e-71	0.0661237	0.86441	0.0764957	0.388349
rs11100449	4	140952110	MAML3	cg27341708	140952109	1	MAML3	Body	G	A	0.483193	0	A	0.351485	0	1	1219.15	1.84e-265	1290	1.86e-256	1.27672	35.2891	0.0361788	1.06e-90	1.48932	14.9521	0.0996057	7.37e-19	1.22725	31.5529	0.0388949	1.37e-70	0.118638	1.26465	0.0938106	0.207398
rs4835678	5	137708434	KDM3B	cg11762800	137708471	37	KDM3B	Body	T	C	0.411765	0	C	0.415842	0	1	1212.25	5.79e-264	546	2.48e-255	-1.25616	-34.3847	0.0365326	1.16e-88	-1.27712	-16.0676	0.0794839	5.02e-20	-1.26298	-30.8882	0.0408887	2.56e-69	-0.00844756	-0.0972891	0.0868295	0.92259
rs4646605	15	58287912	ALDH1A2	cg24912701	58270510	17402	ALDH1A2	Body	C	A	0.37395	0	A	0.26	0.00990099	1	1205.67	1.55e-262	1864	2.27e-253	-1.1917	-35.0848	0.0339663	3.05e-90	-0.99734	-13.922	0.0716374	9.96e-18	-1.23114	-31.8096	0.0387035	4.47e-71	0.0758549	0.981083	0.0773175	0.327681
12:12655795:T:C	12	-	-	cg27610218	12655817	-	DUSP16	Body	T	C	0.52521	0	C	0.435	0.00990099	1	1152.04	6.9e-251	1450	7.85e-242	-1.17986	-33.331	0.0353982	3.05e-86	-1.12992	-11.0952	0.101838	2.46e-14	-1.1822	-32.0769	0.036855	1.4e-71	0.117468	1.3887	0.0845885	0.166395
rs1369038:80477555:C:T	10	80477555	-	cg03627738	80477516	39	-	-	T	C	0.386555	0	C	0.453608	0.039604	1	1146.63	1.03e-249	1617	1.31e-240	-1.04943	-33.894	0.0309622	1.53e-87	-1.0502	-15.297	0.0686542	3.17e-19	-1.04411	-30.2098	0.034562	5.34e-68	0.139144	1.95082	0.0713257	0.0524084
rs11686567:102876609:A:G	2	102876609	-	cg23719516	102870456	6153	-	-	A	G	0.42437	0	G	0.30198	0	1	1141.3	1.48e-248	1272	1.47e-239	-1.26425	-34.207	0.0369587	2.94e-88	-1.15512	-18.5142	0.0623913	2.16e-22	-1.30754	-28.2583	0.0462711	4.36e-64	-0.149573	-1.88232	0.0794621	0.0611758
rs7272	11	82535461	PRCP	cg03493520	82535460	1	PRCP	3'UTR	G	A	0.378151	0	A	0.326733	0	1	1140.5	2.21e-248	1327	2.3e-239	1.22932	34.6014	0.0355281	3.73e-89	1.27299	17.3951	0.073181	2.43e-21	1.2155	28.9466	0.0419911	1.73e-65	-0.000413439	-0.00508497	0.0813061	0.995948
rs10826861:31040980:A:G	10	31040980	-	cg20673407	31040939	41	-	-	A	G	0.504274	0.0168067	G	0.409091	0.019802	1	1136.62	1.54e-247	1778	2.15e-238	1.08981	34.2912	0.031781	1.89e-88	1.13283	15.6961	0.0721727	1.21e-19	1.06919	29.837	0.0358343	2.89e-67	-0.0656583	-0.87095	0.075387	0.384776
rs916072:13637582:A:G	16	13637582	-	cg05360823	13636405	1177	-	-	G	A	0.275424	0.00840336	A	0.376238	0	1	1124.52	6.52e-245	1836	9.4e-236	-1.15494	-34.4514	0.0335237	8.16e-89	-1.21111	-16.2805	0.0743905	3.05e-20	-1.14278	-29.3166	0.0389805	3.13e-66	-0.0127355	-0.168469	0.0755953	0.866376
rs4689855:7766095:G:T	4	7766095	AFAP1|AFAP1-AS1	cg27200895	7763703	2392	AFAP1|LOC84740	3'UTR|Body	T	G	0.273109	0	G	0.465	0.00990099	1	1112.22	3.05e-242	2077	4.97e-233	-1.23922	-34.724	0.0356877	1.97e-89	-1.2666	-15.1643	0.0835252	4.38e-19	-1.23578	-29.703	0.0416047	5.32e-67	-0.219518	-2.65325	0.0827355	0.00858159
rs10838659:47148210:C:T	11	47148210	C11orf49	cg03339077	47165057	16847	C11orf49	Body	T	C	0.327731	0	C	0.569307	0	1	1111.69	3.97e-242	652	2.03e-233	-1.20234	-33.8901	0.0354775	1.56e-87	-1.183	-13.1063	0.0902619	8.57e-17	-1.20576	-30.6581	0.0393292	7.14e-69	-0.0913062	-1.18623	0.0769715	0.23687
rs7204729	16	65093379	CDH11	cg16500501	65093379	0	CDH11	5'UTR	C	T	0.432773	0	T	0.323232	0.019802	1	1102.47	4e-240	1454	4.56e-231	1.26595	33.8219	0.0374299	2.24e-87	1.25238	18.94	0.0661235	8.86e-23	1.25953	27.2717	0.0461846	4.86e-62	0.145022	1.75644	0.0825662	0.0804713
rs10891068	11	110019706	ZC3H12C	cg14982733	110019705	1	ZC3H12C	Body	G	A	0.283898	0.00840336	A	0.112245	0.029703	1	1093.67	3.26e-238	983	2.51e-229	1.50019	31.3797	0.0478075	1.28e-81	1.56439	20.7653	0.0753367	2.3e-24	1.46512	25.7385	0.0569234	9.24e-59	0.145621	1.35273	0.10765	0.177597
rs4579355:42085225:C:T	6	42085225	C6orf132	cg14583341	42085302	77	C6orf132	Body	T	C	0.482301	0.0504202	C	0.407609	0.0891089	1	1092.29	6.48e-238	1218	6.19e-229	-1.08472	-33.5642	0.0323178	8.78e-87	-1.13446	-16.9792	0.0668145	6.16e-21	-1.06284	-28.3549	0.0374833	2.76e-64	-0.0257203	-0.352685	0.0729272	0.724679
rs6559495	9	71985636	FAM189A2	cg02682566	71985689	53	FAM189A2	Body	G	A	0.402542	0.00840336	A	0.559406	0	1	1087.53	7.02e-237	1451	8e-228	-1.10411	-33.7184	0.0327451	3.87e-87	-1.00072	-15.459	0.0647342	2.14e-19	-1.1345	-29.1298	0.0389464	7.42e-66	0.0171476	0.229897	0.0745879	0.818395
rs10873697:85730575:G:A	1	85730575	BCL10	cg17737388	85724454	6121	C1orf52	Body	G	A	0.453782	0	A	0.520202	0.019802	1	1085.7	1.75e-236	1551	2.13e-227	1.22865	32.0746	0.0383061	2.74e-83	1.32243	19.1343	0.069113	5.93e-23	1.20035	26.8249	0.0447477	4.26e-61	0.0258055	0.276904	0.0931928	0.782126
rs11097019	4	40266986	-	cg00687962	40266942	44	-	-	C	A	0.333333	0.0168067	A	0.284946	0.0792079	1	1075.61	2.72e-234	1483	3.16e-225	-1.31868	-33.1499	0.0397792	8.03e-86	-1.27406	-13.3661	0.0953202	4.28e-17	-1.31135	-29.9493	0.0437856	1.74e-67	0.124642	1.28833	0.0967463	0.199048
12:93687148:A:AGTTC	12	-	-	cg13082318	93687097	-	LOC643339	Body	AGTTC	A	0.268908	0	A	0.39604	0	1	1069.88	4.78e-233	1193	4.48e-224	-1.29249	-32.8399	0.0393572	4.26e-85	-1.12643	-15.6171	0.0721281	1.46e-19	-1.35272	-28.7399	0.0470675	4.54e-65	0.189344	2.26087	0.0837482	0.0247924
rs2589012:57137852:G:A	18	57137852	CCBE1	cg16272894	57138305	453	CCBE1	Body	G	A	0.487395	0	A	0.356436	0	1	1064.63	6.6e-232	1910	9.89e-223	-1.30951	-32.9349	0.0397606	2.55e-85	-1.4544	-13.339	0.109033	4.6e-17	-1.26478	-29.7774	0.0424745	3.79e-67	-0.143326	-1.39336	0.102864	0.164985
rs6509146	19	44646572	ZNF234	cg23489630	44645078	1494	ZNF234	TSS1500	G	A	0.369748	0	A	0.385	0.00990099	1	1063.94	9.31e-232	1251	9.15e-223	1.20897	32.4739	0.0372288	3.1e-84	1.17319	13.4848	0.0870009	3.12e-17	1.22271	29.7001	0.0411687	5.39e-67	-0.178511	-2.11394	0.0844445	0.0357003
rs201719429:56180231:CT:CTT	8	56180232	XKR4	cg09075515	56192721	12489	XKR4	Body	CT	CTT	0.491525	0.00840336	CTT	0.115	0.00990099	1	1062.92	1.55e-231	1167	1.42e-222	-1.29149	-32.5621	0.0396625	1.92e-84	-1.14635	-14.9724	0.076564	7.01e-19	-1.33399	-28.9611	0.0460614	1.62e-65	0.0666909	0.891027	0.0748472	0.373934
rs1967145:10832671:G:A	11	10832671	EIF4G2|ZBED5|BC026354	cg22091621	10831772	899	EIF4G2|LOC101928053	TSS1500|Body	G	A	0.382353	0	A	0.326733	0	1	1048.44	2.16e-228	1875	3.18e-219	-1.24241	-33.2743	0.0373383	4.12e-86	-1.14138	-16.1263	0.0707776	4.38e-20	-1.25654	-28.0781	0.0447514	1.02e-63	-0.0399296	-0.464284	0.0860025	0.642925
rs11709677:119896458:T:G	3	119896458	GPR156	cg24737292	119900832	4374	GPR156	Body	T	G	0.428571	0	G	0.509901	0	1	1047.3	3.81e-228	1015	3.04e-219	-1.25645	-33.2184	0.0378239	5.56e-86	-1.14271	-14.8567	0.0769155	9.33e-19	-1.30791	-28.7503	0.045492	4.33e-65	0.156753	1.88825	0.0830148	0.0603707
rs7153182:38455293:T:G	14	38455293	C14orf25	cg27636669	38455290	3	-	-	G	T	0.398305	0.00840336	T	0.19	0.00990099	1	1039.02	2.39e-226	1226	2.3e-217	-1.40299	-32.1527	0.0436352	1.79e-83	-1.37512	-18.0628	0.0761301	5.66e-22	-1.42851	-26.6975	0.0535072	7.96e-61	-0.102256	-1.08673	0.0940952	0.278402
rs10737713:90824563:A:T	1	90824563	-	cg27634845	90823816	747	-	-	A	T	0.357143	0	T	0.351485	0	1	1034.88	1.9e-225	1230	1.84e-216	1.34816	32.7945	0.0411094	5.45e-85	1.36598	14.7851	0.0923889	1.11e-18	1.35565	28.5705	0.0474492	1e-64	0.131007	1.31096	0.0999321	0.191304
rs3842554:240158529:A:AAGAAAATCAAAGATCCTT	2	240158530	HDAC4	cg01377051	240158575	45	HDAC4	Body	A	AAGAAAATCAAAGATCCTT	0.210084	0	AAGAAAATCAAAGATCCTT	0.509901	0	1	1031.49	1.03e-224	1670	1.35e-215	1.21292	31.579	0.038409	4.22e-82	1.23476	16.3863	0.0753529	2.39e-20	1.20772	27.6222	0.0437229	9e-63	0.0362623	0.435381	0.0832885	0.663733
rs1550949:335486:T:A	8	335486	-	cg14654239	335341	145	-	-	T	A	0.194915	0.00840336	A	0.195	0.00990099	1	1023.95	4.5e-223	1559	5.5e-214	-1.42545	-32.8084	0.0434477	5.05e-85	-1.37956	-11.8856	0.11607	2.5e-15	-1.42717	-29.7099	0.0480367	5.16e-67	0.0286089	0.273427	0.104631	0.784793
rs6448419:25955470:A:G	4	25955470	-	cg24005310	25955517	47	-	-	A	G	0.533613	0	G	0.459596	0.019802	1	1014.97	4.01e-221	1291	4.06e-212	1.22508	32.0473	0.0382274	3.19e-83	1.23221	16.0928	0.0765687	4.73e-20	1.22761	27.4952	0.0446482	1.65e-62	-0.0252673	-0.277368	0.0910968	0.78177
rs1133896:32832817:A:G	6	32832817	-	cg21712377	32829062	3755	-	-	A	G	0.365546	0	G	0.39604	0	1	1004.38	7.97e-219	5030	1.39e-209	1.27019	31.9234	0.0397887	6.3e-83	1.46057	12.8594	0.11358	1.67e-16	1.24019	28.9658	0.0428155	1.59e-65	0.167688	1.58154	0.106028	0.115259
rs147398495:46249943:GTTC:G	3	46249944	CCR3|CCR1	cg13144783	46249795	149	CCR1	1stExon|5'UTR	G	GTTC	0.346154	0.0168067	GTTC	0.457447	0.0693069	1	1001.48	3.4e-218	1428	3.81e-209	-1.1795	-30.0971	0.03919	1.77e-78	-1.36208	-19.0149	0.071632	7.59e-23	-1.14495	-25.2965	0.0452612	8.57e-58	-0.0457279	-0.465566	0.0982199	0.642008
rs2241790	19	54655647	CNOT3	cg13079150	54655647	0	CNOT3	Body	C	T	0.365546	0	T	0.0792079	0	1	998.214	1.74e-217	1063	1.45e-208	1.45939	33.0715	0.0441282	1.22e-85	1.64343	14.9728	0.109761	7e-19	1.40532	27.8214	0.0505122	3.47e-63	0.0258984	0.287745	0.0900046	0.773826
rs7144259:65537559:T:A	14	65537559	MAX	cg10193422	65537522	37	MAX	Body	T	A	0.317391	0.0336134	A	0.141414	0.019802	1	991.207	5.78e-216	1375	6.24e-207	-1.28258	-31.6981	0.0404623	2.18e-82	-1.25738	-17.0158	0.0738945	5.67e-21	-1.29472	-26.489	0.0488775	2.22e-60	-0.0178878	-0.201882	0.0886049	0.840204
rs1923880	13	47366033	ESD	cg27021512	47371635	5602	ESD	TSS1500	G	A	0.432773	0	A	0.484211	0.0594059	1	990.53	8.11e-216	1323	8.42e-207	1.31284	31.4371	0.0417606	9.27e-82	1.30557	16.366	0.0797734	2.5e-20	1.32241	26.8828	0.0491916	3.21e-61	0.0092418	0.093779	0.0985487	0.925374
rs2302156	2	234754273	HJURP	cg20177690	234755729	1456	HJURP	Body	C	T	0.306723	0	T	0.594059	0	1	983.65	2.53e-214	1517	3.01e-205	1.19254	31.7453	0.0375659	1.68e-82	1.26416	15.589	0.0810934	1.56e-19	1.16798	27.2146	0.0429173	6.41e-62	0.0722144	0.880742	0.0819927	0.379464
rs7741806:31158786:T:C	6	31158786	-	cg10473907	31167664	8878	HCG27	Body	T	C	0.453782	0	C	0.355	0.00990099	1	975.431	1.54e-212	4829	2.7e-203	-1.13137	-31.3558	0.0360816	1.46e-81	-1.17213	-17.4461	0.0671861	2.17e-21	-1.11128	-25.9049	0.0428985	4.02e-59	-0.00282798	-0.033412	0.0846399	0.973378
12:117490754:TCTC:T	12	-	-	cg10289460	117491923	-	TESC	Body	TCTC	T	0.319328	0	T	0.495	0.00990099	1	949.21	7.62e-207	1424	8.51e-198	1.2544	31.0189	0.0404398	9.57e-81	1.32769	14.9093	0.0890514	8.19e-19	1.22615	26.9615	0.045478	2.19e-61	0.0522526	0.5457	0.0957533	0.585851
rs11362443:71219785:TA:T	17	71219786	FAM104A	cg26576875	71189068	30718	COG1	TSS200	T	TA	0.491597	0	TA	0.505051	0.019802	1	947.38	1.9e-206	1429	2.13e-197	1.30412	31.5418	0.0413456	5.18e-82	1.28771	13.1096	0.0982264	8.49e-17	1.30023	27.8481	0.0466901	3.05e-63	0.0958642	0.949282	0.100986	0.343569
rs690461:74118366:A:G	18	74118366	ZNF516	cg24786174	74118243	123	ZNF516	Body	G	A	0.461538	0.0168067	A	0.459596	0.019802	1	946.895	2.42e-206	1651	3.14e-197	1.27187	31.2544	0.0406943	2.57e-81	1.31056	12.4519	0.105249	5.11e-16	1.25356	28.1397	0.0445477	7.64e-64	0.135738	1.33292	0.101835	0.184002
rs4449074	2	200126137	-	cg09024069	200126093	44	-	-	C	T	0.478261	0.0336134	T	0.235	0.00990099	1	946.212	3.41e-206	894	2.39e-197	-1.18373	-31.3253	0.0377883	1.73e-81	-1.29351	-16.0794	0.0804448	4.88e-20	-1.14495	-26.2233	0.0436615	8.24e-60	0.00816196	0.0905561	0.0901316	0.927932
rs6089828	20	61668998	LOC100144597|LINC00029|LOC63930	cg10092770	61668397	601	NCRNA00029	TSS200	T	C	0.419492	0.00840336	C	0.410891	0	1	943.864	1.1e-205	1425	1.23e-196	-1.28611	-31.6674	0.0406129	2.59e-82	-1.22636	-14.7274	0.0832707	1.29e-18	-1.30641	-26.9623	0.0484532	2.18e-61	-0.262685	-2.82512	0.0929821	0.00518203
rs1120392:8487053:C:A	6	8487053	LOC100506207	cg02090877	8482345	4708	LOC100506207	Body	A	C	0.37395	0	C	0.40099	0	1	941.159	4.26e-205	1357	4.54e-196	-1.23976	-31.5897	0.0392459	3.98e-82	-1.18797	-14.4058	0.0824646	2.89e-18	-1.25976	-27.0856	0.0465103	1.2e-61	0.0143181	0.157994	0.0906242	0.874613
rs6944877:1952582:T:G	7	1952582	MAD1L1	cg11050988	1952600	18	MAD1L1	Body	T	G	0.457983	0	G	0.536082	0.039604	1	939.698	8.86e-205	1167	8.11e-196	1.23534	30.4952	0.0405091	1.83e-79	1.35952	16.3529	0.083136	2.58e-20	1.20897	25.9283	0.0466273	3.57e-59	-0.0815096	-0.829849	0.0982222	0.407567
rs13024601:100902032:C:T	2	100902032	LONRF2	cg05962463	100905783	3751	LONRF2	Body	T	C	0.365546	0	C	0.460396	0	1	929.423	1.51e-202	1173	1.39e-193	-1.2669	-30.3625	0.0417257	3.89e-79	-1.34013	-15.6922	0.085401	1.22e-19	-1.27124	-26.1377	0.0486365	1.26e-59	0.126259	1.28875	0.0979701	0.198904
rs7796643:157180468:T:G	7	157180468	DNAJB6	cg13233653	157182007	1539	DNAJB6	Body	G	T	0.369748	0	T	0.554455	0	1	925.427	1.11e-201	1549	1.35e-192	1.15141	29.8079	0.0386278	9.27e-78	1.26486	18.0466	0.0700885	5.86e-22	1.11193	24.4897	0.0454039	5.32e-56	0.119288	1.29738	0.0919449	0.195923
rs60696512:125368648:GC:G	2	125368649	CNTNAP5	cg07771321	125368595	54	CNTNAP5	Body	GC	G	0.512712	0.00840336	G	0.386139	0	1	923.627	2.74e-201	1385	2.97e-192	-1.19565	-30.3201	0.0394343	4.95e-79	-1.2522	-15.7105	0.0797051	1.17e-19	-1.1876	-26.0155	0.0456495	2.31e-59	0.116081	1.31458	0.0883028	0.190084
rs4842886	15	86035773	AKAP13	cg15453257	86021188	14585	AKAP13	5'UTR	A	G	0.403361	0	G	0.575758	0.019802	1	906.633	1.34e-197	1300	1.37e-188	-1.20043	-30.6493	0.0391665	7.66e-80	-1.26982	-16.0064	0.0793321	5.8e-20	-1.1779	-25.5035	0.0461857	3.01e-58	0.085917	0.910504	0.0943621	0.363601
rs1676736:127850006:T:C	10	127850006	ADAM12	cg02805354	127850048	42	ADAM12	Body	C	T	0.419492	0.00840336	T	0.574257	0	1	904.015	4.96e-197	1322	5.15e-188	1.19701	30.8859	0.0387558	2.02e-80	1.09111	12.5594	0.0868757	3.79e-16	1.21044	27.318	0.0443092	3.89e-62	0.074862	0.827518	0.0904657	0.408883
rs57116026:155088170:G:A	7	155088170	INSIG1	cg00333919	155087199	971	-	-	G	A	0.516807	0	A	0.204301	0.0792079	1	903.519	6.36e-197	1494	7.46e-188	-1.09549	-30.2655	0.0361959	6.76e-79	-1.12347	-12.4123	0.0905123	5.7e-16	-1.09584	-27.3761	0.040029	2.94e-62	0.104535	1.39197	0.075099	0.165405
rs925738	2	240241255	HDAC4	cg10639368	240241218	37	HDAC4	Body	C	T	0.451754	0.0420168	T	0.231959	0.039604	1	903.169	7.57e-197	1752	1.04e-187	-1.3337	-30.1994	0.044163	9.85e-79	-1.27992	-14.2258	0.0899718	4.56e-18	-1.34824	-26.4725	0.0509296	2.4e-60	0.0874514	0.901271	0.0970312	0.368477
rs28654380:15916656:G:A	19	15916656	OR10H1	cg26905254	15923097	6441	-	-	G	A	0.281513	0	A	0.484375	0.049505	1	900.224	3.3e-196	1486	3.85e-187	-1.22936	-30.9226	0.039756	1.64e-80	-1.11033	-11.9188	0.0931583	2.28e-15	-1.27987	-27.5348	0.0464818	1.37e-62	0.106064	1.22417	0.0866416	0.222262
rs10491082	17	6557587	MIR4520A|C17orf100|MIR4520B	cg13207180	6558064	477	-	-	C	T	0.508403	0	T	0.386139	0	1	898.252	8.85e-196	1829	1.27e-186	1.21102	30.987	0.0390816	1.15e-80	1.26409	13.6963	0.0922943	1.79e-17	1.19233	26.6583	0.0447265	9.64e-61	-0.0105457	-0.114619	0.0920064	0.908857
rs10816744	9	111620728	-	cg18412092	111620722	6	-	-	G	A	0.336134	0	A	0.5	0.029703	1	897.485	1.3e-195	1563	1.59e-186	1.2656	30.9723	0.0408624	1.24e-80	1.06834	14.1183	0.0756706	6.01e-18	1.32448	26.4227	0.0501268	3.07e-60	0.0682793	0.780892	0.0874376	0.435745
rs7790371:134841603:G:C	7	134841603	C7orf49|TMEM140	cg19889856	134856654	15051	C7orf49	TSS1500	G	C	0.557018	0.0420168	C	0.402062	0.039604	1	896.573	2.05e-195	1372	2.21e-186	-1.20396	-30.7385	0.039168	4.63e-80	-1.1395	-16.1462	0.070574	4.18e-20	-1.22961	-25.2165	0.048762	1.29e-57	0.0241639	0.263322	0.0917658	0.792561
rs1555167	6	62407067	KHDRBS2	cg26079891	62422009	14942	KHDRBS2	Body	G	T	0.428571	0	T	0.185	0.00990099	1	895.603	3.33e-195	1016	2.65e-186	-1.3951	-29.8238	0.0467781	8.45e-78	-1.30721	-14.1718	0.0922404	5.24e-18	-1.44132	-26.3584	0.0546817	4.22e-60	0.0554254	0.571108	0.0970489	0.568537
rs13011139:86414853:G:C	2	86414853	IMMT	cg10973622	86423274	8421	IMMT	TSS1500	C	G	0.428571	0	G	0.49505	0	1	894.953	4.61e-195	1078	3.9e-186	1.29343	30.3793	0.0425759	3.54e-79	1.23167	14.6858	0.0838682	1.43e-18	1.29335	26.063	0.0496239	1.83e-59	-0.0201007	-0.198735	0.101143	0.842662
rs11311382:200793927:GA:G	2	200793928	C2orf69|TYW5	cg04567952	200775554	18374	C2orf69	TSS1500	GA	G	0.538136	0.00840336	G	0.47	0.00990099	1	891.496	2.59e-194	848	1.73e-185	-1.26362	-30.9243	0.0408618	1.63e-80	-1.13997	-14.2108	0.0802182	4.74e-18	-1.30775	-26.2593	0.0498014	6.89e-60	-0.0547096	-0.589391	0.0928238	0.556232
rs10804111:202145612:C:T	2	202145612	CASP8	cg07227024	202163482	17870	ALS2CR12	Body	T	C	0.368644	0.00840336	C	0.60101	0.019802	1	889.282	7.85e-194	1015	6.25e-185	-1.21166	-30.6351	0.0395512	8.3e-80	-1.26178	-14.8155	0.0851667	1.03e-18	-1.192	-25.8802	0.0460585	4.54e-59	-0.0612021	-0.694215	0.0881601	0.488315
1:94319391:C:CATTTATTTATTTCTC	1	-	-	cg16731318	94313343	-	-	-	C	CATTTATTTATTTCTC	0.44958	0	CATTTATTTATTTCTC	0.529703	0	1	883.402	1.49e-192	1199	1.4e-183	-1.2592	-30.5293	0.0412455	1.51e-79	-1.23797	-14.3467	0.0862895	3.35e-18	-1.25501	-26.0302	0.0482136	2.15e-59	-0.172246	-1.79671	0.0958673	0.0738185
rs2568200	2	85405032	TCF7L1	cg22128724	85402928	2104	TCF7L1	Body	A	G	0.352941	0	G	0.420792	0	1	882.926	1.88e-192	1174	1.74e-183	1.20516	28.8062	0.0418369	3.12e-75	1.19489	17.8548	0.0669228	8.87e-22	1.21163	23.7515	0.0510126	2.49e-54	0.0687615	0.699587	0.0982887	0.48496
18:47019869:G:A	18	-	-	cg25317025	47019823	-	RPL17|RPL17-C18orf32	TSS1500	A	G	0.495798	0	G	0.331683	0	1	878.694	1.56e-191	1513	1.86e-182	-1.26712	-30.2096	0.0419443	9.29e-79	-1.318	-13.8829	0.0949368	1.1e-17	-1.23887	-26.1908	0.0473018	9.68e-60	-0.0514171	-0.514486	0.0999388	0.607454
rs35547810:91690923:T:C	8	91690923	TMEM64	cg16814680	91681699	9224	-	-	T	C	0.419492	0.00840336	C	0.41	0.00990099	1	878.565	1.67e-191	885	1.16e-182	1.2299	29.0546	0.0423306	7.28e-76	1.16732	16.9394	0.0689115	6.74e-21	1.23966	24.3233	0.050966	1.26e-55	0.0272571	0.280893	0.097037	0.779069
rs6003122	22	43637285	SCUBE1	cg04257518	43637266	19	SCUBE1	Body	C	A	0.421053	0.0420168	A	0.278351	0.039604	1	875.261	8.7e-191	1639	1.12e-181	1.23768	30.7285	0.0402779	4.9e-80	1.27881	13.1674	0.0971198	7.27e-17	1.23084	26.493	0.0464589	2.17e-60	0.0246129	0.261168	0.0942417	0.794219
rs539	19	19287802	MEF2BNB-MEF2B|MEF2BNB	cg02784731	19285773	2029	MEF2BNB-MEF2B	Body|5'UTR	A	G	0.516807	0	G	0.405941	0	1	873.789	1.82e-190	943	1.34e-181	1.2466	30.301	0.0411406	5.52e-79	1.28598	13.9391	0.0922575	9.53e-18	1.2455	26.0671	0.0477806	1.79e-59	0.325326	3.31963	0.0980007	0.00106264
rs12647420:152607191:C:T	4	152607191	PET112	cg19511643	152608334	1143	GATB	Body	C	T	0.411017	0.00840336	T	0.489899	0.019802	1	867.194	4.91e-189	904	3.48e-180	1.19097	30.2571	0.0393617	7.09e-79	1.08484	13.6349	0.0795632	2.11e-17	1.23003	26.1014	0.0471251	1.51e-59	-0.0667638	-0.75801	0.0880778	0.449295
rs9276821:32829304:G:A	6	32829304	PSMB9	cg05062939	32829303	1	-	-	A	G	0.44958	0	G	0.42	0.00990099	1	862.494	5.15e-188	5032	9.01e-179	-1.2445	-30.5681	0.0407124	1.21e-79	-1.34669	-13.5095	0.099685	2.93e-17	-1.21237	-26.0766	0.0464925	1.71e-59	-0.0421644	-0.410515	0.102711	0.681847
rs10828645:24671825:G:A	10	24671825	KIAA1217	cg16366546	24672795	970	KIAA1217	Body	A	G	0.617647	0	G	0.225	0.00990099	1	862.364	5.5e-188	1220	5.26e-179	-1.17402	-29.7693	0.0394375	1.16e-77	-1.05843	-11.6251	0.0910463	5.27e-15	-1.19228	-26.967	0.0442125	2.13e-61	0.114024	1.45009	0.078632	0.148525
rs10788631:82206027:G:C	10	82206027	-	cg00277334	82204260	1767	-	-	C	G	0.5	0.00840336	G	0.45	0.00990099	1	862.086	6.32e-188	1790	8.87e-179	-1.36342	-29.4586	0.0462826	6.95e-77	-1.44363	-11.7346	0.123023	3.85e-15	-1.34889	-26.9144	0.050118	2.76e-61	-0.130408	-1.12727	0.115685	0.260917
rs6500637	16	4920661	UBN1	cg04440724	4920505	156	UBN1	Body	T	C	0.365546	0	C	0.455	0.00990099	1	858.292	4.21e-187	1153	3.81e-178	1.20662	30.0609	0.0401392	2.17e-78	1.26083	12.5664	0.100334	3.72e-16	1.17042	26.4647	0.0442256	2.5e-60	-0.158894	-1.6197	0.0981006	0.106798
rs35810725:175976580:C:CAT	2	175976581	ATF2	cg07253311	175976580	1	ATF2	Body	C	CAT	0.168067	0	CAT	0.465347	0	1	857.49	6.29e-187	981	4.84e-178	1.31075	29.0587	0.0451071	7.11e-76	1.30973	11.4712	0.114176	8.21e-15	1.31238	26.9426	0.0487101	2.4e-61	-0.192968	-2.04633	0.0942993	0.0419695
6:29942706:C:CCTGCGGTGGT	6	-	-	cg07792871	29942706	-	HCG9	TSS200	C	CCTGCGGTGGT	0.47479	0	CCTGCGGTGGT	0.539604	0	1	855.829	1.44e-186	3712	2.52e-177	1.29737	29.5461	0.0439101	4.19e-77	1.35436	14.0665	0.0962823	6.86e-18	1.27544	25.6508	0.0497232	1.43e-58	0.096045	0.898711	0.10687	0.369836
rs13086297:52678494:G:A	3	52678494	PBRM1	cg18662262	52787584	109090	NEK4	Body	G	A	0.42437	0	A	0.22	0.00990099	1	855.397	1.79e-186	800	1.12e-177	-1.22891	-29.9113	0.041085	5.12e-78	-1.17345	-13.8461	0.0847493	1.21e-17	-1.25903	-25.762	0.0488713	8.21e-59	0.127408	1.47281	0.0865071	0.1423
rs7649902:46598893:G:C	3	46598893	LRRC2-AS1|LRRC2	cg09902354	46599958	1065	LRRC2-AS1|LRRC2	Body|5'UTR	G	C	0.348739	0	C	0.405941	0	1	855.354	1.83e-186	1386	1.99e-177	1.34486	29.2761	0.0459372	2e-76	1.37341	11.4389	0.120065	9.02e-15	1.35824	26.9166	0.050461	2.73e-61	0.153643	1.30269	0.117943	0.194106
rs1309577	5	64275537	CWC27	cg27267011	64275502	35	CWC27	Body	T	G	0.483193	0	G	0.459596	0.019802	1	854.775	2.44e-186	1100	2.11e-177	-1.2163	-29.5187	0.0412044	4.91e-77	-1.31178	-13.0808	0.100283	9.18e-17	-1.20055	-26.1471	0.0459152	1.2e-59	0.0171983	0.170539	0.100847	0.864751
rs1362125:29691090:T:A	6	29691090	HLA-F	cg11201654	29690766	324	HLA-F	TSS1500	T	A	0.470085	0.0168067	A	0.43	0.00990099	1	853.739	4.1e-186	3611	7.17e-177	-1.25274	-30.1623	0.0415334	1.22e-78	-1.13902	-13.704	0.0831157	1.76e-17	-1.28291	-25.8058	0.0497142	6.59e-59	0.00609351	0.0632584	0.0963272	0.949621
rs56168551:44104306:G:A	6	44104306	TMEM63B	cg04074908	44101190	3116	TMEM63B	5'UTR	G	A	0.226891	0	A	0.407216	0.039604	1	850.63	1.94e-185	1276	1.94e-176	-1.17544	-29.8555	0.0393708	7.05e-78	-1.27237	-14.1075	0.0901911	6.18e-18	-1.15263	-25.5266	0.0451541	2.68e-58	-0.0151652	-0.159923	0.094828	0.873095
rs291335	2	240147847	HDAC4	cg21996813	240149575	1728	HDAC4	Body	A	G	0.651261	0	G	0.371287	0	1	850.464	2.11e-185	1677	2.78e-176	1.07922	30.7353	0.0351133	4.72e-80	1.08154	12.4007	0.0872162	5.89e-16	1.07055	26.3949	0.0405589	3.53e-60	-0.104574	-1.30652	0.0800397	0.192804
rs35682:10328782:G:A	3	10328782	GHRLOS|LINC00852|GHRL|TATDN2	cg08489410	10329245	463	GHRL|GHRLOS	Body	A	G	0.517094	0.0168067	G	0.367347	0.029703	1	850.006	2.65e-185	1207	2.51e-176	1.23443	29.7853	0.0414442	1.05e-77	1.28673	14.0859	0.0913487	6.53e-18	1.227	25.5263	0.0480678	2.68e-58	0.0827453	0.841293	0.0983549	0.401141
rs7253533:44711623:C:T	19	44711623	-	cg08208816	44711625	2	-	-	T	C	0.461864	0.00840336	C	0.34	0.00990099	1	849.7	3.09e-185	1213	2.94e-176	1.20901	29.6397	0.0407902	2.44e-77	1.09311	11.6544	0.0937934	4.84e-15	1.2408	26.7184	0.0464397	7.18e-61	-0.0443329	-0.47394	0.0935411	0.636035
rs10234615:143735249:G:A	7	143735249	-	cg08000746	143729843	5406	-	-	G	A	0.378151	0	A	0.596939	0.029703	1	848.457	5.75e-185	461	2.08e-176	1.24588	28.9112	0.0430932	1.68e-75	1.27901	14.2572	0.0897097	4.21e-18	1.26842	25.4006	0.0499367	5.06e-58	-0.18211	-1.86257	0.0977738	0.0639197
rs57701674:29937238:GGGAC:G	13	29937239	MTUS2	cg19209977	29937065	174	MTUS2	Body	GGGAC	G	0.323529	0	G	0.411458	0.049505	1	848.345	6.09e-185	1571	7.5e-176	-1.21261	-28.7113	0.0422346	5.44e-75	-1.21494	-11.2514	0.107981	1.56e-14	-1.22549	-26.8654	0.045616	3.5e-61	-0.137541	-1.41204	0.0974057	0.159418
rs4963141:880467:G:A	11	880467	CHID1|AX747537	cg08463581	889187	8720	CHID1	Body	G	A	0.470588	0	A	0.341584	0	1	844.023	5.28e-184	1176	4.88e-175	1.06981	29.27	0.0365498	2.08e-76	1.1868	15.469	0.0767215	2.09e-19	1.0361	24.5913	0.0421326	3.15e-56	-0.00173425	-0.0195384	0.0887613	0.98443
rs11896459:208580469:C:T	2	208580469	CCNYL1	cg18757817	208572165	8304	-	-	C	T	0.376068	0.0168067	T	0.27	0.00990099	1	842.744	1e-183	1243	9.77e-175	-1.21231	-29.976	0.0404428	3.53e-78	-1.17467	-13.5255	0.0868487	2.81e-17	-1.22045	-25.6867	0.047513	1.2e-58	-0.20129	-2.22592	0.09043	0.0270828
rs1276675:158091733:C:T	5	158091733	-	cg04497820	158086454	5279	-	-	C	T	0.542373	0.00840336	T	0.39	0.00990099	1	841.994	1.46e-183	1117	1.28e-174	1.19212	29.3833	0.0405712	1.08e-76	1.01844	13.3946	0.0760335	3.97e-17	1.2278	25.7406	0.0476989	9.14e-59	-0.0589343	-0.641008	0.0919399	0.522216
rs2109075	19	42152229	-	cg02484490	42150627	1602	-	-	C	T	0.403361	0	T	0.464646	0.019802	1	841.43	1.93e-183	754	1.14e-174	-1.21369	-29.0691	0.041752	6.69e-76	-1.12393	-14.393	0.0780885	2.98e-18	-1.24642	-25.1847	0.0494912	1.51e-57	-0.0778815	-0.821597	0.0947928	0.412238
rs6058193:33734464:A:G	20	33734464	EDEM2	cg17843510	33732976	1488	EDEM2	Body	A	G	0.239496	0	G	0.267327	0	1	839.335	5.51e-183	826	3.57e-174	1.28539	30.3133	0.0424037	5.15e-79	1.28794	11.4224	0.112756	9.46e-15	1.27152	26.6245	0.0477576	1.14e-60	-0.1688	-1.61654	0.104421	0.107479
11:93679228:A:<CN0>:93681405	11	-	-	cg18213661	93681423	-	-	-	A	<CN0>	0.407563	0	<CN0>	0.551546	0.039604	1	838.057	1.04e-182	1286	1.05e-173	1.24832	29.0226	0.043012	8.78e-76	1.25994	13.967	0.0902083	8.87e-18	1.23861	25.3571	0.0488469	6.31e-58	-0.113572	-1.1229	0.101142	0.262762
rs9812514:73045871:A:G	3	73045871	PPP4R2	cg03847932	73045556	315	PPP4R2	TSS1500	G	A	0.516807	0	A	0.325	0.00990099	1	835.493	3.76e-182	1361	4.01e-173	-1.19105	-28.647	0.0415769	7.95e-75	-1.29317	-16.5995	0.0779038	1.46e-20	-1.16229	-23.6632	0.0491179	3.97e-54	-0.154495	-1.58442	0.097509	0.114603
rs472463:212612741:A:G	1	212612741	NENF	cg15852709	212611013	1728	NENF	Body	A	G	0.428571	0	G	0.5	0.019802	1	834.895	5.07e-182	1350	5.37e-173	-1.24006	-27.9327	0.0443944	5.5e-73	-1.23224	-16.8633	0.0730722	8.01e-21	-1.25164	-23.4632	0.0533447	1.14e-53	-0.15471	-1.50474	0.102815	0.133894
rs11683175:216783829:G:T	2	216783829	-	cg23864375	216784466	637	-	-	G	T	0.462185	0	T	0.352041	0.029703	1	834.35	6.66e-182	1567	8.19e-173	1.27944	29.6011	0.0432227	3.05e-77	1.38145	11.4749	0.120389	8.12e-15	1.25819	26.5081	0.0474644	2.02e-60	0.216301	2.02433	0.106851	0.0442029
rs1251077:76189745:C:G	1	76189745	CR936677|ACADM	cg22875332	76189707	38	ACADM	TSS1500	G	C	0.381356	0.00840336	C	0.32	0.00990099	1	834.264	6.95e-182	1652	9.01e-173	-1.27959	-29.7534	0.0430065	1.27e-77	-1.04327	-13.5759	0.0768471	2.46e-17	-1.3542	-25.4943	0.0531177	3.15e-58	0.0901691	0.986966	0.0913599	0.324795
rs12527426:153392002:G:A	6	153392002	RGS17	cg17707550	153380415	11587	RGS17	5'UTR	G	A	0.283898	0.00840336	A	0.509901	0	1	831.609	2.62e-181	1584	3.26e-172	-1.12064	-28.8668	0.0388211	2.19e-75	-1.07081	-14.5398	0.0736472	2.06e-18	-1.14042	-24.9039	0.0457927	6.33e-57	0.103799	1.22933	0.0844352	0.220324
rs10701589:140036116:C:CTGAT	5	140036117	U7|IK	cg25613667	140044292	8175	WDR55	TSS200	C	CTGAT	0.457983	0	CTGAT	0.391089	0	1	831.481	2.79e-181	609	1.34e-172	-1.30134	-29.2786	0.044447	1.98e-76	-1.25426	-13.7501	0.0912184	1.56e-17	-1.3173	-25.3459	0.0519727	6.67e-58	0.10241	1.00582	0.101818	0.315658
rs6027146	20	58406750	PHACTR3	cg03325394	58406750	0	PHACTR3	Body	C	T	0.264706	0	T	0.564356	0	1	829.558	7.31e-181	1187	6.81e-172	1.19256	29.2521	0.0407685	2.3e-76	1.12554	13.3661	0.0842086	4.28e-17	1.20706	25.5128	0.0473118	2.87e-58	-0.0667064	-0.781132	0.0853971	0.435605
rs861051	2	36705579	CRIM1	cg17787237	36705533	46	CRIM1	Body	A	G	0.277311	0	G	0.589109	0	1	828.291	1.38e-180	1575	1.7e-171	-1.1644	-29.0081	0.0401407	9.55e-76	-1.12971	-13.4608	0.0839255	3.33e-17	-1.17179	-25.4381	0.0460645	4.19e-58	-0.0257956	-0.294408	0.0876184	0.768737
rs2517646	6	30122575	TRIM10	cg07873154	30122544	31	TRIM10	Body	T	C	0.308696	0.0336134	C	0.515306	0.029703	1	828.166	1.47e-180	3551	2.56e-171	1.16762	29.3114	0.039835	1.63e-76	1.12826	13.5812	0.0830749	2.42e-17	1.18255	25.3716	0.0466092	5.86e-58	-0.108415	-1.30764	0.0829092	0.192426
rs7335635	13	36916985	SPG20	cg11583802	36916913	72	SPG20	5'UTR	G	A	0.432773	0	A	0.227723	0	1	826.017	4.29e-180	1324	4.46e-171	-1.1694	-28.9391	0.0404089	1.43e-75	-1.25582	-12.2011	0.102927	1.03e-15	-1.15015	-26.0221	0.0441989	2.24e-59	0.0410721	0.419979	0.0977957	0.674931
rs9925719	16	4461861	CORO7-PAM16|CORO7	cg13544025	4459694	2167	CORO7-PAM16|CORO7	Body	G	A	0.222689	0	A	0.321782	0	1	825.014	7.09e-180	1479	8.23e-171	-1.1213	-28.9049	0.0387929	1.75e-75	-0.908142	-13.2665	0.0684536	5.58e-17	-1.17281	-25.4757	0.0460365	3.46e-58	0.0745301	0.875486	0.08513	0.38231
rs4815405:25317492:T:C	20	25317492	ABHD12	cg16310958	25281332	36160	ABHD12	Body|3'UTR	C	T	0.415966	0	T	0.46	0.00990099	1	824.991	7.17e-180	1262	7.1e-171	1.30286	29.3497	0.0443908	1.31e-76	1.29669	13.4879	0.0961372	3.1e-17	1.30383	25.3588	0.0514151	6.25e-58	-0.0982488	-0.933516	0.105246	0.351626
rs1054515	13	52440130	CCDC70	cg23228047	52440184	54	CCDC70	Body	A	G	0.294118	0	G	0.292079	0	1	824.834	7.76e-180	594	3.62e-171	-1.23256	-29.184	0.0422341	3.42e-76	-1.17118	-12.7883	0.091582	2.03e-16	-1.24682	-25.7156	0.0484848	1.04e-58	-0.0153476	-0.147701	0.10391	0.88272
rs11856652:29889024:T:C	15	29889024	-	cg18584280	29888633	391	-	-	T	C	0.588983	0.00840336	C	0.429293	0.019802	1	823.772	1.32e-179	1336	1.38e-170	1.26479	29.4342	0.04297	8e-77	1.18288	12.2237	0.0967697	9.64e-16	1.28662	25.9683	0.0495458	2.93e-59	0.0851278	0.836051	0.101821	0.404077
rs5999901	22	36034065	-	cg10961414	36034026	39	-	-	T	C	0.0966387	0	C	0.371287	0	1	821.889	3.38e-179	1051	2.79e-170	-1.22281	-29.3732	0.04163	1.14e-76	-1.30164	-13.1378	0.0990761	7.87e-17	-1.18535	-25.4811	0.0465188	3.37e-58	0.0453708	0.499744	0.0907882	0.617779
rs10517951	4	66811323	-	cg06113917	66809014	2309	-	-	A	G	0.197479	0	G	0.277228	0	1	821.834	3.48e-179	1598	4.36e-170	-1.25638	-28.4863	0.0441048	2.05e-74	-1.10207	-12.6906	0.0868411	2.65e-16	-1.32042	-25.7057	0.051367	1.09e-58	0.204914	2.1006	0.0975498	0.0368689
rs10739603:124710303:T:C	9	124710303	TTLL11|BC039180	cg06980463	124710209	94	TTLL11	Body	C	T	0.231092	0	T	0.5	0.00990099	1	821.443	4.23e-179	1248	4.14e-170	-1.19458	-29.4555	0.0405553	7.08e-77	-1.39836	-13.1568	0.106284	7.48e-17	-1.13377	-25.4626	0.0445269	3.7e-58	-0.147154	-1.52998	0.09618	0.127526
rs1923880	13	47366033	ESD	cg04118119	47371987	5954	ESD	TSS1500	G	A	0.432773	0	A	0.484211	0.0594059	1	820.812	5.79e-179	1327	6.03e-170	1.32232	29.497	0.0448291	5.56e-77	1.33591	12.5101	0.106786	4.35e-16	1.31346	25.7742	0.0509604	7.72e-59	-0.225918	-2.1584	0.104669	0.0320309
rs10606763:62892055:GCA:G	2	62892056	-	cg13883027	62892060	4	-	-	G	GCA	0.365546	0	GCA	0.272277	0	1	817.494	3.04e-178	989	2.36e-169	-1.27423	-28.6028	0.0445492	1.03e-74	-1.24566	-12.9359	0.0962948	1.36e-16	-1.27328	-25.4982	0.0499363	3.09e-58	0.130156	1.23188	0.105656	0.21937
rs1092052	14	58178681	SLC35F4	cg18444006	58179073	392	SLC35F4	Body	C	T	0.529412	0	T	0.336634	0	1	813.937	1.8e-177	1285	1.82e-168	-1.23041	-28.826	0.0426841	2.77e-75	-1.22039	-13.5718	0.0899208	2.49e-17	-1.24241	-25.0947	0.0495088	2.39e-57	0.130584	1.41991	0.0919664	0.157117
rs1044013	1	154243115	HAX1|UBAP2L	cg14859874	154238265	4850	UBAP2L	Body	T	C	0.508403	0	C	0.371287	0	1	812.154	4.4e-177	879	3.03e-168	-1.29392	-29.454	0.0439303	7.14e-77	-1.34208	-13.3181	0.100771	4.86e-17	-1.27163	-25.1949	0.0504718	1.44e-57	-0.100003	-0.964807	0.10365	0.335751
rs111248327:144338238:A:G	8	144338238	ZFP41	cg12888521	144346762	8524	-	-	A	G	0.29386	0.0420168	G	0.520202	0.019802	1	809.123	2e-176	1544	2.42e-167	1.12979	28.8334	0.0391832	2.66e-75	1.18974	12.2331	0.0972562	9.39e-16	1.11312	25.6802	0.0433454	1.24e-58	-0.0551232	-0.609175	0.0904884	0.543067
rs11696758:17927003:A:G	20	17927003	SNX5	cg02912291	17944845	17842	SNORD17|SNX5	TSS1500|Body	G	A	0.42437	0	A	0.381188	0	1	808.286	3.04e-176	1854	4.42e-167	-1.02938	-28.5219	0.0360909	1.66e-74	-0.998264	-14.2333	0.0701359	4.48e-18	-1.04428	-24.611	0.0424316	2.85e-56	0.138377	1.67512	0.0826069	0.0953985
rs2015661:80253968:A:G	5	80253968	-	cg10154812	80253900	68	-	-	G	A	0.513393	0.0588235	A	0.379121	0.0990099	1	807.991	3.52e-176	1394	3.86e-167	1.20353	29.1284	0.0413183	4.73e-76	1.12677	9.9702	0.113013	7.32e-13	1.24398	26.6193	0.0467322	1.17e-60	-0.117434	-1.24551	0.094286	0.214333
rs6512044	19	15649509	CYP4F22	cg16762802	15649508	1	CYP4F22	Body	G	A	0.47479	0	A	0.49505	0	1	807.802	3.87e-176	1558	4.74e-167	1.30914	29.4305	0.0444824	8.18e-77	1.15117	13.7706	0.0835967	1.48e-17	1.36772	24.8631	0.0550099	7.8e-57	0.0408054	0.425678	0.0958598	0.670778
rs13426316:30670010:G:A	2	30670010	LCLAT1	cg12454169	30669597	413	LCLAT1	TSS1500	G	A	0.235294	0	A	0.19802	0	1	807.253	5.1e-176	1578	6.31e-167	-1.51438	-29.0181	0.0521874	9.01e-76	-1.56348	-13.1116	0.119245	8.45e-17	-1.4844	-25.206	0.0588908	1.36e-57	-0.155138	-1.29893	0.119436	0.195394
rs1533486	10	1511786	ADARB2	cg09316607	1511024	762	ADARB2	Body	T	G	0.462185	0	G	0.559406	0	1	806.452	7.61e-176	2097	1.25e-166	1.26113	29.4307	0.042851	8.17e-77	1.23429	12.9434	0.0953612	1.33e-16	1.25995	25.2769	0.0498459	9.47e-58	0.0685797	0.688181	0.0996536	0.492098
rs917294:44249485:A:G	1	44249485	ST3GAL3	cg13666471	44249486	1	ST3GAL3	Body	G	A	0.26087	0.0336134	A	0.611111	0.019802	1	805.789	1.06e-175	869	7.23e-167	1.22514	27.6627	0.0442886	2.77e-72	1.43138	12.2016	0.117311	1.03e-15	1.19832	25.6303	0.0467541	1.59e-58	0.108233	1.14212	0.0947646	0.254704
rs2281762	13	76123678	UCHL3	cg27024650	76122727	951	UCHL3|COMMD6	TSS1500|5'UTR	G	A	0.542017	0	A	0.183168	0	1	805.789	1.06e-175	1359	1.13e-166	1.19881	28.0243	0.0427773	3.18e-73	1.22867	11.013	0.111566	3.14e-14	1.21086	26.163	0.0462815	1.11e-59	-0.126042	-1.37358	0.0917617	0.171038
rs1493207:12038489:A:T	11	12038489	-	cg03415149	12037969	520	-	-	A	T	0.315789	0.0420168	T	0.396739	0.0891089	1	805.194	1.43e-175	1898	2.13e-166	-1.18407	-28.3474	0.04177	4.66e-74	-1.17663	-13.8109	0.0851955	1.33e-17	-1.18859	-24.7881	0.04795	1.14e-56	-0.00545873	-0.055831	0.0977724	0.95553
rs1010082	1	28267869	SMPDL3B	cg21676740	28262080	5789	SMPDL3B	5'UTR|Body	T	G	0.453782	0	G	0.321782	0	1	804.666	1.86e-175	685	9.99e-167	1.26166	29.8624	0.042249	6.78e-78	1.22263	12.5247	0.0976174	4.18e-16	1.26913	25.4519	0.0498639	3.91e-58	-0.0391401	-0.398304	0.098267	0.690811
rs4963141:880467:G:A	11	880467	CHID1|AX747537	cg02601626	889231	8764	CHID1	Body	G	A	0.470588	0	A	0.341584	0	1	804.187	2.36e-175	1177	2.18e-166	1.08942	27.6087	0.0394592	3.84e-72	1.12927	16.0105	0.0705334	5.74e-20	1.07134	23.4062	0.0457716	1.54e-53	-0.102084	-1.06982	0.0954213	0.285929
rs6089828	20	61668998	LOC100144597|LINC00029|LOC63930	cg06103338	61667933	1065	LINC00029|LINC01056|LOC63930	Body|TSS1500	T	C	0.419492	0.00840336	C	0.410891	0	1	804.04	2.54e-175	1426	2.84e-166	1.17164	29.1239	0.0402294	4.86e-76	1.18618	12.0895	0.0981165	1.4e-15	1.17468	25.6493	0.0457978	1.45e-58	-0.0830219	-0.890665	0.0932134	0.374128
rs9607961:43232818:C:T	22	43232818	ARFGAP3	cg14398247	43216462	16356	ARFGAP3	Body	C	T	0.482906	0.0168067	T	0.272277	0	1	802.573	5.29e-175	1642	6.82e-166	-1.22186	-28.2368	0.043272	8.99e-74	-1.22019	-12.0133	0.10157	1.74e-15	-1.23006	-25.6564	0.0479435	1.39e-58	-0.0508618	-0.517044	0.0983703	0.605669
rs141938195:95027376:AGGC:A	14	95027377	SERPINA4	cg18561199	95027379	2	SERPINA4	TSS1500	A	AGGC	0.588983	0.00840336	AGGC	0.385417	0.049505	1	801.693	8.21e-175	2034	1.31e-165	-1.25962	-28.9338	0.0435345	1.48e-75	-1.24156	-15.2875	0.0812144	3.24e-19	-1.26385	-23.8325	0.0530304	1.63e-54	0.095197	0.999632	0.095232	0.318639
rs2037213	8	33342018	MAK16|TTI2	cg01581037	33342441	423	MAK16	TSS1500	G	T	0.427966	0.00840336	T	0.57	0.00990099	1	799.561	2.38e-174	844	1.58e-165	1.27776	28.5904	0.0446921	1.11e-74	1.35639	13.9946	0.0969225	8.26e-18	1.25665	24.5706	0.0511446	3.51e-56	-0.152527	-1.41952	0.10745	0.157229
rs1171602	10	61437340	SLC16A9	cg12084908	61437386	46	SLC16A9	Body	G	T	0.397436	0.0168067	T	0.525	0.00990099	1	796.915	8.96e-174	1507	1.06e-164	-1.23796	-29.2389	0.0423394	2.49e-76	-1.30476	-11.1516	0.117002	2.08e-14	-1.20015	-25.9337	0.0462776	3.48e-59	0.0376951	0.34288	0.109936	0.732031
rs5992884:18358633:A:G	22	18358633	MICAL3	cg25541582	18358980	347	MICAL3	Body	G	A	0.601695	0.00840336	A	0.29	0.00990099	1	796.5	1.1e-173	1427	1.23e-164	-1.15996	-28.4539	0.0407662	2.48e-74	-1.14773	-11.7031	0.0980714	4.21e-15	-1.17093	-25.6815	0.0455943	1.23e-58	-0.312364	-3.62302	0.0862165	0.000365217
rs9312528:173637789:C:T	4	173637789	GALNTL6	cg02280486	173647266	9477	LOC101928314|GALNTL6	Body	C	T	0.313559	0.00840336	T	0.564356	0	1	796.096	1.35e-173	904	9.57e-165	-1.14128	-28.7144	0.0397459	5.35e-75	-1.01337	-14.1899	0.0714147	5e-18	-1.19175	-24.3874	0.0488677	9.03e-56	0.184227	2.17983	0.0845142	0.0303821
rs2517646	6	30122575	TRIM10	cg08094206	30122523	52	TRIM10	Body	T	C	0.308696	0.0336134	C	0.515306	0.029703	1	795.242	2.07e-173	3551	3.62e-164	1.16707	28.8076	0.0405127	3.09e-75	1.11635	13.6612	0.0817166	1.97e-17	1.17837	24.6701	0.0477651	2.1e-56	-0.0366487	-0.433986	0.0844466	0.664744
rs291348:235667690:A:G	1	235667690	B3GALNT2	cg17498841	235667974	284	B3GALNT2	TSS200	G	A	0.5	0	A	0.425	0.00990099	1	795.014	2.32e-173	1121	2.04e-164	1.29619	29.1885	0.0444076	3.34e-76	1.38621	13.3911	0.103518	4.01e-17	1.26896	24.8132	0.0511407	1.01e-56	0.0108344	0.0974659	0.111161	0.922449
rs7426620	3	115099894	-	cg06273195	115099894	0	-	-	C	T	0.466387	0	T	0.459184	0.029703	1	793.738	4.39e-173	918	3.16e-164	1.22011	28.6311	0.0426151	8.73e-75	1.23526	13.044	0.0946997	1.01e-16	1.21357	24.9718	0.0485976	4.47e-57	0.21549	2.1177	0.101757	0.0353766
rs7802492:158409271:A:C	7	158409271	-	cg00086283	158409247	24	-	-	A	C	0.605042	0	C	0.315	0.00990099	1	793.433	5.11e-173	1580	6.33e-164	1.18228	28.696	0.0412001	5.96e-75	1.21398	13.0477	0.0930413	1e-16	1.17309	24.9638	0.0469918	4.66e-57	-0.224267	-2.45704	0.0912754	0.0148199
rs2266514:156173685:T:C	1	156173685	SLC25A44	cg24450063	156163899	9786	SLC25A44	5'UTR|1stExon	T	C	0.310924	0	C	0.641414	0.019802	1	791.125	1.62e-172	811	1.03e-163	-1.22042	-28.3629	0.0430285	4.25e-74	-1.38474	-14.3265	0.0966556	3.53e-18	-1.17866	-24.2049	0.0486953	2.33e-55	0.0742364	0.76707	0.0967792	0.443902
rs3214023	12	53682986	ESPL1	cg04065151	53682969	17	ESPL1	Body	C	T	0.630252	0	T	0.376238	0	1	790.423	2.3e-172	1101	1.99e-163	-1.16211	-28.3131	0.0410449	5.71e-74	-1.15697	-12.9979	0.0890125	1.15e-16	-1.15927	-24.9295	0.0465021	5.55e-57	0.164628	1.83787	0.0895751	0.0674936
rs167679:95313570:A:G	7	95313570	-	cg07366871	95313466	104	-	-	G	A	0.268908	0	A	0.381188	0	1	787.678	9.08e-172	1355	9.65e-163	-1.30357	-28.271	0.04611	7.34e-74	-1.30022	-11.1181	0.116946	2.3e-14	-1.30034	-25.7695	0.0504605	7.91e-59	0.133728	1.2376	0.108054	0.217246
rs10752748	1	2544640	MMEL1	cg19712277	2537838	6802	MMEL1	Body	G	A	0.336134	0	A	0.480198	0	1	787.495	9.94e-172	890	6.95e-163	1.22974	28.5504	0.0430727	1.4e-74	1.22792	14.3459	0.0855937	3.36e-18	1.23078	24.1183	0.0510311	3.66e-55	-0.210156	-2.13109	0.0986141	0.0342441
rs9306336:39873470:A:T	22	39873470	MGAT3	cg10136184	39873409	61	MGAT3-AS1|MGAT3	TSS1500|5'UTR	T	A	0.513514	0.0672269	A	0.215054	0.0792079	1	784.239	5.07e-171	1047	4.16e-162	1.24212	24.4428	0.0508174	1.34e-63	1.32444	20.7817	0.063731	2.23e-24	1.21124	18.7713	0.0645261	2.77e-42	0.0867669	0.819218	0.105914	0.413591
rs9275135:32650736:T:C	6	32650736	-	cg25219495	32640493	10243	-	-	T	C	0.5	0.00840336	C	0.440594	0	1	782.347	1.3e-170	5229	2.28e-161	1.25789	28.4504	0.0442134	2.53e-74	1.25184	14.2736	0.0877034	4.04e-18	1.24964	24.0543	0.0519508	5.1e-55	0.067724	0.646724	0.104719	0.518516
rs66780183:71910475:CCTCCTTTGTCT:C	18	71910477	-	cg06701488	71910618	141	-	-	C	CCTCCTTTGTCT	0.423729	0.00840336	CCTCCTTTGTCT	0.598958	0.049505	1	782.209	1.4e-170	1675	1.84e-161	1.21001	27.8633	0.0434265	8.33e-73	1.35983	15.365	0.0885013	2.68e-19	1.16894	23.3693	0.0500202	1.88e-53	0.124365	1.22631	0.101414	0.221454
rs1133785:160193714:T:C	6	160193714	ACAT2	cg17226148	160230077	36363	PNLDC1	Body	T	C	0.537815	0	C	0.247525	0	1	780.947	2.63e-170	1537	3.17e-161	-1.17541	-28.2583	0.041595	7.91e-74	-1.21168	-13.253	0.0914272	5.78e-17	-1.16079	-24.603	0.0471807	2.97e-56	0.0341566	0.379708	0.0899549	0.704546
12:47771429:T:G	12	-	-	cg02516419	47771422	-	-	-	T	G	0.239316	0.0168067	G	0.163366	0	1	779.835	4.58e-170	1668	6e-161	-1.44859	-28.8457	0.0502184	2.47e-75	-1.87318	-10.9097	0.171698	4.26e-14	-1.33279	-25.7063	0.0518469	1.09e-58	-0.0268323	-0.211541	0.126842	0.83267
rs2281762	13	76123678	UCHL3	cg14135807	76123086	592	UCHL3	TSS1500	G	A	0.542017	0	A	0.183168	0	1	779.605	5.14e-170	1359	5.48e-161	1.24256	28.3357	0.0438513	5e-74	1.23078	11.0863	0.111018	2.53e-14	1.25678	25.6261	0.049043	1.62e-58	-0.080184	-0.850643	0.0942628	0.395937
rs1831494:167634699:C:T	6	167634699	-	cg09054695	167633666	1033	-	-	T	C	0.474576	0.00840336	C	0.41	0.00990099	1	778.785	7.74e-170	1284	7.8e-161	-1.23548	-28.127	0.043925	1.73e-73	-1.28313	-13.1562	0.0975301	7.49e-17	-1.22611	-24.6109	0.0498196	2.85e-56	-0.0649641	-0.618887	0.104969	0.536661
rs35867648:236703278:A:AG	1	236703279	LGALS8	cg03013609	236702902	377	LGALS8	Body	AG	A	0.323529	0	A	0.55	0.00990099	1	777.93	1.19e-169	1549	1.44e-160	-1.2215	-28.727	0.0425211	4.96e-75	-1.20032	-12.7854	0.0938824	2.04e-16	-1.2196	-24.7884	0.0492003	1.14e-56	-0.017265	-0.18316	0.0942616	0.854849
rs9812514:73045871:A:G	3	73045871	PPP4R2	cg20540428	73045686	185	PPP4R2	TSS1500	G	A	0.516807	0	A	0.325	0.00990099	1	775.804	3.44e-169	1361	3.67e-160	-1.20059	-28.2779	0.042457	7.04e-74	-1.20921	-14.3191	0.0844472	3.6e-18	-1.19513	-23.8907	0.0500249	1.2e-54	-0.0669933	-0.671121	0.099823	0.502881
rs2517646	6	30122575	TRIM10	cg24847621	30122565	10	TRIM10	Body	T	C	0.308696	0.0336134	C	0.515306	0.029703	1	774.301	7.29e-169	3551	1.28e-159	1.1763	28.8407	0.0407863	2.55e-75	1.11626	13.9197	0.0801929	1e-17	1.18943	24.0944	0.0493652	4.14e-55	-0.0765092	-0.900187	0.0849925	0.369052
rs10095352:86372432:A:C	8	86372432	-	cg08872550	86375450	3018	CA2	TSS1500	C	A	0.369748	0	A	0.27551	0.029703	1	772.745	1.59e-168	419	5.22e-160	1.24099	27.6592	0.0448671	2.83e-72	1.40355	14.6098	0.0960696	1.73e-18	1.21313	23.6495	0.0512963	4.26e-54	0.0956304	0.830782	0.115109	0.407041
rs7370429:3287764:A:G	2	3287764	TSSC1	cg27429220	3289427	1663	TSSC1	Body	A	G	0.326271	0.00840336	G	0.335	0.00990099	1	772.33	1.95e-168	1785	2.74e-159	-1.32489	-27.8382	0.0475926	9.68e-73	-1.27192	-12.841	0.0990509	1.76e-16	-1.36049	-24.6462	0.0552009	2.37e-56	0.0258131	0.232638	0.110958	0.816269
rs8078583	17	17811465	TOM1L2	cg05444541	17804740	6725	TOM1L2	Body	T	C	0.588235	0	C	0.282178	0	1	771.271	3.32e-168	871	2.27e-159	-1.16512	-28.679	0.0406261	6.58e-75	-1.20741	-11.8029	0.102298	3.17e-15	-1.15856	-25.1389	0.0460864	1.91e-57	-0.0657022	-0.737355	0.0891053	0.46173
rs1753294:37001211:T:G	6	37001211	-	cg10111084	37001154	57	-	-	T	G	0.462185	0	G	0.579208	0	1	771.099	3.61e-168	1462	4.15e-159	1.11593	28.6996	0.0388833	5.83e-75	1.10677	14.1855	0.078021	5.06e-18	1.10955	23.8719	0.0464792	1.32e-54	0.0207945	0.24107	0.0862594	0.809736
rs10796940:155202689:A:C	1	155202689	GBAP1|GBA|DQ786325	cg24589936	155180595	22094	MTX1	Body	A	C	0.310924	0	C	0.55102	0.029703	1	771.075	3.66e-168	586	1.68e-159	1.28913	27.1968	0.0474001	4.62e-71	1.3223	14.8606	0.0889807	9.24e-19	1.28349	23.4572	0.0547164	1.18e-53	-0.0295503	-0.280255	0.105441	0.779558
rs6944877:1952582:T:G	7	1952582	MAD1L1	cg13165778	1952518	64	MAD1L1	Body	T	G	0.457983	0	G	0.536082	0.039604	1	768.839	1.12e-167	1167	1.02e-158	1.27576	28.013	0.0455416	3.41e-73	1.35288	13.2355	0.102216	6.06e-17	1.26365	24.3651	0.0518632	1.01e-55	0.0177308	0.160292	0.110616	0.872805
rs7370429:3287764:A:G	2	3287764	TSSC1	cg04337403	3288737	973	TSSC1	Body	A	G	0.326271	0.00840336	G	0.335	0.00990099	1	768.055	1.66e-167	1785	2.32e-158	-1.32438	-28.3257	0.0467553	5.3e-74	-1.3069	-13.6571	0.0956937	1.99e-17	-1.34491	-24.1151	0.0557704	3.72e-55	-0.00753256	-0.0690685	0.109059	0.945001
rs1005659	7	112111416	IFRD1	cg16570470	112108067	3349	IFRD1	Body	T	C	0.529412	0	C	0.415842	0	1	767.244	2.48e-167	1310	2.55e-158	1.20566	28.0691	0.0429535	2.44e-73	1.3123	12.9236	0.101543	1.4e-16	1.18139	24.4995	0.0482213	5.06e-56	0.188565	1.77497	0.106236	0.0773511
rs2264578	17	80711700	TBCD	cg21556178	80708336	3364	FN3K	Body	G	A	0.420168	0	A	0.331683	0	1	766.175	4.24e-167	1321	4.39e-158	1.21826	27.2518	0.0447041	3.31e-71	1.24526	9.72913	0.127993	1.55e-12	1.20814	25.9137	0.0466218	3.84e-59	0.0500336	0.459814	0.108813	0.646125
rs4142369:40225467:C:T	13	40225467	-	cg13548034	40229620	4153	COG6	TSS200	T	C	0.390756	0	C	0.41	0.00990099	1	764.534	9.63e-167	1358	1.03e-157	-1.35643	-28.0501	0.0483574	2.73e-73	-1.47428	-12.3774	0.11911	6.28e-16	-1.31395	-24.7251	0.0531422	1.58e-56	-0.088214	-0.737261	0.119651	0.461787
rs76156409:49067011:A:T	16	49067011	-	cg09780996	49056918	10093	-	-	A	T	0.382353	0	T	0.585859	0.019802	1	764.351	1.06e-166	1172	9.71e-158	1.21523	27.6814	0.0439008	2.48e-72	1.20604	13.2813	0.0908072	5.36e-17	1.20935	24.2478	0.0498746	1.86e-55	-0.0127388	-0.12838	0.0992277	0.897971
rs9397400	6	151713337	ZBTB2	cg07326490	151713358	21	ZBTB2	TSS1500	C	T	0.226891	0	T	0.52	0.00990099	1	763.772	1.41e-166	1707	1.89e-157	1.2365	28.8202	0.0429038	2.87e-75	1.14983	11.6723	0.0985092	4.6e-15	1.25939	25.0505	0.0502739	2.99e-57	-0.0445035	-0.492297	0.0903996	0.623023
rs10002919:185619665:C:T	4	185619665	MLF1IP	cg04058563	185651563	31898	MLF1IP	Body	C	T	0.138655	0	T	0.257426	0	1	762.073	3.3e-166	2061	5.33e-157	-1.48503	-28.7979	0.0515672	3.27e-75	-1.40612	-12.1658	0.115579	1.13e-15	-1.48196	-24.7803	0.0598038	1.19e-56	0.200622	1.63922	0.122388	0.102664
rs71301827:53423343:T:C	3	53423343	SNORA26	cg18308510	53285628	137715	TKT	Body	T	C	0.369748	0	C	0.106061	0.019802	1	758.62	1.85e-165	1148	1.67e-156	-1.13273	-28.0678	0.0403568	2.46e-73	-1.0222	-12.4684	0.0819836	4.88e-16	-1.15929	-24.5593	0.0472039	3.71e-56	0.051678	0.596048	0.086701	0.551785
rs7160073	14	65450630	CHURC1-FNTB	cg18458904	65450601	29	CHURC1-FNTB	Body	G	T	0.403361	0	T	0.331683	0	1	758.346	2.12e-165	1388	2.31e-156	-1.25671	-27.0906	0.0463891	8.8e-71	-1.29993	-14.1564	0.0918269	5.45e-18	-1.24819	-23.6208	0.0528429	4.96e-54	-0.0531858	-0.483986	0.109891	0.6289
rs115611497:100499404:G:T	9	100499404	-	cg12120033	100498418	986	-	-	G	T	0.444444	0.0168067	T	0.376238	0	1	756.378	5.68e-165	1073	4.79e-156	1.33531	28.5533	0.0467656	1.38e-74	1.40135	9.92947	0.14113	8.31e-13	1.31084	25.6473	0.0511104	1.46e-58	-0.0551066	-0.444589	0.12395	0.657075
rs6910377:119263141:A:G	6	119263141	-	cg08317289	119256453	6688	MCM9	TSS200	G	A	0.415966	0	A	0.57	0.00990099	1	755.547	8.61e-165	1140	7.71e-156	1.22716	28.3322	0.0433132	5.1e-74	1.13525	12.7849	0.0887967	2.05e-16	1.24311	24.333	0.0510875	1.2e-55	0.103334	1.06311	0.0971997	0.288955
rs12603209:1859908:C:T	17	1859908	RTN4RL1	cg02597575	1859835	73	RTN4RL1	Body	C	T	0.558824	0	T	0.376289	0.039604	1	753.268	2.69e-164	1147	2.42e-155	1.12134	26.971	0.0415756	1.82e-70	1.1687	12.6414	0.0924509	3.03e-16	1.12974	24.3611	0.0463747	1.03e-55	-0.0971136	-0.997566	0.0973506	0.319638
rs4713670:33699882:T:C	6	33699882	IP6K3	cg25838726	33699980	98	IP6K3	Body	T	C	0.426724	0.0252101	C	0.161616	0.019802	1	752.87	3.28e-164	1644	4.24e-155	-1.08393	-26.9975	0.0401493	1.55e-70	-1.25963	-15.7695	0.0798779	1.02e-19	-1.04426	-22.4543	0.0465061	2.54e-51	-0.145015	-1.56742	0.0925183	0.118523
rs59953438:167437049:A:C	3	167437049	PDCD10	cg18801567	167450363	13314	PDCD10	5'UTR	A	C	0.268908	0	C	0.375	0.00990099	1	751.572	6.28e-164	1288	6.35e-155	1.16436	27.3609	0.0425556	1.71e-71	1.04939	10.8816	0.0964365	4.63e-14	1.19468	25.1627	0.0474783	1.69e-57	-0.0576017	-0.592183	0.0972701	0.554365
rs11250552:1513616:G:A	10	1513616	ADARB2	cg04012681	1511277	2339	ADARB2	Body	G	A	0.465812	0.0168067	A	0.56	0.00990099	1	751.504	6.5e-164	2097	1.07e-154	1.23846	27.7818	0.0445779	1.36e-72	1.21913	13.3952	0.091012	3.96e-17	1.23967	23.918	0.05183	1.04e-54	0.135696	1.29908	0.104456	0.195342
rs5881841:170189757:T:TAGAC	6	170189758	LINC00574|LINC00242	cg26850117	170189761	3	C6orf208|C6orf122	TSS1500|Body	T	TAGAC	0.235294	0	TAGAC	0.49505	0	1	751.444	6.7e-164	1261	6.63e-155	1.2642	27.86	0.0453769	8.5e-73	1.33769	13.0343	0.102629	1.04e-16	1.24046	24.1154	0.0514385	3.71e-55	-0.0322981	-0.317542	0.101713	0.751148
rs925738	2	240241255	HDAC4	cg07673080	240241154	101	HDAC4	Body	C	T	0.451754	0.0420168	T	0.231959	0.039604	1	751.421	6.78e-164	1752	9.32e-155	-1.33315	-27.2246	0.0489686	3.9e-71	-1.3439	-14.6856	0.0915116	1.43e-18	-1.33394	-23.1464	0.0576308	6.14e-53	0.160124	1.49464	0.107132	0.136509
rs2532977:50950167:C:A	13	50950167	BCMS|DLEU1	cg10393508	50950265	98	-	-	C	A	0.39916	0	A	0.28	0.00990099	1	749.452	1.81e-163	1080	1.54e-154	-1.23664	-27.7451	0.0445715	1.69e-72	-1.24667	-8.82124	0.141326	2.76e-11	-1.22181	-25.916	0.0471449	3.8e-59	-0.021013	-0.190022	0.110582	0.849475
rs11132825:170788533:T:C	4	170788533	-	cg04635280	170788531	2	-	-	T	C	0.407563	0	C	0.462366	0.0792079	1	748.98	2.3e-163	1294	2.33e-154	-1.21918	-26.4279	0.0461324	5.09e-69	-1.19391	-12.092	0.098735	1.39e-15	-1.22187	-24.5512	0.0497682	3.87e-56	-0.0893932	-0.805853	0.11093	0.421239
rs2517646	6	30122575	TRIM10	cg11857238	30122593	18	TRIM10	Body	T	C	0.308696	0.0336134	C	0.515306	0.029703	1	747.734	4.28e-163	3551	7.49e-154	1.17302	27.6225	0.0424661	3.53e-72	1.13421	14.4147	0.0786845	2.82e-18	1.18208	23.2369	0.0508709	3.79e-53	-0.0899704	-1.01636	0.0885223	0.310628
rs17456596	8	80783998	AK055332	cg06002687	80783997	1	-	-	G	A	0.596639	0	A	0.316832	0	1	747.489	4.84e-163	1281	4.87e-154	1.20271	27.8057	0.043254	1.18e-72	1.18586	12.2097	0.0971251	1e-15	1.20342	24.4625	0.0491947	6.12e-56	0.0204587	0.207893	0.0984097	0.835514
rs1544198	10	6314221	-	cg10149807	6314061	160	-	-	A	G	0.365546	0	G	0.608911	0	1	746.908	6.47e-163	1869	9.49e-154	-1.24713	-27.5219	0.045314	6.47e-72	-1.25363	-10.9206	0.114795	4.12e-14	-1.241	-25.0529	0.049535	2.96e-57	0.131262	1.2614	0.104061	0.208565
rs9789279:50936799:C:A	19	50936799	MYBPC2	cg09281364	50936093	706	MYBPC2	TSS200	C	A	0.444444	0.092437	A	0.478947	0.0594059	1	746.292	8.8e-163	1538	1.06e-153	1.21277	26.6736	0.045467	1.12e-69	1.25053	18.1471	0.0689105	4.72e-22	1.1826	20.42	0.0579141	2.02e-46	0.204821	1.99154	0.102845	0.0477173
rs150614831:44735301:AAAAAAT:A	4	44735302	-	cg02466788	44740834	5532	-	-	AAAAAAT	A	0.579832	0	A	0.3	0.00990099	1	745.074	1.62e-162	1503	1.91e-153	-1.18027	-28.0722	0.0420442	2.39e-73	-1.11064	-11.639	0.095424	5.06e-15	-1.20219	-24.6903	0.0486909	1.89e-56	0.0598263	0.649908	0.0920535	0.516462
rs2146727:167282147:G:A	1	167282147	POU2F1	cg08146708	167393634	111487	-	-	A	G	0.452991	0.0168067	G	0.39604	0	1	744.209	2.49e-162	1406	2.75e-153	1.22391	27.2135	0.0449743	4.17e-71	1.21395	14.3627	0.0845209	3.22e-18	1.23086	23.1931	0.0530698	4.79e-53	0.0874098	0.837664	0.104349	0.403172
rs5768410:48564928:C:A	22	48564928	-	cg10018725	48567091	2163	-	-	C	A	0.331933	0	A	0.260204	0.029703	1	743.889	2.93e-162	2162	4.97e-153	-1.39157	-28.4589	0.0488977	2.41e-74	-1.67314	-11.6796	0.143253	4.5e-15	-1.31689	-24.647	0.05343	2.36e-56	0.136698	1.04635	0.130643	0.2966
rs2281762	13	76123678	UCHL3	cg18060110	76122377	1301	UCHL3|COMMD6	TSS1500|5'UTR	G	A	0.542017	0	A	0.183168	0	1	743.787	3.08e-162	1359	3.29e-153	1.17242	27.3106	0.0429293	2.32e-71	1.14326	10.8595	0.105277	4.94e-14	1.20171	25.0172	0.0480355	3.55e-57	0.0105364	0.114148	0.0923044	0.90923
rs11687870:99948592:G:A	2	99948592	TXNDC9	cg02943303	99952887	4295	EIF5B|TXNDC9	TSS1500|TSS200	G	A	0.423077	0.0168067	A	0.308081	0.019802	1	743.772	3.1e-162	626	1.53e-153	-1.29789	-28.2413	0.045957	8.75e-74	-1.21115	-12.4995	0.0968964	4.48e-16	-1.3036	-24.2391	0.053781	1.95e-55	-0.0451496	-0.439264	0.102785	0.660922
12:32945769:G:C	12	-	-	cg08223187	32945768	-	PKP2	Body	C	G	0.348739	0	G	0.439394	0.019802	1	743.079	4.39e-162	1678	5.78e-153	-1.27366	-27.7472	0.0459021	1.67e-72	-1.26965	-13.7865	0.0920941	1.42e-17	-1.27521	-23.5162	0.0542269	8.62e-54	-0.0865568	-0.822712	0.105209	0.411605
rs6542720:108157525:G:A	2	108157525	-	cg12814117	108157524	1	-	-	G	A	0.377119	0.00840336	A	0.465	0.00990099	1	742.065	7.29e-162	1242	7.1e-153	1.22278	27.2323	0.0449019	3.73e-71	1.1867	14.6242	0.0811458	1.67e-18	1.22639	22.9825	0.0533619	1.47e-52	-0.0495048	-0.463706	0.106759	0.643339
rs9272725:32609513:G:T	6	32609513	HLA-DQA1	cg22933800	32605704	3809	HLA-DQA1	Body	T	G	0.410256	0.0168067	G	0.460396	0	1	741.92	7.84e-162	5180	1.37e-152	-1.30707	-28.9428	0.0451605	1.4e-75	-1.20448	-13.5532	0.088871	2.61e-17	-1.32897	-23.6269	0.0562483	4.8e-54	0.13658	1.38067	0.0989231	0.16885
12:112436195:C:T	12	-	-	cg27393610	112443961	-	TMEM116	Body|5'UTR	C	T	0.12605	0	T	0.262376	0	1	741.684	8.82e-162	365	2.53e-153	1.40113	28.0498	0.0499514	2.73e-73	1.50852	12.3553	0.122095	6.68e-16	1.38749	24.2699	0.0571689	1.66e-55	0.0601237	0.484998	0.123967	0.628183
rs1451362	8	35008702	-	cg11173447	35009729	1027	-	-	A	G	0.315126	0	G	0.237624	0	1	741.072	1.2e-161	901	8.47e-153	1.08805	26.66	0.0408121	1.22e-69	1.08778	9.45271	0.115076	3.68e-12	1.08622	25.5288	0.0425489	2.65e-58	-0.151779	-1.55366	0.0976913	0.121771
rs7750636:106165123:C:T	6	106165123	-	cg14805186	106174927	9804	-	-	T	C	0.403361	0	C	0.29798	0.019802	1	740.302	1.76e-161	1297	1.79e-152	1.23044	27.8703	0.0441488	7.99e-73	1.20374	11.8554	0.101535	2.73e-15	1.2296	24.4898	0.0502087	5.32e-56	-0.0192751	-0.183454	0.105067	0.854619
rs8068576:5672329:A:C	17	5672329	-	cg24587835	5674234	1905	LOC339166	TSS1500	A	C	0.508403	0	C	0.44	0.00990099	1	739.014	3.35e-161	1641	4.32e-152	-1.23652	-27.2454	0.0453845	3.44e-71	-1.32671	-12.3903	0.107076	6.06e-16	-1.21845	-24.197	0.0503553	2.43e-55	0.260614	2.32686	0.112002	0.0209258
GA022440	4	-	-	cg04740228	174089088	-	GALNT7	TSS1500	A	G	0.347458	0.00840336	G	0.358586	0.019802	1	738.842	3.65e-161	1017	2.91e-152	-1.1012	-26.9857	0.0408066	1.67e-70	-1.01572	-13.7011	0.0741341	1.77e-17	-1.13935	-23.476	0.0485325	1.07e-53	0.0300572	0.32822	0.0915764	0.743072
rs4465702:29219515:C:G	19	29219515	BC068609	cg25267487	29217858	1657	-	-	G	C	0.521368	0.0168067	C	0.411458	0.049505	1	738.329	4.72e-161	1743	6.46e-152	1.29563	27.5726	0.0469899	4.77e-72	1.41898	11.9356	0.118887	2.17e-15	1.25936	24.4105	0.0515909	8.01e-56	-0.0458015	-0.389496	0.117592	0.697304
rs1215105:15294205:G:A	9	15294205	TTC39B	cg27236218	15294157	48	TTC39B	Body	A	G	0.487395	0	G	0.485	0.00990099	1	735.741	1.72e-160	1692	2.29e-151	1.24189	28.4178	0.0437011	3.07e-74	1.14245	13.0248	0.0877135	1.07e-16	1.24061	23.7928	0.0521425	2.01e-54	-0.0428533	-0.429203	0.099844	0.668216
rs12076644:208949367:A:G	1	208949367	-	cg04689331	208949433	66	-	-	A	G	0.306723	0	G	0.424242	0.019802	1	735.478	1.96e-160	1383	2.13e-151	-1.20527	-27.3124	0.0441291	2.29e-71	-1.17454	-13.4884	0.0870776	3.1e-17	-1.20981	-23.5274	0.0514211	8.12e-54	-0.0776732	-0.768867	0.101023	0.442836
rs1108722:151431466:A:G	7	151431466	PRKAG2	cg07547279	151433873	2407	PRKAG2	TSS1500|Body	G	A	0.412281	0.0420168	A	0.226804	0.039604	1	734.669	2.94e-160	1467	3.39e-151	-1.3145	-27.5706	0.0476775	4.82e-72	-1.34885	-14.7665	0.0913453	1.17e-18	-1.29661	-22.7293	0.0570459	5.74e-52	0.048193	0.43497	0.110796	0.664031
rs2532925	6	30899163	SFTA2	cg04145681	30899162	1	SFTA2	3'UTR	A	G	0.300847	0.00840336	G	0.608911	0	1	734.263	3.6e-160	4520	6.3e-151	-1.1919	-27.0714	0.044028	9.9e-71	-1.22699	-13.9663	0.0878536	8.89e-18	-1.17754	-23.2208	0.0507107	4.13e-53	0.129265	1.35072	0.0957004	0.178237
rs12568144:45965307:G:A	1	45965307	CCDC163P|MMACHC	cg01836612	45976480	11173	MMACHC	3'UTR	G	A	0.445378	0	A	0.415842	0	1	733.11	6.42e-160	720	3.63e-151	-1.18818	-25.7511	0.0461411	3.39e-67	-1.17683	-16.5706	0.0710195	1.56e-20	-1.19	-21.4132	0.0555732	7.66e-49	-0.0893997	-0.827288	0.108064	0.409013
rs35263557:37627087:GTTTC:G	9	37627088	-	cg13805884	37627045	43	-	-	G	GTTTC	0.330435	0.0336134	GTTTC	0.575758	0.019802	1	733.062	6.57e-160	1344	6.93e-151	-1.18947	-26.9622	0.0441161	1.92e-70	-1.09645	-12.6706	0.0865346	2.8e-16	-1.23646	-23.9273	0.0516755	9.91e-55	0.0112056	0.114924	0.097504	0.908615
rs697092:53238828:G:C	5	53238828	ARL15	cg09643539	53238771	57	ARL15	Body	G	C	0.408696	0.0336134	C	0.109375	0.049505	1	732.866	7.25e-160	1504	8.55e-151	-1.1195	-26.9184	0.0415884	2.51e-70	-1.12728	-13.4607	0.0837463	3.33e-17	-1.15199	-23.4878	0.0490461	1e-53	0.0196342	0.227323	0.0863713	0.820394
rs1048257	14	105404384	AHNAK2	cg21017887	105400489	3895	-	-	C	T	0.470588	0	T	0.341584	0	1	732.554	8.47e-160	859	5.71e-151	1.22652	27.3029	0.0449228	2.43e-71	1.20841	13.7017	0.0881945	1.77e-17	1.23504	23.3413	0.0529122	2.18e-53	-0.121513	-1.1545	0.105251	0.249607
rs2264578	17	80711700	TBCD	cg03115019	80708279	3421	FN3K	Body	G	A	0.420168	0	A	0.331683	0	1	732.189	1.02e-159	1321	1.05e-150	1.22205	27.4705	0.0444859	8.82e-72	1.31892	11.4343	0.115348	9.14e-15	1.19519	24.5244	0.0487347	4.45e-56	0.143407	1.3281	0.107979	0.185586
rs71859029:35001518:CGT:C	18	35001519	CELF4	cg15355235	35001518	1	CELF4	Body	C	CGT	0.264706	0	CGT	0.494898	0.029703	1	731.522	1.42e-159	897	9.99e-151	-1.21965	-27.8659	0.0437686	8.2e-73	-1.18041	-12.4026	0.0951742	5.85e-16	-1.223	-24.0353	0.0508836	5.63e-55	-0.0340958	-0.35304	0.0965778	0.724413
rs62214343:46999083:A:C	21	46999083	-	cg25463214	46998586	497	-	-	A	C	0.313559	0.00840336	C	0.459184	0.029703	1	731.52	1.42e-159	1460	1.63e-150	1.15197	27.7582	0.0415003	1.56e-72	1.07919	13.5076	0.0798947	2.94e-17	1.18674	23.4321	0.0506461	1.35e-53	-0.082633	-0.899791	0.0918357	0.369262
rs10143672:65011020:G:A	14	65011020	HSPA2	cg25598086	65006720	4300	HSPA2	TSS1500	A	G	0.368644	0.00840336	G	0.55	0.00990099	1	731.291	1.59e-159	1249	1.56e-150	1.28218	27.1401	0.047243	6.52e-71	1.29675	12.1177	0.107013	1.3e-15	1.29058	24.1755	0.0533837	2.71e-55	0.119122	1.07591	0.110718	0.283203
rs6944877:1952582:T:G	7	1952582	MAD1L1	cg10028823	1952561	21	MAD1L1	Body	T	G	0.457983	0	G	0.536082	0.039604	1	731.178	1.69e-159	1167	1.54e-150	1.25885	26.757	0.0470474	6.74e-70	1.38024	14.3979	0.0958639	2.95e-18	1.24057	22.8884	0.0542008	2.44e-52	-0.150554	-1.3244	0.113677	0.186809
rs958361:78922488:G:A	16	78922488	WWOX	cg06952529	78922451	37	WWOX	Body	G	A	0.470588	0	A	0.360825	0.039604	1	730.863	1.97e-159	2852	3.45e-150	-1.01668	-28.383	0.03582	3.78e-74	-0.886524	-9.91504	0.089412	8.69e-13	-1.03297	-25.1506	0.0410714	1.8e-57	0.0969018	1.1343	0.0854287	0.257962
rs890798	5	153495869	-	cg04402345	153495868	1	-	-	G	A	0.330508	0.00840336	A	0.52	0.00990099	1	730.616	2.23e-159	1236	2.17e-150	1.27472	27.3002	0.0466929	2.47e-71	1.32325	14.1902	0.0932514	5e-18	1.26789	23.0055	0.0551124	1.3e-52	0.0168279	0.161035	0.104498	0.87222
rs10131376:37445440:C:T	14	37445440	SLC25A21	cg00814218	37445440	0	SLC25A21	Body	T	C	0.676471	0	C	0.311881	0	1	730.205	2.74e-159	1124	2.42e-150	-1.18108	-27.3692	0.0431537	1.63e-71	-1.1154	-12.9308	0.0862591	1.38e-16	-1.20352	-23.7276	0.0507223	2.83e-54	-0.0420241	-0.496808	0.0845881	0.619844
12:121619974:A:C	12	-	-	cg11077949	121619156	-	P2RX7	Body	A	C	0.389831	0.00840336	C	0.415	0.00990099	1	729.013	4.97e-159	1174	4.58e-150	-1.12441	-25.8991	0.043415	1.35e-67	-1.25063	-16.8518	0.0742131	8.22e-21	-1.07628	-21.0957	0.0510188	4.49e-48	-0.188314	-1.77764	0.105935	0.0769098
rs10512825:43309190:A:T	5	43309190	HMGCS1	cg12092888	43314056	4866	HMGCS1	TSS1500	A	T	0.483193	0	T	0.356436	0	1	728.748	5.68e-159	972	4.33e-150	-1.17531	-28.3992	0.0413855	3.43e-74	-1.05052	-12.3562	0.0850198	6.66e-16	-1.22144	-24.0015	0.05089	6.72e-55	0.0720646	0.815287	0.0883917	0.415832
rs2734650:134134745:C:T	7	134134745	AKR1B1	cg15967058	134134745	0	AKR1B1	Body	C	T	0.5	0.0168067	T	0.258242	0.0990099	1	728.544	6.29e-159	1449	7.15e-150	1.24403	26.7991	0.0464206	5.21e-70	1.27299	13.719	0.0927902	1.69e-17	1.24005	23.2451	0.053347	3.63e-53	-0.0618105	-0.599362	0.103127	0.549577
rs113355350:28573707:A:AG	1	28573709	-	cg04993605	28573052	657	-	-	A	AG	0.301724	0.0252101	AG	0.585	0.00990099	1	728.362	6.89e-159	740	4e-150	-1.21567	-28.0632	0.0433189	2.52e-73	-1.10702	-11.5203	0.0960928	7.12e-15	-1.22904	-24.4058	0.0503584	8.21e-56	-0.0833194	-0.886662	0.0939698	0.376275
rs10749838:42090611:T:C	1	42090611	HIVEP3	cg16096631	42092165	1554	HIVEP3	5'UTR	C	T	0.452991	0.0168067	T	0.242574	0	1	728.092	7.88e-159	1091	6.75e-150	1.17174	27.0151	0.0433735	1.39e-70	1.19236	12.9095	0.0923631	1.46e-16	1.17733	23.6947	0.0496873	3.36e-54	-0.0572706	-0.579471	0.0988325	0.562892
rs674754	13	46913416	-	cg24211406	46919477	6061	C13orf18	Body	C	T	0.348739	0	T	0.316832	0	1	727.627	9.95e-159	1322	1.03e-149	-1.31407	-27.7657	0.0473273	1.49e-72	-1.23314	-11.5139	0.1071	7.26e-15	-1.33533	-24.3938	0.0547407	8.74e-56	0.147539	1.36969	0.107718	0.172247
GA019052	1	-	-	cg14976592	65886160	-	LEPROT|LEPR	TSS200	T	C	0.491597	0	C	0.545	0.00990099	1	726.885	1.44e-158	1225	1.39e-149	-1.24768	-28.3856	0.0439546	3.72e-74	-1.14277	-12.1404	0.0941292	1.22e-15	-1.25596	-24.0727	0.0521737	4.64e-55	0.229731	2.35511	0.0975459	0.0194393
rs4843066:86062911:C:T	15	86062911	AKAP13	cg13263323	86062960	49	AKAP13	Body	T	C	0.422414	0.0252101	C	0.529703	0	1	726.307	1.93e-158	1321	2e-149	-1.16419	-26.4353	0.0440393	4.86e-69	-1.20937	-15.5507	0.0777694	1.71e-19	-1.16116	-22.0109	0.0527538	2.84e-50	0.107555	1.04834	0.102596	0.295689
rs6671673	1	110949720	LAMTOR5-AS1|LAMTOR5	cg15365029	110949829	109	LAMTOR5|LAMTOR5-AS1	Body|TSS1500	T	C	0.369748	0	C	0.386139	0	1	725.873	2.39e-158	1404	2.64e-149	1.26478	26.2069	0.0482612	1.99e-68	1.34717	13.0271	0.103413	1.06e-16	1.28133	23.5832	0.0543324	6.05e-54	-0.272201	-2.33557	0.116545	0.0204568
rs5751776:24266954:A:C	22	24266954	-	cg10033251	24313483	46529	DDTL	Body	C	A	0.411017	0.00840336	A	0.566327	0.029703	1	725.256	3.26e-158	1045	2.67e-149	1.19341	27.3125	0.0436947	2.29e-71	1.24383	12.2209	0.101779	9.72e-16	1.19763	23.998	0.0499052	6.85e-55	-0.0813059	-0.77121	0.105426	0.441449
rs4706827:80787532:C:T	6	80787532	-	cg08355045	80787529	3	-	-	T	C	0.330508	0.00840336	C	0.617021	0.0693069	1	725.254	3.26e-158	1478	3.78e-149	-1.24487	-27.2733	0.0456445	2.91e-71	-1.28425	-12.0026	0.106998	1.8e-15	-1.22757	-24.1079	0.0509196	3.86e-55	0.0345885	0.349799	0.0988811	0.72684
rs10070096:141661420:T:C	5	141661420	-	cg05656210	141660565	855	-	-	T	C	0.333333	0.0420168	C	0.43299	0.039604	1	725.107	3.51e-158	1426	3.93e-149	1.35575	28.2403	0.0480077	8.8e-74	1.33297	13.4179	0.0993425	3.73e-17	1.39882	23.3466	0.0599154	2.12e-53	-0.000259841	-0.00237571	0.109374	0.998107
rs2889529	17	76897475	TIMP2|LOC100653515	cg15290312	76897139	336	TIMP2	Body	G	A	0.62605	0	A	0.39604	0	1	724.808	4.07e-158	1813	5.8e-149	-1.09364	-26.9205	0.0406248	2.48e-70	-1.16574	-11.6108	0.100401	5.49e-15	-1.07394	-24.2898	0.0442134	1.5e-55	-0.071078	-0.759938	0.0935312	0.448144
rs3131788:31024796:G:A	6	31024796	HCG22	cg22110654	31051644	26848	-	-	G	A	0.122881	0.00840336	A	0.0445545	0	0	724.381	5.04e-158	4892	8.82e-149	-1.90969	-26.6096	0.0717668	1.66e-69	-2.51063	-14.1817	0.177033	5.11e-18	-1.80183	-22.8749	0.0787688	2.62e-52	-0.270672	-1.45701	0.185771	0.146606
rs900949:136751674:T:G	3	136751674	-	cg21827317	136751795	121	-	-	T	G	0.441176	0	G	0.47449	0.029703	1	723.975	6.18e-158	815	3.95e-149	1.22422	26.4415	0.046299	4.68e-69	1.32502	16.3755	0.0809144	2.45e-20	1.18191	21.3499	0.0553589	1.09e-48	0.118771	1.0836	0.109609	0.279786
rs241970	12	3838417	EFCAB4B	cg04611726	3837605	812	CRACR2A	5'UTR	T	C	0.294118	0	C	0.212871	0	1	723.894	6.43e-158	1607	8.11e-149	-1.15574	-26.9752	0.0428447	1.78e-70	-1.0787	-11.1378	0.0968499	2.17e-14	-1.17294	-24.4917	0.0478912	5.27e-56	0.120176	1.24006	0.096911	0.216335
rs12624682:37611595:A:G	20	37611595	DHX35	cg23341643	37602673	8922	DHX35	Body	A	G	0.323529	0	G	0.485149	0	1	722.959	1.03e-157	957	7.71e-149	-1.24784	-28.4793	0.0438157	2.14e-74	-1.09823	-10.2463	0.107183	3.14e-13	-1.27492	-24.8591	0.0512858	7.96e-57	0.0801054	0.805758	0.0994161	0.421294
rs2242659	6	31601513	PRRC2A	cg20532376	31616518	15005	BAT3	Body	A	G	0.428571	0	G	0.618812	0	1	721.886	1.76e-157	3938	3.07e-148	1.02347	27.0931	0.037776	8.67e-71	1.03464	15.2217	0.0679717	3.8e-19	1.02849	22.1401	0.0464537	1.4e-50	0.200963	2.33197	0.0861772	0.0206496
rs701911	1	211905584	-	cg08890411	211905584	0	-	-	C	T	0.330508	0.00840336	T	0.356436	0	1	721.346	2.3e-157	1261	2.28e-148	1.25235	28.3748	0.044136	3.96e-74	1.36481	12.5403	0.108835	4e-16	1.21869	23.7505	0.0513122	2.51e-54	-0.110771	-1.03341	0.10719	0.302601
rs5751776:24266954:A:C	22	24266954	-	cg27466466	24261966	4988	-	-	C	A	0.411017	0.00840336	A	0.566327	0.029703	1	721.167	2.52e-157	1035	2.04e-148	1.18381	27.4159	0.0431796	1.23e-71	1.08988	10.5947	0.102871	1.09e-13	1.19732	24.6763	0.048521	2.03e-56	0.109016	1.04764	0.104059	0.296009
rs2337122:47184121:C:G	22	47184121	TBC1D22A	cg08161306	47169227	14894	TBC1D22A	TSS1500|5'UTR|Body	C	G	0.512605	0	G	0.385	0.00990099	1	721.014	2.72e-157	1753	3.74e-148	1.3217	26.3044	0.0502463	1.09e-68	1.28056	11.9241	0.107393	2.24e-15	1.35364	24.0589	0.0562636	4.98e-55	-0.225693	-1.97977	0.114	0.0490358
rs12440605:42102285:G:A	15	42102285	BC045779|MAPKBP1	cg17847044	42102381	96	MAPKBP1	Body	G	A	0.504237	0.00840336	A	0.46	0.00990099	1	720.909	2.86e-157	1320	2.96e-148	1.1544	27.8382	0.0414683	9.68e-73	1.17099	11.2159	0.104404	1.73e-14	1.15067	24.3949	0.0471683	8.69e-56	-0.0360405	-0.358616	0.100499	0.720243
rs10746595	9	71985073	FAM189A2	cg21413569	71985556	483	FAM189A2	Body	A	G	0.402542	0.00840336	G	0.544554	0	1	720.155	4.17e-157	1451	4.75e-148	-1.12579	-25.9984	0.0433023	7.26e-68	-1.04641	-15.3968	0.0679627	2.48e-19	-1.14871	-21.9794	0.0522633	3.37e-50	0.01929	0.195046	0.0988997	0.845546
rs11154336:126221008:G:A	6	126221008	NCOA7	cg14811585	126221007	1	NCOA7	Body	G	A	0.516807	0	A	0.26	0.00990099	1	719.853	4.85e-157	728	2.77e-148	1.23152	26.8195	0.0459188	4.6e-70	1.21667	13.323	0.0913214	4.8e-17	1.24421	23.2884	0.0534262	2.88e-53	-0.0537125	-0.535268	0.100347	0.593031
rs2631727:8443776:G:A	4	8443776	ACOX3|TRMT44	cg00043076	8443777	1	ACOX3	TSS1500	G	A	0.420168	0	A	0.22	0.00990099	1	719.364	6.19e-157	1217	5.92e-148	1.09229	27.043	0.040391	1.18e-70	1.06975	11.2866	0.094781	1.4e-14	1.09685	24.3306	0.045081	1.21e-55	-0.0747925	-0.830359	0.0900725	0.407279
rs996770:98895530:A:G	1	98895530	-	cg20421623	98895512	18	-	-	G	A	0.207627	0.00840336	A	0.295918	0.029703	1	718.789	8.26e-157	1089	7.06e-148	-1.25793	-27.7743	0.0452912	1.42e-72	-1.39365	-11.6402	0.119727	5.04e-15	-1.21197	-24.1515	0.050182	3.08e-55	-0.0419226	-0.34823	0.120388	0.728017
rs6727118	2	55406662	CLHC1	cg19384241	55393977	12685	-	-	T	C	0.322034	0.00840336	C	0.39604	0	1	718.283	1.06e-156	1482	1.24e-147	1.21024	27.0765	0.044697	9.59e-71	1.1774	13.9994	0.0841034	8.16e-18	1.24273	22.8539	0.0543771	2.94e-52	-0.182564	-1.81746	0.10045	0.0705713
rs2923121:10399977:G:A	11	10399977	EF537580	cg06385383	10404199	4222	CAND1.11	Body	G	A	0.521552	0.0252101	A	0.29	0.00990099	1	717.515	1.56e-156	1477	1.81e-147	-1.20464	-26.6054	0.045278	1.71e-69	-1.22728	-11.839	0.103664	2.86e-15	-1.21753	-24.0281	0.0506711	5.85e-55	-0.0427346	-0.417065	0.102465	0.677057
rs1550949:335486:T:A	8	335486	-	cg01457883	335353	133	-	-	T	A	0.194915	0.00840336	A	0.195	0.00990099	1	717.377	1.67e-156	1559	2.05e-147	-1.36836	-27.1015	0.0504903	8.24e-71	-1.28572	-10.1005	0.127292	4.9e-13	-1.38107	-24.8064	0.0556741	1.04e-56	0.211555	1.75374	0.120631	0.0809339
rs1550949:335486:T:A	8	335486	-	cg03745316	335563	77	-	-	T	A	0.194915	0.00840336	A	0.195	0.00990099	1	717.294	1.74e-156	1559	2.13e-147	-1.35281	-26.7053	0.0506572	9.25e-70	-1.4154	-12.1453	0.116538	1.2e-15	-1.33556	-23.8702	0.0559509	1.34e-54	0.0293843	0.240763	0.122047	0.809974
rs12984815:57990569:G:C	19	57990569	ZNF772	cg07461715	57989332	1237	ZNF772	TSS1500	G	C	0.336134	0	C	0.225	0.00990099	1	716.86	2.17e-156	1496	2.54e-147	-1.30208	-26.4449	0.0492374	4.58e-69	-1.31616	-10.5514	0.124737	1.24e-13	-1.30124	-24.6075	0.0528798	2.9e-56	-0.170581	-1.50188	0.113578	0.13463
rs1151582	14	52482768	NID2	cg03945941	52482750	18	NID2	Body	T	C	0.529412	0	C	0.341584	0	1	716.843	2.19e-156	1795	3.08e-147	1.21348	27.1107	0.0447602	7.79e-71	1.35023	13.796	0.0978708	1.38e-17	1.17868	22.9459	0.051368	1.79e-52	-0.00352186	-0.032891	0.107077	0.973793
rs713875:30592487:C:G	22	30592487	-	cg11564601	30592435	52	-	-	C	G	0.554622	0	G	0.39	0.00990099	1	716.667	2.39e-156	1333	2.5e-147	-1.19718	-27.0405	0.0442737	1.19e-70	-1.30405	-12.5259	0.104108	4.16e-16	-1.17978	-23.6594	0.0498653	4.05e-54	0.0293453	0.269977	0.108696	0.787443
rs1416901	10	21820453	-	cg25923457	21827795	7342	MLLT10	Body	G	A	0.369565	0.0336134	A	0.388889	0.019802	1	716.532	2.55e-156	698	1.4e-147	1.24399	26.9258	0.0462009	2.4e-70	1.04599	14.3791	0.0727441	3.09e-18	1.29784	22.5782	0.0574822	1.3e-51	-0.145761	-1.4392	0.101279	0.151581
rs11287627:37977381:CT:C	15	37977382	-	cg01268439	37974776	2606	-	-	CT	C	0.277311	0	C	0.459184	0.029703	1	715.996	3.34e-156	1518	3.98e-147	1.26953	27.3754	0.0463749	1.57e-71	1.35114	14.1855	0.0952474	5.06e-18	1.23735	22.6885	0.0545365	7.15e-52	-0.104996	-0.943673	0.111263	0.346421
rs10781472:80558256:G:C	9	80558256	GNAQ	cg00480215	80592522	34266	GNAQ	Body	G	C	0.163866	0	C	0.20297	0	1	715.795	3.69e-156	1097	3.18e-147	-1.33987	-26.5602	0.0504464	2.25e-69	-1.45792	-14.2341	0.102424	4.47e-18	-1.32275	-22.6536	0.0583905	8.63e-52	-0.0403654	-0.316877	0.127385	0.751652
rs4147708	2	207023620	NDUFS1|EEF1B2	cg03844611	207023581	39	NDUFS1|EEF1B2	5'UTR|TSS1500|Body	G	A	0.50431	0.0252101	A	0.287129	0	1	715.685	3.9e-156	1070	3.27e-147	1.20842	27.1518	0.0445061	6.07e-71	1.06721	11.6928	0.0912705	4.34e-15	1.23517	24.0617	0.0513334	4.91e-55	-0.170299	-1.79809	0.0947111	0.0735995
rs245872:29184743:G:T	7	29184743	CPVL|CHN2	cg05908840	29184994	251	CHN2|CPVL	TSS1500|5'UTR	T	G	0.415254	0.00840336	G	0.32	0.00990099	1	715.103	5.22e-156	1810	7.41e-147	-1.18813	-26.8583	0.044237	3.63e-70	-1.23632	-14.0619	0.0879201	6.95e-18	-1.18542	-22.7457	0.0521162	5.26e-52	-0.0609903	-0.593555	0.102754	0.553449
rs6953134	7	127350568	SND1	cg01649459	127357737	7169	SND1	Body	C	T	0.163866	0	T	0.4	0.00990099	1	714.244	8.01e-156	1004	6.31e-147	-1.17464	-27.6493	0.0424834	3.01e-72	-1.15452	-13.0215	0.0886629	1.08e-16	-1.18602	-23.3385	0.0508182	2.21e-53	0.0228975	0.24577	0.0931661	0.8061
rs34428722:71389824:C:CAT	14	71389825	PCNX	cg06139856	71389824	1	PCNX	Body	CAT	C	0.298319	0	C	0.391089	0	1	711.472	3.2e-155	1140	2.87e-146	-1.24433	-27.3394	0.0455144	1.95e-71	-1.32354	-12.4466	0.106337	5.18e-16	-1.23127	-23.5914	0.0521915	5.79e-54	-0.192166	-1.62097	0.11855	0.106525
rs11078561:5302454:A:G	17	5302454	NUP88	cg01592554	5295206	7248	NUP88	Body	A	G	0.37395	0	G	0.439394	0.019802	1	711.463	3.22e-155	1689	4.27e-146	-1.28777	-28.1128	0.0458074	1.88e-73	-1.23614	-12.6724	0.0975456	2.78e-16	-1.27779	-23.4707	0.0544419	1.1e-53	-0.116716	-1.10185	0.105927	0.27179
rs6530662:13513093:G:A	8	13513093	-	cg13135333	13512498	595	-	-	A	G	0.642857	0	G	0.386598	0.039604	1	711.013	4.03e-155	3014	7.05e-146	-1.25896	-26.3116	0.0478482	1.04e-68	-1.22818	-13.585	0.0904068	2.4e-17	-1.25854	-22.9447	0.054851	1.8e-52	-0.0314995	-0.299952	0.105015	0.764511
rs56388124:100821237:G:A	15	100821237	ADAMTS17	cg16398051	100821466	229	ADAMTS17	Body	G	A	0.357143	0	A	0.445545	0	1	710.144	6.23e-155	2103	1.03e-145	1.27758	26.895	0.0475026	2.9e-70	1.25295	10.5772	0.118458	1.15e-13	1.27301	24.4595	0.0520457	6.22e-56	0.0205361	0.181484	0.113157	0.856163
rs2373854:150538574:T:A	7	150538574	ABP1	cg20762879	150538202	372	-	-	A	T	0.365546	0	T	0.4	0.00990099	1	709.803	7.38e-155	1594	9.24e-146	-1.30883	-26.2858	0.0497923	1.22e-68	-1.27335	-15.03	0.0847206	6.08e-19	-1.32799	-21.9978	0.0603691	3.05e-50	0.180801	1.60137	0.112904	0.110798
rs4802209:44645652:A:G	19	44645652	ZNF234	cg25395304	44645746	94	ZNF234	1stExon|5'UTR	G	A	0.609244	0	A	0.311881	0	1	709.344	9.29e-155	1251	9.12e-146	1.26343	27.5833	0.0458042	4.47e-72	1.30629	13.594	0.0960928	2.34e-17	1.23663	22.903	0.0539943	2.26e-52	0.0278417	0.283981	0.0980405	0.776705
rs2281762	13	76123678	UCHL3	cg21144084	76122506	1172	UCHL3|COMMD6	TSS1500|5'UTR	G	A	0.542017	0	A	0.183168	0	1	709.264	9.67e-155	1359	1.03e-145	1.17981	26.6649	0.044246	1.19e-69	1.21863	11.5353	0.105644	6.82e-15	1.18393	24.0042	0.0493219	6.63e-55	0.00808241	0.0850455	0.0950363	0.932306
rs10491082	17	6557587	MIR4520A|C17orf100|MIR4520B	cg08103988	6558365	778	-	-	C	T	0.508403	0	T	0.386139	0	1	709.139	1.03e-154	1821	1.47e-145	1.21167	27.8074	0.0435738	1.16e-72	1.29116	12.7678	0.101127	2.14e-16	1.17593	23.3693	0.0503195	1.88e-53	0.166298	1.62869	0.102105	0.104878
rs12499260:185021580:C:T	4	185021580	ENPP6	cg06737308	185021514	66	ENPP6	Body	C	T	0.411017	0.00840336	T	0.212121	0.019802	1	708.432	1.47e-154	1674	1.93e-145	-1.17932	-27.5459	0.0428129	5.6e-72	-1.26602	-13.516	0.093668	2.88e-17	-1.15313	-22.9292	0.050291	1.96e-52	-0.0781602	-0.76891	0.101651	0.442811
rs7619052:194406200:G:C	3	194406200	FAM43A	cg02072170	194406190	10	FAM43A	TSS1500	C	G	0.337607	0.0168067	G	0.2	0.00990099	1	708.302	1.56e-154	1664	2.04e-145	1.28797	26.4758	0.0486469	3.79e-69	1.58494	7.37176	0.215001	3.27e-09	1.22756	25.5726	0.0480029	2.13e-58	-0.135533	-0.950409	0.142604	0.342997
rs11208715:66154414:G:T	1	66154414	-	cg04111102	66153794	620	-	-	G	T	0.357143	0	T	0.247525	0	1	707.701	2.11e-154	1280	2.12e-145	-1.17075	-27.0905	0.0432161	8.81e-71	-1.1854	-14.7017	0.0806297	1.37e-18	-1.16152	-22.1712	0.0523889	1.18e-50	-0.104061	-1.04403	0.099672	0.297671
rs13216684	6	77547618	-	cg17141972	77547510	108	-	-	T	G	0.285714	0	G	0.618812	0	1	707.017	2.97e-154	1460	3.41e-145	-1.22186	-28.0502	0.0435598	2.73e-73	-1.23374	-11.3738	0.108471	1.09e-14	-1.20955	-24.0344	0.0503256	5.66e-55	-0.0956153	-0.966361	0.0989436	0.334975
rs10947716:38150323:A:G	6	38150323	BTBD9|AX747659	cg06053037	38147694	2629	BTBD9	Body	G	A	0.268908	0	A	0.450495	0	1	706.719	3.45e-154	1360	3.68e-145	1.25482	27.2133	0.0461103	4.18e-71	1.29931	10.9532	0.118623	3.74e-14	1.23504	24.2228	0.0509866	2.12e-55	-0.228255	-2.03291	0.11228	0.0433203
rs11913836:49062315:A:G	22	49062315	FAM19A5	cg03964091	49062324	9	FAM19A5	Body	A	G	0.447368	0.0420168	G	0.462766	0.0693069	1	706.204	4.46e-154	2580	7.81e-145	1.24606	26.5057	0.0470111	3.15e-69	1.16731	12.0487	0.0968831	1.58e-15	1.2707	23.6862	0.0536474	3.52e-54	0.0125068	0.115205	0.108561	0.908393
rs10250754:1163765:C:G	7	1163765	C7orf50	cg16284684	1164063	298	C7orf50	Body	G	C	0.534483	0.0252101	C	0.453125	0.049505	1	705.648	5.89e-154	1233	5.7e-145	1.31031	26.9288	0.0486581	2.36e-70	1.38955	11.0789	0.125423	2.58e-14	1.29123	24.1435	0.0534817	3.21e-55	-0.0414355	-0.329234	0.125854	0.742307
rs9925719	16	4461861	CORO7-PAM16|CORO7	cg01433291	4463520	1659	CORO7-PAM16|CORO7	Body	G	A	0.222689	0	A	0.321782	0	1	705.259	7.16e-154	1485	8.35e-145	-1.26	-25.3684	0.0496681	3.74e-66	-1.03941	-10.786	0.0963662	6.15e-14	-1.33321	-24.2677	0.0549376	1.68e-55	0.160678	1.47913	0.10863	0.140605
rs12044616:154189417:G:A	1	154189417	C1orf43	cg15741931	154192162	2745	UBAP2L|C1orf43	TSS1500|Body	A	G	0.428571	0	G	0.54	0.00990099	1	704.869	8.7e-154	848	5.79e-145	-1.18514	-27.1034	0.0437266	8.14e-71	-1.16787	-12.9629	0.0900938	1.26e-16	-1.1863	-23.1697	0.0512004	5.42e-53	-0.0278564	-0.272521	0.102217	0.785489
rs12991437:191882773:C:G	2	191882773	-	cg21375656	191885762	2989	-	-	G	C	0.596639	0	C	0.368687	0.019802	1	704.833	8.86e-154	862	5.99e-145	1.23773	26.9275	0.0459655	2.38e-70	1.28308	13.8635	0.092551	1.16e-17	1.22242	22.6415	0.0539903	9.22e-52	0.225496	2.25349	0.100065	0.0252612
rs2237112	6	15502083	JARID2	cg14009473	15502099	16	JARID2	Body	C	A	0.423729	0.00840336	A	0.257576	0.019802	1	701.948	3.75e-153	1460	4.3e-144	1.10388	26.7602	0.0412506	6.61e-70	1.08988	11.6403	0.0936304	5.04e-15	1.10534	23.8003	0.0464424	1.93e-54	-0.0619654	-0.682561	0.0907837	0.495637
rs10228906	7	22481963	STEAP1B	cg18673341	22481962	1	MGC87042	Body	A	G	0.415254	0.00840336	G	0.585	0.00990099	1	701.166	5.54e-153	1823	7.93e-144	-1.19785	-25.5505	0.0468814	1.19e-66	-1.19197	-15.3867	0.0774679	2.55e-19	-1.20792	-21.5503	0.0560513	3.58e-49	0.0979997	0.935812	0.104722	0.350445
rs10218589:246667843:G:A	1	246667843	SMYD3	cg04798314	246668601	758	SMYD3	Body	A	G	0.495726	0.0168067	G	0.432292	0.049505	1	700.777	6.73e-153	1797	9.49e-144	-1.27294	-27.0684	0.0470268	1.01e-70	-1.39822	-14.0196	0.0997335	7.74e-18	-1.2352	-22.455	0.0550075	2.53e-51	-0.109882	-0.972505	0.112989	0.331918
rs3841315:44102572:C:CT	6	44102573	TMEM63B	cg25069157	44102572	1	TMEM63B	Body	CT	C	0.487395	0	C	0.272277	0	1	700.509	7.7e-153	1278	7.72e-144	-1.21886	-26.9605	0.0452093	1.94e-70	-1.26	-11.5631	0.108968	6.3e-15	-1.19341	-23.8077	0.0501273	1.86e-54	-0.115919	-1.09633	0.105734	0.274189
rs7785775:157957900:T:C	7	157957900	PTPRN2	cg08955548	157956116	1784	PTPRN2	Body	C	T	0.294118	0	T	0.570707	0.019802	1	700.258	8.73e-153	1717	1.18e-143	-1.31594	-27.9526	0.0470776	4.88e-73	-1.24385	-14.1812	0.0877114	5.11e-18	-1.34855	-22.3417	0.0603601	4.67e-51	-0.191917	-1.96761	0.0975383	0.0504297
rs1230393:41842592:A:G	17	41842592	DUSP3	cg26893861	41843967	1375	DUSP3	3'UTR	G	A	0.288136	0.00840336	A	0.410891	0	1	699.59	1.22e-152	914	8.75e-144	-1.29725	-27.6289	0.0469527	3.4e-72	-1.42563	-10.3704	0.137471	2.15e-13	-1.24906	-24.332	0.0513341	1.2e-55	-0.121226	-0.914319	0.132586	0.361598
rs10950854	7	21599233	DNAH11	cg25171657	21599226	7	DNAH11	ExonBnd|Body	C	T	0.403361	0	T	0.554455	0	1	698.714	1.89e-152	2025	3e-143	1.10181	27.6179	0.039895	3.63e-72	1.2241	10.8728	0.112584	4.75e-14	1.05773	24.0935	0.0439011	4.16e-55	-0.104052	-1.05629	0.0985074	0.292051
rs11025525:20379963:C:G	11	20379963	-	cg24426391	20384886	4923	HTATIP2	TSS1500	C	G	0.491453	0.0168067	G	0.33871	0.0792079	1	697.852	2.91e-152	1950	4.45e-143	1.25347	26.287	0.0476838	1.21e-68	1.1849	10.8325	0.109384	5.36e-14	1.27003	24.0937	0.052712	4.15e-55	0.107987	0.968225	0.111531	0.334046
rs6969894:134854615:C:T	7	134854615	C7orf49	cg08776296	134856544	1929	C7orf49	TSS1500	C	T	0.548246	0.0420168	T	0.424242	0.019802	1	697.662	3.2e-152	1372	3.44e-143	-1.19585	-28.2283	0.0423635	9.45e-74	-1.16167	-13.2085	0.0879489	6.51e-17	-1.20772	-22.8735	0.0528002	2.64e-52	-0.0452175	-0.460432	0.0982068	0.645683
rs1032763:17118930:C:T	5	17118930	-	cg16072777	17119012	82	-	-	C	T	0.368644	0.00840336	T	0.519802	0	1	697.576	3.34e-152	1385	3.63e-143	-1.17675	-27.458	0.0428564	9.51e-72	-1.1107	-11.5534	0.096136	6.47e-15	-1.19676	-23.7507	0.0503883	2.5e-54	-0.0693542	-0.70346	0.0985901	0.482548
rs326834:56523482:C:T	20	56523482	-	cg27382146	56523444	38	-	-	C	T	0.386555	0	T	0.386139	0	1	696.459	5.83e-152	1577	7.22e-143	1.32356	27.2394	0.0485899	3.57e-71	1.39658	12.709	0.109889	2.52e-16	1.30277	23.1288	0.0563265	6.74e-53	0.0777855	0.665813	0.116828	0.506261
rs754421	6	43233266	TTBK1	cg05102445	43233284	18	TTBK1	Body	A	C	0.313043	0.0336134	C	0.419192	0.019802	1	695.847	7.92e-152	930	5.78e-143	1.22778	26.6875	0.0460059	1.03e-69	1.22913	11.6988	0.105064	4.26e-15	1.22421	23.6429	0.0517792	4.42e-54	0.0299064	0.277331	0.107837	0.781799
rs12330414:46662428:T:C	3	46662428	LOC100132146	cg11219411	46661640	788	-	-	T	C	0.444444	0.0168067	C	0.561856	0.039604	1	695.274	1.05e-151	1317	1.09e-142	-1.20573	-26.9266	0.0447786	2.39e-70	-1.19919	-11.3221	0.105917	1.27e-14	-1.20584	-23.8135	0.0506369	1.8e-54	0.10561	0.979655	0.107803	0.328384
rs9894129:80075700:A:G	17	80075700	CCDC57	cg16920238	80076378	678	CCDC57	Body	G	A	0.495798	0	A	0.443878	0.029703	1	695.135	1.13e-151	926	8.22e-143	1.2091	26.6372	0.0453916	1.4e-69	1.23082	13.5352	0.0909347	2.74e-17	1.21007	22.626	0.0534816	1e-51	0.1676	1.49757	0.111915	0.135747
rs11250552:1513616:G:A	10	1513616	ADARB2	cg13178198	1511228	2388	ADARB2	Body	G	A	0.465812	0.0168067	A	0.56	0.00990099	1	695.128	1.13e-151	2096	1.87e-142	1.22797	27.2747	0.0450222	2.88e-71	1.18126	11.0552	0.106851	2.77e-14	1.23018	23.9356	0.0513955	9.49e-55	0.172458	1.63613	0.105406	0.10331
rs3764509:72167124:C:G	18	72167124	CNDP2	cg26446133	72167187	63	CNDP2	5'UTR|1stExon	C	G	0.256303	0	G	0.539604	0	1	694.845	1.31e-151	1476	1.51e-142	1.22344	27.4566	0.0445593	9.6e-72	1.10055	11.1047	0.0991073	2.39e-14	1.24936	23.9067	0.0522599	1.1e-54	-0.0828156	-0.891981	0.0928446	0.373424
rs10736129:100171571:A:G	10	100171571	PYROXD2	cg09560078	100175082	3511	PYROXD2	TSS200	A	G	0.298319	0	G	0.56	0.00990099	1	693.348	2.76e-151	1183	2.57e-142	1.17739	26.5713	0.0443105	2.11e-69	1.18278	10.8693	0.108818	4.8e-14	1.16471	23.9834	0.0485632	7.39e-55	0.0676878	0.705107	0.0959965	0.481525
rs11070297:41099349:C:T	15	41099349	DNAJC17|ZFYVE19	cg13045913	41100308	959	DNAJC17|ZFYVE19	TSS1500|Body	C	T	0.357143	0	T	0.356436	0	1	692.952	3.37e-151	1029	2.72e-142	-1.30444	-26.981	0.0483467	1.72e-70	-1.28998	-12.5811	0.102533	3.57e-16	-1.31099	-23.1229	0.0566967	6.96e-53	-0.147308	-1.31681	0.111867	0.189336
rs7260533:52074473:G:C	19	52074473	ZNF175	cg02375258	52074470	3	ZNF175	TSS200	G	C	0.37395	0	C	0.529703	0	1	692.05	5.29e-151	1741	7.22e-142	-1.2447	-26.8924	0.0462846	2.95e-70	-1.24177	-11.6167	0.106895	5.39e-15	-1.24093	-23.603	0.0525751	5.45e-54	0.0594772	0.54319	0.109496	0.587575
rs2050290:12477591:T:C	6	12477591	-	cg11501661	12482437	4846	-	-	T	C	0.180672	0	C	0.405941	0	1	692.04	5.31e-151	1383	5.77e-142	-1.21471	-26.7118	0.0454749	8.89e-70	-1.09018	-9.64306	0.113053	2.02e-12	-1.25913	-24.4755	0.0514445	5.73e-56	0.162905	1.63168	0.0998389	0.104245
rs245914	7	29218159	CPVL|CHN2	cg13601645	29218158	1	CHN2	Body	G	T	0.152542	0.00840336	T	0.2	0.00990099	1	690.529	1.13e-150	1772	1.57e-141	1.23615	28.2501	0.0437574	8.31e-74	1.18931	16.0907	0.0739129	4.76e-20	1.28366	20.7754	0.0617876	2.71e-47	0.0284581	0.305178	0.0932508	0.760533
rs2295685:23398153:A:G	14	23398153	PRMT5|TRNA_Arg|TRNA	cg02282594	23399066	913	PRMT5|LOC101926933	TSS1500|Body	G	A	0.404348	0.0336134	A	0.58	0.00990099	1	690.281	1.28e-150	1509	1.52e-141	1.3486	27.4101	0.0492007	1.27e-71	1.4268	12.5708	0.113501	3.68e-16	1.31812	23.0707	0.0571342	9.2e-53	-0.0160802	-0.136487	0.117815	0.891567
rs3129052:29670398:A:G	6	29670398	-	cg10876145	29670637	239	-	-	G	A	0.311404	0.0420168	A	0.356436	0	1	690.282	1.28e-150	3610	2.24e-141	1.32885	26.4986	0.0501482	3.29e-69	1.3057	12.5411	0.104113	3.99e-16	1.32802	23.0868	0.0575226	8.44e-53	0.106873	0.921222	0.116012	0.357992
rs2242083:1044825:C:G	4	1044825	-	cg27284194	1044797	28	-	-	C	G	0.395455	0.0756303	G	0.244444	0.108911	0	689.453	1.94e-150	1138	1.73e-141	-1.38595	-25.9718	0.0533636	8.57e-68	-1.48453	-15.2904	0.0970888	3.22e-19	-1.3516	-21.3461	0.0633185	1.11e-48	0.0537749	0.440914	0.121962	0.659728
rs12493443:124646999:G:A	3	124646999	MUC13	cg17365440	124646526	473	MUC13	Body	G	A	0.432773	0	A	0.450495	0	1	689.16	2.24e-150	1600	2.82e-141	0.941565	26.8301	0.0350936	4.31e-70	0.982219	12.5804	0.0780753	3.58e-16	0.928981	23.0411	0.0403184	1.08e-52	-0.0571391	-0.694194	0.0823099	0.488328
rs1262194:2580294:T:C	6	2580294	-	cg26348253	2576848	3446	-	-	T	C	0.394068	0.00840336	C	0.444444	0.019802	1	688.628	2.93e-150	1862	4.28e-141	1.12015	26.2418	0.0426857	1.61e-68	1.10567	12.8817	0.0858324	1.57e-16	1.12513	22.8624	0.0492131	2.81e-52	-0.106453	-1.04505	0.101864	0.297202
rs1046373:126674689:A:C	10	126674689	CTBP2|ZRANB1	cg06432487	126623651	51038	-	-	C	A	0.277311	0	A	0.595	0.00990099	1	687.873	4.27e-150	1700	5.7e-141	1.19843	26.3613	0.0454617	7.67e-69	1.21102	13.8284	0.087575	1.27e-17	1.20053	22.2856	0.0538704	6.34e-51	-0.0886427	-0.955117	0.0928083	0.340617
rs2195195	2	235938690	SH3BP4	cg15508768	235935618	3072	SH3BP4	5'UTR	T	C	0.247899	0	C	0.5	0	1	687.437	5.31e-150	1996	8.32e-141	1.20314	26.7803	0.0449265	5.84e-70	1.2973	9.83853	0.131859	1.1e-12	1.20569	24.3031	0.0496106	1.4e-55	-0.216077	-2.13639	0.101141	0.0338048
rs10710570:118200451:CA:C	1	118200452	-	cg17056361	118199729	723	-	-	CA	C	0.315126	0	C	0.373737	0.019802	1	687.012	6.56e-150	1132	5.83e-141	-1.27855	-26.1382	0.0489151	3.05e-68	-1.20788	-9.87546	0.122311	9.82e-13	-1.27491	-24.2794	0.0525102	1.58e-55	-0.0784867	-0.679504	0.115506	0.497567
rs5765160:45474096:T:C	22	45474096	-	cg03871034	45473930	166	-	-	T	C	0.337719	0.0420168	C	0.336735	0.029703	1	686.561	8.23e-150	1864	1.2e-140	1.29249	26.5327	0.048713	2.67e-69	1.17877	10.9377	0.107772	3.92e-14	1.31429	23.8103	0.0551985	1.83e-54	-0.0405307	-0.347353	0.116684	0.728674
rs546569:28575140:T:G	1	28575140	-	cg10110780	28573139	2001	-	-	T	G	0.301724	0.0252101	G	0.585859	0.019802	1	686.285	9.44e-150	740	5.48e-141	-1.22133	-26.7903	0.0455885	5.5e-70	-1.17734	-10.3432	0.113827	2.34e-13	-1.2416	-24.0687	0.0515858	4.73e-55	-0.0960849	-0.972066	0.0988461	0.332136
rs942339	13	112686908	-	cg11369582	112686676	232	LINC00403	Body	G	A	0.268182	0.0756303	A	0.213542	0.049505	1	686.239	9.66e-150	1275	9.67e-141	-1.41992	-25.2087	0.0563266	1.02e-65	-1.59547	-15.5707	0.102466	1.63e-19	-1.37888	-21.0664	0.0654539	5.29e-48	-0.122567	-0.876323	0.139865	0.381856
rs656305	13	30708378	-	cg13600340	30708507	129	-	-	A	G	0.358974	0.0168067	G	0.133663	0	1	685.319	1.53e-149	1730	2.08e-140	-1.32288	-26.3116	0.0502773	1.04e-68	-1.23127	-14.3991	0.0855105	2.94e-18	-1.34215	-21.8629	0.0613897	6.39e-50	-0.139041	-1.35348	0.102728	0.177356
rs3739542	9	27172838	TEK	cg13774807	27172838	0	TEK	Body	A	C	0.323529	0	C	0.29703	0	1	684.247	2.62e-149	2021	4.15e-140	-1.41953	-27.0096	0.0525564	1.44e-70	-1.48039	-10.963	0.135036	3.64e-14	-1.40953	-23.7499	0.0593486	2.51e-54	-0.042214	-0.326214	0.129406	0.744587
rs1009135	7	157208617	DNAJB6	cg04198125	157211777	3160	-	-	T	C	0.403361	0	C	0.469072	0.039604	1	682.667	5.76e-149	1558	7.05e-140	-1.09149	-25.8163	0.042279	2.26e-67	-1.27134	-9.12504	0.139325	1.04e-11	-1.06153	-24.4827	0.0433584	5.52e-56	0.00352435	0.0302298	0.116585	0.975912
rs4563779:1199117:G:A	7	1199117	AK090593|ZFAND2A	cg05779406	1198841	276	ZFAND2A	5'UTR	A	G	0.465217	0.0336134	G	0.535354	0.019802	1	682.087	7.7e-149	1234	7.46e-140	-1.1742	-25.9481	0.0452517	9.93e-68	-1.24668	-15.5909	0.0799621	1.56e-19	-1.14356	-20.9526	0.0545783	1e-47	-0.151312	-1.3985	0.108196	0.163438
rs4291902:89560315:G:C	16	89560315	-	cg17289913	89560276	39	-	-	G	C	0.478632	0.0168067	C	0.420792	0	1	681.996	8.06e-149	1460	9.24e-140	1.26205	25.2295	0.0500226	8.97e-66	1.14805	16.4282	0.0698831	2.17e-20	1.30486	20.3005	0.0642772	3.99e-46	0.0167364	0.152678	0.109618	0.878798
rs4236317	7	3134593	-	cg07874011	3134592	1	-	-	G	A	0.415254	0.00840336	A	0.225	0.00990099	1	681.852	8.66e-149	1888	1.28e-139	1.33008	26.2168	0.0507337	1.87e-68	1.50952	13.8472	0.109013	1.21e-17	1.29197	22.1384	0.0583589	1.41e-50	0.0655983	0.537928	0.121946	0.591196
rs7805035:25965890:T:A	7	25965890	-	cg18496131	25965876	14	-	-	T	A	0.415966	0	A	0.489691	0.039604	1	680.703	1.54e-148	1346	1.63e-139	1.20046	26.7544	0.0448694	6.85e-70	1.32371	12.7108	0.10414	2.5e-16	1.16416	22.7846	0.0510942	4.26e-52	-0.180973	-1.66597	0.108629	0.0972099
rs5997641	22	30809342	MTFP1|SEC14L2	cg03868770	30783737	25605	RNF215	TSS1500	G	A	0.273109	0	A	0.292079	0	1	680.653	1.58e-148	1360	1.68e-139	1.22311	26.4619	0.0462213	4.13e-69	1.11147	11.5418	0.0962995	6.69e-15	1.26421	23.3974	0.0540318	1.62e-53	0.032959	0.327586	0.100612	0.743551
rs257754:15823876:T:C	5	15823876	FBXL7	cg24134393	15824580	704	FBXL7	Body|5'UTR	C	T	0.310924	0	T	0.585	0.00990099	1	680.513	1.69e-148	901	1.2e-139	-1.15097	-26.1823	0.0439599	2.32e-68	-1.10599	-12.7806	0.0865371	2.07e-16	-1.17102	-22.7414	0.0514928	5.38e-52	-0.0253966	-0.261886	0.0969755	0.793666
rs925738	2	240241255	HDAC4	cg20434511	240240975	280	HDAC4	Body	C	T	0.451754	0.0420168	T	0.231959	0.039604	1	680.253	1.93e-148	1752	2.65e-139	-1.17427	-25.2922	0.0464283	6.04e-66	-1.13979	-14.7796	0.0771195	1.13e-18	-1.18381	-21.4899	0.0550866	5.01e-49	0.139904	1.37474	0.101768	0.170679
rs11441965:17471983:C:CA	16	17471984	XYLT1	cg21205889	17471983	1	XYLT1	Body	C	CA	0.405983	0.0168067	CA	0.205	0.00990099	1	680.006	2.18e-148	1534	2.63e-139	1.38255	26.1422	0.0528858	2.97e-68	1.58292	13.1162	0.120684	8.34e-17	1.33442	22.5382	0.0592072	1.61e-51	-0.0658255	-0.507532	0.129697	0.612314
rs3800290	6	42751374	GLTSCR1L	cg02580082	42751375	1	-	-	G	T	0.336207	0.0252101	T	0.489691	0.039604	1	679.576	2.7e-148	969	2.06e-139	-1.27097	-26.4355	0.0480782	4.85e-69	-1.26287	-14.4972	0.0871115	2.29e-18	-1.27226	-21.6658	0.0587222	1.89e-49	-0.095641	-0.886422	0.107896	0.376404
12:3836319:CAAA:C	12	-	-	cg03111156	3837679	-	CRACR2A	5'UTR	CAAA	C	0.288136	0.00840336	C	0.21	0.00990099	1	679.408	2.94e-148	1607	3.71e-139	-1.08528	-25.5776	0.0424309	1e-66	-0.964907	-8.49549	0.113579	7.93e-11	-1.11732	-24.6421	0.0453417	2.42e-56	0.196349	2.00959	0.0977062	0.0457549
rs4886526	15	78113421	-	cg18266472	78111889	1532	LINGO1	TSS200|5'UTR	C	T	0.594017	0.0168067	T	0.30303	0.019802	1	678.948	3.7e-148	1556	4.52e-139	-1.15053	-26.1892	0.0439314	2.22e-68	-1.19824	-12.6237	0.0949201	3.18e-16	-1.15299	-22.7945	0.0505818	4.04e-52	-0.182983	-1.88404	0.0971228	0.0609419
rs6990544:104137318:C:T	8	104137318	AK001351	cg03849132	104137224	94	-	-	T	C	0.394958	0	C	0.409091	0.019802	1	678.879	3.83e-148	1582	4.76e-139	1.17121	26.545	0.0441216	2.47e-69	1.22805	12.0115	0.10224	1.75e-15	1.15411	23.1215	0.0499152	7.01e-53	-0.0372748	-0.337629	0.110402	0.73598
rs35882870:80075560:G:GA	17	80075561	CCDC57	cg04098763	80076338	777	CCDC57	Body	GA	G	0.5	0.00840336	G	0.444444	0.019802	1	678.403	4.86e-148	926	3.53e-139	1.20275	26.264	0.0457945	1.4e-68	1.25749	12.0694	0.104188	1.49e-15	1.20564	23.081	0.0522352	8.7e-53	0.0748361	0.654991	0.114255	0.51319
rs2645681:77820949:G:A	4	77820949	SOWAHB	cg18351406	77819688	1261	ANKRD56	TSS1500	G	A	0.315126	0	A	0.308081	0.019802	1	677.706	6.89e-148	1567	8.47e-139	-1.3425	-25.9514	0.0517312	9.73e-68	-1.35424	-11.4743	0.118023	8.14e-15	-1.33779	-23.3676	0.0572497	1.89e-53	0.109207	0.875149	0.124787	0.382492
rs7995459:114070873:T:C	13	114070873	-	cg12065822	114070847	26	-	-	C	T	0.59322	0.00840336	T	0.391089	0	1	677.513	7.58e-148	1082	6.44e-139	1.12357	26.5172	0.0423712	2.94e-69	1.01725	12.8436	0.0792027	1.74e-16	1.15116	22.6397	0.050847	9.31e-52	-0.114592	-1.22679	0.0934076	0.221274
rs10511916:34124312:G:C	9	34124312	DCAF12	cg03085364	34088688	35624	DCAF12	Body	G	C	0.334746	0.00840336	C	0.217822	0	1	675.775	1.81e-147	1296	1.84e-138	1.36058	26.5134	0.0513165	3e-69	1.34157	12.1734	0.110206	1.11e-15	1.36305	22.9692	0.0593427	1.58e-52	-0.00186184	-0.0156991	0.118595	0.987489
rs10406006:50121022:C:T	19	50121022	PRR12	cg06378142	50119633	1389	PRR12	Body	C	T	0.321739	0.0336134	T	0.510204	0.029703	1	675.771	1.81e-147	1333	1.9e-138	1.23457	26.4051	0.0467552	5.86e-69	1.23204	12.9062	0.0954609	1.47e-16	1.24309	22.5655	0.055088	1.39e-51	-0.0794755	-0.756474	0.10506	0.450213
rs17441173	2	2795866	-	cg14725810	2791596	4270	-	-	A	G	0.348739	0	G	0.227723	0	1	675.353	2.23e-147	1895	3.32e-138	-1.19168	-26.0659	0.045718	4.77e-68	-1.20264	-14.7837	0.081349	1.12e-18	-1.197	-21.3727	0.0560061	9.59e-49	0.135396	1.30102	0.104069	0.194676
rs66991555:49228643:A:G	3	49228643	LOC646498	cg24898236	49228699	56	LOC646498	TSS1500	A	G	0.092437	0	G	0.128713	0	1	675.075	2.57e-147	346	6.97e-139	-1.57649	-24.3944	0.0646251	1.83e-63	-1.60631	-9.39243	0.171021	4.45e-12	-1.55118	-24.2251	0.0640319	2.1e-55	0.137685	0.906837	0.15183	0.365532
rs1040747:33145832:C:G	20	33145832	MAP1LC3A	cg13862557	33141270	4562	MAP1LC3A	Body	C	G	0.319328	0	G	0.368687	0.019802	1	674.39	3.62e-147	472	1.34e-138	-1.3798	-26.3666	0.0523315	7.42e-69	-1.39036	-11.2428	0.123666	1.6e-14	-1.37487	-23.4091	0.0587321	1.52e-53	-0.120854	-0.947444	0.127558	0.344501
rs2645681:77820949:G:A	4	77820949	SOWAHB	cg03477792	77819574	1375	ANKRD56	TSS1500	G	A	0.315126	0	A	0.308081	0.019802	1	673.67	5.18e-147	1567	6.37e-138	-1.37965	-25.9836	0.0530972	7.96e-68	-1.39343	-11.6763	0.119339	4.55e-15	-1.38494	-23.1805	0.059746	5.12e-53	0.169888	1.3284	0.127889	0.185486
rs10865994:55500408:T:A	3	55500408	WNT5A	cg03843656	55500374	34	WNT5A	3'UTR	T	A	0.440171	0.0168067	A	0.27	0.00990099	1	673.307	6.21e-147	1679	8.19e-138	-1.17236	-25.9397	0.0451956	1.05e-67	-1.21583	-10.2528	0.118585	3.08e-13	-1.13976	-23.8367	0.0478156	1.59e-54	0.00784287	0.0770091	0.101844	0.93869
rs350225	16	12241659	SNX29	cg02910054	12241554	105	SNX29	Body	A	G	0.315126	0	G	0.65	0.00990099	1	672.855	7.79e-147	1879	1.15e-137	-1.13927	-25.4358	0.0447901	2.45e-66	-1.08079	-8.1155	0.133176	2.76e-10	-1.16109	-24.6372	0.0471275	2.49e-56	0.152728	1.51154	0.101041	0.132155
rs6708038:177306515:T:G	2	177306515	-	cg01728351	177306618	103	-	-	T	G	0.320513	0.0168067	G	0.401042	0.049505	1	672.514	9.23e-147	1302	9.44e-138	-1.18823	-26.0185	0.0456687	6.41e-68	-1.27507	-14.6726	0.0869013	1.48e-18	-1.15758	-21.3829	0.0541358	9.06e-49	-0.0842809	-0.775572	0.108669	0.438874
12:93958078:A:G	12	-	-	cg15074889	93958225	-	-	-	G	A	0.647321	0.0588235	A	0.260417	0.049505	1	672.482	9.39e-147	1395	1.03e-137	1.15719	25.2775	0.0457795	6.63e-66	1.1204	13.6658	0.0819858	1.94e-17	1.17225	22.0392	0.0531892	2.43e-50	-0.0796037	-0.837075	0.0950975	0.403502
rs7104118	11	103571391	-	cg25830308	103571389	2	-	-	C	T	0.55042	0	T	0.242574	0	1	672.184	1.09e-146	1759	1.5e-137	1.16259	25.8148	0.0450359	2.28e-67	1.21014	13.2296	0.0914724	6.16e-17	1.1554	22.2971	0.0518182	5.95e-51	0.147173	1.55457	0.0946709	0.121554
rs1278924	14	32413699	-	cg16802892	32413698	1	-	-	A	G	0.391304	0.0336134	G	0.306931	0	1	672.011	1.19e-146	1233	1.15e-137	-1.38241	-26.2349	0.0526935	1.67e-68	-1.3571	-12.6784	0.10704	2.74e-16	-1.38175	-22.6113	0.0611088	1.08e-51	0.0142177	0.116284	0.122267	0.907539
rs3108190:37178618:C:G	19	37178618	ZNF567	cg11172960	37178806	188	ZNF567|LINC01534	5'UTR|TSS1500	G	C	0.294118	0	C	0.41	0.00990099	1	670.491	2.54e-146	986	1.97e-137	1.29468	25.8274	0.0501281	2.11e-67	1.4303	12.3533	0.115783	6.71e-16	1.27879	22.7571	0.0561929	4.94e-52	0.0885193	0.739996	0.119621	0.460129
rs2271111	8	25222165	DOCK5	cg09852619	25217537	4628	DOCK5	Body	A	G	0.298319	0	G	0.123762	0	1	670.443	2.6e-146	1401	2.86e-137	1.19451	25.9322	0.0460628	1.1e-67	1.20487	10.3921	0.115941	2.01e-13	1.19265	23.716	0.050289	3.01e-54	-0.0335362	-0.308249	0.108796	0.758199
rs2345814:153150197:A:T	2	153150197	-	cg05473258	153150111	86	-	-	A	T	0.252101	0	T	0.262626	0.019802	1	670.084	3.11e-146	1201	2.93e-137	1.29981	25.4712	0.0510307	1.96e-66	1.34189	12.1503	0.110441	1.18e-15	1.29658	22.8572	0.0567252	2.89e-52	0.194767	1.60953	0.121008	0.109003
rs10914641	1	33468276	BC036308	cg13690407	33473178	4902	-	-	T	C	0.319328	0	C	0.479592	0.029703	1	669.408	4.37e-146	767	2.63e-137	-1.12959	-26.0855	0.0433033	4.23e-68	-1.02966	-11.4277	0.0901016	9.31e-15	-1.16079	-23.2124	0.0500076	4.32e-53	0.0267674	0.282595	0.0947201	0.777766
rs942629	14	65539318	MAX	cg16583315	65563665	24347	MAX	Body	G	A	0.574561	0.0420168	A	0.242424	0.019802	1	669.017	5.31e-146	1351	5.63e-137	-1.21127	-26.5517	0.0456194	2.38e-69	-1.16457	-11.3902	0.102243	1.04e-14	-1.2248	-23.2224	0.0527422	4.1e-53	0.15767	1.72882	0.0912011	0.0853119
rs34599551:40594898:C:A	21	40594898	BRWD1	cg11890956	40555474	39424	PSMG1	TSS200	C	A	0.368644	0.00840336	A	0.363636	0.019802	1	668.799	5.92e-146	1579	7.33e-137	-1.21117	-26.4268	0.0458313	5.12e-69	-1.1043	-11.8939	0.0928459	2.44e-15	-1.21842	-22.9638	0.0530584	1.63e-52	-0.0484899	-0.446995	0.10848	0.655339
rs9891699	17	8157310	PFAS	cg12882968	8157384	74	PFAS	ExonBnd|Body	T	C	0.218487	0	C	0.484536	0.039604	1	668.641	6.41e-146	1154	5.8e-137	-1.29554	-26.8082	0.0483262	4.93e-70	-1.41521	-10.6933	0.132345	8.12e-14	-1.264	-23.5434	0.0536882	7.46e-54	0.0161193	0.134167	0.120144	0.893399
rs7547275:30666447:T:C	1	30666447	-	cg26107250	30667284	837	-	-	T	C	0.50431	0.0252101	C	0.335	0.00990099	1	668.367	7.34e-146	1861	1.07e-136	1.29448	26.8529	0.0482062	3.75e-70	1.25221	12.8007	0.0978238	1.96e-16	1.3212	22.4613	0.0588211	2.44e-51	-0.158563	-1.44356	0.109841	0.150352
rs1465983	17	74942809	MGAT5B	cg02841895	74942714	95	MGAT5B	Body	G	A	0.365741	0.092437	A	0.285714	0.029703	1	668.284	7.65e-146	1621	9.74e-137	1.19578	23.7106	0.0504322	1.52e-61	1.33959	18.4597	0.0725681	2.42e-22	1.14511	18.0976	0.0632744	1.49e-40	0.123116	1.02461	0.120159	0.306728
rs62065492:30822607:C:T	17	30822607	MYO1D	cg18200150	30822561	46	MYO1D	Body	C	T	0.461207	0.0252101	T	0.271277	0.0693069	1	668.282	7.66e-146	1008	6.06e-137	-1.16671	-26.3379	0.0442979	8.86e-69	-1.19918	-12.1547	0.0986599	1.17e-15	-1.14221	-22.8155	0.0500629	3.61e-52	-0.108017	-1.01112	0.106829	0.313121
rs34204700:3322559:T:TGA	5	3322560	-	cg03899412	3325319	2759	-	-	T	TGA	0.307692	0.0168067	TGA	0.326733	0	1	667.987	8.88e-146	2216	1.54e-136	-1.09318	-25.6634	0.042597	5.87e-67	-1.07627	-11.5487	0.0931941	6.56e-15	-1.09999	-23.1217	0.0475738	7e-53	0.000149301	0.00146018	0.102248	0.998836
rs28595855:135418325:C:A	5	135418325	VTRNA2-1	cg12242038	135418206	119	-	-	C	A	0.127119	0.00840336	A	0.118812	0	1	667.324	1.24e-145	1168	1.13e-136	-1.66401	-24.032	0.0692417	1.89e-62	-1.55728	-6.38553	0.243876	9.14e-08	-1.68968	-25.031	0.0675035	3.31e-57	0.267273	1.43893	0.185744	0.15166
rs10400901:40883417:T:G	15	40883417	-	cg02899949	40886023	2606	CASC5	TSS1500	G	T	0.390756	0	T	0.341584	0	1	667.29	1.26e-145	1001	9.89e-137	-1.25272	-26.6609	0.0469873	1.21e-69	-1.15397	-12.128	0.0951489	1.26e-15	-1.26503	-22.8079	0.0554643	3.76e-52	0.0268472	0.252185	0.106458	0.801145
rs12038647:3796756:C:T	1	3796756	DFFB	cg02691373	3797612	856	DFFB	Body	C	T	0.134454	0	T	0.155	0.00990099	1	666.821	1.59e-145	1246	1.56e-136	-1.46376	-25.5912	0.0571979	9.22e-67	-1.61941	-12.7741	0.126773	2.11e-16	-1.44712	-22.442	0.0644826	2.71e-51	-0.177585	-1.26827	0.140021	0.206105
rs2429832:151429782:A:G	7	151429782	PRKAG2	cg23222061	151433561	3779	PRKAG2	TSS200|Body	G	A	0.40708	0.0504202	A	0.226804	0.039604	1	666.581	1.79e-145	1467	2.07e-136	-1.27343	-26.6318	0.0478161	1.45e-69	-1.3169	-12.5482	0.104948	3.91e-16	-1.25692	-22.5638	0.0557051	1.4e-51	-0.0123201	-0.112094	0.109908	0.910856
rs903067	12	58011857	BC073932|ARHGEF25|SLC26A10	cg20892847	58011875	18	-	-	A	G	0.444444	0.0168067	G	0.438776	0.029703	1	666.397	1.97e-145	670	1.03e-136	-1.24363	-26.288	0.0473078	1.21e-68	-1.13262	-12.4136	0.0912403	5.68e-16	-1.28142	-22.634	0.0566148	9.59e-52	0.172676	1.59876	0.108007	0.111378
rs3764509:72167124:C:G	18	72167124	CNDP2	cg25817165	72167213	89	CNDP2	1stExon|Body	C	G	0.256303	0	G	0.539604	0	1	666.081	2.3e-145	1476	2.67e-136	1.24425	26.1257	0.0476256	3.29e-68	1.13835	10.8407	0.105007	5.23e-14	1.2903	23.4214	0.0550909	1.42e-53	-0.0295095	-0.298055	0.099007	0.765956
rs2266514:156173685:T:C	1	156173685	SLC25A44	cg25208724	156163844	9841	SLC25A44	5'UTR|1stExon	T	C	0.310924	0	C	0.641414	0.019802	1	665.612	2.91e-145	811	1.85e-136	-1.25389	-26.2601	0.0477489	1.43e-68	-1.37121	-11.6768	0.117431	4.54e-15	-1.21073	-23.0058	0.0526272	1.3e-52	0.107251	1.00354	0.106872	0.316753
rs975263	7	20198440	MACC1	cg23230834	20198439	1	MACC1	Body	G	A	0.243697	0	A	0.285	0.00990099	1	665.217	3.55e-145	1656	4.61e-136	1.32288	26.0428	0.0507964	5.51e-68	1.45182	10.4212	0.139314	1.84e-13	1.28908	23.5927	0.0546392	5.75e-54	-0.152626	-1.21442	0.125677	0.22595
rs3822126:185771771:C:T	4	185771771	BC016366|MIR3945	cg16693741	185771716	55	-	-	T	C	0.361345	0	C	0.535354	0.019802	1	665.009	3.94e-145	1842	5.69e-136	-1.06796	-26.8152	0.0398267	4.72e-70	-1.04318	-13.2109	0.0789635	6.47e-17	-1.0671	-22.1468	0.0481829	1.35e-50	-0.120564	-1.37711	0.0875488	0.169945
rs35682:10328782:G:A	3	10328782	GHRLOS|LINC00852|GHRL|TATDN2	cg11030744	10328490	292	GHRL|GHRLOS	Body	A	G	0.517094	0.0168067	G	0.367347	0.029703	1	663.929	6.75e-145	1207	6.4e-136	1.29611	26.2873	0.0493058	1.21e-68	1.3594	13.6759	0.0994007	1.89e-17	1.27423	21.838	0.0583494	7.33e-50	0.15449	1.33475	0.115744	0.183402
rs4078355	11	124931334	SLC37A2	cg11990534	124931249	85	-	-	G	A	0.264706	0	A	0.355	0.00990099	1	663.486	8.43e-145	1374	9.09e-136	1.29829	25.8726	0.0501802	1.59e-67	1.24474	13.1078	0.0949615	8.53e-17	1.31428	22.1737	0.0592722	1.17e-50	-0.119036	-1.03534	0.114973	0.301701
rs4942308	13	44866957	-	cg25698042	44866773	184	-	-	T	C	0.306723	0	C	0.321782	0	1	663.13	1.01e-144	1219	9.64e-136	-1.28737	-26.5345	0.048517	2.64e-69	-1.34835	-11.8853	0.113446	2.5e-15	-1.26351	-22.8444	0.0553092	3.09e-52	-0.0272674	-0.235266	0.1159	0.814231
rs7558378	2	46079213	PRKCE	cg08230856	46079191	22	PRKCE	Body	C	T	0.550847	0.00840336	T	0.364583	0.049505	1	662.633	1.29e-144	1766	1.79e-135	1.23779	26.5634	0.0465978	2.21e-69	1.17408	11.0228	0.106514	3.05e-14	1.25979	23.2622	0.0541561	3.31e-53	0.0481725	0.455837	0.105679	0.648978
rs4148565:183725909:G:GT	3	183725910	ABCC5-AS1|ABCC5	cg24056885	183723963	1947	ABCC5-AS1|ABCC5	TSS200|Body	GT	G	0.470588	0	G	0.28	0.00990099	1	661.784	1.97e-144	1181	1.83e-135	-1.22543	-25.8369	0.0474294	1.98e-67	-1.13046	-10.8202	0.104477	5.56e-14	-1.2541	-23.3389	0.0537344	2.2e-53	-0.123752	-1.19536	0.103527	0.233293
rs4945097	11	76368553	LRRC32	cg17970043	76368527	26	-	-	G	A	0.529412	0	A	0.386139	0	1	660.888	3.09e-144	1204	2.92e-135	1.11848	26.789	0.0417515	5.54e-70	1.15677	11.5909	0.0997997	5.81e-15	1.09134	22.9464	0.0475604	1.79e-52	0.00396044	0.0396313	0.0999321	0.968425
rs2306626:38156343:G:A	1	38156343	CDCA8|C1orf109	cg06917450	38156652	309	C1orf109	TSS1500	G	A	0.205882	0	A	0.313131	0.019802	1	660.629	3.52e-144	1079	2.98e-135	-1.41358	-23.953	0.0590147	3.14e-62	-1.43018	-16.6125	0.0860908	1.42e-20	-1.40263	-19.6126	0.0715166	2.06e-44	-0.072233	-0.542817	0.133071	0.587831
rs4261154	1	31921862	-	cg11878555	31920316	1546	-	-	A	G	0.281513	0	G	0.420792	0	1	659.971	4.89e-144	820	3.15e-135	-1.27204	-26.3761	0.0482268	7e-69	-1.25277	-10.7672	0.11635	6.51e-14	-1.26818	-23.3246	0.0543709	2.38e-53	-0.106233	-0.933252	0.113831	0.351762
rs2240133	7	75317218	HIP1	cg15769835	75317253	35	HIP1	Body	C	T	0.350427	0.0168067	T	0.113861	0	1	659.94	4.96e-144	788	3.07e-135	-1.22854	-25.8767	0.0474768	1.55e-67	-1.24776	-14.0547	0.0887789	7.08e-18	-1.21942	-21.5036	0.0567076	4.64e-49	-0.000300557	-0.00299744	0.100271	0.997611
rs11809515:40205326:C:A	1	40205326	PPIE	cg24920358	40204285	1041	PPIE	TSS1500	C	A	0.386555	0	A	0.222222	0.019802	1	659.805	5.31e-144	1318	5.49e-135	-1.32427	-26.42	0.0501236	5.34e-69	-1.38794	-13.3994	0.103583	3.92e-17	-1.29669	-21.9149	0.0591696	4.81e-50	-0.0361537	-0.319134	0.113287	0.749942
rs4428726:96623559:T:G	9	96623559	-	cg13679303	96623674	115	-	-	G	T	0.383929	0.0588235	T	0.348485	0.019802	1	659.618	5.83e-144	1430	6.54e-135	-1.2369	-26.0339	0.047511	5.82e-68	-1.15162	-11.8022	0.0975769	3.17e-15	-1.26125	-22.8107	0.055292	3.7e-52	-0.176069	-1.56571	0.112453	0.118922
rs10760117	9	123586737	PSMD5	cg21717724	123604514	17777	PSMD5|LOC253039	Body|TSS1500	T	G	0.57563	0	G	0.232673	0	1	658.706	9.2e-144	720	5.2e-135	-1.16316	-26.6582	0.0436325	1.23e-69	-1.12418	-12.4297	0.0904434	5.43e-16	-1.15334	-22.4546	0.0513632	2.53e-51	-0.085513	-0.923823	0.0925643	0.356639
rs10184633	2	211457261	CPS1	cg02949738	211456339	922	CPS1	Body	T	C	0.465517	0.0252101	C	0.311881	0	1	658.616	9.62e-144	1193	9.01e-135	-1.24115	-26.279	0.0472299	1.28e-68	-1.27306	-12.8849	0.098802	1.56e-16	-1.22213	-22.1945	0.0550647	1.04e-50	-0.0205441	-0.187873	0.109351	0.851157
rs605034:41003768:T:C	18	41003768	-	cg13040500	41001010	2758	-	-	T	C	0.32906	0.0168067	C	0.40625	0.049505	1	658.346	1.1e-143	1260	1.09e-134	1.17432	25.8414	0.0454434	1.93e-67	1.06276	12.6425	0.0840623	3.02e-16	1.22207	22.3274	0.054734	5.05e-51	-0.09165	-0.90506	0.101264	0.366471
rs1322322:123951869:G:C	10	123951869	TACC2	cg24412958	123951847	22	TACC2	5'UTR|Body	C	G	0.415966	0	G	0.23	0.00990099	1	658.347	1.1e-143	1664	1.44e-134	-1.25592	-25.7425	0.0487878	3.58e-67	-1.18215	-13.008	0.0908785	1.12e-16	-1.2676	-22.1165	0.0573147	1.59e-50	-0.0265997	-0.244308	0.108878	0.807231
rs914394	9	89245979	-	cg12583477	89246130	151	-	-	A	G	0.478261	0.0336134	G	0.25	0.00990099	1	658.052	1.28e-143	1362	1.36e-134	-1.19367	-25.7459	0.0463637	3.5e-67	-1.16063	-11.9618	0.0970283	2.02e-15	-1.20333	-22.6929	0.0530269	6.98e-52	0.0856667	0.817347	0.104811	0.414657
rs28659854:152607442:T:C	4	152607442	PET112	cg25975995	152608411	969	GATB	Body	T	C	0.411765	0	C	0.489899	0.019802	1	657.549	1.64e-143	904	1.16e-134	1.1765	26.3584	0.0446346	7.81e-69	1.06549	12.4536	0.0855567	5.08e-16	1.21018	22.4156	0.0539886	3.13e-51	0.189104	1.91073	0.0989693	0.057401
rs6667578	1	204626549	MDM4|LRRN2	cg13089504	204623519	3030	LRRN2	5'UTR	C	T	0.508403	0	T	0.227723	0	1	656.996	2.16e-143	1229	2.09e-134	-1.22559	-27.1027	0.0452203	8.18e-71	-1.16118	-11.3414	0.102385	1.2e-14	-1.2345	-22.9863	0.053706	1.44e-52	-0.115309	-1.27245	0.0906197	0.20462
rs6037544:3290570:A:G	20	3290570	C20orf194	cg16251671	3294468	3898	C20orf194	Body	A	G	0.20339	0.00840336	G	0.331683	0	1	655.508	4.55e-143	1181	4.22e-134	1.40833	26.481	0.0531826	3.67e-69	1.5284	12.3662	0.123595	6.48e-16	1.36429	22.4184	0.0608559	3.08e-51	0.0930935	0.717861	0.129682	0.473641
rs2044876:45396350:A:T	11	45396350	FLJ41423	cg16953185	45396308	42	LOC399886	Body	T	A	0.41453	0.0168067	A	0.227723	0	1	653.695	1.13e-142	1344	1.19e-133	-1.28815	-26.0956	0.0493628	3.97e-68	-1.26681	-11.8521	0.106885	2.75e-15	-1.2862	-22.6544	0.056775	8.59e-52	-0.183218	-1.61723	0.113291	0.10733
rs4938234:116087923:C:T	11	116087923	-	cg05624017	116087630	293	-	-	T	C	0.254237	0.00840336	C	0.316832	0	1	651.754	2.97e-142	1398	3.26e-133	-1.37795	-26.0162	0.0529652	6.5e-68	-1.4547	-8.96637	0.16224	1.73e-11	-1.37181	-23.9031	0.0573904	1.13e-54	-0.0420599	-0.296256	0.141972	0.767328
rs369321057:121487309:CA:C	3	121487310	IQCB1	cg01951420	121553821	66511	IQCB1|EAF2	5'UTR|TSS1500|1stExon	C	CA	0.398305	0.00840336	CA	0.331683	0	1	650.789	4.82e-142	1083	4.1e-133	1.29915	26.0662	0.0498402	4.76e-68	1.28078	12.8525	0.0996519	1.7e-16	1.30423	22.0364	0.0591851	2.47e-50	-0.0654727	-0.542204	0.120753	0.588253
rs3736481	17	13209848	-	cg11781506	13209886	38	-	-	T	C	0.491597	0	C	0.207921	0	1	650.061	6.93e-142	2076	1.13e-132	1.19085	25.7028	0.0463313	4.59e-67	1.16525	12.523	0.0930487	4.19e-16	1.19567	22.2089	0.0538375	9.62e-51	-0.0100222	-0.0970769	0.10324	0.922758
rs11684598	2	33952621	MYADML	cg04131969	33951647	974	MYADML	Body	G	A	0.470085	0.0168067	A	0.348958	0.049505	1	649.655	8.5e-142	2061	1.37e-132	1.24246	26.0207	0.0477489	6.32e-68	1.29344	13.6547	0.0947249	2e-17	1.22854	21.5221	0.0570828	4.19e-49	0.154399	1.36939	0.11275	0.172339
rs7203516:83986885:C:G	16	83986885	OSGIN1	cg27171569	83987465	580	OSGIN1	5'UTR|Body	G	C	0.377193	0.0420168	C	0.572222	0.108911	0	649.116	1.11e-141	2986	1.95e-132	1.29714	25.528	0.0508125	1.37e-66	1.28905	9.58168	0.134533	2.45e-12	1.28953	23.6074	0.0546241	5.33e-54	0.0803706	0.648683	0.123898	0.517252
rs12620740:200549085:T:C	2	200549085	-	cg25902411	200548886	199	-	-	T	C	0.701681	0	C	0.30198	0	1	648.393	1.6e-141	791	9.92e-133	-1.16852	-26.2836	0.0444582	1.24e-68	-1.43126	-14.8752	0.0962178	8.91e-19	-1.10799	-20.6669	0.053612	5e-47	0.00216562	0.0225979	0.0958328	0.981992
rs11008193:30994390:G:A	10	30994390	AK302694	cg14375478	30994465	75	SVILP1	Body	A	G	0.383621	0.0252101	G	0.420213	0.0693069	1	648.372	1.61e-141	1813	2.3e-132	1.1449	26.0799	0.0438998	4.38e-68	0.975843	11.1069	0.0878595	2.38e-14	1.198	22.9131	0.0522847	2.14e-52	-0.115104	-1.19005	0.0967222	0.235372
rs10491082	17	6557587	MIR4520A|C17orf100|MIR4520B	cg24686902	6558231	644	-	-	C	T	0.508403	0	T	0.386139	0	1	647.875	2.07e-141	1827	2.97e-132	1.27597	25.661	0.0497241	5.96e-67	1.3476	13.6939	0.0984091	1.8e-17	1.25695	21.4558	0.0585833	6.05e-49	0.0205224	0.175434	0.11698	0.860907
rs6726253:178648610:T:C	2	178648610	PDE11A	cg24252907	178649115	505	PDE11A	Body	T	C	0.29661	0.00840336	C	0.40099	0	1	647.763	2.19e-141	1294	2.22e-132	-1.30029	-26.0288	0.0499556	6.01e-68	-1.32933	-11.568	0.114914	6.21e-15	-1.29466	-22.6703	0.057108	7.89e-52	-0.0413792	-0.350402	0.118091	0.726388
rs35071104:45064816:A:AT	3	45064817	-	cg25593573	45077920	13103	-	-	AT	A	0.546218	0	A	0.282178	0	1	647.452	2.56e-141	990	1.99e-132	1.19057	26.3918	0.0451113	6.36e-69	1.21475	10.3063	0.117865	2.61e-13	1.17526	23.2644	0.0505177	3.28e-53	-0.165627	-1.49227	0.11099	0.137128
rs13095338:186435583:T:C	3	186435583	KNG1	cg12454167	186435060	523	KNG1	TSS200	T	C	0.228814	0.00840336	C	0.454545	0.019802	1	646.965	3.26e-141	1618	4.14e-132	-1.25939	-25.4098	0.0495633	2.88e-66	-1.22522	-13.0033	0.0942238	1.13e-16	-1.27118	-21.8604	0.0581499	6.48e-50	-0.05075	-0.457747	0.110869	0.647608
rs112145320:158309091:T:TTGGCCTTTGCTCC	6	158309092	SNX9	cg10277825	158309013	79	SNX9	Body	T	TTGGCCTTTGCTCC	0.0798319	0	TTGGCCTTTGCTCC	0.267327	0	1	646.485	4.15e-141	1350	4.39e-132	-1.3061	-25.6739	0.0508727	5.49e-67	-1.29838	-13.8816	0.0935327	1.11e-17	-1.30131	-21.3023	0.0610879	1.42e-48	-0.0404141	-0.358443	0.112749	0.720372
rs10740090:64609787:G:C	10	64609787	-	cg21213919	64618270	8483	-	-	G	C	0.478992	0	C	0.434343	0.019802	1	646.015	5.24e-141	963	3.96e-132	-1.05297	-25.1718	0.0418313	1.29e-65	-0.995573	-9.47897	0.10503	3.39e-12	-1.07269	-23.5831	0.0454853	6.05e-54	0.14579	1.51788	0.0960485	0.130549
rs13308935:1203642:G:C	7	1203642	AK090593	cg16145915	1198662	4980	ZFAND2A	5'UTR	C	G	0.466102	0.00840336	G	0.52	0.00990099	1	645.763	5.95e-141	1234	5.76e-132	-1.1551	-25.7751	0.0448145	2.92e-67	-1.12859	-11.3639	0.0993141	1.12e-14	-1.16042	-22.7294	0.0510537	5.74e-52	-0.158685	-1.51504	0.104739	0.131265
rs2306124	1	155059851	EFNA3	cg23973274	155060172	321	-	-	A	G	0.534783	0.0336134	G	0.376238	0	1	645.631	6.35e-141	666	3.32e-132	1.20982	25.5749	0.0473049	1.02e-66	1.24974	11.4211	0.109424	9.49e-15	1.2105	22.6978	0.0533312	6.8e-52	-0.00336453	-0.029995	0.11217	0.9761
rs7288400:39040342:A:G	22	39040342	FAM227A	cg16497828	39053541	13199	FAM227A|CBY1	TSS1500|5'UTR	A	G	0.273109	0	G	0.3	0.00990099	1	645.503	6.77e-141	853	4.53e-132	-1.2767	-26.2186	0.0486944	1.85e-68	-1.19085	-12.8087	0.0929719	1.92e-16	-1.28883	-21.9417	0.0587388	4.15e-50	-0.123936	-1.07322	0.115481	0.284404
rs11701096:35576464:G:C	21	35576464	-	cg19894312	35576471	7	-	-	C	G	0.55042	0	G	0.453125	0.049505	1	645.389	7.17e-141	1338	7.53e-132	1.18804	25.9062	0.0458593	1.29e-67	1.05034	10.5179	0.0998629	1.38e-13	1.23178	23.125	0.0532664	6.88e-53	0.0406282	0.398815	0.101872	0.690435
rs7514030	1	42844305	-	cg20673830	42843232	1073	-	-	T	C	0.420168	0	C	0.262626	0.019802	1	645.097	8.3e-141	1020	6.64e-132	1.27491	25.579	0.0498419	9.96e-67	1.42951	12.0984	0.118157	1.37e-15	1.25779	22.3322	0.0563221	4.92e-51	-0.0662421	-0.535297	0.123748	0.593011
rs10863673:222155262:G:A	1	222155262	-	cg24586205	222162028	6766	-	-	A	G	0.289916	0	G	0.381443	0.039604	1	644.908	9.12e-141	1142	8.18e-132	-1.27481	-25.5731	0.0498496	1.03e-66	-1.24712	-11.1717	0.111632	1.97e-14	-1.2899	-22.8057	0.0565602	3.8e-52	0.290494	2.52732	0.114942	0.0122301
rs1062172	8	1651129	DLGAP2	cg21498547	1651128	1	DLGAP2	3'UTR	A	G	0.39916	0	G	0.242574	0	1	644.907	9.13e-141	2636	1.6e-131	-1.3081	-25.6417	0.0510144	6.72e-67	-1.32001	-11.7682	0.112167	3.49e-15	-1.31368	-22.5037	0.0583762	1.94e-51	0.0516242	0.438977	0.117601	0.66113
rs6062775:61663650:T:C	20	61663650	LINC00029|LOC63930	cg05960032	61667753	4103	LINC00029|LOC63930	Body	C	T	0.423729	0.00840336	T	0.390625	0.049505	1	644.826	9.5e-141	1425	1.06e-131	1.10397	23.391	0.0471964	1.22e-60	1.21494	16.7749	0.0724262	9.79e-21	1.09742	19.0638	0.0575656	4.99e-43	-0.0886295	-0.818649	0.108263	0.413915
rs4963141:880467:G:A	11	880467	CHID1|AX747537	cg10580341	889148	8681	CHID1	Body	G	A	0.470588	0	A	0.341584	0	1	644.525	1.1e-140	1176	1.02e-131	0.982129	25.447	0.0385951	2.28e-66	1.06048	12.6984	0.083513	2.59e-16	0.968862	21.9835	0.0440721	3.3e-50	-0.0637485	-0.680345	0.0937002	0.497035
rs12647420:152607191:C:T	4	152607191	PET112	cg04982323	152608262	1071	GATB	Body	C	T	0.411017	0.00840336	T	0.489899	0.019802	1	644.083	1.38e-140	904	9.77e-132	1.13698	25.8667	0.0439552	1.65e-67	0.963825	9.75605	0.0987925	1.42e-12	1.18154	23.4287	0.0504315	1.37e-53	0.0598881	0.613207	0.0976638	0.540403
rs2282684	22	19184244	CLTCL1	cg22766963	19167309	16935	SLC25A1|CLTCL1	TSS1500|3'UTR	C	T	0.478992	0	T	0.222772	0	1	643.527	1.82e-140	1005	1.43e-131	-1.09947	-25.2823	0.0434876	6.43e-66	-1.07638	-11.4642	0.093891	8.38e-15	-1.10667	-22.6296	0.0489038	9.82e-52	-0.218069	-2.43257	0.0896457	0.0158296
rs1629837	18	74880973	-	cg12413169	74880833	140	-	-	A	G	0.252101	0	G	0.50495	0	1	643.268	2.07e-140	2189	3.56e-131	1.21741	26.2248	0.0464221	1.78e-68	1.08692	11.951	0.0909486	2.08e-15	1.27418	22.3706	0.0569578	3.99e-51	-0.0799083	-0.799664	0.0999273	0.424809
rs811912:16859618:G:C	10	16859618	RSU1	cg23933602	16859644	26	RSU1	TSS200	C	G	0.529661	0.00840336	G	0.22449	0.029703	1	642.706	2.74e-140	1727	3.72e-131	1.32017	25.7366	0.0512953	3.71e-67	1.32191	11.2328	0.117683	1.64e-14	1.32808	22.7273	0.0584357	5.8e-52	-0.160049	-1.54817	0.10338	0.123087
rs10783629	12	54869479	GTSF1	cg26020003	54869551	72	-	-	C	T	0.474359	0.0168067	T	0.480198	0	1	642.583	2.92e-140	1153	2.64e-131	-1.17201	-26.2715	0.0446115	1.34e-68	-1.23573	-11.6947	0.105665	4.31e-15	-1.1514	-22.4904	0.0511951	2.09e-51	0.154066	1.42119	0.108406	0.156745
rs147944736:105641935:G:GCAAGTGA	10	105641936	OBFC1	cg11005552	105648138	6202	OBFC1	Body	G	GCAAGTGA	0.487395	0	GCAAGTGA	0.311881	0	1	642.405	3.19e-140	1199	3e-131	-1.20876	-25.7649	0.0469151	3.11e-67	-1.20322	-12.6332	0.0952427	3.1e-16	-1.23149	-21.9729	0.056046	3.5e-50	0.126096	1.16433	0.108299	0.24561
rs112533612:65283145:T:TTTTC	15	65283146	SPG21	cg16992257	65283128	18	SPG21	TSS1500	T	TTTTC	0.5	0.0168067	TTTTC	0.346939	0.029703	1	642.188	3.55e-140	815	2.27e-131	-1.15639	-25.572	0.045221	1.04e-66	-1.12714	-11.599	0.0971756	5.68e-15	-1.16347	-22.5311	0.0516382	1.67e-51	0.142898	1.34649	0.106126	0.179595
rs1362125:29691090:T:A	6	29691090	HLA-F	cg11768167	29690889	201	HLA-F	TSS1500	T	A	0.470085	0.0168067	A	0.43	0.00990099	1	642.079	3.75e-140	3611	6.56e-131	-1.19453	-25.5489	0.0467546	1.2e-66	-1.113	-10.7702	0.103341	6.45e-14	-1.23231	-22.9365	0.0537268	1.89e-52	0.143201	1.3261	0.107987	0.186247
rs12878	7	99747130	LAMTOR4	cg25181490	99747129	1	C7orf59	Body	A	G	0.390756	0	G	0.45	0.00990099	1	641.697	4.54e-140	649	2.31e-131	-1.20252	-26.364	0.0456121	7.55e-69	-1.21608	-11.3746	0.106912	1.09e-14	-1.23427	-22.6344	0.0545307	9.57e-52	0.0627815	0.584003	0.107502	0.559845
rs8078913:6558768:C:T	17	6558768	MIR4520A|MIR4520B	cg08750459	6558815	47	-	-	T	C	0.504202	0	C	0.386139	0	1	641.196	5.83e-140	1814	8.31e-131	1.15784	25.2469	0.0458608	8.04e-66	1.20882	13.8718	0.0871425	1.13e-17	1.14457	21.1842	0.0540294	2.74e-48	-0.0890504	-0.824258	0.108037	0.410728
rs2281762	13	76123678	UCHL3	cg12827798	76122768	910	UCHL3	TSS1500	G	A	0.542017	0	A	0.183168	0	1	640.913	6.72e-140	1359	7.17e-131	1.10232	25.1071	0.0439046	1.95e-65	1.14275	10.4856	0.108983	1.52e-13	1.11339	23.0427	0.0483185	1.07e-52	-0.18214	-1.94681	0.0935582	0.0528917
rs220159	21	43547873	UMODL1	cg08880261	43547872	1	UMODL1	Body	G	A	0.327586	0.0252101	A	0.316832	0	1	640.723	7.39e-140	2280	1.29e-130	1.4076	25.4493	0.0553102	2.25e-66	1.38594	11.2474	0.123223	1.57e-14	1.39957	22.6764	0.0617192	7.63e-52	0.197985	1.50041	0.131954	0.13501
rs10405565	19	40349252	-	cg11804021	40349490	238	-	-	G	T	0.285714	0	T	0.41	0.00990099	1	640.65	7.67e-140	1218	7.33e-131	-1.26371	-25.6589	0.0492503	6.04e-67	-1.29828	-12.178	0.106609	1.1e-15	-1.24905	-22.1889	0.0562914	1.07e-50	0.03846	0.333596	0.115289	0.739018
rs4705755:112379434:T:A	5	112379434	MCC	cg04256180	112379577	143	MCC	Body	T	A	0.550847	0.00840336	A	0.262626	0.019802	1	640.418	8.61e-140	1555	1.05e-130	-1.12298	-25.5919	0.0438805	9.18e-67	-1.22006	-12.9057	0.0945369	1.47e-16	-1.09995	-21.7684	0.0505297	1.08e-49	-0.102816	-1.06909	0.0961717	0.286255
rs1865092	19	39936017	SUPT5H	cg13632595	39931060	4957	-	-	A	G	0.508403	0	G	0.30198	0	1	640.27	9.27e-140	1403	1.02e-130	-1.1626	-26.0894	0.0445622	4.13e-68	-1.31154	-9.84634	0.133201	1.07e-12	-1.12297	-23.3092	0.0481769	2.58e-53	0.0960828	0.85437	0.11246	0.393874
rs10947040:29964397:G:A	6	29964397	HLA-G|HLA-J|HLA-H	cg08397993	29981250	16853	NCRNA00171	Body	G	A	0.0882353	0	A	0.212871	0	1	639.67	1.25e-139	3726	2.19e-130	-1.35779	-25.7763	0.0526759	2.9e-67	-1.2046	-12.2471	0.0983578	9.03e-16	-1.43589	-22.1287	0.0648882	1.49e-50	-0.0380352	-0.340374	0.111745	0.733915
rs10760117	9	123586737	PSMD5	cg09419670	123605666	18929	PSMD5|LOC253039	TSS1500|Body	T	G	0.57563	0	G	0.232673	0	1	639.564	1.32e-139	721	7.47e-131	-1.19584	-26.3435	0.045394	8.56e-69	-1.17917	-11.5636	0.101972	6.29e-15	-1.18681	-22.491	0.052768	2.08e-51	-0.105305	-1.09451	0.0962119	0.274986
12:124929964:G:A	12	-	-	cg24836826	124929963	-	NCOR2	Body	G	A	0.58547	0.0168067	A	0.308081	0.019802	1	639.512	1.35e-139	1416	1.51e-130	1.16992	24.898	0.0469886	7.33e-65	1.37214	14.2741	0.0961278	4.04e-18	1.11911	20.8749	0.0536103	1.55e-47	0.0805014	0.756904	0.106356	0.449956
rs62359241:84930464:A:G	5	84930464	-	cg12475092	84934437	3973	-	-	A	G	0.273109	0	G	0.385	0.00990099	1	639.114	1.65e-139	1386	1.8e-130	1.32863	25.8892	0.0513197	1.43e-67	1.43611	10.4674	0.137199	1.6e-13	1.29017	23.0119	0.0560654	1.26e-52	-0.0756996	-0.571937	0.132357	0.567977
rs11070297:41099349:C:T	15	41099349	DNAJC17|ZFYVE19	cg25498107	41100233	884	DNAJC17|ZFYVE19	TSS1500|Body	C	T	0.357143	0	T	0.356436	0	1	639.043	1.71e-139	1029	1.38e-130	-1.31485	-26.1248	0.0503297	3.31e-68	-1.26286	-11.5461	0.109375	6.61e-15	-1.31882	-22.4885	0.0586442	2.11e-51	0.0187302	0.160152	0.116953	0.872915
rs540649	7	138639832	KIAA1549	cg12483292	138639756	76	KIAA1549	Body	C	A	0.235294	0	A	0.46	0.00990099	1	638.633	2.1e-139	1011	1.67e-130	1.19545	25.9446	0.046077	1.01e-67	1.21912	10.8341	0.112526	5.33e-14	1.19131	22.831	0.0521794	3.32e-52	0.00615726	0.0564236	0.109126	0.955058
rs2362856:77219366:C:T	14	77219366	-	cg16997395	77219008	358	-	-	T	C	0.279661	0.00840336	C	0.5	0	1	638.465	2.29e-139	1774	3.18e-130	1.07197	25.8051	0.041541	2.42e-67	1.18463	11.7355	0.100945	3.84e-15	1.02696	22.3773	0.0458928	3.85e-51	0.0882764	0.879344	0.100389	0.38022
rs5789715:12159762:CG:C	11	12159763	MICAL2	cg19347782	12159762	1	MICAL2	5'UTR	CG	C	0.111111	0.0168067	C	0.14433	0.039604	1	638.413	2.35e-139	1870	3.44e-130	1.52471	26.14	0.0583287	3.02e-68	1.6047	12.6003	0.127353	3.39e-16	1.48513	21.9008	0.0678118	5.19e-50	0.087905	0.632112	0.139066	0.528002
rs7649902:46598893:G:C	3	46598893	LRRC2-AS1|LRRC2	cg24524379	46600244	1351	LRRC2	5'UTR	G	C	0.348739	0	C	0.405941	0	1	637.837	3.13e-139	1384	3.4e-130	1.28873	25.7578	0.0500325	3.25e-67	1.38757	11.4262	0.121438	9.35e-15	1.28993	22.5229	0.0572718	1.75e-51	-0.034463	-0.264344	0.130372	0.791774
rs1215887	11	128061096	-	cg14324081	128063642	2546	-	-	C	T	0.407563	0	T	0.183168	0	1	637.758	3.26e-139	1569	4.01e-130	1.32091	25.4425	0.0519174	2.35e-66	1.7382	12.5985	0.137969	3.41e-16	1.23895	21.8869	0.056607	5.6e-50	0.36579	2.82966	0.12927	0.00511173
rs4916031	1	65681543	AK4	cg05347379	65681585	42	AK4	Body	T	C	0.319328	0	C	0.39604	0	1	636.955	4.86e-139	1179	4.5e-130	-1.19424	-25.0863	0.0476051	2.22e-65	-1.06914	-10.4895	0.101926	1.5e-13	-1.24402	-22.9549	0.054194	1.71e-52	0.0969733	0.918016	0.105634	0.359664
rs1485782:47624115:C:T	6	47624115	GPR111	cg18184910	47624247	132	GPR111	TSS200	T	C	0.365546	0	C	0.555	0.00990099	1	636.592	5.83e-139	1265	5.79e-130	-1.22259	-24.8866	0.0491264	7.88e-65	-1.36224	-13.0605	0.104303	9.69e-17	-1.21115	-21.5874	0.0561043	2.92e-49	-0.122613	-1.06635	0.114984	0.287488
rs1352317:89567260:A:T	8	89567260	-	cg09462937	89566846	414	-	-	A	T	0.197479	0	T	0.361386	0	1	636.433	6.32e-139	1228	6.09e-130	-1.2828	-25.5869	0.050135	9.48e-67	-1.23597	-12.9606	0.0953635	1.27e-16	-1.29312	-21.6438	0.0597454	2.14e-49	-0.0538566	-0.469196	0.114785	0.639417
rs2251718:2850604:C:T	7	2850604	GNA12	cg09279763	2847477	3127	GNA12	Body	T	C	0.378151	0	C	0.46	0.00990099	1	636.407	6.4e-139	1754	8.81e-130	-1.22689	-25.8978	0.0473744	1.36e-67	-1.26133	-10.1269	0.124552	4.52e-13	-1.21282	-23.1053	0.0524911	7.65e-53	0.100631	0.81916	0.122847	0.413624
rs17106532	14	78350462	ADCK1	cg19369116	78350328	134	ADCK1	Body	G	A	0.109244	0	A	0.262376	0	1	636.328	6.65e-139	1923	1e-129	-1.25697	-25.8299	0.0486636	2.07e-67	-1.26293	-11.8007	0.107022	3.18e-15	-1.24676	-22.2951	0.0559208	6.02e-51	0.0320673	0.27501	0.116604	0.783579
rs4563779:1199117:G:A	7	1199117	AK090593|ZFAND2A	cg06518099	1198937	180	ZFAND2A|LOC101927021	5'UTR|TSS1500	A	G	0.465217	0.0336134	G	0.535354	0.019802	1	635.878	8.33e-139	1234	8.07e-130	-1.17414	-25.8479	0.0454251	1.85e-67	-1.19447	-11.5824	0.103129	5.96e-15	-1.16681	-22.3993	0.0520913	3.42e-51	0.0349569	0.319715	0.109338	0.749502
rs11326963:56226824:CT:C	5	56226825	MIER3	cg06795995	56204613	22212	SETD9	TSS1500	C	CT	0.184874	0	CT	0.217822	0	1	635.506	1e-138	1389	1.09e-129	-1.3104	-25.4795	0.0514294	1.86e-66	-1.30039	-11.9215	0.109079	2.26e-15	-1.31576	-22.2122	0.0592357	9.45e-51	0.122043	1.01504	0.120235	0.311256
rs139669378:39039334:TAGTG:T	22	39039335	FAM227A	cg03443888	39053539	14204	FAM227A|CBY1	TSS1500|5'UTR	TAGTG	T	0.273109	0	T	0.3	0.00990099	1	635.39	1.06e-138	853	7.12e-130	-1.23681	-26.118	0.0473546	3.46e-68	-1.15333	-10.2985	0.11199	2.68e-13	-1.27496	-23.0072	0.0554159	1.29e-52	0.0548093	0.49202	0.111397	0.623219
rs34413173:10984402:G:A	2	10984402	-	cg07148655	10984543	141	-	-	G	A	0.457983	0	A	0.237624	0	1	635.166	1.19e-138	1574	1.47e-129	1.17261	25.2719	0.0463998	6.87e-66	1.18895	8.99013	0.132251	1.6e-11	1.16513	23.5445	0.0494862	7.42e-54	-0.00820651	-0.0728188	0.112698	0.94202
rs4801873:52027636:A:C	19	52027636	SIGLEC6	cg08936473	52032935	5299	SIGLEC6	Body	C	A	0.361607	0.0588235	A	0.368421	0.0594059	1	634.93	1.34e-138	1736	1.82e-129	1.23635	25.7135	0.0480817	4.29e-67	1.27514	11.5399	0.110499	6.73e-15	1.22874	22.4	0.0548546	3.4e-51	0.0236188	0.20386	0.115858	0.838661
rs79729453:44261002:C:CAT	13	44261003	ENOX1	cg16458822	44261002	1	ENOX1	5'UTR	C	CAT	0.361345	0	CAT	0.505102	0.029703	1	634.194	1.93e-138	1310	1.99e-129	1.26932	25.7301	0.0493321	3.87e-67	1.3307	10.7579	0.123695	6.69e-14	1.29091	22.7698	0.0566942	4.62e-52	-0.130568	-1.12224	0.116346	0.263042
rs13199464:15791995:T:G	6	15791995	-	cg15545423	15792055	60	-	-	T	G	0.409483	0.0252101	G	0.247312	0.0792079	1	634.165	1.96e-138	1328	2.05e-129	1.30235	25.5514	0.0509696	1.18e-66	1.30144	11.7135	0.111106	4.09e-15	1.2907	22.2926	0.0578982	6.1e-51	-0.00734485	-0.0581107	0.126394	0.953716
rs465704:28929043:G:A	5	28929043	LSP1P3	cg23102195	28927606	1437	-	-	G	A	0.440678	0.00840336	A	0.371134	0.039604	1	631.719	6.67e-138	1320	6.91e-129	1.27243	26.3479	0.0482935	8.33e-69	1.18689	10.9702	0.108192	3.56e-14	1.30801	22.6136	0.057842	1.07e-51	-0.152549	-1.33505	0.114264	0.183304
rs716387:73900251:T:C	9	73900251	TRPM3	cg15682239	73900252	1	-	-	T	C	0.54955	0.0672269	C	0.38	0.00990099	1	631.553	7.24e-138	1411	8.02e-129	-1.27975	-25.5576	0.050073	1.14e-66	-1.24871	-13.9093	0.089775	1.03e-17	-1.27796	-20.9305	0.0610573	1.13e-47	-0.0758746	-0.655105	0.11582	0.513117
rs2524074	6	31244021	HLA-B	cg17096289	31238788	5233	HLA-C	Body	A	G	0.289916	0	G	0.252475	0	1	631.5	7.44e-138	4685	1.3e-128	1.35611	25.1283	0.0539674	1.7e-65	1.34192	12.4247	0.108004	5.51e-16	1.36772	21.8432	0.0626154	7.12e-50	0.0372358	0.292554	0.127278	0.770152
rs10099060:125576094:A:G	8	125576094	MTSS1|NDUFB9	cg23629187	125576109	15	MTSS1	Body	G	A	0.319328	0	A	0.385	0.00990099	1	631.423	7.73e-138	1663	1.01e-128	-1.33086	-24.4676	0.0543925	1.14e-63	-1.2878	-9.04762	0.142336	1.33e-11	-1.35108	-23.4428	0.057633	1.27e-53	-0.0338369	-0.253532	0.133462	0.800105
rs6003122	22	43637285	SCUBE1	cg00051200	43637194	91	SCUBE1	Body	C	A	0.421053	0.0420168	A	0.278351	0.039604	1	630.067	1.52e-137	1638	1.96e-128	1.23665	26.1264	0.0473334	3.28e-68	1.22862	11.6689	0.10529	4.64e-15	1.22672	22.224	0.055198	8.87e-51	-0.0948641	-0.856482	0.11076	0.392707
rs10792320:61746291:A:C	11	61746291	-	cg03048219	61746295	4	-	-	A	C	0.400862	0.0252101	C	0.655556	0.108911	0	629.828	1.72e-137	1239	1.67e-128	-0.982242	-24.1738	0.0406325	7.55e-63	-1.09907	-14.8284	0.0741189	1e-18	-0.960592	-20.2471	0.0474434	5.4e-46	0.107086	1.20997	0.0885029	0.227649
rs3777113	5	137493897	BRD8	cg16406494	137514603	20706	KIF20A|BRD8	1stExon|5'UTR|TSS1500	T	C	0.367521	0.0168067	C	0.316832	0	1	629.584	1.94e-137	550	8.37e-129	-1.26823	-25.6164	0.0495084	7.88e-67	-1.31805	-12.8099	0.102893	1.91e-16	-1.25668	-21.5752	0.0582465	3.12e-49	-0.0765066	-0.656825	0.116479	0.512012
rs2209072:2205719:A:C	17	2205719	SRR|SMG6	cg03959986	2207236	1517	SMG6|SRR	TSS1500|TSS200	A	C	0.538793	0.0252101	C	0.405	0.00990099	1	629.492	2.03e-137	1026	1.64e-128	-1.23412	-24.8882	0.0495864	7.8e-65	-1.40167	-13.5575	0.103387	2.58e-17	-1.20207	-21.1113	0.0569395	4.12e-48	-0.282414	-2.25746	0.125103	0.0250082
rs11003234:54634909:C:T	10	54634909	-	cg10786572	54632322	2587	-	-	C	T	0.47479	0	T	0.153465	0	1	628.919	2.7e-137	1712	3.63e-128	1.29556	25.6413	0.0505263	6.74e-67	1.37338	9.88673	0.138911	9.48e-13	1.26939	23.0472	0.0550778	1.04e-52	-0.107715	-0.917354	0.117419	0.360009
rs4298380:110155790:G:A	6	110155790	-	cg26033510	110147565	8225	-	-	G	A	0.495798	0	A	0.141414	0.019802	1	628.817	2.84e-137	873	1.95e-128	1.25724	25.3031	0.0496873	5.64e-66	1.29515	10.5687	0.122545	1.18e-13	1.2584	22.7403	0.055338	5.41e-52	0.0110513	0.1094	0.101018	0.91299
rs7593392:84459432:A:G	2	84459432	-	cg12912344	84445799	13633	-	-	G	A	0.210084	0	A	0.509901	0	1	628.373	3.55e-137	1072	2.99e-128	1.23692	25.3256	0.0488407	4.9e-66	1.22096	11.1247	0.109752	2.26e-14	1.2496	22.4636	0.0556278	2.41e-51	-0.117319	-1.09799	0.106849	0.273468
rs1055919	19	4852137	PLIN3	cg16505953	4851963	174	PLIN3	Body	C	T	0.487395	0	T	0.405941	0	1	627.476	5.56e-137	1421	6.2e-128	1.13596	24.7037	0.0459832	2.52e-64	1.25491	14.6838	0.0854623	1.44e-18	1.11244	20.2944	0.0548151	4.13e-46	-0.0341455	-0.307427	0.111069	0.758823
rs6959154:856320:C:T	7	856320	SUN1	cg05155812	855012	1308	SUN1	TSS1500|TSS200	C	T	0.355932	0.00840336	T	0.517857	0.168317	0	627.476	5.56e-137	975	4.26e-128	-1.1634	-23.7943	0.048894	8.8e-62	-1.50568	-16.4282	0.0916524	2.17e-20	-1.10078	-18.9101	0.0582114	1.23e-42	0.0186232	0.157701	0.118092	0.874844
rs72351260:120992523:ATACT:A	4	120992524	-	cg17303822	120992550	26	-	-	ATACT	A	0.324786	0.0168067	A	0.285	0.00990099	1	627.472	5.57e-137	1445	6.32e-128	-1.31631	-25.7242	0.0511701	4.01e-67	-1.37228	-10.5371	0.130233	1.3e-13	-1.30411	-22.7253	0.0573857	5.86e-52	-0.120798	-0.937278	0.128882	0.349692
rs3730684:51797526:C:CAAAG	18	51797530	POLI	cg08586979	51811581	14051	POLI	Body	C	CAAAG	0.298319	0	CAAAG	0.66	0.00990099	1	627.41	5.75e-137	1053	4.75e-128	1.22072	25.6656	0.0475626	5.79e-67	1.18164	13.1759	0.089682	7.11e-17	1.23126	21.3027	0.0577985	1.42e-48	-0.0424177	-0.429322	0.0988017	0.668129
rs9896980	17	39993222	KLHL10|NT5C3B	cg25627920	39992620	602	NT5C3B|KLHL10	TSS200|TSS1500	A	G	0.268908	0	G	0.305	0.00990099	1	626.117	1.1e-136	943	8.12e-128	1.36347	25.4618	0.0535498	2.08e-66	1.30933	12.2121	0.107216	9.96e-16	1.41146	21.8399	0.0646277	7.25e-50	0.142625	1.15418	0.123573	0.249738
rs68087680:169446816:TTGAC:T	6	169446817	-	cg21255356	169446912	95	-	-	TTGAC	T	0.557018	0.0420168	T	0.398876	0.118812	0	626.002	1.16e-136	2147	1.96e-127	-1.09993	-25.0666	0.0438804	2.51e-65	-1.12712	-10.7348	0.104997	7.17e-14	-1.0893	-22.6002	0.048199	1.15e-51	0.00799478	0.078617	0.101693	0.937412
rs2949025:36164415:G:A	2	36164415	-	cg13733385	36164749	334	-	-	A	G	0.407563	0	G	0.391753	0.039604	1	625.93	1.21e-136	1876	1.77e-127	-1.16165	-25.6268	0.0453295	7.38e-67	-1.16291	-13.4994	0.0861454	3.01e-17	-1.15046	-21.0641	0.0546171	5.36e-48	-0.0751193	-0.697063	0.107765	0.486534
rs11210507:42105488:T:C	1	42105488	HIVEP3	cg27559997	42105137	351	HIVEP3	5'UTR	C	T	0.429204	0.0504202	T	0.566327	0.029703	1	623.801	3.49e-136	1085	2.98e-127	1.13353	25.0157	0.0453127	3.47e-65	1.14284	13.7322	0.0832235	1.63e-17	1.1329	20.8621	0.0543043	1.66e-47	-0.0114481	-0.107589	0.106405	0.914424
rs2197240	17	13654703	-	cg06267808	13654630	73	-	-	A	C	0.289916	0	C	0.623762	0	1	623.785	3.52e-136	1927	5.33e-127	-1.14497	-25.1428	0.0455385	1.55e-65	-1.09328	-11.7192	0.0932896	4.02e-15	-1.17433	-22.0555	0.0532444	2.22e-50	0.08845	0.950534	0.093053	0.342934
rs698147	5	3513485	LOC285577	cg09148417	3513521	36	-	-	G	A	0.517391	0.0336134	A	0.295	0.00990099	1	623.771	3.55e-136	2236	6.2e-127	-0.971813	-25.5925	0.0379726	9.15e-67	-0.975256	-13.0122	0.0749495	1.1e-16	-0.978449	-21.3179	0.0458979	1.3e-48	0.0320053	0.367341	0.0871267	0.713734
rs2037349	15	78657720	-	cg09132725	78658492	772	-	-	A	G	0.443925	0.10084	G	0.458333	0.049505	0	622.958	5.33e-136	1531	6.4e-127	1.2839	25.2259	0.0508961	9.18e-66	1.25612	13.5277	0.0928552	2.79e-17	1.31849	20.9752	0.0628594	8.82e-48	-0.124202	-1.0677	0.116326	0.28688
rs368096777:50265913:ATGT:A	13	50265918	EBPL	cg03658251	50265850	68	EBPL	TSS1500	ATGT	A	0.423729	0.00840336	A	0.295	0.00990099	1	620.68	1.66e-135	1079	1.41e-126	-1.20083	-26.0687	0.046064	4.69e-68	-1.11321	-11.3809	0.0978142	1.07e-14	-1.23668	-22.162	0.0558019	1.24e-50	0.119349	1.20279	0.0992269	0.230412
rs149162	3	10342262	SEC13	cg05370380	10342255	7	-	-	T	C	0.415966	0	C	0.19802	0	1	620.686	1.66e-135	1214	1.58e-126	-0.991423	-24.4973	0.0404707	9.45e-64	-0.92029	-12.8878	0.0714079	1.55e-16	-1.03646	-21.3211	0.0486117	1.28e-48	0.11815	1.37828	0.0857231	0.169584
rs1056392	3	193414733	OPA1	cg05652783	193414693	40	OPA1	3'UTR	A	G	0.340336	0	G	0.351485	0	1	620.686	1.66e-135	1249	1.63e-126	1.26231	26.9137	0.0469021	2.59e-70	1.07547	12.4961	0.0860645	4.52e-16	1.30037	21.553	0.0603336	3.53e-49	-0.0800334	-0.793401	0.100874	0.42844
rs480025	1	189630723	-	cg10971884	189636225	5502	-	-	T	C	0.431624	0.0168067	C	0.430693	0	1	620.326	1.99e-135	923	1.44e-126	-0.927517	-24.5402	0.0377958	7.18e-64	-0.958326	-10.4011	0.0921371	1.96e-13	-0.918814	-22.6306	0.0406005	9.77e-52	-0.0104382	-0.118158	0.0883408	0.906055
rs7518521:209761597:A:C	1	209761597	CAMK1G	cg04060051	209764021	2424	CAMK1G	5'UTR	C	A	0.361345	0	A	0.267327	0	1	620.275	2.04e-135	991	1.58e-126	1.28574	25.7518	0.0499284	3.38e-67	1.43212	12.5009	0.114562	4.46e-16	1.24288	21.5407	0.0576993	3.78e-49	0.00209816	0.0168011	0.124882	0.986611
rs11827687:46028684:C:T	11	46028684	PHF21A	cg03053738	46004687	23997	PHF21A	Body	C	T	0.113445	0	T	0.247525	0	1	619.91	2.44e-135	815	1.56e-126	1.36909	25.6662	0.0533422	5.77e-67	1.32331	12.2835	0.10773	8.15e-16	1.36938	21.657	0.0632306	1.99e-49	-0.0874517	-0.730409	0.11973	0.465955
rs636317:60019150:C:T	11	60019150	-	cg02521229	60019236	86	-	-	T	C	0.347458	0.00840336	C	0.257576	0.019802	1	619.505	2.99e-135	1080	2.54e-126	1.31025	25.1942	0.052006	1.12e-65	1.25023	12.5463	0.0996498	3.93e-16	1.32177	21.4964	0.0614881	4.83e-49	0.0377799	0.322691	0.117078	0.74725
6:29662190:C:CTA	6	-	-	cg25026004	29664187	-	-	-	CTA	C	0.44958	0	C	0.366337	0	1	618.933	3.99e-135	3591	6.97e-126	1.26544	25.1046	0.0504067	1.98e-65	1.32802	12.7501	0.104158	2.25e-16	1.24554	21.3628	0.058304	1.01e-48	-0.0280341	-0.230917	0.121404	0.817604
1:197894018:AT:A	1	-	-	cg00114966	197893920	-	LHX9	Body	AT	A	0.387387	0.0672269	A	0.421875	0.049505	1	618.814	4.23e-135	1143	3.79e-126	1.24544	25.1399	0.0495406	1.58e-65	1.34104	11.0607	0.121243	2.72e-14	1.21457	22.2817	0.0545099	6.47e-51	0.0014179	0.0113716	0.124687	0.990938
rs6906636:32986677:G:T	6	32986677	-	cg26864304	32983714	2963	-	-	T	G	0.521008	0	G	0.35	0.00990099	1	618.714	4.45e-135	4309	7.78e-126	-1.2869	-25.5733	0.0503222	1.03e-66	-1.43103	-13.1031	0.109213	8.64e-17	-1.23647	-21.1429	0.0584818	3.45e-48	-0.178576	-1.48175	0.120517	0.139907
rs12650264	4	7021365	TBC1D14	cg00441437	7021352	13	TBC1D14	Body	G	A	0.483193	0	A	0.445	0.00990099	1	617.969	6.45e-135	1651	8.36e-126	-1.13314	-24.4621	0.0463223	1.18e-63	-1.14513	-14.2339	0.0804506	4.47e-18	-1.14169	-20.3805	0.056019	2.53e-46	-0.0197567	-0.185258	0.106644	0.853205
rs112752776:120217618:GCCTCTAGTGGGCA:G	1	120217619	-	cg20485607	120217696	77	-	-	G	GCCTCTAGTGGGCA	0.407563	0	GCCTCTAGTGGGCA	0.193069	0	1	616.596	1.28e-134	1005	1.01e-125	1.28467	25.3572	0.050663	4.01e-66	1.05216	8.83532	0.119086	2.63e-11	1.33112	23.2063	0.0573602	4.46e-53	-0.0323307	-0.290352	0.11135	0.771834
rs2232158:90894102:C:G	7	90894102	FZD1	cg25336926	90894102	0	FZD1	1stExon|5'UTR	G	C	0.358974	0.0168067	C	0.327957	0.0792079	1	615.603	2.11e-134	1156	1.91e-125	1.31471	25.2399	0.0520887	8.4e-66	1.37062	12.1146	0.113138	1.31e-15	1.30576	21.6527	0.0603047	2.03e-49	-0.0180706	-0.146815	0.123084	0.883419
rs7212610	17	49517166	-	cg14849387	49516968	198	-	-	A	G	0.415966	0	G	0.3	0.00990099	1	615.58	2.13e-134	1277	2.14e-125	1.1635	24.6881	0.0471281	2.79e-64	1.21241	12.873	0.0941824	1.61e-16	1.1429	21.21	0.0538847	2.37e-48	0.194038	1.71214	0.113331	0.0883478
rs16970672:75944650:G:A	17	75944650	-	cg13574174	75944649	1	-	-	G	A	0.37069	0.0252101	A	0.401042	0.049505	1	614.933	2.94e-134	1592	3.68e-125	1.32326	24.7717	0.0534183	1.64e-64	1.39291	11.7203	0.118846	4.01e-15	1.30649	21.8533	0.0597847	6.74e-50	0.069214	0.524395	0.131988	0.600557
rs4821077:32978987:G:A	22	32978987	SYN3	cg12563898	32978938	49	SYN3	Body	G	A	0.32906	0.0168067	A	0.396552	0.138614	0	614.096	4.48e-134	1964	6.9e-125	-1.19483	-24.6332	0.0485049	3.96e-64	-1.25763	-13.3103	0.0944852	4.96e-17	-1.18565	-20.9029	0.0567216	1.32e-47	0.0578483	0.512693	0.112832	0.608705
rs368096777:50265913:ATGT:A	13	50265918	EBPL	cg04663916	50265991	73	EBPL	TSS1500	ATGT	A	0.423729	0.00840336	A	0.295	0.00990099	1	614.03	4.63e-134	1079	3.92e-125	-1.14335	-25.5029	0.044832	1.6e-66	-1.10762	-12.6656	0.0874508	2.83e-16	-1.17808	-21.2982	0.0553136	1.45e-48	0.134102	1.39009	0.0964701	0.165973
12:104661729:A:G	12	-	-	cg25273343	104657179	-	TXNRD1	Body	G	A	0.294118	0	A	0.34	0.00990099	1	613.935	4.85e-134	1773	6.75e-125	-1.26515	-25.4819	0.0496491	1.83e-66	-1.21601	-13.1317	0.0926014	8e-17	-1.28241	-21.0118	0.061033	7.19e-48	0.0437903	0.382427	0.114506	0.702532
rs264578:159878926:G:A	2	159878926	TANC1	cg13920856	159867184	11742	TANC1	5'UTR	G	A	0.268908	0	A	0.438776	0.029703	1	613.035	7.61e-134	1460	8.72e-125	1.28554	25.4761	0.0504605	1.9e-66	1.45078	13.0723	0.110982	9.39e-17	1.22959	21.0274	0.0584756	6.58e-48	-0.0161642	-0.13329	0.121272	0.894092
rs10899764:54705135:C:T	7	54705135	-	cg11132336	54705907	772	-	-	C	T	0.436975	0	T	0.48	0.00990099	1	612.958	7.91e-134	1546	9.59e-125	1.16635	24.3866	0.0478275	1.92e-63	0.969435	10.1808	0.0952221	3.83e-13	1.2246	22.5679	0.0542629	1.37e-51	-0.177118	-1.58875	0.111482	0.11362
rs11123510:120048192:G:A	2	120048192	-	cg05111772	120050013	1821	-	-	A	G	0.340336	0	G	0.307292	0.049505	1	612.851	8.34e-134	1380	9.03e-125	-1.27715	-25.6349	0.0498208	7.02e-67	-1.34309	-11.0319	0.121746	2.97e-14	-1.2593	-22.1619	0.0568228	1.24e-50	-0.0523636	-0.419807	0.124733	0.675056
rs2277482	14	24587795	DCAF11	cg24976563	24587638	157	DCAF11	Body	C	T	0.294118	0	T	0.321782	0	1	612.741	8.81e-134	1462	1.01e-124	1.34124	25.0452	0.0535526	2.88e-65	1.38274	11.3725	0.121586	1.09e-14	1.33132	21.9865	0.0605518	3.24e-50	-0.091625	-0.704461	0.130064	0.481926
rs2714706:79281870:G:T	7	79281870	-	cg08167638	79281930	60	-	-	T	G	0.508772	0.0420168	G	0.155	0.00990099	1	612.691	9.03e-134	1170	8.3e-125	-1.13662	-25.4154	0.0447217	2.78e-66	-1.30836	-11.6603	0.112206	4.76e-15	-1.09091	-21.8341	0.0499638	7.49e-50	-0.0578859	-0.562664	0.102878	0.574264
rs12728911	1	3709412	LRRC47	cg24196422	3716982	7570	-	-	T	C	0.210084	0	C	0.50495	0	1	611.697	1.48e-133	1188	1.38e-124	-1.16516	-25.3936	0.045884	3.19e-66	-1.14872	-9.82681	0.116897	1.14e-12	-1.18518	-22.6965	0.0522188	6.85e-52	0.0840197	0.870923	0.096472	0.384791
9:4147664:T:TCCCCC	9	-	-	cg08551019	4147699	-	GLIS3	5'UTR|Body	T	TCCCCC	0.273913	0.0336134	TCCCCC	0.34375	0.049505	1	611.381	1.74e-133	2281	3.04e-124	-1.22927	-24.8228	0.0495216	1.18e-64	-1.2444	-13.699	0.0908388	1.78e-17	-1.22206	-20.5844	0.059368	7.96e-47	-0.115069	-0.991177	0.116094	0.32274
rs209607	1	40916218	ZFP69B	cg15173674	40916222	4	ZFP69B	TSS200	T	C	0.310924	0	C	0.519802	0	1	611.306	1.81e-133	1430	2.03e-124	-1.18758	-25.0252	0.0474555	3.27e-65	-1.28461	-12.7918	0.100425	2.01e-16	-1.17319	-21.1584	0.0554481	3.17e-48	0.0886982	0.810157	0.109483	0.418767
rs7007919	8	20647375	-	cg20305683	20647436	61	-	-	T	C	0.378151	0	C	0.237624	0	1	610.644	2.51e-133	1691	3.34e-124	-1.3858	-25.3624	0.0546397	3.88e-66	-1.57463	-10.5613	0.149094	1.21e-13	-1.34878	-22.3406	0.0603732	4.7e-51	-0.241504	-1.76213	0.137052	0.0795026
rs4378918	3	122639009	SEMA5B	cg08227081	122643357	4348	SEMA5B	Body	G	A	0.317797	0.00840336	A	0.638614	0	1	610.199	3.14e-133	1405	3.46e-124	-1.08771	-22.1948	0.0490075	3.34e-57	-1.21968	-16.7224	0.0729367	1.1e-20	-1.07558	-18.1813	0.0591584	9.08e-41	-0.151448	-1.51282	0.10011	0.131829
rs13147572	4	18293144	-	cg08232909	18293080	64	-	-	A	G	0.436975	0	G	0.212871	0	1	609.703	4.02e-133	1116	3.52e-124	-1.2355	-24.8679	0.0496826	8.87e-65	-1.27509	-10.2504	0.124394	3.1e-13	-1.24631	-22.464	0.0554801	2.41e-51	-0.143476	-1.39503	0.102848	0.16448
rs7719124:178640129:C:A	5	178640129	ADAMTS2	cg23132611	178640151	22	ADAMTS2	Body	C	A	0.36087	0.0336134	A	0.317708	0.049505	1	609.244	5.06e-133	1816	7.21e-124	1.30812	25.7277	0.0508447	3.92e-67	1.23818	12.0686	0.102595	1.49e-15	1.32938	21.5312	0.0617422	3.98e-49	0.192965	1.69434	0.113888	0.0916833
rs111801073:73995165:A:C	15	-	-	cg00117012	73996358	-	CD276	Body	A	C	0.112613	0.0672269	C	0.362637	0.0990099	1	608.483	7.41e-133	1028	5.98e-124	1.29972	23.9959	0.0541641	2.38e-62	1.2945	14.8056	0.0874328	1.06e-18	1.2831	19.7301	0.0650328	1.05e-44	-0.0133969	-0.109577	0.12226	0.91285
rs6738067:167032125:A:G	2	167032125	BC051759	cg09959529	167038265	6140	LOC101929680	Body	G	A	0.423077	0.0168067	A	0.207071	0.019802	1	608.402	7.71e-133	1359	8.23e-124	-1.23174	-24.0167	0.0512867	2.08e-62	-1.15988	-10.9036	0.106376	4.34e-14	-1.27648	-22.125	0.0576939	1.52e-50	-0.158053	-1.39988	0.112904	0.163023
rs159873:58547516:G:A	19	58547516	ZSCAN1	cg27002247	58549241	1725	ZSCAN1	Body	A	G	0.279661	0.00840336	G	0.356436	0	1	608.302	8.11e-133	1392	8.86e-124	-1.32816	-25.2588	0.0525822	7.46e-66	-1.26642	-12.3344	0.102674	7.08e-16	-1.34634	-21.358	0.0630368	1.04e-48	-0.18044	-1.54188	0.117026	0.124609
rs10629413:82011223:G:GTTTC	8	82011224	PAG1	cg19397277	82011239	15	PAG1	5'UTR	G	GTTTC	0.457983	0	GTTTC	0.520619	0.039604	1	607.714	1.09e-132	1033	8.82e-124	1.20695	24.8885	0.0484941	7.78e-65	1.2378	13.3894	0.0924462	4.02e-17	1.19826	20.6988	0.0578905	4.17e-47	-0.0159479	-0.142035	0.112282	0.887189
rs7769442:87753181:C:T	6	87753181	-	cg22026953	87763957	10776	-	-	T	C	0.300847	0.00840336	C	0.341584	0	1	607.584	1.16e-132	1149	1.05e-123	1.31026	25.0128	0.0523835	3.54e-65	1.39516	10.8263	0.128867	5.46e-14	1.29193	22.1444	0.0583412	1.37e-50	-0.0682904	-0.51852	0.131702	0.604641
rs7215534:78612119:C:T	17	78612119	RPTOR	cg15883151	78612105	14	RPTOR	Body	C	T	0.462185	0	T	0.489899	0.019802	1	606.583	1.92e-132	1655	2.49e-123	1.2475	24.7194	0.0504667	2.28e-64	1.17183	12.8475	0.0912106	1.72e-16	1.28233	21.0125	0.0610272	7.16e-48	-0.166765	-1.45468	0.11464	0.14725
rs11414481:42303325:C:CA	15	42303326	PLA2G4E	cg03080639	42302379	947	PLA2G4E	1stExon	C	CA	0.34188	0.0168067	CA	0.510101	0.019802	1	606.294	2.21e-132	1493	2.59e-123	1.20494	25.5486	0.0471628	1.2e-66	1.14781	11.3772	0.100886	1.08e-14	1.21291	21.8369	0.0555442	7.37e-50	0.344543	3.24323	0.106234	0.00137482
rs2033124:186464927:G:A	3	186464927	-	cg10377216	186464087	840	-	-	G	A	0.495763	0.00840336	A	0.277228	0	1	605.973	2.6e-132	1615	3.29e-123	-1.20157	-25.1531	0.0477703	1.45e-65	-1.19832	-11.5205	0.104017	7.12e-15	-1.20196	-21.7544	0.0552515	1.16e-49	0.138363	1.26662	0.109238	0.206695
rs9295053:168598223:T:C	6	168598223	-	cg15007469	168598184	39	-	-	C	T	0.62931	0.0252101	T	0.36	0.00990099	1	605.961	2.61e-132	1755	3.6e-123	1.19003	24.5117	0.0485495	8.61e-64	1.16173	11.6541	0.099684	4.84e-15	1.19679	21.6828	0.0551952	1.72e-49	-0.136787	-1.29303	0.105788	0.197422
rs17482960:101539890:C:T	13	101539890	NALCN-AS1	cg16881282	101535847	4043	NALCN-AS1	Body	C	T	0.376068	0.0168067	T	0.17	0.00990099	1	605.941	2.64e-132	1636	3.39e-123	-1.11864	-24.6485	0.0453838	3.59e-64	-1.08907	-12.0826	0.0901355	1.43e-15	-1.1498	-21.4465	0.0536123	6.37e-49	0.12202	1.29894	0.0939382	0.195391
rs276203	10	106039303	GSTO2	cg23659134	106035168	4135	GSTO2	Body	G	A	0.605042	0	A	0.277228	0	1	605.746	2.91e-132	1200	2.74e-123	1.13746	24.8149	0.0458376	1.24e-64	1.15261	10.6405	0.108323	9.51e-14	1.135	22.1929	0.0511423	1.05e-50	-0.135924	-1.38265	0.0983066	0.168239
rs1010082	1	28267869	SMPDL3B	cg07233700	28261706	6163	SMPDL3B	1stExon	T	G	0.453782	0	G	0.321782	0	1	605.3	3.64e-132	685	1.96e-123	1.21411	25.4765	0.0476561	1.89e-66	1.17463	12.9608	0.0906299	1.27e-16	1.20665	20.9122	0.0577007	1.26e-47	-0.00568994	-0.0513138	0.110885	0.959124
rs4689545	4	6767336	-	cg05434117	6767297	39	-	-	C	T	0.466387	0	T	0.514851	0	1	605.247	3.73e-132	1469	4.31e-123	1.17169	24.7378	0.0473645	2.03e-64	1.1895	13.7846	0.086292	1.42e-17	1.14933	20.3773	0.0564025	2.58e-46	0.150027	1.39278	0.107717	0.165159
rs1115942:25163343:C:T	5	25163343	-	cg10202835	25190672	27329	-	-	C	T	0.504202	0	T	0.255	0.00990099	1	604.982	4.26e-132	1241	4.15e-123	1.25162	25.5037	0.0490761	1.6e-66	1.16608	13.3601	0.0872809	4.35e-17	1.2837	20.6516	0.0621596	5.45e-47	0.0497219	0.481983	0.103161	0.63032
rs3045350:116877727:C:CTT	4	116877728	-	cg20920357	116877727	1	-	-	CTT	C	0.364035	0.0420168	C	0.417526	0.039604	1	604.966	4.3e-132	1246	4.2e-123	-1.21633	-25.0605	0.048536	2.61e-65	-1.11693	-12.7404	0.0876682	2.31e-16	-1.26833	-21.0392	0.0602841	6.16e-48	0.0128544	0.119345	0.107708	0.905116
rs13005715:109859434:T:C	2	109859434	SH3RF3	cg25534756	109859424	10	SH3RF3	Body	T	C	0.306723	0	C	0.165	0.00990099	1	604.941	4.35e-132	1022	3.49e-123	-1.19739	-25.0395	0.04782	2.99e-65	-0.954277	-9.72708	0.0981052	1.56e-12	-1.28638	-22.5904	0.0569439	1.21e-51	0.120214	1.18081	0.101807	0.239015
rs2071041:52864693:T:G	3	52864693	DKFZp686G21125|ITIH4|MUSTN1	cg11645453	52864694	1	ITIH4	5'UTR|1stExon	T	G	0.245763	0.00840336	G	0.505	0.00990099	1	604.492	5.45e-132	853	3.65e-123	-1.33649	-24.953	0.05356	5.17e-65	-1.42973	-11.0429	0.129471	2.87e-14	-1.31415	-21.9669	0.0598242	3.61e-50	-0.169582	-1.37642	0.123205	0.170156
rs4840519:10693113:T:C	8	10693113	SOX7|PINX1	cg10498986	10693131	18	PINX1	Body	C	T	0.427966	0.00840336	T	0.338384	0.019802	1	603.52	8.86e-132	1870	1.3e-122	1.25103	24.8061	0.0504324	1.31e-64	1.28855	12.3048	0.104719	7.69e-16	1.24544	21.2629	0.0585734	1.77e-48	0.0904477	0.763065	0.118532	0.446281
rs1340004:28103691:C:T	6	28103691	LOC100129195	cg14867071	28104633	942	-	-	C	T	0.231092	0	T	0.346535	0	1	603.432	9.26e-132	866	6.29e-123	-1.26141	-25.2762	0.049905	6.68e-66	-1.35702	-12.2242	0.111011	9.63e-16	-1.23532	-21.3073	0.0579764	1.38e-48	-0.0227666	-0.189294	0.120271	0.850046
rs10236479:157959506:T:C	7	157959506	PTPRN2	cg23602909	157956050	3456	PTPRN2	Body	C	T	0.292373	0.00840336	T	0.57	0.00990099	1	603.4	9.4e-132	1717	1.27e-122	-1.27373	-25.5729	0.0498079	1.03e-66	-1.10634	-12.6062	0.0877617	3.34e-16	-1.34202	-21.0828	0.0636546	4.83e-48	0.0368384	0.356978	0.103195	0.721467
rs372113877:30219130:TGGAAC:T	7	30219140	-	cg06405219	30219135	5	-	-	T	TGGAAC	0.289916	0	TGGAAC	0.33	0.00990099	1	603.267	1.01e-131	1147	9.05e-123	-1.22425	-25.102	0.0487712	2.01e-65	-1.27647	-9.55637	0.133573	2.66e-12	-1.22032	-22.6262	0.053934	1e-51	0.127745	1.05468	0.121121	0.292782
rs131452:24905713:AT:A	22	24905714	UPB1	cg23384326	24912201	6487	UPB1	Body	A	AT	0.418803	0.0168067	AT	0.265	0.00990099	1	602.912	1.2e-131	950	8.95e-123	-1.16359	-24.984	0.0465736	4.24e-65	-1.05899	-11.5131	0.091981	7.27e-15	-1.19314	-21.6878	0.0550144	1.68e-49	0.0727575	0.703537	0.103417	0.4825
rs377463:17056413:G:C	9	17056413	-	cg04932592	17062966	6553	-	-	C	G	0.404348	0.0336134	G	0.473958	0.049505	1	602.716	1.32e-131	1514	1.57e-122	1.22927	23.6279	0.0520261	2.6e-61	1.28231	11.7485	0.109147	3.7e-15	1.24619	21.5566	0.0578102	3.46e-49	0.0994507	0.801117	0.12414	0.423969
rs2304575:53926110:C:G	3	53926110	SELK	cg16814023	53926598	488	SELK	TSS1500	C	G	0.298319	0	G	0.356436	0	1	602.385	1.56e-131	1419	1.74e-122	-1.35323	-26.7726	0.0505454	6.13e-70	-1.16596	-12.0596	0.0966832	1.53e-15	-1.38052	-21.3764	0.0645816	9.4e-49	-0.0918553	-0.839544	0.109411	0.402119
rs3008818:39891369:C:T	6	39891369	MOCS1	cg10871120	39891273	96	MOCS1	Body	T	C	0.442478	0.0504202	C	0.473118	0.0792079	1	601.65	2.26e-131	1262	2.23e-122	1.27569	24.5236	0.052019	7.98e-64	1.17314	11.8869	0.0986912	2.49e-15	1.29842	21.4558	0.0605161	6.05e-49	-0.0891983	-0.740183	0.120508	0.460016
rs10905829:10841704:G:T	10	10841704	-	cg12646576	10847844	6140	-	-	T	G	0.445378	0	G	0.346939	0.029703	1	601.445	2.5e-131	1564	3.07e-122	-1.15638	-24.4215	0.0473509	1.54e-63	-1.0713	-14.1794	0.0755535	5.14e-18	-1.16441	-20.0097	0.0581922	2.1e-45	0.00761544	0.0715168	0.106485	0.943055
rs3020062:93061159:T:C	11	93061159	CCDC67	cg13004509	93063662	2503	CCDC67	TSS1500	C	T	0.298319	0	T	0.22	0.00990099	1	601.017	3.1e-131	1196	2.91e-122	1.39596	24.7403	0.0564245	2e-64	1.41919	11.7851	0.120422	3.33e-15	1.38808	21.4972	0.0645703	4.81e-49	0.0556625	0.420735	0.132298	0.674379
rs2277324	12	58013175	BC073932|SLC26A10	cg12615879	58013172	3	SLC26A10	TSS1500	G	A	0.428571	0	A	0.163265	0.029703	1	600.612	3.79e-131	667	1.98e-122	-1.19538	-23.7713	0.0502866	1.02e-61	-1.23422	-13.6093	0.0906896	2.25e-17	-1.16541	-20.3813	0.0571805	2.52e-46	0.0555914	0.510047	0.108993	0.610554
rs1060093	10	13688051	PRPF18|AK055017|FRMD4A	cg13459284	13688089	38	FRMD4A	3'UTR	C	T	0.230435	0.0336134	T	0.30198	0	1	600.027	5.08e-131	1867	7.44e-122	1.1859	24.9396	0.047551	5.63e-65	1.36827	9.6898	0.141207	1.75e-12	1.14842	22.4974	0.0510469	2.01e-51	-0.0160371	-0.131086	0.122341	0.895833
rs92833	5	2338908	-	cg26986989	2338998	90	-	-	C	T	0.264706	0	T	0.415842	0	1	598.503	1.09e-130	1982	1.69e-121	1.1907	24.7877	0.0480361	1.48e-64	1.21611	13.2147	0.0920266	6.41e-17	1.18506	20.5882	0.0575602	7.79e-47	0.0347265	0.316378	0.109763	0.75203
rs7998955:49945410:T:G	13	49945410	CAB39L	cg13753281	49951281	5871	CAB39L	ExonBnd|Body	G	T	0.527523	0.0840336	T	0.260204	0.029703	1	598.06	1.36e-130	1004	1.07e-121	1.26411	23.8762	0.0529444	5.17e-62	1.31663	13.0711	0.100728	9.42e-17	1.26592	20.6689	0.0612475	4.94e-47	0.0010244	0.00886769	0.115521	0.992933
rs2064475:33073440:G:A	6	33073440	-	cg23704085	33156779	83339	COL11A2	Body	G	A	0.247899	0	A	0.430693	0	1	597.702	1.62e-130	2931	2.84e-121	1.30064	24.9479	0.052134	5.34e-65	1.29596	11.2281	0.115421	1.67e-14	1.29115	21.7171	0.0594531	1.43e-49	0.0709984	0.600797	0.118174	0.548623
rs3095300:31082476:C:T	6	31082476	PSORS1C1|CDSN	cg01016122	31082534	58	PSORS1C1	TSS200	C	T	0.218487	0	T	0.166667	0.019802	1	597.62	1.69e-130	4802	2.96e-121	-1.37812	-23.427	0.058826	9.64e-61	-1.4101	-8.44947	0.166886	9.21e-11	-1.37039	-22.9396	0.059739	1.85e-52	0.306357	2.04318	0.149941	0.0422831
12:132058716:C:T	12	-	-	cg19918497	132058767	-	-	-	C	T	0.336134	0	T	0.396907	0.039604	1	597.379	1.91e-130	1526	2.29e-121	-1.3193	-24.9438	0.0528909	5.48e-65	-1.19069	-12.3639	0.0963038	6.52e-16	-1.3676	-21.0834	0.0648659	4.81e-48	-0.0740456	-0.620324	0.119366	0.535717
rs28675055:39342526:G:A	1	39342526	GJA9-MYCBP|GJA9	cg24051749	39340282	2244	MYCBP|GJA9	TSS1500|Body	G	A	0.529412	0	A	0.148515	0	1	596.986	2.32e-130	1081	1.97e-121	1.19038	25.429	0.0468118	2.55e-66	1.16667	10.2266	0.114082	3.33e-13	1.19031	22.1901	0.0536412	1.07e-50	0.0348633	0.355082	0.0981837	0.722885
rs939310	3	45075932	CLEC3B	cg02147617	45073463	2469	CLEC3B	Body	T	C	0.352941	0	C	0.594059	0	1	596.342	3.21e-130	993	2.5e-121	1.18356	24.8394	0.0476484	1.06e-64	1.1725	11.0881	0.105744	2.51e-14	1.17554	21.7577	0.0540288	1.14e-49	0.23753	2.16232	0.109849	0.0317236
rs10142902:50680137:C:T	14	50680137	SOS2	cg18976542	50689394	9257	SOS2	Body	T	C	0.294118	0	C	0.49505	0	1	596.127	3.57e-130	1123	3.15e-121	1.10002	24.581	0.0447508	5.53e-64	1.13003	10.7403	0.105214	7.05e-14	1.08727	21.9265	0.0495871	4.51e-50	-0.000870532	-0.00833789	0.104407	0.993355
rs11726195:103538911:C:G	4	103538911	NFKB1	cg19166406	103540312	1401	-	-	G	C	0.563025	0	C	0.415	0.00990099	1	595.805	4.19e-130	955	3.14e-121	-1.15358	-25.0382	0.0460727	3.01e-65	-1.08804	-11.4583	0.0949563	8.52e-15	-1.1683	-21.5525	0.0542069	3.54e-49	0.00393718	0.0379389	0.103777	0.969772
rs2838373:45215055:C:G	21	45215055	RRP1	cg27079262	45217067	2012	RRP1	Body	C	G	0.201681	0	G	0.336634	0	1	595.79	4.23e-130	1212	4.02e-121	1.3345	25.0325	0.0533108	3.12e-65	1.21031	9.21191	0.131386	7.89e-12	1.37111	22.6038	0.0606583	1.13e-51	-0.186333	-1.43283	0.130045	0.153393
rs10444249:17788325:A:C	11	17788325	KCNC1	cg05871802	17788335	10	KCNC1	Body	C	A	0.373874	0.0672269	A	0.639175	0.039604	1	595.417	5.09e-130	1242	4.96e-121	-1.08971	-24.5984	0.0443001	4.95e-64	-1.04267	-11.0491	0.0943668	2.82e-14	-1.07824	-21.7562	0.0495601	1.15e-49	-0.000730643	-0.00792253	0.0922235	0.993686
rs6429753:15900537:T:C	1	15900537	DNAJC16|AGMAT	cg17385448	15911702	11165	AGMAT	TSS200	T	C	0.205882	0	C	0.489899	0.019802	1	595.227	5.6e-130	1546	6.79e-121	-1.1555	-24.0071	0.0481314	2.22e-62	-0.990249	-13.1563	0.0752683	7.49e-17	-1.23245	-20.5461	0.0599849	9.89e-47	-0.104853	-1.03453	0.101354	0.30208
rs2250515	10	88408892	-	cg10366618	88409000	108	-	-	T	G	0.457627	0.00840336	G	0.449495	0.019802	1	595.012	6.24e-130	1314	6.43e-121	1.18312	24.5585	0.0481757	6.38e-64	1.24154	10.6348	0.116743	9.67e-14	1.17635	21.9525	0.0535862	3.91e-50	0.0108998	0.0959943	0.113547	0.923617
rs4428726:96623559:T:G	9	96623559	-	cg14396892	96623032	527	-	-	G	T	0.383929	0.0588235	T	0.348485	0.019802	1	594.971	6.36e-130	1430	7.14e-121	-1.22193	-25.0526	0.0487745	2.75e-65	-1.17939	-11.3034	0.104339	1.34e-14	-1.24472	-21.6149	0.0575864	2.51e-49	-0.283206	-2.47132	0.114597	0.0142572
rs7819907	8	23396977	SLC25A37	cg24126361	23398346	1369	SLC25A37	Body	G	A	0.214286	0	A	0.50495	0	1	594.82	6.86e-130	1746	9.4e-121	1.21329	24.1849	0.0501671	7.03e-63	1.14253	9.66723	0.118186	1.88e-12	1.21701	22.3912	0.054352	3.57e-51	-0.237862	-2.18596	0.108814	0.0299239
rs10710977:6614242:AC:A	5	6614243	NSUN2	cg01713812	6607128	7115	NSUN2	Body	A	AC	0.327731	0	AC	0.318182	0.019802	1	594.667	7.41e-130	1820	1.06e-120	1.31459	24.5895	0.0534612	5.24e-64	1.38092	12.0491	0.114607	1.57e-15	1.29308	21.2011	0.0609912	2.49e-48	0.0772992	0.580504	0.133159	0.562197
rs2278556	3	10402103	ATP2B2	cg11261372	10403009	906	ATP2B2	Body	G	A	0.365546	0	A	0.19802	0	1	594.656	7.45e-130	1280	7.48e-121	-1.28893	-24.6832	0.0522191	2.88e-64	-1.28069	-11.1964	0.114385	1.83e-14	-1.27063	-21.6633	0.0586537	1.92e-49	0.209204	1.64517	0.127163	0.101431
rs1615251:29745761:T:A	6	29745761	-	cg05523662	29910101	164340	HLA-A	TSS1500	T	A	0.361345	0	A	0.59901	0	1	594.45	8.26e-130	3735	1.44e-120	-1.19623	-24.388	0.04905	1.9e-63	-1.30015	-12.2606	0.106043	8.69e-16	-1.16239	-21.0744	0.0551567	5.06e-48	-0.164937	-1.42537	0.115715	0.155534
rs12667149:147713980:G:A	7	147713980	CNTNAP2	cg00105060	147711696	2284	CNTNAP2|MIR548T	Body	G	A	0.365546	0	A	0.222772	0	1	594.396	8.48e-130	1759	1.17e-120	1.26823	24.0386	0.0527581	1.81e-62	1.30571	14.1097	0.0925404	6.14e-18	1.27198	19.8825	0.0639748	4.35e-45	-0.137556	-1.16503	0.118071	0.245328
rs712664:112223601:A:C	5	112223601	SRP19|REEP5	cg10460168	112198022	25579	SRP19	Body	A	C	0.294118	0	C	0.460396	0	1	594.11	9.79e-130	1558	1.2e-120	1.23083	24.8674	0.0494956	8.9e-65	1.23284	10.2596	0.120165	3.01e-13	1.23884	22.11	0.0560308	1.65e-50	-0.161368	-1.46762	0.109952	0.143703
rs4083593	1	42099583	HIVEP3	cg25191304	42097792	1791	HIVEP3	5'UTR	G	A	0.466387	0	A	0.227723	0	1	593.91	1.08e-129	1089	9.25e-121	-1.09853	-25.0532	0.043848	2.74e-65	-1.0967	-11.0505	0.0992447	2.81e-14	-1.09455	-21.7209	0.0503914	1.4e-49	-0.0609759	-0.598906	0.101812	0.549881
rs6564181:74905905:A:G	16	74905905	WDR59	cg09912203	74904865	1040	-	-	G	A	0.420168	0	A	0.490099	0	1	593.798	1.14e-129	1315	1.18e-120	1.18543	24.3676	0.048648	2.17e-63	1.10299	8.96241	0.123069	1.75e-11	1.20255	22.66	0.0530693	8.34e-52	-0.209853	-1.87612	0.111855	0.0620264
rs17366947:27103024:A:G	8	27103024	STMN4	cg27298230	27107041	4017	STMN4	5'UTR	A	G	0.397436	0.0168067	G	0.171875	0.049505	1	593.448	1.36e-129	1721	1.84e-120	-1.10769	-25.0355	0.0442448	3.06e-65	-1.11068	-11.4388	0.0970974	9.02e-15	-1.10323	-21.5082	0.0512933	4.52e-49	-0.0305599	-0.310009	0.0985775	0.756862
rs1362125:29691090:T:A	6	29691090	HLA-F	cg22298860	29690822	268	HLA-F	TSS1500	T	A	0.470085	0.0168067	A	0.43	0.00990099	1	593.123	1.6e-129	3611	2.8e-120	-1.18514	-24.4463	0.0484792	1.31e-63	-1.12195	-11.0466	0.101566	2.84e-14	-1.20621	-21.7047	0.0555733	1.53e-49	0.0977547	0.872149	0.112085	0.384123
rs2649666:57283056:G:C	11	57283056	SLC43A1	cg10032131	57283055	1	SLC43A1	1stExon|5'UTR	G	C	0.426606	0.0840336	C	0.424242	0.019802	1	593.081	1.64e-129	830	1.07e-120	-1.21005	-24.4989	0.0493919	9.35e-64	-1.33008	-10.3378	0.128662	2.37e-13	-1.18382	-22.0502	0.0536875	2.29e-50	0.027952	0.222663	0.125535	0.824014
rs10764515:25277917:A:G	10	25277917	ENKUR	cg10891142	25277946	29	ENKUR	Body	G	A	0.613445	0	A	0.285	0.00990099	1	593.057	1.66e-129	1168	1.52e-120	-1.2826	-25.8951	0.0495306	1.38e-67	-1.2482	-10.9132	0.114376	4.21e-14	-1.27567	-21.7706	0.0585958	1.06e-49	0.113098	1.09234	0.103537	0.275937
rs11209743:71506064:C:G	1	71506064	PTGER3	cg11418303	71511514	5450	PTGER3	Body	C	G	0.542017	0	G	0.155	0.00990099	1	592.923	1.77e-129	1251	1.74e-120	1.2068	25.1356	0.0480117	1.62e-65	1.00932	10.3833	0.0972061	2.07e-13	1.25049	22.0252	0.0567753	2.63e-50	0.106933	1.1429	0.093563	0.254381
rs1950785:60072391:C:T	14	60072391	RTN1	cg13723543	60072383	8	RTN1	Body	C	T	0.466387	0	T	0.222772	0	1	592.919	1.78e-129	1052	1.47e-120	1.26723	24.2854	0.0521806	3.68e-63	1.29056	12.5305	0.102994	4.11e-16	1.2614	20.8784	0.0604165	1.52e-47	0.158924	1.41732	0.11213	0.157871
rs55901738:179741374:C:A	5	179741374	GFPT2	cg02891314	179741120	254	GFPT2	Body	C	A	0.3125	0.0588235	A	0.293814	0.039604	1	592.39	2.31e-129	1455	2.64e-120	1.34882	24.3046	0.0554966	3.25e-63	1.43893	11.634	0.123683	5.13e-15	1.35771	21.3785	0.0635083	9.29e-49	-0.13642	-1.04035	0.131128	0.299372
rs3934537:130116358:A:G	9	130116358	GARNL3	cg06326800	130116418	60	GARNL3	Body	A	G	0.173729	0.00840336	G	0.195876	0.039604	1	591.986	2.83e-129	743	1.65e-120	-1.40102	-24.8747	0.0563232	8.5e-65	-1.32627	-11.4398	0.115935	8.99e-15	-1.43505	-21.4736	0.0668285	5.48e-49	0.153407	1.22009	0.125735	0.223801
12:129296588:G:C	12	-	-	cg23521905	129298690	-	SLC15A4|MGC16384	Body	C	G	0.336134	0	G	0.440594	0	1	591.172	4.25e-129	1963	6.55e-120	1.06856	24.7101	0.0432437	2.42e-64	1.05169	13.2255	0.0795196	6.22e-17	1.06133	20.4024	0.0520198	2.23e-46	-0.00474294	-0.0456849	0.103818	0.963605
rs10008757	4	76903036	SDAD1	cg08223534	76862254	40782	NAAA	TSS200	G	A	0.390756	0	A	0.262376	0	1	590.495	5.96e-129	1390	6.51e-120	-1.26338	-24.8897	0.0507592	7.72e-65	-1.2761	-10.1219	0.126072	4.59e-13	-1.25271	-22.0917	0.0567053	1.82e-50	0.0668904	0.56429	0.118539	0.573159
rs3765873:210546442:G:C	1	210546442	HHAT	cg16345059	210536172	10270	HHAT	Body	C	G	0.241525	0.00840336	G	0.045	0.00990099	0	590.292	6.6e-129	1526	7.91e-120	-1.36374	-25.0721	0.0543925	2.43e-65	-1.36116	-11.6224	0.117115	5.31e-15	-1.34635	-21.3357	0.0631031	1.18e-48	-0.118694	-0.917012	0.129436	0.360188
rs12196086:112475643:G:A	6	112475643	LAMA4	cg17190362	112475675	32	LAMA4	Body	G	A	0.275424	0.00840336	A	0.132653	0.029703	1	589.317	1.07e-128	1103	9.31e-120	1.30851	25.4671	0.0513803	2.01e-66	1.35162	12.9469	0.104397	1.32e-16	1.26606	20.5352	0.0616532	1.05e-46	0.0732956	0.639945	0.114534	0.522906
rs16899096:102205158:C:T	8	102205158	-	cg10088875	102216949	11791	ZNF706	5'UTR	C	T	0.330508	0.00840336	T	0.541667	0.049505	1	589.279	1.1e-128	1267	1.09e-119	-1.19174	-23.9779	0.0497016	2.68e-62	-1.24704	-12.9508	0.0962905	1.3e-16	-1.17743	-20.5318	0.0573465	1.07e-46	0.0251361	0.218534	0.115022	0.827225
rs1943854:71294597:T:G	18	71294597	-	cg14340782	71294087	510	-	-	G	T	0.285714	0	T	0.282178	0	1	588.619	1.52e-128	1948	2.33e-119	1.35027	24.7882	0.0544723	1.47e-64	1.3359	11.9901	0.111417	1.86e-15	1.35738	21.0916	0.0643564	4.6e-48	0.12659	0.997754	0.126875	0.319547
rs1316509	1	31972756	LOC149086	cg22761241	31971680	1076	LINC01225	TSS200	C	T	0.397321	0.0588235	T	0.6	0.00990099	1	588.197	1.88e-128	831	1.23e-119	1.13183	24.4625	0.046268	1.18e-63	1.23918	13.0592	0.0948898	9.72e-17	1.0945	20.4366	0.053556	1.84e-46	0.134587	1.28722	0.104556	0.199434
rs962656	12	25204353	LRMP	cg21336300	25204332	21	LRMP	TSS1500	T	C	0.130252	0	C	0.277228	0	1	587.802	2.29e-128	1730	3.11e-119	-1.36411	-25.1676	0.0542011	1.33e-65	-1.14034	-10.1051	0.112848	4.83e-13	-1.42291	-22.0384	0.064565	2.44e-50	0.335125	2.72858	0.12282	0.00689991
rs2236052	4	3318413	RGS12	cg21096898	3318625	212	RGS12	Body	G	A	0.42437	0	A	0.123762	0	1	587.676	2.44e-128	1370	2.63e-119	1.41293	24.4793	0.0577192	1.06e-63	1.2867	9.44439	0.13624	3.78e-12	1.47691	22.3267	0.06615	5.07e-51	-0.0471392	-0.414036	0.113853	0.67927
rs34705971:2530341:A:AG	1	2530342	MMEL1	cg21621858	2524280	6062	MMEL1	ExonBnd|Body	AG	A	0.351695	0.00840336	A	0.559406	0	1	587.489	2.68e-128	918	1.93e-119	-1.20059	-24.6584	0.0486891	3.37e-64	-1.1825	-11.1428	0.106123	2.14e-14	-1.21021	-21.5251	0.0562232	4.12e-49	-0.0146989	-0.129598	0.11342	0.897009
rs5026570:31460185:C:T	6	31460185	-	cg24047578	31459901	284	-	-	C	T	0.39916	0	T	0.429293	0.019802	1	587.492	2.68e-128	4439	4.68e-119	-1.33403	-24.7907	0.0538115	1.45e-64	-1.31878	-11.6366	0.11333	5.09e-15	-1.33729	-21.2622	0.0628953	1.77e-48	-0.0674717	-0.541227	0.124664	0.588925
rs1350172	10	63348767	-	cg01362696	63348729	38	-	-	T	G	0.420168	0	G	0.321782	0	1	587.236	3.04e-128	1005	2.4e-119	-1.09301	-25.2845	0.0432285	6.34e-66	-0.988709	-9.45651	0.104553	3.64e-12	-1.12252	-22.3117	0.050311	5.5e-51	0.082861	0.783784	0.105719	0.43405
rs11362443:71219785:TA:T	17	71219786	FAM104A	cg26621869	71189058	30728	COG1	TSS200	T	TA	0.491597	0	TA	0.505051	0.019802	1	586.929	3.55e-128	1429	3.98e-119	1.23809	24.2253	0.0511072	5.42e-63	1.3026	10.3318	0.126078	2.42e-13	1.22903	21.9131	0.0560866	4.85e-50	0.126566	1.01628	0.124538	0.310664
rs11067630	12	115943907	-	cg18639984	115943877	30	-	-	C	T	0.394068	0.00840336	T	0.138614	0	1	586.535	4.32e-128	1830	6.21e-119	1.09273	25.3255	0.0431473	4.9e-66	1.08096	11.5188	0.093843	7.15e-15	1.09681	21.3038	0.0514841	1.41e-48	0.0303787	0.321336	0.0945386	0.748275
rs3832611:37120827:G:GC	9	37120828	ZCCHC7	cg14294708	37120828	0	ZCCHC7	5'UTR	G	GC	0.394068	0.00840336	GC	0.32	0.00990099	1	586.207	5.09e-128	1340	5.35e-119	-1.33492	-24.6885	0.0540706	2.78e-64	-1.23249	-10.7189	0.114983	7.52e-14	-1.36758	-21.7097	0.0629937	1.49e-49	-0.0647048	-0.523216	0.123668	0.601376
rs17105457:77666937:C:T	14	77666937	TMEM63C	cg26658756	77666908	29	TMEM63C	5'UTR	C	T	0.396552	0.0252101	T	0.128713	0	1	585.949	5.79e-128	1769	8.04e-119	-1.27783	-25.0852	0.0509397	2.24e-65	-1.43397	-11.3197	0.12668	1.28e-14	-1.23906	-21.3966	0.057909	8.4e-49	0.0715929	0.605963	0.118147	0.545194
rs7547128:21866564:G:A	1	21866564	ALPL	cg03213775	21866491	73	ALPL	5'UTR	G	A	0.426087	0.0336134	A	0.393939	0.019802	1	585.807	6.22e-128	1534	7.49e-119	1.24946	25.6366	0.0487373	6.94e-67	1.33244	9.55403	0.139463	2.68e-12	1.20801	22.238	0.0543218	8.21e-51	-0.0195245	-0.153509	0.127188	0.878144
rs141673994:62646182:A:AGCCCTGCCAGCTGCT	8	62646183	-	cg09092280	62646214	31	-	-	AGCCCTGCCAGCTGCT	A	0.466387	0	A	0.252632	0.0594059	1	585.791	6.27e-128	1225	6.03e-119	-1.22865	-24.7551	0.0496323	1.82e-64	-1.1657	-12.2122	0.0954535	9.95e-16	-1.25116	-20.8962	0.0598747	1.37e-47	0.00415313	0.0381253	0.108934	0.969624
rs733023	5	132655625	FSTL4	cg22754266	132656350	725	FSTL4	Body	G	A	0.315534	0.134454	A	0.392857	0.029703	0	585.686	6.6e-128	1511	7.83e-119	-1.16332	-24.7198	0.0470602	2.28e-64	-1.34671	-13.7327	0.0980659	1.63e-17	-1.10704	-19.9274	0.0555537	3.36e-45	-0.137862	-1.17192	0.117638	0.242556
rs6768433:49013383:G:A	3	49013383	ARIH2	cg07636037	49044803	31420	WDR6	1stExon	A	G	0.330508	0.00840336	G	0.425743	0	1	584.944	9.57e-128	359	2.7e-119	1.23496	23.9968	0.0514637	2.37e-62	1.33518	13.2273	0.100941	6.19e-17	1.22709	20.248	0.060603	5.38e-46	0.112161	0.896616	0.125094	0.37095
rs740059	12	4671490	DYRK4	cg11146114	4671731	241	-	-	G	A	0.434783	0.0336134	A	0.25	0.00990099	1	584.482	1.21e-127	1570	1.49e-118	-1.16673	-25.0876	0.0465064	2.2e-65	-1.21576	-11.357	0.107049	1.14e-14	-1.14321	-21.3425	0.0535649	1.13e-48	0.0580128	0.524483	0.110609	0.600496
rs16960635	17	65173494	HELZ	cg15831967	65217376	43882	HELZ	5'UTR	A	G	0.210084	0	G	0.59	0.00990099	1	584.17	1.41e-127	1284	1.42e-118	-1.18339	-24.045	0.0492154	1.73e-62	-1.05578	-8.99058	0.117432	1.6e-11	-1.22827	-22.4352	0.0547476	2.81e-51	0.06749	0.705412	0.0956746	0.481335
rs6027989	20	59618023	-	cg03486281	59617991	32	-	-	T	C	0.487395	0	C	0.509901	0	1	583.656	1.82e-127	1776	2.54e-118	1.15281	24.2626	0.0475138	4.26e-63	1.27494	12.3032	0.103626	7.72e-16	1.12707	20.7915	0.0542081	2.48e-47	0.144847	1.27574	0.11354	0.203457
rs6698752:110983688:C:T	1	110983688	-	cg25606969	110983728	40	-	-	C	T	0.25641	0.0168067	T	0.557895	0.0594059	1	583.417	2.05e-127	1454	2.34e-118	1.23562	25.0239	0.0493774	3.29e-65	1.23903	10.296	0.120341	2.7e-13	1.23488	21.8497	0.0565169	6.87e-50	-0.0825787	-0.771343	0.107058	0.441371
rs2837000:40762255:G:A	21	40762255	WRB	cg25558037	40764739	2484	WRB	Body	A	G	0.361345	0	G	0.425743	0	1	583.033	2.49e-127	1755	3.43e-118	-1.21891	-24.0401	0.0507032	1.79e-62	-1.19152	-12.6713	0.0940326	2.79e-16	-1.24736	-20.5541	0.0606869	9.45e-47	0.145068	1.21816	0.119088	0.224531
rs138071630:150677890:A:AG	5	150677891	SLC36A3	cg12262617	150677795	96	SLC36A3	Body	AG	A	0.571429	0	A	0.295	0.00990099	1	582.965	2.58e-127	1551	3.13e-118	1.12953	24.5746	0.0459633	5.76e-64	1.16385	10.518	0.110653	1.38e-13	1.12258	21.7333	0.0516525	1.3e-49	-0.0521779	-0.505247	0.103272	0.613915
rs9886723:4560454:C:T	9	4560454	SLC1A1|SPATA6L	cg06917976	4559892	562	SLC1A1	Body	C	T	0.273109	0	T	0.181818	0.019802	1	582.876	2.69e-127	2140	4.52e-118	1.50201	25.0876	0.0598707	2.2e-65	1.57818	10.0088	0.15768	6.5e-13	1.47133	21.9704	0.0669685	3.54e-50	0.0810808	0.552899	0.146647	0.58092
rs3116807:29664177:A:G	6	29664177	-	cg20961245	29649092	15085	-	-	G	A	0.487395	0	A	0.376238	0	1	582.235	3.71e-127	3557	6.49e-118	-1.28422	-24.0543	0.0533885	1.63e-62	-1.26711	-9.45617	0.133998	3.64e-12	-1.28338	-22.1995	0.0578113	1.01e-50	0.0421474	0.329316	0.127985	0.742245
rs3758758	11	89956588	CHORDC1	cg26834418	89957033	445	CHORDC1	TSS1500	G	T	0.336134	0	T	0.25	0.00990099	1	581.995	4.18e-127	771	2.53e-118	-1.34185	-25.061	0.0535431	2.6e-65	-1.34403	-10.079	0.13335	5.24e-13	-1.34315	-21.9182	0.06128	4.72e-50	-0.162537	-1.28068	0.126915	0.201718
rs17075987:172896130:C:T	5	172896130	-	cg19849223	172896076	54	-	-	C	T	0.25	0.00840336	T	0.32	0.00990099	1	581.186	6.27e-127	1542	7.58e-118	1.35431	24.6633	0.0549119	3.27e-64	1.49305	11.9855	0.124571	1.88e-15	1.31663	20.9173	0.0629446	1.22e-47	0.197258	1.43533	0.13743	0.15268
rs9933594:50724087:G:C	16	50724087	-	cg02642787	50723066	1021	-	-	C	G	0.245763	0.00840336	G	0.331683	0	1	580.915	7.18e-127	1078	6.07e-118	1.16692	24.5101	0.0476098	8.7e-64	1.32288	11.9091	0.111081	2.34e-15	1.14145	20.9544	0.0544731	9.91e-48	0.250896	2.07309	0.121025	0.0393839
rs705379	7	94953895	PON1	cg17330251	94953956	61	PON1	TSS200	G	A	0.52193	0.0420168	A	0.146465	0.019802	1	580.847	7.42e-127	1147	6.68e-118	-1.21832	-24.2737	0.050191	3.97e-63	-1.21638	-8.32597	0.146094	1.38e-10	-1.22268	-22.6169	0.0540604	1.05e-51	-0.0218701	-0.192132	0.113829	0.847825
rs4791401:10216510:G:A	17	10216510	MYH13	cg13984289	10220829	4319	MYH13	Body	G	A	0.369565	0.0336134	A	0.293478	0.0891089	1	580.381	9.37e-127	1575	1.16e-117	-1.2705	-24.0176	0.0528987	2.07e-62	-1.24709	-12.2713	0.101626	8.44e-16	-1.28979	-20.7315	0.0622138	3.47e-47	-0.0368012	-0.297391	0.123747	0.766462
rs55901738:179741374:C:A	5	179741374	GFPT2	cg23248424	179741104	270	GFPT2	Body	C	A	0.3125	0.0588235	A	0.293814	0.039604	1	580.011	1.13e-126	1455	1.29e-117	1.34519	24.0183	0.0560069	2.06e-62	1.38605	10.8108	0.128209	5.71e-14	1.36397	21.5206	0.0633796	4.22e-49	-0.0752754	-0.569894	0.132087	0.569359
rs10911282:183184068:T:G	1	183184068	LAMC2	cg01417625	183187433	3365	LAMC2	Body	T	G	0.176471	0	G	0.346535	0	1	579.786	1.26e-126	1122	1.11e-117	-1.30069	-24.0718	0.0540338	1.46e-62	-1.49204	-9.29744	0.160479	6.01e-12	-1.27343	-22.2113	0.0573323	9.5e-51	0.105013	0.759966	0.138181	0.448127
rs7184748:10125512:A:G	16	10125512	GRIN2A	cg22113540	10125521	9	GRIN2A	Body	A	G	0.200855	0.0168067	G	0.4	0.00990099	1	579.587	1.39e-126	1994	2.18e-117	-1.25125	-24.7166	0.050624	2.33e-64	-1.05333	-10.0204	0.105118	6.27e-13	-1.29974	-21.8901	0.0593755	5.5e-50	-0.218033	-2.08835	0.104405	0.0379716
rs542931	11	107711836	SLC35F2	cg00670935	107711836	0	SLC35F2	Body	C	A	0.44958	0	A	0.27	0.00990099	1	579.556	1.42e-126	1181	1.31e-117	1.1939	23.9042	0.0499452	4.31e-62	1.26156	13.7857	0.0915119	1.42e-17	1.17089	19.736	0.0593274	1.01e-44	0.0411247	0.35996	0.114248	0.719239
rs12677028:18818127:C:A	8	18818127	PSD3	cg19718514	18818796	669	PSD3	Body	C	A	0.432773	0	A	0.450495	0	1	579.481	1.47e-126	2282	2.57e-117	1.17639	24.2002	0.0486106	6.37e-63	1.21927	12.6598	0.0963104	2.88e-16	1.14233	20.4746	0.0557925	1.48e-46	0.0526872	0.444264	0.118595	0.657309
rs11257811:12510051:C:T	10	12510051	CAMK1D	cg04687190	12508841	1210	CAMK1D	Body	C	T	0.365546	0	T	0.173267	0	1	578.357	2.58e-126	1772	3.59e-117	1.34067	24.3988	0.0549484	1.78e-63	1.31057	12.2344	0.107122	9.36e-16	1.36302	20.7045	0.0658321	4.04e-47	-0.160446	-1.33177	0.120476	0.184378
rs1844123:4512861:G:C	3	4512861	-	cg12602909	4512309	552	-	-	G	C	0.372881	0.00840336	C	0.37	0.00990099	1	577.956	3.15e-126	1607	3.97e-117	-1.16629	-23.4845	0.0496624	6.62e-61	-1.11004	-14.9541	0.0742294	7.33e-19	-1.18024	-18.8237	0.0626996	2.04e-42	-0.047971	-0.432177	0.110998	0.666056
rs9425969:33396179:T:C	1	33396179	-	cg16135547	33381671	14508	-	-	T	C	0.252101	0	C	0.0792079	0	1	577.806	3.4e-126	786	2.09e-117	-1.3234	-24.8429	0.0532706	1.04e-64	-1.29954	-11.8647	0.10953	2.65e-15	-1.32738	-20.9054	0.0634948	1.3e-47	-0.0488187	-0.428282	0.113987	0.668885
rs1787193:45380292:C:T	18	45380292	SMAD2	cg06161952	45379593	699	SMAD2	Body	T	C	0.462185	0	C	0.449495	0.019802	1	577.42	4.12e-126	1477	4.77e-117	-1.20561	-24.4894	0.04923	9.94e-64	-1.18414	-12.5624	0.0942606	3.76e-16	-1.21117	-20.4843	0.0591269	1.4e-46	-0.115383	-1.02496	0.112572	0.30656
rs7408188:58939389:T:G	19	58939389	-	cg13877915	58951672	12283	ZNF132	TSS200	G	T	0.512605	0	T	0.252475	0	1	576.802	5.61e-126	899	3.96e-117	1.22733	23.888	0.0513787	4.79e-62	1.23729	10.8184	0.114369	5.59e-14	1.23685	21.4421	0.0576832	6.53e-49	0.10838	0.953087	0.113714	0.341642
rs6022348	20	51848072	TSHZ2	cg01829399	51847081	991	TSHZ2	Body	G	A	0.310924	0	A	0.4	0.00990099	1	576.544	6.38e-126	1367	6.85e-117	-1.01272	-22.9554	0.0441168	2.13e-59	-0.915174	-8.80494	0.103939	2.91e-11	-1.0437	-22.3387	0.0467218	4.75e-51	-0.0737846	-0.740032	0.0997046	0.460107
rs10159151:205515288:C:A	1	205515288	-	cg24337829	205517726	2438	-	-	A	C	0.29661	0.00840336	C	0.530612	0.029703	1	575.665	9.91e-126	1142	8.88e-117	-1.15049	-24.3501	0.0472478	2.43e-63	-1.22195	-10.4031	0.117461	1.95e-13	-1.14137	-21.6204	0.0527915	2.43e-49	-0.0645025	-0.561855	0.114803	0.574814
rs689512:80715702:G:C	17	80715702	TBCD	cg00809820	80708513	7189	TBCD|FN3K	TSS1500|Body	G	C	0.420168	0	C	0.321782	0	1	575.488	1.08e-125	1321	1.12e-116	1.18634	24.1446	0.0491348	9.12e-63	1.23437	9.35451	0.131955	5.02e-12	1.16401	22.0903	0.0526932	1.84e-50	0.0472633	0.396301	0.119261	0.692286
rs17366874:11371641:G:C	2	11371641	ROCK2	cg09094710	11356189	15452	ROCK2	Body	G	C	0.504202	0	C	0.22	0.00990099	1	575.454	1.1e-125	1474	1.27e-116	1.21519	23.2928	0.0521703	2.32e-60	1.3079	12.4425	0.105116	5.24e-16	1.22779	20.5095	0.0598645	1.22e-46	-0.00805023	-0.0691837	0.11636	0.944909
rs9274657:32636364:G:A	6	32636364	HLA-DQB1	cg11986643	32634316	2048	HLA-DQB1	1stExon	G	A	0.363248	0.0168067	A	0.307292	0.049505	1	575.405	1.13e-125	5212	1.97e-116	-1.26866	-24.5561	0.051664	6.48e-64	-1.29762	-10.789	0.120273	6.1e-14	-1.26825	-21.4243	0.0591967	7.2e-49	0.0799982	0.652061	0.122685	0.515075
12:69751986:G:A	12	-	-	cg11871910	69753446	-	YEATS4	TSS200	G	A	0.504425	0.0504202	A	0.346535	0	1	575.354	1.16e-125	1691	1.54e-116	-1.25391	-24.8353	0.0504892	1.09e-64	-1.27759	-11.9936	0.106523	1.84e-15	-1.25114	-20.7728	0.0602296	2.75e-47	-0.175566	-1.53802	0.11415	0.125549
rs9515221:111112743:T:C	13	111112743	COL4A2	cg19218082	111111172	1571	COL4A2	Body	C	T	0.402542	0.00840336	T	0.353535	0.019802	1	575.153	1.28e-125	1925	1.93e-116	-1.25266	-24.1895	0.0517854	6.83e-63	-1.49326	-12.9571	0.115246	1.28e-16	-1.19248	-20.1808	0.0590896	7.88e-46	-0.200278	-1.50607	0.132981	0.133552
rs860060:110786319:T:C	1	110786319	-	cg26736888	110786471	152	-	-	C	T	0.210526	0.0420168	T	0.231959	0.039604	1	574.87	1.47e-125	1423	1.65e-116	-1.46896	-24.1821	0.0607457	7.16e-63	-1.4969	-10.1429	0.147581	4.31e-13	-1.46093	-21.7254	0.0672454	1.36e-49	0.0101081	0.0701657	0.14406	0.944129
rs13028458:70787765:C:G	2	70787765	-	cg10673353	70787727	38	-	-	C	G	0.375	0.0252101	G	0.180851	0.0693069	1	574.846	1.49e-125	1564	1.83e-116	-1.17503	-24.6618	0.0476459	3.3e-64	-1.3291	-13.378	0.0993492	4.15e-17	-1.11756	-19.8966	0.0561682	4.01e-45	-0.00298583	-0.0256973	0.116192	0.979523
rs1133896:32832817:A:G	6	32832817	-	cg23636571	32828996	3821	-	-	A	G	0.365546	0	G	0.39604	0	1	574.829	1.5e-125	5030	2.63e-116	1.1655	23.6097	0.0493651	2.92e-61	1.38967	9.47176	0.146717	3.47e-12	1.13125	22.0253	0.0513612	2.62e-50	-0.0738287	-0.558794	0.132122	0.576898
rs72298225:123605711:CGAAGGCGTGAGTAATA:C	9	123605712	LOC253039|DQ573668|PSMD5	cg03499324	123606119	407	PSMD5-AS1|PSMD5	Body|TSS1500	CGAAGGCGTGAGTAATA	C	0.579832	0	C	0.23	0.00990099	1	574.386	1.88e-125	719	1.06e-116	-1.1394	-24.6074	0.0463032	4.67e-64	-1.18733	-11.6504	0.101913	4.9e-15	-1.11386	-20.9441	0.0531824	1.05e-47	0.0398069	0.40395	0.0985442	0.68666
rs6760411:241884867:C:T	2	241884867	-	cg06193597	241896910	12043	-	-	C	T	0.415254	0.00840336	T	0.45	0.00990099	1	574.379	1.88e-125	1423	2.1e-116	-1.13654	-24.3916	0.0465954	1.86e-63	-1.08764	-12.3071	0.0883751	7.64e-16	-1.15353	-20.5649	0.0560921	8.89e-47	-0.0217387	-0.198397	0.109571	0.842926
rs7204250:89883224:C:G	16	89883224	FANCA	cg26513180	89883248	24	FANCA	TSS200	C	G	0.333333	0.0420168	G	0.625	0.00990099	1	574.273	1.99e-125	1175	1.83e-116	-1.21956	-24.2414	0.050309	4.89e-63	-1.15536	-12.7818	0.090391	2.06e-16	-1.22623	-20.2706	0.0604928	4.73e-46	-0.00596361	-0.0581131	0.102621	0.953714
12:133021634:G:A	12	-	-	cg11090202	133021713	-	-	-	G	A	0.382353	0	A	0.321429	0.029703	1	573.955	2.33e-125	1059	1.94e-116	1.27919	24.5973	0.0520055	4.98e-64	1.34246	9.83489	0.1365	1.11e-12	1.25247	21.8456	0.057333	7.03e-50	-0.0579601	-0.459308	0.12619	0.646488
rs4698135:16077907:T:C	4	16077907	PROM1	cg01193555	16080097	2190	PROM1	5'UTR	C	T	0.169492	0.00840336	T	0.265	0.00990099	1	573.466	2.98e-125	1633	3.81e-116	1.41375	24.1399	0.058565	9.39e-63	1.29707	10.3446	0.125386	2.33e-13	1.45174	21.5975	0.0672176	2.76e-49	0.0020908	0.0159623	0.130984	0.98728
rs34204700:3322559:T:TGA	5	3322560	-	cg00993308	3325561	3001	-	-	T	TGA	0.307692	0.0168067	TGA	0.326733	0	1	572.957	3.84e-125	2214	6.67e-116	-1.09743	-23.2111	0.0472804	3.97e-60	-1.09054	-9.41496	0.115831	4.15e-12	-1.09846	-22.0072	0.0499139	2.9e-50	-0.0401973	-0.354549	0.113376	0.723283
rs7787482:65677503:A:G	7	65677503	TPST1	cg14773256	65594046	83457	CRCP	Body	G	A	0.331933	0	A	0.26	0.00990099	1	572.34	5.22e-125	492	2.02e-116	-1.43918	-24.8417	0.057934	1.05e-64	-1.21946	-12.2105	0.0998698	1e-15	-1.52178	-20.5729	0.0739701	8.5e-47	-0.108131	-0.885462	0.122118	0.376921
rs6911448:10534811:G:C	6	10534811	GCNT2	cg11389158	10534803	8	GCNT2	Body	G	C	0.536036	0.0672269	C	0.324176	0.0990099	1	571.477	8.04e-125	1691	1.07e-115	-1.11439	-24.3587	0.045749	2.3e-63	-1.07685	-10.9343	0.098484	3.96e-14	-1.12688	-21.2584	0.0530088	1.81e-48	0.113666	1.10594	0.102778	0.270018
rs34049964:64146786:C:CA	6	64146787	-	cg00787780	64151745	4958	-	-	C	CA	0.584746	0.00840336	CA	0.27	0.00990099	1	571.413	8.3e-125	775	5.05e-116	-1.20634	-24.7647	0.0487122	1.71e-64	-1.11616	-11.3478	0.0983587	1.17e-14	-1.22391	-21.039	0.0581732	6.17e-48	0.00890454	0.0896844	0.0992874	0.928623
rs28454814:63587210:G:A	7	63587210	-	cg04732548	63601086	13876	-	-	G	A	0.381356	0.00840336	A	0.519802	0	1	571.262	8.95e-125	1052	7.39e-116	-1.12981	-24.4372	0.0462334	1.39e-63	-1.21301	-10.5495	0.114983	1.25e-13	-1.10123	-21.4469	0.0513468	6.35e-49	-0.0301688	-0.27908	0.108101	0.780458
rs419895:28185840:G:A	21	28185840	-	cg18386508	28185816	24	-	-	G	A	0.533898	0.00840336	A	0.237374	0.019802	1	570.944	1.05e-124	1800	1.48e-115	1.2304	24.108	0.0510371	1.15e-62	1.1561	12.8586	0.0899087	1.67e-16	1.24788	20.1396	0.0619617	9.98e-46	0.0463321	0.428687	0.108079	0.66859
rs6509294	19	47323384	-	cg03819983	47323524	140	-	-	G	A	0.281513	0	A	0.292079	0	1	570.682	1.2e-124	939	8.82e-116	1.32829	24.2829	0.0547007	3.74e-63	1.34791	11.5378	0.116826	6.77e-15	1.31689	20.918	0.0629551	1.22e-47	0.00946314	0.0718942	0.131626	0.942754
rs2132513:810649:A:C	17	810649	NXN	cg07965995	811389	740	NXN	Body	C	A	0.491228	0.0420168	A	0.5	0.019802	1	570.447	1.35e-124	1320	1.39e-115	1.1894	23.8695	0.0498293	5.4e-62	1.23655	14.3336	0.0862694	3.47e-18	1.16699	19.1048	0.0610836	3.93e-43	0.123655	1.04786	0.118007	0.295908
rs7923159:134968556:G:A	10	134968556	-	cg00753039	134969141	585	-	-	G	A	0.286957	0.0336134	A	0.426316	0.0594059	1	570.135	1.57e-124	1290	1.59e-115	1.22829	24.3484	0.0504467	2.46e-63	1.15161	12.3478	0.0932641	6.82e-16	1.25595	20.4369	0.0614552	1.84e-46	-0.0706633	-0.637116	0.110911	0.524743
rs11217801	11	120165942	POU2F3	cg11597418	120165937	5	POU2F3	Body	A	G	0.138655	0	G	0.148515	0	1	569.82	1.84e-124	1360	1.97e-115	1.60879	25.1045	0.0640838	1.98e-65	1.5048	13.1982	0.114016	6.7e-17	1.62759	19.8904	0.0818279	4.16e-45	0.0881661	0.651439	0.135341	0.515476
rs11159493:81639159:A:T	14	81639159	-	cg08709692	81637050	2109	-	-	A	T	0.567227	0	T	0.21	0.00990099	1	569.729	1.93e-124	1178	1.78e-115	-1.18724	-24.1481	0.0491652	8.91e-63	-1.25944	-12.2821	0.102542	8.19e-16	-1.15856	-20.4665	0.0566074	1.55e-46	0.152995	1.46643	0.104331	0.144027
rs17787727:80856455:T:G	9	80856455	CEP78	cg06937572	80854643	1812	CEP78	Body	T	G	0.407563	0	G	0.168317	0	1	569.697	1.96e-124	1148	1.76e-115	-1.20926	-24.5656	0.0492256	6.1e-64	-1.26237	-12.0784	0.104515	1.45e-15	-1.19457	-20.5866	0.0580266	7.87e-47	-0.100958	-0.919246	0.109827	0.359022
rs9268344:32331837:C:T	6	32331837	C6orf10	cg20636526	32305145	26692	C6orf10	Body	C	T	0.398305	0.00840336	T	0.183168	0	1	569.651	2e-124	4522	3.5e-115	-1.29329	-24.3303	0.0531555	2.76e-63	-1.29512	-12.1092	0.106954	1.33e-15	-1.28461	-20.5674	0.0624585	8.77e-47	0.166148	1.38835	0.119673	0.166501
rs10648064:34517523:C:CCT	5	34517524	-	cg21795442	34517523	1	-	-	C	CCT	0.307692	0.0168067	CCT	0.336842	0.0594059	1	569.548	2.11e-124	1326	2.2e-115	-1.32338	-24.7088	0.053559	2.44e-64	-1.48439	-9.8146	0.151243	1.19e-12	-1.29609	-21.7536	0.0595802	1.17e-49	-0.134343	-0.966033	0.139066	0.335139
rs631898	11	117748478	FXYD6-FXYD2|FXYD6	cg10719604	117748486	8	FXYD6	TSS1500	T	C	0.478992	0	C	0.386139	0	1	569.424	2.24e-124	1704	3e-115	1.22623	24.8152	0.0494143	1.24e-64	1.18253	10.8519	0.108969	5.06e-14	1.21527	21.2523	0.057183	1.87e-48	-0.0488964	-0.412308	0.118592	0.680534
rs12976560:57990916:G:C	19	57990916	ZNF772	cg23391173	57989282	1634	ZNF772	TSS1500	G	C	0.336134	0	C	0.227723	0	1	569.039	2.72e-124	1496	3.2e-115	-1.31353	-24.5732	0.0534537	5.81e-64	-1.31638	-10.5572	0.124691	1.22e-13	-1.30762	-21.3912	0.0611287	8.65e-49	-0.115969	-0.929478	0.124767	0.353709
rs7237840	18	73485764	-	cg12296623	73485822	58	-	-	C	T	0.294118	0	T	0.135	0.00990099	1	568.69	3.24e-124	1722	4.38e-115	-1.222	-24.2009	0.0504941	6.34e-63	-1.18892	-8.80554	0.135019	2.9e-11	-1.21374	-22.162	0.0547668	1.24e-50	0.011678	0.0918041	0.127206	0.926941
rs141274484:167038320:TC:T	2	167038321	BC051759	cg06028079	167038225	96	LOC101929680	Body	T	TC	0.42437	0	TC	0.20202	0.019802	1	568.543	3.49e-124	1359	3.72e-115	-1.19099	-23.6234	0.0504155	2.67e-61	-1.11935	-9.66264	0.115843	1.9e-12	-1.22525	-21.7985	0.0562079	9.11e-50	0.0243447	0.219318	0.111002	0.826615
rs11018925:89954392:C:T	11	89954392	CHORDC1	cg22332266	89956777	2385	CHORDC1	TSS1500	C	T	0.336134	0	T	0.242574	0	1	568.298	3.94e-124	771	2.38e-115	-1.30731	-24.2898	0.0538211	3.58e-63	-1.42282	-10.5637	0.13469	1.2e-13	-1.3032	-21.3707	0.0609805	9.7e-49	-0.0962372	-0.75091	0.128161	0.453547
rs10808557:128427306:C:T	8	128427306	POU5F1B|LOC727677|DQ515898|DQ515899|POU5F1P1	cg09430642	128427306	0	POU5F1B	TSS1500	C	T	0.596639	0	T	0.255	0.00990099	1	567.377	6.25e-124	1632	8e-115	1.17583	24.2013	0.0485852	6.32e-63	1.26182	11.5287	0.10945	6.95e-15	1.15252	20.8438	0.0552932	1.84e-47	-0.105354	-1.02809	0.102475	0.305088
rs7838479	8	97268077	MTERFD1	cg21407261	97273534	5457	PTDSS1|MTERF3	TSS1500|5'UTR	G	A	0.386555	0	A	0.21	0.00990099	1	567.308	6.47e-124	1314	6.67e-115	-1.27252	-24.1303	0.0527354	9.99e-63	-1.18025	-10.6957	0.110348	8.06e-14	-1.29903	-21.2817	0.0610401	1.59e-48	-0.0545627	-0.467494	0.116713	0.640631
rs7111236	11	-	-	cg23800023	128333573	-	ETS1	Body	T	C	0.504237	0.00840336	C	0.505102	0.029703	1	567.022	7.46e-124	1647	9.64e-115	1.16412	23.89	0.0487285	4.73e-62	1.23277	11.7614	0.104815	3.56e-15	1.1416	20.7049	0.055137	4.03e-47	0.0859818	0.717168	0.119891	0.474067
rs9295391:170502825:G:A	6	170502825	-	cg21235075	170500610	2215	-	-	A	G	0.273504	0.0168067	G	0.573684	0.0594059	1	566.921	7.84e-124	1333	8.21e-115	1.12185	23.1371	0.0484872	6.45e-60	1.1506	13.9671	0.0823788	8.87e-18	1.12532	19.2832	0.0583577	1.39e-43	-0.0218711	-0.197756	0.110596	0.843427
rs4796338:6484339:A:C	17	6484339	KIAA0753	cg23551722	6546898	62559	TXNDC17|MED31	3'UTR	A	C	0.381356	0.00840336	C	0.0693069	0	1	566.78	8.42e-124	1884	1.24e-114	1.31442	24.0541	0.0546444	1.64e-62	1.38004	12.4309	0.111016	5.41e-16	1.29488	20.304	0.0637747	3.91e-46	0.0411461	0.355299	0.115807	0.722722
12:116232509:T:C	12	-	-	cg13622788	116232491	-	-	-	C	T	0.378151	0	T	0.520619	0.039604	1	566.58	9.31e-124	1474	1.08e-114	1.20366	24.1515	0.0498377	8.72e-63	1.34418	10.5538	0.127365	1.23e-13	1.17806	21.3353	0.0552164	1.18e-48	0.149369	1.19921	0.124556	0.231796
rs78865185:246573822:C:G	1	-	-	cg27454528	246580864	-	SMYD3	TSS200|Body	C	G	0.526786	0.0588235	G	0.262887	0.039604	1	566.536	9.51e-124	1821	1.36e-114	-1.13373	-23.8836	0.0474687	4.93e-62	-1.17443	-11.5023	0.102104	7.5e-15	-1.11478	-20.8382	0.0534968	1.9e-47	-0.0478655	-0.464423	0.103065	0.642826
rs8100232	19	17422951	DDA1	cg02403349	17416356	6595	MRPL34	TSS200	G	A	0.384956	0.0504202	A	0.287129	0	1	566.109	1.18e-123	1277	1.18e-114	-1.20643	-24.041	0.0501824	1.78e-62	-1.14711	-10.0779	0.113824	5.26e-13	-1.21199	-21.5533	0.0562321	3.52e-49	0.217939	1.91048	0.114075	0.0574333
rs3845412	1	180893161	KIAA1614	cg24584738	180893161	0	KIAA1614	Body	T	C	0.384615	0.0168067	C	0.454545	0.019802	1	565.665	1.47e-123	1292	1.49e-114	-1.25779	-24.4716	0.0513979	1.11e-63	-1.18003	-11.4448	0.103106	8.86e-15	-1.27352	-20.849	0.0610828	1.79e-47	-0.00925734	-0.0773954	0.119611	0.938383
rs9630376:35889525:C:T	14	35889525	-	cg22612086	35886254	3271	-	-	T	C	0.525641	0.0168067	C	0.24	0.00990099	1	564.895	2.16e-123	1406	2.38e-114	0.871462	24.1646	0.0360636	8.01e-63	0.872201	8.89962	0.0980042	2.14e-11	0.869024	22.0384	0.0394322	2.44e-50	-0.045981	-0.524363	0.0876892	0.600579
rs1792321:71053584:A:C	11	71053584	-	cg27145984	71044898	8686	-	-	C	A	0.614407	0.00840336	A	0.222772	0	1	564.875	2.18e-123	1068	1.83e-114	1.1114	23.3097	0.0476796	2.08e-60	1.14613	12.5384	0.0914094	4.02e-16	1.09216	20.1907	0.0540925	7.45e-46	-0.189166	-1.94012	0.0975024	0.0537045
rs9536190:53181044:T:C	13	53181044	-	cg12458913	53173898	7146	-	-	T	C	0.368644	0.00840336	C	0.0742574	0	1	564.677	2.41e-123	1044	1.97e-114	-1.36771	-24.2249	0.0564586	5.43e-63	-1.43375	-11.6482	0.123088	4.93e-15	-1.3556	-20.7122	0.0654492	3.87e-47	0.0197662	0.164692	0.120019	0.869345
rs12071845:177974148:A:G	1	177974148	SEC16B|LOC730102	cg08733291	177974149	1	-	-	G	A	0.607759	0.0252101	A	0.35567	0.039604	1	564.462	2.68e-123	1258	2.65e-114	1.13049	22.8024	0.0495777	5.87e-59	1.24804	15.5767	0.0801224	1.61e-19	1.08504	17.9396	0.0604831	3.83e-40	0.122137	1.14491	0.106678	0.253549
rs752047	8	102130291	-	cg14679668	102130344	53	-	-	T	C	0.303419	0.0168067	C	0.181818	0.019802	1	564.366	2.82e-123	1440	3.18e-114	1.32171	24.4192	0.0541259	1.56e-63	1.37242	10.817	0.126877	5.61e-14	1.28633	21.1509	0.0608169	3.3e-48	0.113893	0.857788	0.132775	0.391988
rs2337122:47184121:C:G	22	47184121	TBC1D22A	cg25916883	47169234	14887	TBC1D22A	TSS1500|5'UTR|Body	C	G	0.512605	0	G	0.385	0.00990099	1	563.961	3.45e-123	1753	4.74e-114	1.29618	24.1124	0.0537557	1.12e-62	1.2862	11.2578	0.11425	1.53e-14	1.30763	20.9099	0.0625363	1.27e-47	0.109521	0.896317	0.12219	0.37111
rs266470	11	33362723	HIPK3	cg24031395	33277982	84741	HIPK3	TSS1500	T	G	0.315126	0	G	0.35567	0.039604	1	563.832	3.68e-123	921	2.66e-114	-1.13384	-23.6679	0.0479062	2e-61	-1.0738	-8.10669	0.132458	2.84e-10	-1.16268	-22.3185	0.0520949	5.3e-51	0.099303	0.829727	0.119682	0.407636
rs10049090	3	156797702	LINC00880	cg24085451	156795488	2214	-	-	G	A	0.390756	0	A	0.579208	0	1	563.755	3.82e-123	1040	3.12e-114	1.20913	24.3018	0.0497549	3.31e-63	1.27739	11.2083	0.113968	1.77e-14	1.19417	20.9315	0.0570512	1.13e-47	-0.0907501	-0.761783	0.119129	0.447044
rs1077286:28262211:A:G	1	28262211	SMPDL3B	cg00605270	28261552	659	SMPDL3B	1stExon|5'UTR	A	G	0.418803	0.0168067	G	0.305	0.00990099	1	563.718	3.89e-123	685	2.09e-114	1.24221	23.5952	0.0526467	3.21e-61	1.03412	7.28123	0.142025	4.43e-09	1.28914	22.5987	0.0570448	1.16e-51	-0.241119	-1.94216	0.12415	0.0534554
12:104359931:T:A	12	-	-	cg14987745	104360022	-	TDG	Body	A	T	0.277311	0	T	0.277228	0	1	562.868	5.95e-123	1591	7.44e-114	1.37619	24.6242	0.0558879	4.19e-64	1.19527	10.9007	0.109651	4.37e-14	1.42615	21.0723	0.0676787	5.12e-48	0.0175701	0.141099	0.124523	0.887927
12:30155753:G:A	12	-	-	cg01631816	30155743	-	-	-	G	A	0.546218	0	A	0.40625	0.049505	1	562.178	8.41e-123	1867	1.23e-113	1.24855	24.259	0.0514675	4.36e-63	1.12331	11.871	0.0946265	2.61e-15	1.28964	20.5245	0.0628342	1.12e-46	-0.00928023	-0.0802452	0.115648	0.936119
rs10557642:81800614:CATT:C	13	81800620	-	cg00225968	81801121	501	LINC00564	TSS200	C	CATT	0.323529	0	CATT	0.455446	0	1	561.827	1e-122	1335	1.05e-113	1.06862	24.0963	0.0443478	1.24e-62	1.04851	9.85846	0.106356	1.04e-12	1.06638	21.5555	0.0494717	3.48e-49	-0.119655	-1.11202	0.107602	0.267402
rs11271123:37295394:T:TGACATATCAATGGCTGG	7	37295398	ELMO1	cg17592875	37295230	168	ELMO1	Body	T	TGACATATCAATGGCTGG	0.344538	0	TGACATATCAATGGCTGG	0.545	0.00990099	1	561.603	1.12e-122	1408	1.24e-113	-1.13473	-24.493	0.0463289	9.71e-64	-1.1526	-10.5658	0.109088	1.19e-13	-1.15173	-21.2124	0.0542951	2.34e-48	-0.104252	-1.00177	0.104068	0.317606
rs3758758	11	89956588	CHORDC1	cg05067963	89957167	579	CHORDC1	TSS1500	G	T	0.336134	0	T	0.25	0.00990099	1	561.389	1.25e-122	769	7.53e-114	-1.35715	-24.3231	0.0557965	2.89e-63	-1.36467	-10.431	0.130828	1.79e-13	-1.3616	-21.274	0.0640029	1.66e-48	-0.125443	-0.949468	0.132119	0.343474
rs710010	14	59183573	-	cg13972423	59183596	23	-	-	C	A	0.364407	0.00840336	A	0.262626	0.019802	1	560.809	1.67e-122	1588	2.08e-113	1.41282	24.0576	0.0587265	1.6e-62	1.49098	10.2959	0.144813	2.7e-13	1.38206	21.3261	0.064806	1.24e-48	-0.0209578	-0.1454	0.144139	0.884535
rs11992635:38992630:C:T	8	38992630	ADAM32	cg10852045	38970773	21857	ADAM32	Body	C	T	0.403361	0	T	0.480198	0	1	560.65	1.8e-122	1001	1.42e-113	1.18471	24.1455	0.0490653	9.06e-63	1.23693	12.342	0.100221	6.93e-16	1.16446	20.2071	0.0576266	6.79e-46	0.00338165	0.0296338	0.114115	0.976387
rs4754688:100434410:T:C	11	100434410	-	cg26111981	100434273	137	-	-	C	T	0.47479	0	T	0.48	0.00990099	1	560.375	2.07e-122	1853	3.01e-113	-1.19029	-24.4285	0.0487253	1.47e-63	-1.14155	-9.69504	0.117746	1.72e-12	-1.19241	-21.5959	0.0552149	2.78e-49	0.0928221	0.781545	0.118767	0.435362
rs11362443:71219785:TA:T	17	71219786	FAM104A	cg03668386	71189054	30732	COG1	TSS200	T	TA	0.491597	0	TA	0.505051	0.019802	1	560.129	2.34e-122	1429	2.63e-113	1.20975	23.8158	0.0507961	7.65e-62	1.20682	9.91724	0.121689	8.63e-13	1.21434	21.489	0.0565097	5.03e-49	0.0918173	0.741555	0.123817	0.459186
rs4969184:76393413:G:A	17	76393413	PGS1	cg05887092	76393375	38	PGS1	Body	G	A	0.516949	0.00840336	A	0.326733	0	1	560.093	2.38e-122	1499	2.81e-113	-1.16504	-24.1236	0.0482946	1.04e-62	-1.24551	-13.3011	0.0936397	5.09e-17	-1.13625	-19.5748	0.0580463	2.56e-44	-0.0978536	-0.86265	0.113434	0.389314
rs11242436:137937318:A:G	5	137937318	-	cg15702905	137937438	120	-	-	A	G	0.37395	0	G	0.418367	0.029703	1	559.954	2.56e-122	525	1.05e-113	1.05764	24.9076	0.0424624	6.89e-65	1.04929	11.5179	0.091101	7.17e-15	1.0611	20.671	0.0513327	4.88e-47	0.119729	1.18733	0.100839	0.236439
12:1005095:A:G	12	-	-	cg13311946	1005254	-	WNK1	ExonBnd|Body	A	G	0.436441	0.00840336	G	0.386139	0	1	559.274	3.59e-122	1340	3.78e-113	-1.28987	-24.3214	0.0530341	2.92e-63	-1.23871	-11.0358	0.112244	2.93e-14	-1.30297	-20.9161	0.0622951	1.23e-47	-0.176476	-1.45786	0.121052	0.146374
rs1294538:90983939:T:A	14	90983939	-	cg27601699	90983997	58	-	-	A	T	0.330357	0.0588235	T	0.232673	0	1	559.272	3.59e-122	1504	4.24e-113	-1.26369	-25.2978	0.0499526	5.83e-66	-1.12274	-12.0923	0.0928474	1.39e-15	-1.30505	-20.3236	0.0642137	3.5e-46	-0.162655	-1.52621	0.106574	0.128462
rs12476111:107159314:G:A	2	107159314	-	cg08450463	107159268	46	-	-	A	G	0.495726	0.0168067	G	0.44	0.00990099	1	559.123	3.87e-122	1239	3.77e-113	1.22742	23.7537	0.0516726	1.14e-61	1.17218	10.4909	0.111733	1.49e-13	1.23927	21.1911	0.0584807	2.64e-48	-0.093036	-0.773169	0.120331	0.440292
rs17791917:134428889:T:G	7	134428889	-	cg24398805	134428836	53	-	-	G	T	0.390756	0	T	0.409091	0.019802	1	558.903	4.32e-122	1325	4.5e-113	-1.16525	-24.1852	0.0481802	7.01e-63	-1.18315	-12.9652	0.091256	1.25e-16	-1.13847	-19.7688	0.0575891	8.36e-45	-0.240386	-2.21192	0.108677	0.02805
rs2014121:60156297:T:C	11	60156297	MS4A7|MS4A14	cg08716584	60157161	864	MS4A7	Body	C	T	0.344538	0	T	0.435644	0	1	558.438	5.46e-122	1194	5.11e-113	-1.18963	-23.5129	0.0505945	5.5e-61	-1.23435	-9.5832	0.128804	2.44e-12	-1.17865	-21.6009	0.0545649	2.71e-49	0.183465	1.4919	0.122974	0.137226
rs7127111	11	33097267	LINC00294|TCP11L1	cg11008123	33097335	68	LOC283267	TSS1500	T	C	0.361345	0	C	0.183168	0	1	558.411	5.53e-122	895	3.88e-113	1.38163	23.9724	0.0576344	2.77e-62	1.25619	9.66142	0.130021	1.91e-12	1.41852	21.5654	0.0657774	3.3e-49	0.175029	1.41504	0.123692	0.158538
rs4676286	2	110011486	SH3RF3	cg04335926	110011982	496	SH3RF3	Body	C	T	0.491597	0	T	0.376238	0	1	558.342	5.72e-122	1023	4.59e-113	1.23362	23.8582	0.0517062	5.81e-62	1.17265	9.24228	0.126879	7.16e-12	1.25311	21.7468	0.0576227	1.21e-49	-0.189257	-1.55674	0.121572	0.121037
rs573397	15	73627122	HCN4	cg05861453	73627131	9	HCN4	Body	C	A	0.491597	0	A	0.44	0.00990099	1	558.324	5.77e-122	934	4.23e-113	-1.19872	-23.9082	0.0501382	4.2e-62	-1.3098	-10.7401	0.121953	7.06e-14	-1.16112	-21.0469	0.055168	5.9e-48	-0.0228098	-0.175536	0.129944	0.860828
rs5777271:116829087:C:CG	1	116829088	-	cg26422330	116829087	1	-	-	C	CG	0.357143	0	CG	0.257895	0.0594059	1	557.499	8.72e-122	919	6.29e-113	-1.3043	-23.5711	0.0553347	3.76e-61	-1.23586	-9.50736	0.12999	3.1e-12	-1.32475	-21.6127	0.0612952	2.54e-49	0.0637756	0.506234	0.125981	0.613224
rs145296070:211159106:G:T	1	-	-	cg21149302	211183492	-	KCNH1	Body	T	G	0.42437	0	G	0.128713	0	1	556.582	1.38e-121	1314	1.42e-112	1.27114	23.7477	0.0535268	1.19e-61	1.13764	9.79373	0.11616	1.27e-12	1.30485	21.4631	0.0607952	5.81e-49	-0.193594	-1.771	0.109313	0.078011
rs7749831	6	127840810	SOGA3	cg07341883	127840804	6	SOGA3	TSS1500	A	G	0.407563	0	G	0.361386	0	1	555.89	1.95e-121	840	1.29e-112	-1.29157	-24.0595	0.0536821	1.58e-62	-1.43501	-11.2756	0.127267	1.45e-14	-1.2402	-20.7063	0.0598948	4e-47	-0.0347377	-0.251246	0.138262	0.80187
rs168611:89989334:C:T	1	89989334	LRRC8B	cg01128109	89989507	173	LRRC8B	TSS1500	C	T	0.260504	0	T	0.47	0.00990099	1	555.506	2.36e-121	1038	1.92e-112	1.213	23.9833	0.0505768	2.58e-62	1.32049	13.5719	0.0972958	2.48e-17	1.1696	19.2694	0.0606973	1.51e-43	0.12729	1.05734	0.120387	0.291572
rs111552073:158532489:C:CA	7	158532490	ESYT2	cg20533982	158533927	1437	ESYT2	Body	C	CA	0.159664	0	CA	0.341584	0	1	554.714	3.51e-121	1388	3.82e-112	-1.28864	-24.3884	0.0528383	1.9e-63	-1.32754	-10.4188	0.127418	1.86e-13	-1.26264	-21.1226	0.0597767	3.87e-48	-0.0203285	-0.162931	0.124768	0.87073
rs35171219:13114000:T:C	11	13114000	-	cg03361579	13113949	51	-	-	T	C	0.542735	0.0168067	C	0.438776	0.029703	1	554.65	3.62e-121	1465	4.17e-112	1.07156	24.339	0.0440266	2.61e-63	0.995551	10.4359	0.0953967	1.76e-13	1.10032	21.1126	0.0521169	4.09e-48	0.0960282	0.981544	0.0978338	0.327454
9:4147664:T:TCCCCC	9	-	-	cg02763716	4147975	-	GLIS3	5'UTR|Body	T	TCCCCC	0.273913	0.0336134	TCCCCC	0.34375	0.049505	1	554.54	3.83e-121	2281	6.7e-112	-1.30662	-23.4934	0.0556163	6.24e-61	-1.26673	-11.5918	0.109278	5.8e-15	-1.32214	-20.4981	0.0645006	1.3e-46	-0.0984427	-0.755065	0.130376	0.451056
rs12616361:5953171:T:C	2	5953171	-	cg02545303	5953169	2	-	-	T	C	0.491597	0	C	0.277778	0.019802	1	554.326	4.26e-121	1721	5.76e-112	-1.15877	-24.1183	0.0480455	1.08e-62	-1.00456	-10.7946	0.0930614	6e-14	-1.20233	-20.9238	0.0574626	1.18e-47	-0.235134	-2.27886	0.103181	0.0236811
rs1187334	9	87257959	-	cg14592798	87257941	18	-	-	A	C	0.138655	0	C	0.212871	0	1	554.221	4.49e-121	1542	5.44e-112	-1.20487	-24.838	0.048509	1.07e-64	-1.43969	-11.1003	0.129698	2.42e-14	-1.14915	-20.7606	0.0553524	2.95e-47	-0.131801	-1.00707	0.130876	0.315061
12:16345158:C:T	12	-	-	cg10618621	16342991	-	SLC15A5	Body	C	T	0.428571	0	T	0.430693	0	1	554.18	4.59e-121	921	3.31e-112	-1.11661	-23.7217	0.0470713	1.41e-61	-1.12689	-11.5568	0.0975087	6.41e-15	-1.11508	-20.509	0.0543704	1.22e-46	-0.132565	-1.17822	0.112512	0.240041
rs62411567:25164735:T:C	4	25164735	PI4K2B|LOC285540	cg19494702	25163066	1669	SEPSECS|SEPSECS-AS1	TSS1500|Body	T	C	0.117647	0	C	0.118812	0	1	554.07	4.84e-121	1341	5.1e-112	-1.37193	-23.806	0.0576295	8.15e-62	-1.42038	-11.1455	0.12744	2.12e-14	-1.35269	-20.7328	0.0652443	3.45e-47	-0.0023705	-0.0172843	0.137148	0.986226
rs9397400	6	151713337	ZBTB2	cg24260851	151713355	18	ZBTB2	TSS1500	C	T	0.226891	0	T	0.52	0.00990099	1	553.78	5.6e-121	1707	7.5e-112	1.18308	24.4747	0.0483388	1.09e-63	1.13417	9.56822	0.118535	2.56e-12	1.20006	21.4995	0.0558181	4.75e-49	0.0246751	0.242075	0.101932	0.808958
rs201713963:141459200:AT:A	5	141459201	-	cg05661000	141459904	703	-	-	AT	A	0.392241	0.0252101	A	0.170213	0.0693069	1	553.736	5.72e-121	1473	6.62e-112	1.1998	23.7085	0.0506065	1.54e-61	1.22889	10.8395	0.113371	5.25e-14	1.19737	20.8864	0.0573277	1.45e-47	0.133242	1.18116	0.112806	0.238876
rs1638676	3	47327651	KLHL18	cg15508262	47327681	30	KLHL18	Body	A	G	0.563025	0	G	0.29703	0	1	553.344	6.96e-121	555	3.03e-112	-1.10378	-23.8953	0.0461922	4.57e-62	-1.01608	-9.71349	0.104605	1.62e-12	-1.12604	-21.4241	0.0525593	7.21e-49	0.0513655	0.525668	0.0977147	0.599674
rs4697719:10174158:G:A	4	10174158	-	cg03864958	10174168	10	-	-	A	G	0.317797	0.00840336	G	0.316832	0	1	553.215	7.43e-121	1565	9.12e-112	1.23413	23.4676	0.0525885	7.39e-61	1.29902	12.0495	0.107807	1.57e-15	1.22433	20.1996	0.0606117	7.08e-46	0.195922	1.66773	0.117478	0.0968593
rs2243523	17	80680449	FN3KRP	cg01878722	80680451	2	FN3KRP	Body	G	T	0.407895	0.0420168	T	0.383838	0.019802	1	552.737	9.43e-121	1337	9.9e-112	-1.26518	-23.8387	0.0530726	6.59e-62	-1.17179	-11.8499	0.0988858	2.77e-15	-1.28959	-20.3056	0.063509	3.87e-46	0.134823	1.0998	0.122589	0.272681
rs6498308	16	12564663	SNX29	cg17844178	12562911	1752	SNX29	Body	G	A	0.407563	0	A	0.195	0.00990099	1	552.47	1.08e-120	2086	1.77e-111	1.27711	23.6796	0.053933	1.85e-61	1.18937	11.1718	0.106461	1.96e-14	1.30995	20.6799	0.0633438	4.64e-47	-0.245061	-2.05641	0.11917	0.0409798
rs11132931:173072261:A:G	4	173072261	GALNTL6	cg16245303	173069001	3260	GALNTL6	Body	A	G	0.390756	0	G	0.633663	0	1	551.9	1.43e-120	860	9.68e-112	1.15828	24.5334	0.0472124	7.49e-64	1.23636	10.8204	0.114262	5.55e-14	1.14584	20.8523	0.0549505	1.76e-47	0.151554	1.37259	0.110415	0.171345
rs130386:43082478:G:C	22	43082478	-	cg25228947	43082543	65	-	-	C	G	0.476852	0.092437	G	0.348958	0.049505	1	551.264	1.97e-120	1427	2.21e-111	1.16368	24.0758	0.0483341	1.42e-62	1.09798	11.9797	0.0916534	1.92e-15	1.17147	20.1929	0.0580138	7.36e-46	0.0287972	0.266125	0.108209	0.790404
rs1332380:94293162:T:C	9	94293162	-	cg25410869	94293105	57	-	-	T	C	0.214286	0	C	0.158416	0	1	551.165	2.07e-120	1416	2.3e-111	-1.40675	-23.6066	0.0595916	2.98e-61	-1.32448	-11.3186	0.117018	1.28e-14	-1.42282	-20.5683	0.0691756	8.72e-47	-0.106294	-0.774491	0.137244	0.439512
rs2042275:25289361:A:G	16	25289361	-	cg20868901	25288047	1314	-	-	G	A	0.226891	0	A	0.430693	0	1	551.043	2.2e-120	1310	2.26e-111	1.09359	24.0765	0.0454214	1.41e-62	1.14813	11.9969	0.095702	1.82e-15	1.07816	20.1771	0.0534349	8.05e-46	-0.0640685	-0.586918	0.109161	0.557889
rs2705282	8	138946847	-	cg11479389	138946730	117	-	-	T	C	0.457627	0.00840336	C	0.338384	0.019802	1	550.941	2.32e-120	1929	3.51e-111	-1.16887	-23.9416	0.048822	3.39e-62	-1.19626	-12.5788	0.0951016	3.6e-16	-1.14052	-19.8171	0.0575523	6.33e-45	-0.307416	-2.70941	0.113463	0.00729691
rs112060611:91073057:T:C	15	91073057	CRTC3	cg15046585	91072757	300	CRTC3	TSS1500	T	C	0.521368	0.0168067	C	0.388889	0.019802	1	550.865	2.41e-120	1450	2.74e-111	1.14114	23.887	0.0477723	4.82e-62	1.19668	9.71859	0.123133	1.6e-12	1.1376	21.3638	0.0532487	1.01e-48	0.016126	0.142679	0.113023	0.886681
rs61708209:62636983:G:A	14	62636983	-	cg00626853	62635696	1287	-	-	G	A	0.266949	0.00840336	A	0.336735	0.029703	1	550.497	2.89e-120	1515	3.44e-111	-1.24662	-24.0959	0.0517359	1.25e-62	-1.25649	-12.74	0.0986258	2.31e-16	-1.23433	-19.7025	0.0626482	1.23e-44	-0.0981842	-0.808732	0.121405	0.419584
rs9821223	3	36883369	TRANK1	cg26652562	36885383	2014	TRANK1	Body	T	C	0.378151	0	C	0.376238	0	1	550.193	3.37e-120	1071	2.83e-111	-0.921508	-23.2582	0.0396208	2.91e-60	-0.859911	-11.4687	0.0749788	8.27e-15	-0.940244	-20.4612	0.0459525	1.6e-46	0.110266	1.27193	0.0866915	0.204804
rs3868542	6	31145839	PSORS1C3	cg26504835	31143710	2129	PSORS1C3	Body	T	C	0.407563	0	C	0.29703	0	1	549.903	3.89e-120	4911	6.8e-111	-1.0553	-23.7596	0.044416	1.1e-61	-0.930933	-10.0094	0.0930057	6.49e-13	-1.07873	-21.2065	0.0508678	2.42e-48	0.0237626	0.2456	0.096753	0.806231
rs13339485:89573105:A:C	16	89573105	SPG7	cg12032923	89572934	171	-	-	A	C	0.42735	0.0168067	C	0.445	0.00990099	1	549.746	4.21e-120	1453	4.8e-111	-1.23877	-24.0381	0.0515337	1.81e-62	-1.14356	-12.7125	0.0899556	2.49e-16	-1.26703	-19.7012	0.0643122	1.23e-44	-0.217054	-1.94642	0.111514	0.0529377
rs12727505:211822370:T:C	1	211822370	-	cg06162644	211822715	345	LOC105748977	Body	C	T	0.411504	0.0504202	T	0.449495	0.019802	1	549.463	4.85e-120	1231	4.68e-111	1.20541	23.3612	0.0515989	1.48e-60	1.28708	9.54883	0.134789	2.72e-12	1.19896	21.4075	0.0560066	7.91e-49	-0.138179	-1.08753	0.127058	0.278051
rs1002580:52584153:A:G	14	52584153	-	cg20432667	52584293	140	-	-	G	A	0.113445	0	A	0.19802	0	1	548.972	6.2e-120	1740	8.46e-111	-1.3912	-23.7595	0.0585536	1.1e-61	-1.40799	-11.8446	0.118872	2.81e-15	-1.38325	-20.2158	0.0684242	6.46e-46	-0.00751183	-0.055965	0.134224	0.955423
rs7770253:139012386:C:G	6	139012386	FLJ46906	cg06864789	139012992	606	-	-	G	C	0.586207	0.0252101	C	0.209184	0.029703	1	548.943	6.29e-120	1333	6.58e-111	-1.10874	-24.0547	0.0460923	1.63e-62	-1.14299	-10.3501	0.110434	2.29e-13	-1.09776	-21.0195	0.0522256	6.88e-48	-0.0258789	-0.267873	0.0966085	0.78906
rs13388525:180408381:G:A	2	180408381	ZNF385B	cg12466563	180408307	74	ZNF385B	Body	G	A	0.0555556	0.0168067	A	0.121212	0.019802	1	548.607	7.44e-120	1577	9.21e-111	-1.51202	-22.7667	0.0664135	7.43e-59	-1.0457	-8.96412	0.116654	1.74e-11	-1.77019	-21.6391	0.081805	2.19e-49	0.433005	3.29957	0.131231	0.00113749
rs9906177:32895529:T:C	17	32895529	-	cg18964082	32895602	73	-	-	C	T	0.452586	0.0252101	T	0.31	0.00990099	1	548.533	7.72e-120	1580	9.57e-111	1.25779	22.3969	0.0561591	8.67e-58	1.47378	15.0191	0.0981271	6.25e-19	1.20995	17.9711	0.0673277	3.18e-40	0.217179	1.62817	0.133388	0.104988
rs2564863:112096646:C:G	11	112096646	BCO2|PTS	cg15300101	112096625	21	PTS	TSS1500	G	C	0.323009	0.0504202	C	0.544444	0.108911	0	548.342	8.49e-120	750	5e-111	-1.19367	-23.7471	0.0502659	1.2e-61	-1.18849	-11.5757	0.102672	6.07e-15	-1.1948	-20.3555	0.0586967	2.92e-46	0.0333437	0.298294	0.111781	0.765774
rs2250984:67518988:C:A	1	67518988	SLC35D1	cg02640540	67518911	77	SLC35D1	Body	A	C	0.361345	0	C	0.34	0.00990099	1	547.611	1.22e-119	1363	1.31e-110	1.26395	24.0581	0.0525376	1.59e-62	1.18734	9.68466	0.1226	1.78e-12	1.29645	21.303	0.0608574	1.41e-48	-0.0713445	-0.577347	0.123573	0.564323
rs5762795	22	29182500	CCDC117	cg22660613	29212959	30459	-	-	C	A	0.298319	0	A	0.67	0.00990099	1	547.508	1.29e-119	934	9.45e-111	1.19063	23.9617	0.049689	2.97e-62	1.21263	8.66704	0.139913	4.54e-11	1.1676	21.7345	0.0537211	1.3e-49	0.0253005	0.241834	0.104619	0.809145
rs2366210	1	62791745	-	cg26305583	62791631	114	-	-	A	G	0.542017	0	G	0.287129	0	1	547.327	1.41e-119	1354	1.5e-110	1.21391	23.8566	0.0508838	5.87e-62	1.11357	10.8565	0.102571	4.99e-14	1.25848	20.7235	0.0607273	3.63e-47	-0.0684272	-0.619682	0.110423	0.536139
rs2277324	12	58013175	BC073932|SLC26A10	cg22841866	58013174	1	SLC26A10	TSS1500	G	A	0.428571	0	A	0.163265	0.029703	1	547.317	1.42e-119	667	7.42e-111	1.15517	22.0587	0.0523681	8.32e-57	1.13858	8.36151	0.136169	1.23e-10	1.17217	21.8495	0.0536472	6.88e-50	-0.109657	-0.967562	0.113333	0.334376
rs2661347:163032844:T:A	1	163032844	-	cg13727659	163033573	729	-	-	T	A	0.508403	0	A	0.245	0.00990099	1	547.304	1.43e-119	1673	1.87e-110	-1.20961	-23.5912	0.0512738	3.3e-61	-1.38013	-11.9339	0.115648	2.18e-15	-1.1473	-20.1218	0.0570179	1.1e-45	-0.0678825	-0.546114	0.124301	0.585567
rs9789279:50936799:C:A	19	50936799	MYBPC2	cg17871610	50936070	729	MYBPC2	TSS200	C	A	0.444444	0.092437	A	0.478947	0.0594059	1	546.958	1.7e-119	1538	2.05e-110	1.26172	23.7756	0.053068	9.93e-62	1.22847	13.9181	0.0882638	1.01e-17	1.25264	18.7948	0.0666485	2.41e-42	0.122856	1.02364	0.120019	0.307185
rs10494229	1	120229117	-	cg20995928	120229863	746	-	-	A	G	0.197479	0	G	0.267327	0	1	546.933	1.72e-119	1019	1.37e-110	-1.33175	-23.9335	0.0556439	3.57e-62	-1.30477	-11.2712	0.115761	1.47e-14	-1.32806	-20.4913	0.064811	1.35e-46	0.0350818	0.273194	0.128414	0.784973
rs10112386	8	74281152	-	cg21550804	74282865	1713	-	-	T	C	0.155462	0	C	0.0940594	0	1	546.226	2.45e-119	1539	2.95e-110	-1.53027	-22.5145	0.0679682	3.96e-58	-1.76571	-13.8548	0.127444	1.19e-17	-1.44862	-18.8221	0.0769636	2.06e-42	-0.372167	-2.27632	0.163495	0.0238353
rs6601043:178960378:G:A	5	178960378	-	cg14061270	178960377	1	-	-	A	G	0.364035	0.0420168	G	0.62	0.00990099	1	546.125	2.57e-119	1342	2.71e-110	-1.25965	-23.6245	0.0533197	2.65e-61	-1.19404	-10.6889	0.111709	8.23e-14	-1.26463	-20.7815	0.0608536	2.62e-47	0.0761421	0.633349	0.120221	0.527195
rs733839:29718094:G:A	6	29718094	HLA-F-AS1|IFITM4P	cg17441804	29714059	4035	LOC285830	Body	G	A	0.443966	0.0252101	A	0.390625	0.049505	1	546.074	2.64e-119	3625	4.62e-110	1.29508	23.6872	0.0546743	1.77e-61	1.4021	13.0298	0.107607	1.05e-16	1.25398	19.3984	0.0646436	7.11e-44	0.0466127	0.344034	0.135489	0.731165
rs6505162:28444183:A:C	17	28444183	NSRP1|MIR423|MIR3184	cg11257193	28444188	5	MIR423|CCDC55	Body	A	C	0.46087	0.0336134	C	0.267327	0	1	545.935	2.83e-119	440	9.77e-111	-1.19187	-23.7738	0.0501335	1e-61	-1.16795	-11.187	0.104402	1.88e-14	-1.18606	-20.5131	0.0578196	1.19e-46	0.0418591	0.375151	0.111579	0.707927
rs2745320	1	18893592	-	cg16004875	18902086	8494	-	-	G	A	0.567797	0.00840336	A	0.175	0.00990099	1	545.902	2.88e-119	1739	3.93e-110	1.18721	22.8029	0.0520641	5.85e-59	1.05562	9.40981	0.112183	4.21e-12	1.23318	21.3859	0.0576633	8.91e-49	0.0262622	0.2684	0.0978472	0.788655
rs4925258	20	59967761	CDH4	cg07741809	59966734	1027	CDH4	Body	T	G	0.273109	0	G	0.306931	0	1	545.642	3.28e-119	1843	4.74e-110	1.31	23.808	0.0550236	8.05e-62	1.28652	10.4978	0.122551	1.46e-13	1.31626	20.8672	0.0630781	1.62e-47	-0.0702691	-0.538413	0.130512	0.590862
rs12362678:68996170:C:G	11	68996170	-	cg16166568	68986598	9572	-	-	G	C	0.466387	0	C	0.19	0.00990099	1	545.497	3.52e-119	1330	3.68e-110	-1.22888	-23.2001	0.0529688	4.26e-60	-1.02497	-8.23558	0.124456	1.86e-10	-1.29459	-21.8557	0.0592335	6.65e-50	-0.00907316	-0.082641	0.10979	0.934216
rs1135519:56117145:C:T	18	56117145	MIR122|MIR3591	cg02491947	56117145	0	MIR122	TSS1500	T	C	0.197479	0	C	0.459596	0.019802	1	545.002	4.51e-119	1705	6.04e-110	-1.35742	-23.7341	0.057193	1.3e-61	-1.46229	-10.2906	0.1421	2.74e-13	-1.34394	-20.9549	0.0641351	9.89e-48	-0.0717618	-0.551451	0.130133	0.581911
rs10151225:52589352:G:C	14	52589352	-	cg12071775	52591786	2434	-	-	G	C	0.378261	0.0336134	C	0.515464	0.039604	1	544.929	4.68e-119	1751	6.43e-110	1.10096	23.8406	0.0461798	6.51e-62	1.19406	12.0385	0.0991864	1.62e-15	1.07698	20.0001	0.0538489	2.22e-45	0.120537	1.11666	0.107944	0.265414
rs13251734:112677063:C:T	8	112677063	-	cg25547135	112691450	14387	-	-	C	T	0.483193	0	T	0.118812	0	1	544.913	4.72e-119	1023	3.79e-110	1.13561	24.1446	0.0470337	9.11e-63	1.17581	9.76231	0.120444	1.4e-12	1.12335	21.204	0.052978	2.45e-48	-0.0427412	-0.417771	0.102308	0.676541
rs7126036:9113146:C:T	11	9113146	MIR5691|SCUBE2	cg12150991	9113146	0	SCUBE2	1stExon|5'UTR	T	C	0.577586	0.0252101	C	0.290816	0.029703	1	544.311	6.37e-119	1088	5.44e-110	1.17672	23.4442	0.0501924	8.61e-61	1.09971	11.4939	0.0956781	7.69e-15	1.2004	20.3028	0.0591251	3.94e-46	-0.135857	-1.31563	0.103264	0.189732
rs7741149:119258048:T:C	6	119258048	MCM9	cg22852245	119256775	1273	MCM9	TSS1500	C	T	0.415966	0	T	0.57	0.00990099	1	544.29	6.44e-119	1137	5.75e-110	-1.21172	-23.7803	0.0509547	9.64e-62	-1.20178	-11.7903	0.10193	3.28e-15	-1.20203	-20.1316	0.059709	1.04e-45	0.0709995	0.619335	0.114638	0.536367
rs1332018:110282972:G:T	1	110282972	GSTM3	cg04545003	110283342	370	GSTM3	5'UTR|Body	T	G	0.397436	0.0168067	G	0.21	0.00990099	1	543.71	8.61e-119	1003	6.78e-110	-1.17263	-22.2697	0.0526556	2.03e-57	-1.10843	-7.95309	0.139371	4.71e-10	-1.19128	-21.9194	0.0543484	4.69e-50	0.0631883	0.508534	0.124256	0.611613
rs4713600	6	32822858	PSMB9|TAP1	cg06812795	32829025	6167	-	-	G	T	0.365546	0	T	0.39	0.00990099	1	543.54	9.37e-119	5030	1.64e-109	1.20041	23.4326	0.0512284	9.29e-61	1.33349	8.34484	0.159798	1.3e-10	1.17753	21.7693	0.0540912	1.07e-49	0.0240185	0.173852	0.138155	0.862149
rs10802400:246561700:G:A	1	246561700	SMYD3	cg06999043	246580717	19017	SMYD3	Body|TSS200	G	A	0.344037	0.0840336	A	0.25	0.029703	1	543.176	1.12e-118	1820	1.61e-109	1.3419	23.9498	0.0560296	3.21e-62	1.29322	11.0196	0.117356	3.08e-14	1.35556	20.5364	0.0660077	1.04e-46	-0.0122738	-0.0958327	0.128076	0.923745
rs2630819	3	3176301	TRNT1	cg25641126	3214772	38471	CRBN	Body	T	C	0.327731	0	C	0.658416	0	1	542.994	1.23e-118	2203	2.13e-109	-1.11868	-23.1964	0.0482262	4.37e-60	-1.18174	-10.9878	0.10755	3.38e-14	-1.1089	-20.549	0.0539635	9.73e-47	-0.00360635	-0.035027	0.102959	0.972091
rs2992756:18807339:T:C	1	18807339	KLHDC7A	cg25920064	18807226	113	KLHDC7A	TSS200	T	C	0.518182	0.0756303	C	0.457895	0.0594059	1	542.932	1.27e-118	1795	1.79e-109	1.08691	23.1507	0.0469492	5.9e-60	1.12018	11.279	0.0993151	1.44e-14	1.07535	20.3891	0.0527415	2.41e-46	-0.0122403	-0.110077	0.111197	0.912453
rs13259516:23565099:G:A	8	23565099	NKX2-6	cg03495753	23565098	1	NKX2-6	TSS1500	G	A	0.533613	0	A	0.282828	0.019802	1	542.527	1.55e-118	1695	2.07e-109	1.24555	23.4379	0.0531425	8.97e-61	1.25407	8.40625	0.149184	1.06e-10	1.239	21.7224	0.0570378	1.39e-49	-0.022716	-0.185281	0.122603	0.853187
12:30054785:C:G	12	-	-	cg05413866	30054758	-	-	-	C	G	0.357143	0	G	0.315	0.00990099	1	542.229	1.8e-118	1930	2.73e-109	-1.18845	-23.0111	0.0516468	1.48e-59	-1.25475	-11.5707	0.108441	6.16e-15	-1.18687	-20.2076	0.058734	6.77e-46	0.163276	1.34852	0.121078	0.178943
rs2236610:36060668:C:G	21	36060668	CLIC6	cg12080266	36060640	28	CLIC6	Body	C	G	0.210084	0	G	0.362245	0.029703	1	542.174	1.86e-118	1363	1.98e-109	1.29656	24.0639	0.0538801	1.53e-62	1.19222	9.86867	0.120808	1e-12	1.33041	21.0899	0.0630831	4.64e-48	0.0643856	0.550219	0.117018	0.582754
rs12936927:17726965:C:T	17	17726965	SREBF1	cg15030378	17726965	0	SREBF1	Body	C	T	0.641026	0.0168067	T	0.397849	0.0792079	1	541.836	2.2e-118	865	1.49e-109	-1.19723	-23.7284	0.0504556	1.35e-61	-1.15438	-10.7385	0.107499	7.09e-14	-1.20595	-20.6524	0.0583929	5.42e-47	-0.0515998	-0.471982	0.109326	0.63743
rs12063729:203276998:C:G	1	203276998	BTG2	cg23371584	203275927	1071	BTG2	Body	C	G	0.059322	0.00840336	G	0.085	0.00990099	1	540.993	3.35e-118	1147	3.01e-109	-1.83398	-22.9274	0.0799908	2.57e-59	-1.46127	-9.02608	0.161894	1.43e-11	-2.0597	-21.4365	0.0960839	6.73e-49	0.405325	2.44381	0.165858	0.0153584
rs4672741:215826108:G:A	2	215826108	ABCA12	cg08883220	215824628	1480	LOC101928103|ABCA12	Body	A	G	0.55042	0	G	0.272277	0	1	540.991	3.35e-118	1533	4.03e-109	1.12918	23.9186	0.047209	3.93e-62	1.01695	10.0778	0.10091	5.26e-13	1.16614	20.9626	0.0556297	9.47e-48	0.0723668	0.720138	0.10049	0.472241
rs11577691:211668742:C:T	1	211668742	-	cg10512769	211675356	6614	-	-	C	T	0.299145	0.0168067	T	0.232323	0.019802	1	540.733	3.81e-118	1276	3.82e-109	1.30125	23.1376	0.0562395	6.43e-60	1.20879	9.37999	0.128869	4.63e-12	1.33232	21.2779	0.0626151	1.63e-48	0.00595089	0.0469278	0.126809	0.962615
rs664866	9	137937988	-	cg16340005	137937977	11	-	-	G	A	0.453782	0	A	0.479592	0.029703	1	540.523	4.24e-118	1701	5.66e-109	1.1123	22.8995	0.048573	3.09e-59	1.22898	9.55339	0.128643	2.68e-12	1.08885	21.1956	0.0513716	2.57e-48	-0.0432202	-0.33049	0.130776	0.741359
rs1324551:90751516:C:T	10	90751516	FAS-AS1|ACTA2|FAS	cg13130092	90751520	4	FAS-AS1|ACTA2|FAS	Body|TSS1500	T	C	0.512712	0.00840336	C	0.188119	0	1	540.083	5.28e-118	1430	5.92e-109	1.26212	23.0857	0.054671	9.04e-60	1.27166	10.883	0.116849	4.61e-14	1.28659	20.534	0.0626567	1.06e-46	0.0469699	0.390822	0.120182	0.696325
rs1992259	2	42596520	COX7A2L	cg12789435	42596548	28	-	-	C	T	0.432203	0.00840336	T	0.505	0.00990099	1	540.005	5.49e-118	1397	6.02e-109	-1.17553	-23.4008	0.0502344	1.14e-60	-1.16121	-10.7166	0.108356	7.57e-14	-1.17939	-20.6194	0.0571982	6.54e-47	0.103397	0.870277	0.11881	0.385143
rs12896753:59976004:C:G	14	59976004	CCDC175	cg01543583	59947673	28331	C14orf149	Body	C	G	0.538136	0.00840336	G	0.212121	0.019802	1	539.684	6.44e-118	1348	6.82e-109	-1.15042	-23.1432	0.0497086	6.19e-60	-1.09842	-9.66706	0.113625	1.88e-12	-1.18036	-21.1242	0.0558769	3.83e-48	0.0215134	0.217616	0.0988593	0.827939
rs6759908:241828435:C:T	2	241828435	C2orf54	cg04034577	241836375	7940	C2orf54	TSS1500	T	C	0.526786	0.0588235	C	0.278947	0.0594059	1	539.612	6.68e-118	1422	7.45e-109	-1.18635	-23.6483	0.0501663	2.27e-61	-1.22332	-9.7622	0.125312	1.4e-12	-1.16154	-21.0787	0.0551048	4.94e-48	0.0106603	0.0870338	0.122485	0.930728
rs6854026:169690814:T:C	4	169690814	PALLD	cg07840446	169690674	140	PALLD	Body	C	T	0.491597	0	T	0.479798	0.019802	1	538.775	1.02e-117	1341	1.07e-108	1.12955	23.2439	0.0485955	3.2e-60	1.13822	9.89648	0.115013	9.2e-13	1.13311	20.9961	0.0539677	7.85e-48	-0.298022	-2.59694	0.114759	0.0100707
rs7100870:96122826:C:T	10	96122826	NOC3L	cg07889765	96123159	333	NOC3L	TSS1500	C	T	0.273109	0	T	0.270408	0.029703	1	538.665	1.07e-117	838	7.05e-109	1.34061	23.3286	0.0574663	1.83e-60	1.39843	10.1499	0.137778	4.21e-13	1.33276	20.8721	0.0638534	1.57e-47	-0.0730384	-0.516288	0.141468	0.606197
rs55901738:179741374:C:A	5	179741374	GFPT2	cg13944838	179740914	460	GFPT2	Body	C	A	0.3125	0.0588235	A	0.293814	0.039604	1	538.412	1.22e-117	1455	1.39e-108	1.33524	23.1729	0.057621	5.1e-60	1.36768	9.74327	0.140372	1.48e-12	1.36256	21.059	0.0647021	5.52e-48	-0.209725	-1.54716	0.135555	0.123329
rs11060115	12	129554644	TMEM132D	cg15532640	129554566	78	-	-	G	A	0.385593	0.00840336	A	0.255	0.00990099	1	537.79	1.66e-117	2275	2.9e-108	-1.20562	-23.7338	0.0507976	1.3e-61	-1.25354	-9.04551	0.138582	1.34e-11	-1.20562	-21.3534	0.0564603	1.07e-48	0.161083	1.25112	0.128751	0.212284
rs145094298:33418839:T:TAAGTTGCAAATCCTGGCAGCATGC	15	33418864	FMN1	cg25898192	33418895	31	-	-	T	TAAGTTGCAAATCCTGGCAGCATGC	0.310924	0	TAAGTTGCAAATCCTGGCAGCATGC	0.237624	0	1	537.762	1.68e-117	2199	2.91e-108	1.26972	22.8593	0.055545	4.03e-59	1.23459	11.662	0.105864	4.74e-15	1.29168	20.044	0.0644422	1.72e-45	0.00623577	0.0483162	0.129062	0.96151
rs9274657:32636364:G:A	6	32636364	HLA-DQB1	cg05724777	32634362	2002	HLA-DQB1	1stExon	G	A	0.363248	0.0168067	A	0.307292	0.049505	1	537.49	1.93e-117	5212	3.38e-108	-1.27337	-24.0984	0.0528402	1.23e-62	-1.20486	-9.47074	0.127219	3.48e-12	-1.27418	-21.1612	0.0602132	3.12e-48	0.239129	1.9214	0.124456	0.0560357
rs1014779:33276466:G:A	6	33276466	TAPBP	cg00023507	33276465	1	TAPBP	Body	G	A	0.495726	0.0168067	A	0.209184	0.029703	1	537.409	2.01e-117	2272	3.52e-108	1.21395	22.9038	0.053002	3e-59	1.18143	12.5548	0.0941016	3.84e-16	1.2199	19.4881	0.062597	4.23e-44	0.27042	2.48904	0.108644	0.0135855
rs6694006:153604856:A:T	1	153604856	S100A1|S100A13|CHTOP	cg08593216	153609573	4717	CHTOP	Body	T	A	0.394958	0	A	0.272727	0.019802	1	537.378	2.04e-117	818	1.31e-108	1.20697	22.7026	0.0531643	1.14e-58	1.36836	13.6903	0.0999511	1.82e-17	1.16693	18.707	0.0623793	4.05e-42	0.307826	2.42123	0.127136	0.0163176
rs11152091:56398474:C:T	18	56398474	MALT1	cg20460697	56338298	60176	MALT1	TSS1500	C	T	0.530435	0.0336134	T	0.161616	0.019802	1	537.115	2.33e-117	1653	3.02e-108	1.2311	23.168	0.0531382	5.26e-60	1.30357	11.2857	0.115506	1.41e-14	1.22309	20.2422	0.0604226	5.56e-46	0.00374032	0.0341469	0.109536	0.972792
rs7903563:134300816:G:A	10	134300816	-	cg24495044	134300809	7	-	-	A	G	0.521008	0	G	0.371287	0	1	536.98	2.49e-117	1451	2.84e-108	1.20838	23.0888	0.0523362	8.86e-60	1.38349	10.827	0.127781	5.44e-14	1.1812	20.4879	0.0576535	1.37e-46	0.205568	1.60286	0.128251	0.110469
rs72534700:40835566:TAC:T	5	40835567	RPL37	cg27450992	40835581	14	RPL37	TSS200	T	TAC	0.277311	0	TAC	0.445	0.00990099	1	536.881	2.62e-117	1369	2.81e-108	1.24855	23.015	0.0542494	1.44e-59	1.1954	9.9061	0.120674	8.93e-13	1.27809	20.9464	0.0610172	1.04e-47	-0.138559	-1.08625	0.127557	0.278612
rs582186	6	6001381	NRN1	cg05419622	6001380	1	NRN1	Body	G	A	0.395455	0.0756303	A	0.557292	0.049505	1	536.595	3.02e-117	1807	4.28e-108	1.17544	23.6496	0.0497021	2.25e-61	1.14488	12.9949	0.0881022	1.16e-16	1.16958	19.1762	0.0609911	2.59e-43	0.324565	2.94136	0.110345	0.00363438
rs7095843	10	1208148	LINC00200	cg02848996	1209463	1315	NCRNA00200	Body	A	G	0.436975	0	G	0.40099	0	1	536.597	3.02e-117	2007	4.75e-108	-1.26189	-23.4892	0.0537221	6.42e-61	-1.34632	-10.3821	0.129677	2.07e-13	-1.23867	-20.7077	0.059817	3.97e-47	0.0674696	0.512909	0.131543	0.608554
rs34725:30370237:A:G	19	30370237	-	cg03168508	30370249	12	-	-	G	A	0.397436	0.0168067	A	0.365	0.00990099	1	536.458	3.23e-117	1321	3.35e-108	1.21822	23.4796	0.0518844	6.83e-61	1.21584	12.2869	0.0989542	8.08e-16	1.22398	19.6339	0.0623399	1.82e-44	0.0369429	0.31149	0.118601	0.755737
rs12045922	1	246844066	-	cg24723465	246843900	166	-	-	C	T	0.284483	0.0252101	T	0.457895	0.0594059	1	535.864	4.35e-117	1783	6.09e-108	-1.28454	-22.8562	0.056201	4.11e-59	-1.32099	-8.31444	0.158879	1.43e-10	-1.29204	-21.604	0.0598056	2.66e-49	-0.159145	-1.21505	0.130978	0.22571
rs4465702:29219515:C:G	19	29219515	BC068609	cg14983838	29218262	1253	-	-	G	C	0.521368	0.0168067	C	0.411458	0.049505	1	535.602	4.96e-117	1744	6.79e-108	1.24997	23.6619	0.0528261	2.08e-61	1.3965	10.3291	0.135201	2.44e-13	1.20918	20.7102	0.0583859	3.91e-47	-0.195507	-1.48978	0.131232	0.137784
rs9925719	16	4461861	CORO7-PAM16|CORO7	cg06777868	4462951	1090	CORO7-PAM16|CORO7	Body	G	A	0.222689	0	A	0.321782	0	1	535.513	5.19e-117	1483	6.04e-108	-0.906608	-23.552	0.0384939	4.26e-61	-0.754446	-10.5087	0.0717924	1.41e-13	-0.951121	-20.6175	0.0461318	6.61e-47	0.0769167	0.910861	0.0844439	0.363413
rs8078913:6558768:C:T	17	6558768	MIR4520A|MIR4520B	cg21358336	6558440	328	-	-	T	C	0.504202	0	C	0.386139	0	1	535.298	5.78e-117	1819	8.25e-108	1.12034	23.593	0.0474862	3.26e-61	1.21296	11.7616	0.103129	3.56e-15	1.09322	19.9239	0.0548699	3.43e-45	-0.0702995	-0.628569	0.111841	0.530314
rs1268971:112493306:T:C	3	112493306	-	cg10233674	112493304	2	-	-	C	T	0.504202	0	T	0.27	0.00990099	1	535.05	6.54e-117	1414	7.25e-108	1.2265	23.8277	0.0514734	7.08e-62	1.24072	9.90445	0.125269	8.98e-13	1.21219	20.9034	0.05799	1.32e-47	-0.0313717	-0.26085	0.120267	0.794464
rs1979579	11	68037885	C11orf24	cg25633067	68037299	586	C11orf24	5'UTR	T	C	0.41453	0.0168067	C	0.331683	0	1	534.782	7.47e-117	747	4.38e-108	-0.746894	-23.2007	0.0321927	4.25e-60	-0.800044	-10.7387	0.0745011	7.09e-14	-0.72626	-20.4808	0.0354605	1.43e-46	-0.0975117	-1.22043	0.0798996	0.223671
rs10817601:117159977:C:T	9	117159977	AKNA	cg00078025	117159975	2	-	-	C	T	0.252101	0	T	0.163366	0	1	534.339	9.33e-117	1585	1.16e-107	1.46664	23.4305	0.0625954	9.42e-61	1.73844	9.41286	0.184688	4.17e-12	1.41836	21.1125	0.0671811	4.09e-48	0.0118153	0.0720346	0.164022	0.942643
rs12922556:84784290:A:G	16	84784290	USP10	cg13202585	84782911	1379	USP10	Body	A	G	0.252101	0	G	0.225	0.00990099	1	534.034	1.09e-116	2604	1.9e-107	1.45488	24.0031	0.0606122	2.27e-62	1.65746	9.73311	0.170291	1.53e-12	1.39568	20.9595	0.0665893	9.63e-48	-0.00775323	-0.0484326	0.160083	0.961417
rs12059693:201953994:A:G	1	201953994	RNPEP	cg04833017	201951399	2595	RNPEP	TSS1500	G	A	0.318966	0.0252101	A	0.510309	0.039604	1	533.86	1.19e-116	1145	1.07e-107	-1.1199	-23.5316	0.0475915	4.86e-61	-1.11586	-13.2501	0.0842152	5.83e-17	-1.12337	-18.9287	0.0593475	1.1e-42	-0.154452	-1.47611	0.104635	0.141413
rs4268954:772834:A:G	2	772834	-	cg26821000	773393	559	-	-	G	A	0.386555	0	A	0.113861	0	1	533.613	1.34e-116	2086	2.2e-107	1.29906	24.2176	0.0536411	5.7e-63	1.66597	8.99838	0.185141	1.56e-11	1.2143	21.2754	0.0570753	1.65e-48	-0.237901	-1.69668	0.140216	0.0912396
rs1251077:76189745:C:G	1	76189745	CR936677|ACADM	cg10523679	76189770	25	ACADM	TSS1500	G	C	0.381356	0.00840336	C	0.32	0.00990099	1	533.314	1.56e-116	1652	2.02e-107	-1.23151	-23.0356	0.0534612	1.26e-59	-1.05624	-10.8318	0.0975125	5.37e-14	-1.31466	-20.3957	0.0644575	2.32e-46	0.0305152	0.269996	0.113021	0.787428
rs6066825	20	47340117	PREX1	cg06903512	47340424	307	PREX1	Body	G	A	0.602564	0.0168067	A	0.27	0.00990099	1	533.28	1.58e-116	1526	1.9e-107	-1.2131	-23.5999	0.051403	3.12e-61	-1.29784	-10.9895	0.118098	3.36e-14	-1.17187	-20.3104	0.0576983	3.77e-46	-0.14396	-1.23911	0.11618	0.216687
rs138464613:138238095:ACT:A	3	138238096	CEP70	cg14664341	138198321	39775	-	-	ACT	A	0.445378	0	A	0.376238	0	1	533.168	1.67e-116	696	9.15e-108	-1.22171	-22.6206	0.0540087	1.96e-58	-1.13776	-8.76505	0.129806	3.31e-11	-1.27335	-21.3622	0.0596077	1.02e-48	0.118027	0.950831	0.124131	0.342783
rs13249881:144315601:G:C	8	144315601	-	cg19504605	144339106	23505	ZFP41	3'UTR	G	C	0.47479	0	C	0.125	0.00990099	1	533.041	1.78e-116	1550	2.17e-107	1.32726	23.5007	0.0564774	5.95e-61	1.46337	11.7102	0.124965	4.12e-15	1.28959	19.8975	0.0648115	3.99e-45	-0.105801	-0.902663	0.117209	0.367739
rs34313045:41131568:T:C	4	41131568	APBB2	cg21760537	41131601	33	APBB2	5'UTR	T	C	0.241525	0.00840336	C	0.0858586	0.019802	1	533.01	1.81e-116	1768	2.52e-107	-1.22306	-22.8461	0.0535346	4.39e-59	-1.08601	-10.5851	0.102598	1.12e-13	-1.24516	-20.5175	0.0606877	1.16e-46	-0.0583602	-0.497866	0.117221	0.6191
rs7791588:51688666:T:C	7	51688666	-	cg05752845	51688741	75	-	-	T	C	0.273109	0	C	0.287129	0	1	532.323	2.56e-116	1598	3.21e-107	-1.15825	-20.794	0.0557013	4.42e-53	-1.2204	-5.5154	0.221271	1.73e-06	-1.19828	-22.4032	0.0534869	3.35e-51	-0.0189538	-0.111212	0.17043	0.911555
rs2252337:44110463:C:T	21	44110463	PDE9A	cg26772386	44110482	19	PDE9A	Body|5'UTR	C	T	0.5	0.0840336	T	0.426966	0.118812	0	532.276	2.62e-116	1983	4.07e-107	1.19336	23.3849	0.0510312	1.27e-60	1.25825	10.7936	0.116573	6.01e-14	1.17041	20.3905	0.0573997	2.39e-46	-0.117768	-0.927859	0.126925	0.354546
rs6443203	3	8754314	SSUH2	cg25039219	8754384	70	-	-	C	A	0.37395	0	A	0.168317	0	1	532.232	2.67e-116	1606	3.37e-107	-1.10473	-23.519	0.0469717	5.28e-61	-1.32546	-11.9444	0.110969	2.12e-15	-1.05305	-19.7373	0.0533532	1e-44	-0.0458326	-0.4212	0.108814	0.67404
rs1054067:12211761:A:T	10	12211761	NUDT5|SEC61A2	cg22687873	12211796	35	SEC61A2|NUDT5	Body|3'UTR	A	T	0.415966	0	T	0.378788	0.019802	1	531.936	3.1e-116	1829	4.45e-107	-1.18177	-24.5042	0.0482274	9.04e-64	-1.24168	-11.6827	0.106283	4.46e-15	-1.15875	-19.8859	0.0582697	4.26e-45	-0.111481	-0.914121	0.121954	0.361701
rs1551529:70804766:A:T	16	70804766	BC033164|VAC14|VAC14-AS1	cg10216848	70804779	13	VAC14	Body	A	T	0.105042	0	T	0.353535	0.019802	1	531.929	3.11e-116	729	1.78e-107	-1.25378	-24.2569	0.0516878	4.42e-63	-1.40259	-12.1965	0.115	1.04e-15	-1.20702	-19.5749	0.0616615	2.56e-44	-0.148544	-1.35979	0.10924	0.175354
rs1049503:45653707:T:C	15	45653707	GATM	cg26924012	45694286	40579	SPATA5L1	TSS1500	T	C	0.231092	0	C	0.30198	0	1	531.832	3.27e-116	909	2.33e-107	-1.37441	-23.1759	0.0593033	5e-60	-1.41137	-11.0361	0.127887	2.93e-14	-1.36574	-20.2494	0.0674461	5.33e-46	0.0361213	0.258275	0.139856	0.796447
rs3829340:114792842:C:T	13	114792842	RASA3	cg24064173	114761210	31632	RASA3	Body	T	C	0.364407	0.00840336	C	0.163366	0	1	531.658	3.56e-116	887	2.48e-107	-1.29306	-23.6898	0.0545829	1.74e-61	-1.10249	-9.10687	0.121062	1.1e-11	-1.3514	-21.1831	0.0637963	2.76e-48	0.0420686	0.354428	0.118694	0.723374
rs7872957:77193118:A:C	9	77193118	RORB	cg05206385	77193217	99	RORB|MIR6130	Body	A	C	0.360169	0.00840336	C	0.30303	0.019802	1	531.521	3.82e-116	1023	3.06e-107	-1.17856	-23.464	0.0502286	7.57e-61	-1.07751	-11.0629	0.0973984	2.71e-14	-1.20466	-20.2271	0.0595566	6.06e-46	0.107044	0.960593	0.111435	0.337862
19:21752923:T:<CN2>:21756703	19	-	-	cg26562263	21863715	-	-	-	T	<CN2>	0.355932	0.00840336	<CN2>	0.393617	0.0693069	1	531.469	3.92e-116	1455	4.47e-107	1.23794	23.5178	0.0526383	5.32e-61	1.25012	9.63392	0.129763	2.08e-12	1.23446	20.9441	0.0589408	1.05e-47	-0.0402035	-0.310153	0.129625	0.756752
rs35030892:73228995:AG:A	8	73228996	-	cg04492396	73229001	5	-	-	AG	A	0.466102	0.00840336	A	0.255208	0.049505	1	530.845	5.35e-116	1533	6.44e-107	-1.29534	-24.137	0.0536662	9.57e-63	-1.18577	-12.6616	0.0936504	2.86e-16	-1.31857	-19.2491	0.0685002	1.69e-43	0.109099	0.938784	0.116214	0.34892
rs143815753:37015263:G:GTTAT	17	37015264	-	cg20826740	37024042	8778	-	-	G	GTTAT	0.409524	0.117647	GTTAT	0.255208	0.049505	0	530.193	7.42e-116	1067	6.21e-107	-1.25097	-22.7735	0.0549308	7.1e-59	-1.19487	-12.4131	0.0962586	5.69e-16	-1.27865	-19.3935	0.0659318	7.32e-44	-0.014156	-0.116642	0.121362	0.907255
rs10950788	7	20010778	-	cg04456492	20010777	1	-	-	G	A	0.330357	0.0588235	A	0.4375	0.049505	1	530.047	7.98e-116	1603	1e-106	1.1536	23.013	0.0501282	1.46e-59	1.15304	12.279	0.0939031	8.26e-16	1.14965	19.4749	0.0590321	4.57e-44	-0.0716849	-0.626427	0.114435	0.531715
rs4992454	2	861841	LOC339822	cg27058510	861874	33	LINC01115	Body	A	G	0.445378	0	G	0.306931	0	1	530.031	8.04e-116	2115	1.33e-106	-1.21556	-23.5028	0.0517198	5.87e-61	-1.35861	-9.39323	0.144637	4.44e-12	-1.18527	-21.019	0.0563902	6.9e-48	0.122096	0.916653	0.133197	0.360376
12:69751986:G:A	12	-	-	cg14784868	69753453	-	YEATS4	TSS200	G	A	0.504425	0.0504202	A	0.346535	0	1	529.716	9.41e-116	1691	1.25e-106	-1.2396	-23.8429	0.0519904	6.42e-62	-1.22066	-10.3856	0.117534	2.05e-13	-1.25025	-20.5391	0.0608719	1.03e-46	0.00114495	0.00968284	0.118245	0.992284
rs4243632:69447183:G:C	14	69447183	ACTN1-AS1|ACTN1	cg04425263	69446981	202	ACTN1|ACTN1-AS1	TSS1500|Body	G	C	0.49569	0.0252101	C	0.505208	0.049505	1	529.602	9.96e-116	1686	1.32e-106	-0.995567	-23.8218	0.0417923	7.36e-62	-0.965515	-10.1159	0.0954456	4.68e-13	-1.0092	-20.6705	0.0488233	4.9e-47	0.0910001	0.880702	0.103327	0.379486
rs4627016	10	124091921	BTBD16	cg06988461	124091965	44	BTBD16	ExonBnd|Body	C	T	0.529661	0.00840336	T	0.419192	0.019802	1	529.564	1.02e-115	1554	1.24e-106	1.11357	23.5878	0.0472094	3.37e-61	1.04969	10.7787	0.0973855	6.29e-14	1.12275	20.3319	0.0552211	3.34e-46	-0.10519	-0.966046	0.108887	0.335132
rs2242083:1044825:C:G	4	1044825	-	cg04106633	1044584	241	-	-	C	G	0.395455	0.0756303	G	0.244444	0.108911	0	529.488	1.05e-115	1137	9.41e-107	-1.29143	-23.2543	0.0555349	2.99e-60	-1.40344	-13.6158	0.103074	2.21e-17	-1.24754	-18.5499	0.0672533	1.02e-41	-0.190976	-1.51231	0.126281	0.131958
rs2433417:86413241:A:G	11	86413241	-	cg16250731	86413237	4	-	-	A	G	0.34188	0.0168067	G	0.425	0.00990099	1	529.387	1.11e-115	1674	1.46e-106	1.21494	23.733	0.0511921	1.31e-61	1.20772	14.5259	0.0831423	2.13e-18	1.21596	17.8433	0.0681464	6.82e-40	0.174617	1.50717	0.115858	0.133271
rs5751776:24266954:A:C	22	24266954	-	cg15793280	24314069	47115	DDTL|DDT	3'UTR|Body	C	A	0.411017	0.00840336	A	0.566327	0.029703	1	528.956	1.38e-115	1045	1.13e-106	1.12039	23.5989	0.0474763	3.14e-61	1.10583	9.13778	0.121018	9.99e-12	1.12698	21.1059	0.0533965	4.24e-48	-0.0854148	-0.745982	0.1145	0.456513
rs7958311	12	121605355	P2RX7	cg10122899	121605354	1	P2RX7	Body	G	A	0.24359	0.0168067	A	0.223958	0.049505	1	528.463	1.76e-115	1133	1.57e-106	1.32477	23.6887	0.0559241	1.75e-61	1.21457	13.4784	0.0901122	3.18e-17	1.32244	18.6225	0.0710129	6.66e-42	0.0722052	0.595603	0.12123	0.552082
rs1023495:26865054:A:G	22	26865054	HPS4	cg27320117	26867696	2642	HPS4	Body	G	A	0.117647	0	A	0.351485	0	1	528.427	1.79e-115	1867	2.63e-106	-1.14688	-24.4061	0.0469915	1.69e-63	-1.09191	-12.6211	0.0865144	3.2e-16	-1.15039	-19.2129	0.0598759	2.09e-43	-0.0657602	-0.713779	0.0921296	0.476156
rs12675959	8	72043334	-	cg03172568	72043332	2	-	-	T	C	0.201681	0	C	0.321782	0	1	528.367	1.85e-115	1223	1.77e-106	-1.2662	-22.4023	0.0565208	8.36e-58	-1.35563	-11.0185	0.123032	3.09e-14	-1.27	-20.1732	0.0629548	8.23e-46	0.229402	1.72439	0.133034	0.0861084
rs12466745:23925980:T:C	2	23925980	KLHL29	cg24484539	23921236	4744	KLHL29	Body	T	C	0.57563	0	C	0.35	0.00990099	1	527.868	2.37e-115	1348	2.51e-106	-1.09711	-23.2282	0.0472318	3.55e-60	-0.99844	-11.8977	0.0839185	2.42e-15	-1.14445	-19.6548	0.0582277	1.61e-44	0.0521463	0.521272	0.100037	0.602727
rs60676431:20263863:G:A	2	20263863	-	cg24657347	20261756	2107	-	-	G	A	0.268868	0.109244	A	0.295918	0.029703	0	527.862	2.38e-115	1650	3.08e-106	1.3367	22.2579	0.0600551	2.19e-57	1.33341	10.8948	0.122389	4.45e-14	1.36455	20.2278	0.067459	6.03e-46	0.0546246	0.386321	0.141397	0.69965
rs1005377	17	48845646	LINC00483	cg18490846	48845722	76	C17orf73	TSS1500	C	T	0.512931	0.0252101	T	0.302083	0.049505	1	527.847	2.4e-115	1190	2.24e-106	-1.19367	-22.5406	0.0529567	3.33e-58	-1.22292	-11.2573	0.108634	1.53e-14	-1.17326	-20.028	0.058581	1.89e-45	0.0527784	0.439758	0.120017	0.660565
rs309343	4	123643385	-	cg10495464	123653540	10155	BBS12|LOC729338	TSS1500|Body	G	A	0.319328	0	A	0.633663	0	1	527.746	2.52e-115	1128	2.23e-106	-1.1806	-24.0794	0.0490294	1.39e-62	-1.08898	-9.64703	0.112882	2e-12	-1.16816	-20.849	0.0560296	1.79e-47	0.0673853	0.618087	0.109022	0.537187
rs535176	10	44747059	-	cg09554077	44749378	2319	-	-	C	T	0.163866	0	T	0.415842	0	1	527.281	3.18e-115	1615	4.03e-106	-1.21252	-22.971	0.0527848	1.92e-59	-1.24654	-10.3119	0.120883	2.57e-13	-1.21191	-20.5169	0.0590686	1.17e-46	0.0532776	0.462691	0.115147	0.644065
rs202183038:29994065:A:AC	6	29994066	ZNRD1-AS1	cg07382347	30039408	45342	RNF39	Body	A	AC	0.0882353	0	AC	0.226804	0.039604	1	527.271	3.2e-115	3638	5.59e-106	-1.45963	-22.4281	0.0650804	7.04e-58	-1.38366	-11.7724	0.117534	3.45e-15	-1.53431	-19.715	0.0778244	1.14e-44	0.194054	1.364	0.142269	0.174028
rs28464493:93372905:A:C	14	93372905	-	cg05918057	93372933	28	-	-	C	A	0.355263	0.0420168	A	0.175258	0.039604	1	526.902	3.84e-115	1665	5.02e-106	1.17137	23.3617	0.0501406	1.48e-60	1.32575	12.3343	0.107485	7.08e-16	1.12252	19.3589	0.0579847	8.95e-44	0.255901	2.08494	0.122738	0.0382835
rs4750308:13116699:C:A	10	13116699	AK311458|CCDC3	cg14458563	13116697	2	CCDC3	5'UTR	A	C	0.182203	0.00840336	C	0.215	0.00990099	1	526.769	4.11e-115	1845	5.95e-106	-1.37858	-22.9232	0.0601391	2.64e-59	-1.80984	-8.70202	0.207979	4.05e-11	-1.28551	-21.2378	0.0605293	2.03e-48	-0.343608	-2.08644	0.164686	0.038146
rs55901738:179741374:C:A	5	179741374	GFPT2	cg23221052	179740743	631	GFPT2	Body	C	A	0.3125	0.0588235	A	0.293814	0.039604	1	526.489	4.72e-115	1457	5.4e-106	1.32895	22.936	0.0579414	2.43e-59	1.33225	9.31889	0.142962	5.62e-12	1.3533	20.9678	0.0645421	9.2e-48	-0.143934	-1.05962	0.135835	0.290535
10:27606157:T:TG	10	-	-	cg05307214	27223302	-	LINC00202-1	Body	TG	T	0.334821	0.0588235	T	0.37931	0.138614	0	526.162	5.56e-115	1422	6.21e-106	-1.30669	-22.2729	0.0586673	1.98e-57	-1.34923	-10.2823	0.131218	2.81e-13	-1.32718	-20.5045	0.0647262	1.25e-46	-0.0697339	-0.5029	0.138664	0.615562
rs5995530:38419738:G:A	22	38419738	-	cg12016968	38447387	27649	-	-	A	G	0.382609	0.0336134	G	0.35	0.00990099	1	526.051	5.88e-115	1016	4.69e-106	1.16693	22.5378	0.0517765	3.39e-58	1.15393	9.90093	0.116547	9.07e-13	1.16743	20.6887	0.0564282	4.42e-47	-0.0339819	-0.277402	0.122501	0.781744
rs10490908:116616162:T:C	10	116616162	FAM160B1	cg08188268	116634841	18679	FAM160B1	Body	T	C	0.394958	0	C	0.267327	0	1	525.581	7.44e-115	983	5.74e-106	-1.30612	-23.8063	0.0548644	8.14e-62	-1.41838	-9.97623	0.142176	7.19e-13	-1.26864	-20.6411	0.061462	5.78e-47	0.239173	1.71939	0.139103	0.0870163
rs4714466:41447764:A:C	6	41447764	-	cg24526047	41445502	2262	-	-	C	A	0.357759	0.0252101	A	0.363158	0.0594059	1	525.497	7.76e-115	1306	7.95e-106	-1.17301	-22.3307	0.052529	1.35e-57	-1.20662	-13.4591	0.0896511	3.34e-17	-1.18184	-18.5567	0.0636884	9.82e-42	0.0568616	0.466649	0.121851	0.641234
rs2242659	6	31601513	PRRC2A	cg18794364	31616461	14948	BAT3	Body	A	G	0.428571	0	G	0.618812	0	1	525.465	7.88e-115	3946	1.38e-105	0.948881	22.6828	0.0418327	1.3e-58	0.945251	13.2766	0.071197	5.43e-17	0.964158	18.6869	0.0515955	4.56e-42	0.00665889	0.0688533	0.0967113	0.945172
rs13332309:69351659:A:G	16	69351659	VPS4A	cg10120807	69350190	1469	VPS4A	Body	A	G	0.206897	0.0252101	G	0.373737	0.019802	1	525.44	7.98e-115	976	6.11e-106	1.31782	23.5385	0.0559858	4.65e-61	1.29852	11.3961	0.113944	1.02e-14	1.33847	19.8889	0.0672976	4.19e-45	-0.166689	-1.30502	0.127729	0.193314
rs1060093	10	13688051	PRPF18|AK055017|FRMD4A	cg06822062	13688106	55	FRMD4A	3'UTR	C	T	0.230435	0.0336134	T	0.30198	0	1	525.376	8.24e-115	1867	1.21e-105	1.20114	22.9521	0.0523324	2.18e-59	1.5774	12.6977	0.124228	2.6e-16	1.12296	19.0826	0.0588475	4.47e-43	0.212665	1.59161	0.133616	0.112976
rs11771104:40024523:C:T	7	40024523	CDK13	cg13264672	39993440	31083	CDK13	Body	C	T	0.474576	0.00840336	T	0.178218	0	1	525.339	8.4e-115	1026	6.76e-106	1.32792	23.365	0.0568336	1.45e-60	1.37783	10.7931	0.127658	6.02e-14	1.31593	20.22	0.0650808	6.31e-46	0.208282	1.7017	0.122397	0.0902917
rs35197545:242426420:CCT:C	2	242426421	FARP2	cg06828635	242419131	7290	FARP2	Body	CCT	C	0.194915	0.00840336	C	0.19697	0.019802	1	525.185	9.07e-115	1204	8.57e-106	-1.1626	-23.2913	0.0499159	2.34e-60	-1.37075	-12.5771	0.108988	3.61e-16	-1.11485	-19.1573	0.0581945	2.89e-43	-0.0511123	-0.399221	0.12803	0.690136
rs16938613	8	74230909	AK128216|RDH10	cg23610414	74224899	6010	RDH10|RDH10-AS1	Body	A	C	0.12605	0	C	0.118812	0	1	524.15	1.52e-114	1602	1.91e-105	-1.55741	-23.171	0.067214	5.16e-60	-1.31946	-8.94207	0.147556	1.87e-11	-1.60777	-21.0758	0.0762853	5.02e-48	0.0604804	0.382531	0.158106	0.702454
rs1078248	3	43794357	-	cg27450894	43794375	18	-	-	C	T	0.346154	0.0168067	T	0.272277	0	1	524.138	1.53e-114	979	1.18e-105	1.38374	23.6582	0.0584887	2.13e-61	1.47371	8.5836	0.171689	5.95e-11	1.34912	21.224	0.0635658	2.19e-48	0.24269	1.58104	0.1535	0.115373
rs2828829	21	25483236	-	cg17341821	25485823	2587	-	-	A	C	0.39916	0	C	0.420792	0	1	523.843	1.77e-114	1788	2.49e-105	-1.1476	-21.9908	0.0521857	1.31e-56	-1.18889	-12.4136	0.0957734	5.68e-16	-1.16751	-19.2288	0.0607171	1.91e-43	0.243277	1.99038	0.122226	0.0478456
rs4865101:57294638:C:T	4	57294638	PPAT	cg09943401	57276595	18043	PPAT	Body	T	C	0.378151	0	C	0.348485	0.019802	1	523.66	1.94e-114	1444	2.2e-105	1.28574	23.1542	0.0555293	5.76e-60	1.3723	11.3233	0.121193	1.26e-14	1.27025	19.8858	0.0638776	4.27e-45	0.083023	0.622199	0.133435	0.534486
rs1075622	2	86337930	PTCD3	cg23655155	86332777	5153	POLR1A|PTCD3	Body|TSS1500	C	T	0.168067	0	T	0.539604	0	1	523.487	2.12e-114	1117	1.86e-105	1.21525	23.0319	0.0527638	1.29e-59	1.15921	13.7817	0.0841124	1.43e-17	1.26618	18.2634	0.0693288	5.57e-41	-0.00521008	-0.0519868	0.100219	0.958589
rs12024529:91984800:T:C	1	91984800	CDC7	cg02496470	91995655	10855	-	-	T	C	0.268908	0	C	0.298969	0.039604	1	523.431	2.18e-114	1748	2.99e-105	1.38164	22.7568	0.0607134	7.93e-59	1.36876	13.1366	0.104195	7.9e-17	1.38784	18.7313	0.0740919	3.51e-42	-0.185131	-1.33885	0.138276	0.182069
rs6711427:198059480:A:G	2	198059480	ANKRD44	cg25305972	198070713	11233	ANKRD44	Body	A	G	0.243697	0	G	0.193069	0	1	523.367	2.25e-114	912	1.61e-105	-1.4173	-23.1076	0.0613348	7.83e-60	-1.32185	-9.55967	0.138274	2.63e-12	-1.44686	-20.7841	0.0696136	2.58e-47	0.278725	1.92745	0.144608	0.0552727
rs3856348	2	211345996	CPS1	cg07063745	211341572	4424	LANCL1|CPS1	TSS200|TSS1500	A	C	0.474576	0.00840336	C	0.212871	0	1	523.103	2.57e-114	1109	2.24e-105	-1.23403	-23.2766	0.0530159	2.58e-60	-1.26825	-8.59139	0.147618	5.8e-11	-1.20089	-21.1965	0.0566553	2.56e-48	-0.000139659	-0.00109933	0.12704	0.999124
rs376774186:77792972:GTTTTTCCTCTGCCCGTTTGTTTGTGAAAACTCTGCTTCTCAATACTCCGCCC:G	18	77792973	RBFA|TXNL4A	cg04727522	77793182	209	C18orf22	TSS1500	GTTTTTCCTCTGCCCGTTTGTTTGTGAAAACTCTGCTTCTCAATACTCCGCCC	G	0.331897	0.0252101	G	0.232323	0.019802	1	523.018	2.68e-114	1004	2.11e-105	-1.06202	-23.4646	0.0452607	7.54e-61	-1.04201	-10.5985	0.0983173	1.08e-13	-1.07106	-20.2655	0.0528515	4.87e-46	0.0478887	0.44208	0.108326	0.658886
rs4702043	5	14661675	-	cg01185010	14661675	0	-	-	T	C	0.216102	0.00840336	C	0.53	0.00990099	1	522.91	2.83e-114	1292	2.87e-105	-1.21758	-22.9559	0.0530401	2.13e-59	-1.36487	-12.1038	0.112764	1.35e-15	-1.17137	-19.4013	0.0603759	7e-44	-0.00541547	-0.0448253	0.120813	0.964289
rs35375578:210916537:TA:T	1	210916538	KCNH1	cg12586176	210916619	81	KCNH1	Body	T	TA	0.537815	0	TA	0.290816	0.029703	1	522.513	3.45e-114	1699	4.6e-105	-1.14381	-22.2938	0.0513061	1.72e-57	-1.23157	-13.1146	0.093908	8.38e-17	-1.12177	-18.7222	0.0599166	3.7e-42	-0.0951195	-0.811065	0.117277	0.418247
rs11640338	16	85689653	GSE1	cg08768472	85689701	48	KIAA0182	Body	A	G	0.516807	0	G	0.188119	0	1	522.491	3.49e-114	1534	4.2e-105	-1.23373	-23.2976	0.0529555	2.25e-60	-1.18205	-10.3154	0.114591	2.54e-13	-1.24789	-20.3981	0.0611765	2.29e-46	0.00916275	0.0823031	0.111329	0.934484
rs1117487:30170970:A:G	6	30170970	TRIM26	cg10985055	30174131	3161	TRIM26	5'UTR	A	G	0.252101	0	G	0.361386	0	1	521.917	4.65e-114	3367	8.13e-105	1.21337	23.5203	0.0515884	5.24e-61	1.26829	12.2393	0.103624	9.23e-16	1.17802	19.2903	0.0610681	1.33e-43	0.11188	0.911467	0.122748	0.363095
rs2427338:61008364:A:C	20	61008364	-	cg24475058	61008820	456	-	-	C	A	0.539474	0.0420168	A	0.30102	0.029703	1	521.895	4.7e-114	1110	4.09e-105	1.1186	23.1286	0.0483645	6.82e-60	1.17076	9.35568	0.125139	5e-12	1.10116	20.8415	0.0528349	1.87e-47	0.0672316	0.579262	0.116064	0.563033
rs3181372	9	117665435	TNFSF8	cg10912203	117656633	8802	TNFSF8	Body	G	A	0.57563	0	A	0.217822	0	1	521.855	4.79e-114	1581	5.95e-105	1.14674	23.0812	0.0496827	9.32e-60	1.18266	9.8748	0.119765	9.84e-13	1.13849	20.5996	0.0552677	7.31e-47	-0.0314073	-0.293915	0.106859	0.769113
rs12682118	8	33371296	TTI2	cg19169465	33371221	75	TTI2	TSS1500	C	T	0.390756	0	T	0.420792	0	1	521.78	4.98e-114	795	3.1e-105	1.25802	22.9355	0.0548504	2.43e-59	1.35923	11.5921	0.117255	5.79e-15	1.23082	19.6826	0.0625333	1.37e-44	-0.0861721	-0.615714	0.139955	0.53875
rs10521101	16	15807677	MYH11|NDE1	cg07749019	15839119	31442	MYH11	Body	T	C	0.382353	0	C	0.138614	0	1	521.738	5.08e-114	1128	4.5e-105	-1.36524	-22.9586	0.0594652	2.09e-59	-1.5046	-11.4163	0.131795	9.63e-15	-1.32657	-19.784	0.0670526	7.66e-45	-0.0350328	-0.253258	0.138329	0.800317
rs7699714:77198571:G:A	4	77198571	FAM47E|FAM47E-STBD1	cg17939448	77200832	2261	FAM47E|FAM47E-STBD1	Body	G	A	0.403509	0.0420168	A	0.215	0.00990099	1	521.667	5.27e-114	1546	6.39e-105	-1.06558	-23.0046	0.0463204	1.54e-59	-0.989881	-11.6583	0.0849078	4.79e-15	-1.0851	-19.6405	0.0552478	1.75e-44	0.00679962	0.0678085	0.100277	0.946003
rs16923189	9	5510644	PDCD1LG2|PLGRKT	cg11299543	5510595	49	PDCD1LG2	1stExon|5'UTR	A	G	0.260504	0	G	0.232673	0	1	521.22	6.59e-114	1118	5.78e-105	1.32164	22.8513	0.0578363	4.24e-59	1.38443	13.7601	0.100612	1.52e-17	1.31859	18.2176	0.0723801	7.31e-41	0.103455	0.772214	0.133972	0.440856
rs141107520:100120719:TAAATAAATAAAC:T	13	100120720	-	cg04255481	100121495	775	-	-	TAAATAAATAAAC	T	0.0882353	0	T	0.153465	0	1	521.121	6.92e-114	1556	8.45e-105	-1.34301	-23.6681	0.0567436	2e-61	-1.20084	-8.83499	0.135919	2.64e-11	-1.36326	-21.0491	0.0647658	5.83e-48	-0.054834	-0.370259	0.148096	0.711562
rs57347617:45300754:C:T	22	45300754	PHF21B	cg15648040	45300765	11	PHF21B	Body	C	T	0.193966	0.0252101	T	0.208333	0.049505	1	520.895	7.74e-114	1887	1.15e-104	-1.4584	-22.8456	0.0638372	4.41e-59	-1.35602	-10.5647	0.128354	1.19e-13	-1.46466	-20.2308	0.0723976	5.93e-46	0.253742	1.72184	0.147366	0.0865704
rs6875622:178451397:C:T	5	178451397	ZNF879	cg05244234	178450646	751	ZNF879	TSS200	C	T	0.226496	0.0168067	T	0.388889	0.019802	1	520.725	8.43e-114	1817	1.2e-104	-1.27694	-22.7131	0.0562206	1.06e-58	-1.33782	-13.0484	0.102528	1e-16	-1.28344	-18.7207	0.0685572	3.73e-42	-0.0572449	-0.457613	0.125095	0.647704
rs10776570:50617054:G:A	10	50617054	-	cg02562448	50616670	384	-	-	G	A	0.495726	0.0168067	A	0.39899	0.019802	1	520.6	8.98e-114	1249	8.8e-105	1.21891	23.3929	0.0521059	1.2e-60	1.29764	11.765	0.110297	3.53e-15	1.16554	19.5495	0.05962	2.96e-44	0.150497	1.1404	0.131968	0.255419
rs7364869:155087188:A:G	1	155087188	-	cg07923656	155085325	1863	-	-	G	A	0.447826	0.0336134	A	0.280612	0.029703	1	520.474	9.56e-114	646	4.85e-105	-1.2479	-22.7984	0.0547364	6.02e-59	-1.25488	-12.7392	0.098506	2.32e-16	-1.25338	-18.9259	0.0662259	1.12e-42	0.0548546	0.46113	0.118957	0.645182
rs202183038:29994065:A:AC	6	29994066	ZNRD1-AS1	cg13185413	30039202	45136	RNF39	Body	A	AC	0.0882353	0	AC	0.226804	0.039604	1	519.945	1.25e-113	3638	2.18e-104	-1.47434	-22.8134	0.0646259	5.45e-59	-1.41598	-11.2583	0.125772	1.53e-14	-1.5344	-19.8292	0.077381	5.91e-45	0.039964	0.281691	0.141872	0.778458
rs550974:118937106:A:T	11	118937106	VPS11	cg10998286	118937984	878	VPS11	TSS1500	A	T	0.423077	0.0168067	T	0.545	0.00990099	1	519.877	1.29e-113	1047	1.06e-104	-1.23245	-22.7413	0.0541942	8.79e-59	-1.31224	-13.0726	0.100381	9.38e-17	-1.22793	-18.6812	0.0657309	4.71e-42	-0.15187	-1.20932	0.125583	0.227899
12:98891511:G:A	12	-	-	cg15907158	98884229	-	LOC643770	Body	G	A	0.149573	0.0168067	A	0.115	0.00990099	1	519.842	1.31e-113	1217	1.25e-104	-1.45598	-23.4374	0.0621219	9e-61	-1.60193	-10.6409	0.150544	9.5e-14	-1.40843	-20.1647	0.0698464	8.65e-46	0.0877003	0.519265	0.168893	0.604123
rs6096950:51048978:T:C	20	51048978	-	cg05275368	51054978	6000	-	-	T	C	0.407563	0	C	0.138614	0	1	519.638	1.45e-113	1397	1.59e-104	1.17256	22.0893	0.0530825	6.78e-57	1.08781	9.21708	0.118021	7.76e-12	1.20905	20.8491	0.0579908	1.79e-47	-0.121056	-1.12802	0.107318	0.260601
rs4806289:36755535:G:A	19	36755535	-	cg20381372	36801408	45873	LOC100134317	TSS1500	A	G	0.39916	0	G	0.336842	0.0594059	1	519.252	1.76e-113	935	1.29e-104	-1.21247	-22.2324	0.0545361	2.6e-57	-1.31841	-13.0122	0.101321	1.1e-16	-1.17694	-18.7065	0.0629162	4.06e-42	-0.120639	-0.884648	0.136369	0.377358
rs10742679:5472371:A:G	11	5472371	HBE1|HBG2|OR51B5	cg12363907	5473821	1450	OR51I2|OR51B5	TSS1500|Body|5'UTR	A	G	0.504202	0	G	0.45	0.00990099	1	519.104	1.9e-113	2472	3.32e-104	-1.13726	-21.5561	0.052758	2.46e-55	-1.32651	-7.24643	0.183057	4.98e-09	-1.12211	-21.6008	0.0519476	2.71e-49	0.0495163	0.333499	0.148475	0.73909
rs160632	5	96503523	RIOK2	cg11547576	96503501	22	RIOK2	Body	T	C	0.39916	0	C	0.5	0	1	518.958	2.04e-113	1218	1.95e-104	1.04268	23.3389	0.0446754	1.71e-60	1.13592	12.3253	0.0921618	7.26e-16	1.01461	19.1584	0.0529591	2.87e-43	-0.0452357	-0.439658	0.102888	0.660637
rs9881034	3	18877426	-	cg16775598	18877557	131	-	-	C	T	0.452991	0.0168067	T	0.17	0.00990099	1	518.572	2.47e-113	1050	2.04e-104	1.18635	23.0497	0.0514694	1.15e-59	1.40221	12.6173	0.111134	3.24e-16	1.13016	18.9572	0.0596164	9.31e-43	0.0525741	0.439558	0.119607	0.66071
rs1910370	2	68095097	-	cg23911912	68095136	39	-	-	G	A	0.470588	0	A	0.252475	0	1	518.489	2.58e-113	1700	3.44e-104	1.27567	23.8798	0.0534207	5.05e-62	1.15838	10.9563	0.105727	3.71e-14	1.28303	19.9611	0.0642763	2.77e-45	0.00147151	0.0125494	0.117258	0.989999
rs7650103	3	53260325	TKT	cg16894138	53270350	10025	TKT	Body	G	A	0.390756	0	A	0.628713	0	1	518.47	2.6e-113	1115	2.28e-104	-1.03254	-22.961	0.0449694	2.06e-59	-1.07419	-12.3679	0.0868533	6.45e-16	-1.02063	-19.1182	0.0533854	3.63e-43	-0.00686921	-0.0640789	0.107199	0.948968
rs1594070	5	35337939	-	cg13356709	35338762	823	-	-	G	A	0.159664	0	A	0.0693069	0	1	518.416	2.68e-113	1377	2.89e-104	-1.58689	-23.2312	0.0683086	3.47e-60	-1.75937	-10.9348	0.160896	3.95e-14	-1.54096	-19.9711	0.0771594	2.62e-45	-0.252892	-1.62412	0.15571	0.10585
rs2099895	11	19939764	NAV2	cg07613333	19940827	1063	NAV2	Body	T	C	0.42437	0	C	0.450495	0	1	518.07	3.18e-113	1721	4.3e-104	-1.0849	-21.0266	0.0515965	9e-54	-1.1987	-15.0281	0.0797641	6.11e-19	-1.05304	-17.0947	0.0616006	6.22e-38	-0.00152415	-0.01251	0.121835	0.990031
rs2305830:117266312:C:G	11	117266312	CEP164	cg16634515	117266368	56	CEP164	Body	C	G	0.368644	0.00840336	G	0.295	0.00990099	1	517.918	3.43e-113	1551	4.18e-104	-0.916714	-22.1133	0.0414553	5.77e-57	-1.09575	-14.1286	0.0775556	5.85e-18	-0.855882	-17.841	0.0479729	6.92e-40	-0.226891	-2.40228	0.0944483	0.0171635
rs10758192	9	33131651	B4GALT1	cg27012316	33130958	693	B4GALT1	Body	G	A	0.294118	0	A	0.50495	0	1	517.832	3.58e-113	1450	4.08e-104	-1.18552	-22.8148	0.0519628	5.4e-59	-1.26109	-7.59622	0.166016	1.54e-09	-1.16185	-21.4506	0.054164	6.22e-49	0.0434043	0.33473	0.12967	0.738162
rs3843291:182535911:C:T	1	182535911	-	cg24219590	182534989	922	-	-	C	T	0.327586	0.0252101	T	0.252577	0.039604	1	517.695	3.84e-113	1215	3.66e-104	-1.15781	-22.7575	0.050876	7.9e-59	-1.25763	-11.4357	0.109974	9.1e-15	-1.14033	-19.6703	0.0579722	1.48e-44	-0.0146439	-0.117236	0.124909	0.906785
rs17441173	2	2795866	-	cg15032861	2791584	4282	-	-	A	G	0.348739	0	G	0.227723	0	1	517.47	4.29e-113	1895	6.39e-104	-0.971736	-21.946	0.0442786	1.77e-56	-0.984508	-11.8921	0.0827869	2.46e-15	-0.992216	-19.392	0.0511663	7.38e-44	0.0149597	0.14808	0.101024	0.882422
rs11432766:150635515:A:AT	1	150635516	GOLPH3L	cg04414720	150670196	34680	GOLPH3L	TSS1500	A	AT	0.420354	0.0504202	AT	0.31	0.00990099	1	517.137	5.07e-113	826	3.29e-104	-1.16948	-22.9887	0.0508721	1.71e-59	-1.14903	-10.0737	0.114062	5.32e-13	-1.18027	-20.3877	0.0578915	2.43e-46	-0.112752	-0.959935	0.117458	0.338192
GA005660	6	-	-	cg13661648	33035284	-	HLA-DPA1	3'UTR	A	C	0.159664	0	C	0.475248	0	1	517.034	5.34e-113	4256	9.34e-104	1.35434	23.1817	0.0584228	4.81e-60	1.34957	12.0445	0.112048	1.59e-15	1.35314	19.2864	0.0701606	1.36e-43	0.0965842	0.853075	0.113219	0.39459
rs6533957:75920976:T:C	4	75920976	PARM1	cg09023900	75930348	9372	PARM1	Body	T	C	0.138655	0	C	0.319588	0.039604	1	517.024	5.37e-113	1240	5.22e-104	-1.16896	-23.1331	0.0505318	6.62e-60	-1.16673	-11.2097	0.104082	1.76e-14	-1.18517	-19.783	0.0599085	7.71e-45	0.0403253	0.365877	0.110216	0.714825
rs11326963:56226824:CT:C	5	56226825	MIER3	cg20203395	56204925	21900	C5orf35	TSS200	C	CT	0.184874	0	CT	0.217822	0	1	516.561	6.77e-113	1386	7.36e-104	-1.24417	-23.0786	0.0539102	9.48e-60	-1.2751	-11.8181	0.107894	3.03e-15	-1.22162	-19.4137	0.0629256	6.51e-44	-0.13803	-1.09566	0.125979	0.274483
rs13266066:141700117:C:T	8	141700117	PTK2	cg17481940	141673607	26510	PTK2	Body	C	T	0.436441	0.00840336	T	0.464646	0.019802	1	516.499	6.98e-113	1014	5.55e-104	0.982776	22.8251	0.0430568	5.05e-59	1.07218	12.3853	0.0865691	6.14e-16	0.964172	19.0553	0.0505986	5.25e-43	0.0586694	0.563599	0.104098	0.573628
rs138014027:86364159:AG:A	8	86364160	-	cg06429010	86375289	11129	CA2|CA3-AS1	TSS1500|TSS200|Body	A	AG	0.369748	0	AG	0.278351	0.039604	1	516.349	7.52e-113	419	2.47e-104	1.15124	22.9583	0.0501447	2.09e-59	1.13187	9.73795	0.116232	1.51e-12	1.15871	20.531	0.0564371	1.08e-46	-0.163949	-1.27908	0.128177	0.202281
rs4856327:79816312:G:T	3	79816312	ROBO1	cg16989059	79816309	3	ROBO1	5'UTR	T	G	0.302632	0.0420168	G	0.381443	0.039604	1	516.233	7.97e-113	1030	6.44e-104	1.2888	23.4978	0.0548476	6.07e-61	1.28772	10.9303	0.117812	4.01e-14	1.26441	19.9189	0.0634779	3.53e-45	0.314052	2.40036	0.130835	0.0172513
rs1610617:29711571:G:A	6	29711571	HLA-F-AS1	cg08451469	29711588	17	LOC285830	Body	G	A	0.279661	0.00840336	A	0.30303	0.019802	1	516.168	8.23e-113	3617	1.44e-103	1.32907	23.3327	0.0569618	1.79e-60	1.4744	11.0649	0.13325	2.69e-14	1.28463	19.8428	0.0647407	5.47e-45	-0.0112046	-0.0774223	0.144721	0.938361
rs7463499:54522825:C:T	8	54522825	-	cg22888367	54522109	716	-	-	T	C	0.298319	0	C	0.316832	0	1	516.154	8.29e-113	1128	7.34e-104	1.23283	23.3262	0.052852	1.86e-60	1.33573	8.65451	0.15434	4.73e-11	1.17821	21.006	0.0560892	7.42e-48	0.0737729	0.535266	0.137825	0.593032
rs4963141:880467:G:A	11	880467	CHID1|AX747537	cg24901995	888570	8103	CHID1	Body	G	A	0.470588	0	A	0.341584	0	1	514.665	1.75e-112	1175	1.61e-103	1.05037	21.9462	0.0478613	1.77e-56	1.20234	12.9416	0.092905	1.34e-16	1.02366	18.6328	0.0549385	6.26e-42	-0.10473	-0.901425	0.116182	0.368395
rs66780183:71910475:CCTCCTTTGTCT:C	18	71910477	-	cg02951831	71910225	252	-	-	C	CCTCCTTTGTCT	0.423729	0.00840336	CCTCCTTTGTCT	0.598958	0.049505	1	514.616	1.79e-112	1674	2.35e-103	1.13731	22.0334	0.0516176	9.86e-57	1.29469	13.3555	0.0969405	4.4e-17	1.09688	18.337	0.0598177	3.6e-41	0.324513	2.73402	0.118695	0.00679087
rs11659591	18	10706069	PIEZO2	cg07694886	10705984	85	PIEZO2	Body	T	C	0.310924	0	C	0.22	0.00990099	1	514.592	1.81e-112	1901	2.7e-103	-1.31725	-23.0993	0.0570253	8.27e-60	-1.33529	-10.2899	0.129767	2.75e-13	-1.31647	-20.2166	0.0651184	6.43e-46	-0.160106	-1.19344	0.134155	0.234044
rs66468505:33035395:A:G	6	33035395	HLA-DPA1	cg12858166	33033176	2219	HLA-DPA1	3'UTR	A	G	0.150862	0.0252101	G	0.475	0.00990099	1	513.577	3.01e-112	4250	5.26e-103	1.38015	22.786	0.06057	6.54e-59	1.32982	10.8642	0.122404	4.87e-14	1.42074	19.8883	0.0714358	4.21e-45	0.0239688	0.205088	0.116871	0.837702
rs1723168:30674485:G:A	2	30674485	LCLAT1	cg15652532	30669759	4726	LCLAT1	TSS1500	G	A	0.228448	0.0252101	A	0.205	0.00990099	1	512.832	4.36e-112	1575	5.4e-103	-1.50256	-23.0236	0.0652616	1.36e-59	-1.53126	-10.9525	0.139809	3.75e-14	-1.48617	-19.8211	0.0749793	6.19e-45	-0.421333	-2.84702	0.147991	0.00485102
rs9425470:178664351:A:T	1	178664351	-	cg16491492	178662630	1721	-	-	A	T	0.350427	0.0168067	T	0.136364	0.019802	1	512.447	5.29e-112	994	4.13e-103	-1.27238	-22.883	0.0556036	3.44e-59	-1.30492	-11.8932	0.10972	2.45e-15	-1.27535	-19.2613	0.0662127	1.58e-43	-0.0188973	-0.160803	0.117518	0.872403
rs7591327	2	85173517	-	cg11736510	85187158	13641	-	-	T	C	0.45339	0.00840336	C	0.227723	0	1	512.315	5.65e-112	1188	5.27e-103	1.21328	21.6693	0.0559906	1.14e-55	1.25086	12.3508	0.101277	6.76e-16	1.24435	18.9676	0.065604	8.76e-43	0.0279526	0.223877	0.124857	0.82307
rs486217	2	25767561	DTNB	cg26870999	25744763	22798	DTNB	Body	A	G	0.207627	0.00840336	G	0.351485	0	1	512.111	6.26e-112	867	4.26e-103	1.27632	22.6823	0.0562696	1.3e-58	1.24737	11.805	0.105665	3.15e-15	1.29197	19.3068	0.0669181	1.21e-43	-0.00202169	-0.016124	0.125384	0.987151
rs13001570:46213940:G:T	2	46213940	PRKCE	cg08166072	46213920	20	PRKCE	Body	G	T	0.141026	0.0168067	T	0.410526	0.0594059	1	511.994	6.63e-112	1787	9.31e-103	-1.35921	-23.5004	0.0578376	5.96e-61	-1.4488	-11.1036	0.13048	2.4e-14	-1.34299	-19.7156	0.0681185	1.14e-44	-0.117252	-0.883242	0.132752	0.378116
rs4357254:128707295:G:C	8	128707295	BC042052	cg20462416	128707518	223	-	-	G	C	0.394737	0.0420168	C	0.258427	0.118812	0	511.993	6.64e-112	1689	8.8e-103	-1.20273	-21.0094	0.0572471	1.01e-53	-1.29569	-11.9621	0.108316	2.01e-15	-1.19872	-19.2068	0.0624111	2.17e-43	0.0625394	0.468192	0.133576	0.640133
rs56315393:99791339:A:C	15	99791339	LRRC28|TTC23	cg21475476	99791336	3	LRRC28	TSS1500	A	C	0.461538	0.0168067	C	0.4	0.00990099	1	511.602	8.07e-112	1535	9.72e-103	-1.13197	-22.605	0.0500762	2.17e-58	-1.25951	-10.9418	0.11511	3.87e-14	-1.10128	-19.7959	0.0556315	7.15e-45	0.0391745	0.313074	0.125128	0.754535
rs1461976:36053538:T:A	13	36053538	NBEA|MIR548F5	cg05446322	36053408	130	MIR548F5|NBEA	Body	T	A	0.601695	0.00840336	A	0.326531	0.029703	1	511.433	8.78e-112	1278	8.81e-103	-1.14541	-23.1698	0.0494355	5.2e-60	-1.07262	-9.54223	0.112408	2.78e-12	-1.15406	-20.5032	0.056287	1.26e-46	0.060664	0.562809	0.107788	0.574165
12:96912429:A:G	12	-	-	cg23034961	96919986	-	CFAP54	Body	A	G	0.361345	0	G	0.217172	0.019802	1	511.223	9.76e-112	1204	9.22e-103	-1.1345	-23.4581	0.0483631	7.86e-61	-1.1658	-11.118	0.104857	2.3e-14	-1.12203	-19.6879	0.0569908	1.33e-44	-0.180229	-1.65448	0.108934	0.0995243
rs11606558:14328689:A:G	11	14328689	RRAS2	cg19336497	14380999	52310	RRAS2	TSS1500	A	G	0.360169	0.00840336	G	0.138614	0	1	511.036	1.07e-111	823	6.92e-103	1.40127	22.709	0.0617053	1.09e-58	1.63797	9.75233	0.167957	1.44e-12	1.35845	20.3943	0.0666095	2.34e-46	0.0258753	0.168281	0.153762	0.866524
rs325019:44245323:C:G	6	44245323	SPATS1|TMEM151B	cg05496603	44237813	7510	TMEM151B	TSS1500	C	G	0.273585	0.109244	G	0.0927835	0.039604	0	510.806	1.2e-111	1381	1.3e-102	1.36902	23.1313	0.0591849	6.7e-60	1.59005	11.0032	0.144508	3.23e-14	1.32453	19.7417	0.0670928	9.77e-45	-0.110719	-0.723815	0.152966	0.469985
rs2251718:2850604:C:T	7	2850604	GNA12	cg19717773	2847554	3050	GNA12	Body	T	C	0.378151	0	C	0.46	0.00990099	1	510.492	1.41e-111	1754	1.94e-102	-1.19696	-23.1122	0.0517891	7.59e-60	-1.26029	-9.20919	0.136852	7.96e-12	-1.17902	-20.6321	0.0571448	6.08e-47	0.137414	1.02173	0.134492	0.308087
rs1466114:71227551:C:G	17	71227551	FAM104A|C17orf80	cg24346909	71227549	2	C17orf80|FAM104A	TSS1500|Body	G	C	0.491525	0.00840336	C	0.489691	0.039604	1	510.19	1.64e-111	1393	1.79e-102	-1.1283	-23.3855	0.0482478	1.26e-60	-1.08589	-9.40968	0.115402	4.22e-12	-1.12938	-20.5341	0.0550003	1.06e-46	0.0855439	0.741967	0.115293	0.458936
rs10086017:114507145:T:A	8	114507145	-	cg19398107	114502367	4778	-	-	T	A	0.415966	0	A	0.485149	0	1	509.992	1.81e-111	1157	1.64e-102	1.19963	22.7429	0.0527475	8.7e-59	1.10802	11.2188	0.0987651	1.71e-14	1.23371	19.5993	0.0629466	2.22e-44	0.0152061	0.132267	0.114965	0.8949
rs11287224:116756168:GA:G	9	116756169	ZNF618	cg02535106	116755973	196	ZNF618	Body	G	GA	0.394958	0	GA	0.475248	0	1	509.757	2.03e-111	1545	2.46e-102	1.09795	22.8784	0.0479908	3.55e-59	1.07904	12.1725	0.0886454	1.11e-15	1.10645	19.0154	0.0581867	6.62e-43	0.0348367	0.317656	0.109668	0.751062
rs3809061	11	32459065	WT1-AS|WT1	cg16325378	32459057	8	WIT1	Body	T	C	0.362069	0.0252101	C	0.57	0.00990099	1	509.635	2.16e-111	1368	2.32e-102	-1.21386	-23.0783	0.0525976	9.5e-60	-1.24271	-11.0591	0.11237	2.74e-14	-1.21651	-19.6807	0.0618121	1.39e-44	0.0218273	0.187455	0.11644	0.851485
rs11935409:56019139:A:T	4	56019139	-	cg10360906	56023751	4612	-	-	A	T	0.443396	0.109244	T	0.414894	0.0693069	0	509.587	2.21e-111	1136	1.97e-102	1.19626	22.3987	0.0534075	8.57e-58	1.23206	12.5704	0.0980122	3.68e-16	1.18805	18.7502	0.0633621	3.14e-42	0.139618	1.11603	0.125102	0.265685
rs9470263	6	36341693	ETV7	cg11326036	36341704	11	ETV7	Body|5'UTR	A	G	0.425926	0.092437	G	0.371134	0.039604	1	509.516	2.29e-111	1193	2.14e-102	1.27333	22.4614	0.0566899	5.64e-58	1.15295	11.7885	0.0978027	3.3e-15	1.30945	19.2496	0.0680246	1.69e-43	-0.211949	-1.71961	0.123254	0.0869763
rs1042073:46484964:G:A	3	46484964	LTF	cg01427108	46484379	585	LTF	Body	G	A	0.252212	0.0504202	A	0.413978	0.0792079	1	509.508	2.3e-111	1377	2.49e-102	1.28309	22.017	0.058277	1.1e-56	1.12663	7.99759	0.140872	4.07e-10	1.31511	21.108	0.0623039	4.19e-48	-0.0159421	-0.117699	0.135448	0.906418
rs9426250:246786598:G:A	1	246786598	CNST	cg08920545	246783141	3457	CNST	Body	G	A	0.504202	0	A	0.316327	0.029703	1	509.507	2.3e-111	1798	3.25e-102	1.14144	22.746	0.050182	8.52e-59	1.12903	10.3505	0.109079	2.28e-13	1.12133	20.0592	0.0559007	1.58e-45	0.0616998	0.506229	0.121881	0.613227
rs13426316:30670010:G:A	2	30670010	LCLAT1	cg10326673	30669757	253	LCLAT1	TSS1500	G	A	0.235294	0	A	0.19802	0	1	509.479	2.33e-111	1575	2.89e-102	-1.48096	-22.7366	0.0651353	9.07e-59	-1.5328	-11.1575	0.137379	2.05e-14	-1.47734	-19.6211	0.0752935	1.96e-44	-0.161256	-1.08016	0.149289	0.281308
rs13132711	4	8292827	HTRA3	cg24158963	8292801	26	HTRA3	Body	C	A	0.452174	0.0336134	A	0.3	0.00990099	1	509.144	2.76e-111	1579	3.42e-102	1.16193	24.1977	0.0480181	6.47e-63	1.15209	10.0997	0.114071	4.92e-13	1.1468	20.1777	0.0568349	8.03e-46	0.00879113	0.0796324	0.110396	0.936605
rs10041917:79525305:A:G	5	79525305	SERINC5	cg12240569	79525568	263	SERINC5	Body	G	A	0.560185	0.092437	A	0.278947	0.0594059	1	509.108	2.81e-111	1523	3.36e-102	-1.2173	-22.3089	0.0545656	1.56e-57	-1.25693	-13.4099	0.0937313	3.81e-17	-1.19877	-18.1461	0.066062	1.12e-40	-0.0425063	-0.350904	0.121134	0.726012
rs57341434:65641257:G:A	14	65641257	-	cg12551662	65641106	151	-	-	G	A	0.0762712	0.00840336	A	0.262626	0.019802	1	508.964	3.02e-111	1322	3.13e-102	-1.13532	-21.7139	0.0522857	8.47e-56	-1.07463	-9.04346	0.11883	1.35e-11	-1.16876	-20.6683	0.0565485	4.96e-47	0.0667291	0.59331	0.112469	0.553612
rs7141655:21199099:C:T	14	21199099	-	cg23489384	21199099	0	-	-	T	C	0.523148	0.092437	C	0.438144	0.039604	1	508.794	3.29e-111	1686	4.35e-102	-1.26325	-21.8825	0.0577288	2.72e-56	-1.31975	-12.4854	0.105703	4.65e-16	-1.2509	-18.7859	0.0665875	2.54e-42	-0.264378	-2.06157	0.128242	0.0404805
rs62057101:43885291:G:A	17	43885291	CRHR1	cg18228076	43983362	98071	MAPT	5'UTR	G	A	0.222689	0	A	0.045	0.00990099	0	508.75	3.36e-111	1408	3.71e-102	1.44101	22.5601	0.0638745	2.93e-58	1.39503	8.87142	0.15725	2.35e-11	1.45074	20.7376	0.0699571	3.35e-47	0.0602573	0.42819	0.140726	0.668952
rs2271105:25231385:T:C	8	25231385	PPP2R2A|DOCK5	cg00914787	25229610	1775	DOCK5	Body	T	C	0.466102	0.00840336	C	0.41	0.00990099	1	508.745	3.37e-111	1390	3.67e-102	-1.2229	-21.9622	0.0556818	1.59e-56	-1.30156	-7.53235	0.172795	1.91e-09	-1.20627	-21.2605	0.0567375	1.79e-48	0.0768922	0.515285	0.149223	0.606896
rs7742781:153269929:T:C	6	153269929	-	cg15655351	153269701	228	-	-	T	C	0.264706	0	C	0.480198	0	1	508.422	3.96e-111	1427	4.43e-102	1.17161	23.161	0.0505853	5.51e-60	1.26801	10.6724	0.118812	8.64e-14	1.14797	19.8626	0.0577958	4.88e-45	0.0298664	0.252698	0.11819	0.800748
rs6433577:177145031:T:A	2	177145031	MTX2	cg20351137	177133606	11425	MTX2	TSS1500	T	A	0.214286	0	A	0.318182	0.019802	1	508.196	4.43e-111	1313	4.57e-102	1.32269	23.3269	0.0567021	1.85e-60	1.23367	9.76677	0.126313	1.38e-12	1.3086	20.3176	0.0644074	3.62e-46	0.0578334	0.44312	0.130514	0.658135
rs10750216:122505416:G:A	11	122505416	-	cg26623537	122505579	163	-	-	G	A	0.40678	0.00840336	A	0.434343	0.019802	1	508.123	4.6e-111	1391	5.02e-102	-1.28634	-22.813	0.0563864	5.47e-59	-1.3085	-11.6084	0.11272	5.52e-15	-1.28324	-19.3227	0.0664112	1.1e-43	-0.0322641	-0.238572	0.135238	0.81167
rs4558922:57522689:C:T	4	57522689	HOPX	cg19978674	57523826	1137	HOPX	5'UTR|Body|TSS1500	T	C	0.560345	0.0252101	C	0.336842	0.0594059	1	508.109	4.63e-111	1633	5.93e-102	-1.16458	-21.3433	0.0545643	1.04e-54	-1.02444	-7.08876	0.144516	8.47e-09	-1.22689	-21.3976	0.0573375	8.35e-49	0.0977874	0.807264	0.121134	0.420428
rs5751776:24266954:A:C	22	24266954	-	cg24846343	24311635	44681	DDTL	Body	C	A	0.411017	0.00840336	A	0.566327	0.029703	1	507.956	5e-111	1046	4.1e-102	1.12853	23.0501	0.0489597	1.14e-59	1.13769	10.3121	0.110326	2.57e-13	1.12598	20.0404	0.0561856	1.76e-45	0.207622	1.76815	0.117423	0.0784881
rs2143300	1	167510996	CREG1	cg26607897	167510839	157	CREG1	3'UTR	A	G	0.092437	0	G	0.133663	0	1	507.95	5.01e-111	1434	5.64e-102	-1.41137	-23.8445	0.0591907	6.35e-62	-1.31525	-9.43258	0.139437	3.92e-12	-1.38304	-20.4689	0.0675676	1.53e-46	-0.00527447	-0.0369712	0.142664	0.970543
rs10919549:162467014:C:G	1	162467014	UHMK1	cg00859178	162467208	194	UHMK1	TSS1500	C	G	0.483051	0.00840336	G	0.418367	0.029703	1	507.84	5.3e-111	1395	5.8e-102	1.20299	22.8929	0.0525486	3.22e-59	1.31611	9.43807	0.139447	3.86e-12	1.18401	20.4637	0.057859	1.58e-46	0.000648551	0.00485737	0.133519	0.996129
rs60350851:61310088:AG:A	20	61310089	-	cg05993817	61310117	28	-	-	AG	A	0.130252	0	A	0.381188	0	1	507.666	5.78e-111	1230	5.58e-102	1.33541	22.838	0.0584732	4.64e-59	1.26523	10.5223	0.120243	1.36e-13	1.35751	19.9236	0.0681359	3.44e-45	-0.158096	-1.29441	0.122137	0.196945
rs11432766:150635515:A:AT	1	150635516	GOLPH3L	cg09365446	150670422	34906	GOLPH3L	TSS1500	A	AT	0.420354	0.0504202	AT	0.31	0.00990099	1	507.564	6.08e-111	826	3.94e-102	-1.1106	-22.5582	0.0492329	2.96e-58	-1.14754	-12.4656	0.0920567	4.92e-16	-1.0996	-18.7663	0.0585942	2.85e-42	-0.137328	-1.20855	0.11363	0.228195
rs4342486:816607:C:T	7	816607	HEATR2	cg04481077	817454	847	HEATR2	Body	T	C	0.411017	0.00840336	C	0.35	0.108911	0	507.489	6.31e-111	948	4.7e-102	-1.33315	-22.968	0.0580437	1.96e-59	-1.40274	-9.13144	0.153617	1.02e-11	-1.30762	-20.5938	0.063496	7.55e-47	0.141265	0.951835	0.148414	0.342275
6:28853825:ATTGTGGAAGGT:GTTGTGGAAGGT	6	-	-	cg01864468	28863428	-	-	-	ATTGTGGAAGGT	GTTGTGGAAGGT	0.277311	0	GTTGTGGAAGGT	0.361386	0	1	507.449	6.44e-111	1318	6.66e-102	-1.30956	-22.6808	0.0577388	1.31e-58	-1.32104	-8.92663	0.147989	1.96e-11	-1.30544	-20.6825	0.0631181	4.58e-47	-0.123267	-0.872914	0.141213	0.383707
5:96120310:A:AACAT	5	-	-	cg08986950	96120312	-	ERAP1	Body	AACAT	A	0.226891	0	A	0.30198	0	1	507.278	7.01e-111	1290	7.1e-102	-1.32204	-22.7217	0.0581842	1e-58	-1.3435	-10.5195	0.127715	1.37e-13	-1.32108	-19.9153	0.0663351	3.6e-45	-0.033985	-0.24372	0.139443	0.807686
rs10899846:44124901:A:G	10	44124901	ZNF32-AS3	cg03803658	44118934	5967	-	-	A	G	0.283898	0.00840336	G	0.27	0.00990099	1	507.147	7.49e-111	1307	7.68e-102	-1.24412	-23.0484	0.0539786	1.16e-59	-1.51489	-11.2689	0.134431	1.48e-14	-1.18145	-19.4977	0.0605942	4e-44	-0.107524	-0.732385	0.146813	0.46475
rs28603130:183950306:C:G	3	183950306	VWA5B2	cg21221516	183950129	177	VWA5B2	Body	C	G	0.267241	0.0252101	G	0.39011	0.0990099	1	506.882	8.55e-111	1379	9.25e-102	-1.16177	-22.9973	0.0505178	1.62e-59	-1.21781	-9.81299	0.124102	1.19e-12	-1.1362	-20.263	0.0560728	4.94e-46	0.0270778	0.221156	0.122438	0.825186
4:90758437:G:GTT	4	-	-	cg01966878	90757139	-	SNCA	5'UTR	GTT	G	0.452991	0.0168067	G	0.356436	0	1	506.255	1.17e-110	1177	1.08e-101	-1.11781	-21.375	0.0522952	8.4e-55	-1.19891	-11.4666	0.104557	8.32e-15	-1.10871	-19.359	0.057271	8.94e-44	-0.0654227	-0.49678	0.131693	0.619864
rs10538021:92362795:GACCA:G	14	92362796	FBLN5	cg22418286	92359784	3012	FBLN5	Body	GACCA	G	0.513514	0.0672269	G	0.286458	0.049505	1	505.845	1.44e-110	1454	1.64e-101	1.22756	21.9893	0.0558254	1.33e-56	1.30831	10.4471	0.125231	1.7e-13	1.25436	19.9174	0.062978	3.56e-45	0.227513	1.75177	0.129877	0.081274
rs7095843	10	1208148	LINC00200	cg16659583	1209455	1307	NCRNA00200	Body	A	G	0.436975	0	G	0.40099	0	1	505.26	1.92e-110	2007	3.03e-101	-1.25045	-22.729	0.0550158	9.54e-59	-1.25541	-8.58522	0.146229	5.92e-11	-1.24361	-20.7739	0.0598642	2.73e-47	0.0864181	0.644608	0.134063	0.519885
rs2252678	20	59989639	CDH4	cg19339797	59989304	335	CDH4	Body	A	G	0.466102	0.00840336	G	0.226316	0.0594059	1	505.194	1.99e-110	1802	2.81e-101	-1.14483	-21.8565	0.0523795	3.24e-56	-1.08499	-7.50121	0.144643	2.12e-09	-1.17725	-21.1879	0.0555625	2.68e-48	-0.152634	-1.27471	0.11974	0.203821
rs58720921:62332306:A:G	11	62332306	EEF1G	cg11755407	62370490	38184	EML3|MTA2	Body|TSS1500	A	G	0.382353	0	G	0.164948	0.039604	1	505.124	2.06e-110	1111	1.8e-101	-1.22298	-23.0135	0.0531419	1.45e-59	-1.10453	-9.83099	0.112352	1.13e-12	-1.25357	-20.2108	0.0620248	6.65e-46	0.00862296	0.0753574	0.114428	0.940002
rs7212466	17	30844384	MYO1D	cg10515688	30844512	128	MYO1D	Body	C	T	0.512712	0.00840336	T	0.321782	0	1	504.856	2.35e-110	1036	1.91e-101	1.1882	23.2094	0.0511946	4.01e-60	1.08162	9.15187	0.118186	9.55e-12	1.21821	20.5207	0.0593651	1.14e-46	-0.157867	-1.38696	0.113823	0.166926
rs7985441	13	111893413	ARHGEF7	cg26351594	111892737	676	ARHGEF7	Body	C	T	0.428571	0	T	0.23	0.00990099	1	504.834	2.38e-110	1674	3.13e-101	-1.01252	-22.1065	0.0458021	6.04e-57	-0.97987	-13.5063	0.0725493	2.95e-17	-1.04135	-17.9559	0.0579948	3.48e-40	0.0575202	0.583808	0.0985259	0.559976
rs7223429:77283014:T:C	17	77283014	RBFOX3	cg18762249	77283027	13	RBFOX3	5'UTR	T	C	0.508403	0	C	0.381188	0	1	504.781	2.44e-110	1324	2.54e-101	-1.23286	-23.236	0.0530583	3.37e-60	-1.21076	-10.8349	0.111746	5.32e-14	-1.22364	-19.6821	0.0621703	1.38e-44	-0.0633531	-0.521324	0.121524	0.602691
rs9521039:109430922:G:A	13	109430922	MYO16	cg19440242	109430638	284	MYO16	Body	G	A	0.348739	0	A	0.195	0.00990099	1	504.668	2.59e-110	1924	3.91e-101	-1.31346	-22.8714	0.0574283	3.72e-59	-1.23415	-11.3469	0.108765	1.18e-14	-1.35563	-19.3885	0.0699191	7.53e-44	0.043907	0.35065	0.125216	0.726203
rs1581239	10	93801875	-	cg15507787	93802554	679	-	-	C	A	0.521008	0	A	0.191919	0.019802	1	504.151	3.35e-110	913	2.4e-101	1.15287	22.6278	0.0509493	1.87e-58	1.22129	12.2911	0.099364	7.98e-16	1.12374	18.7904	0.059804	2.48e-42	0.0641642	0.592213	0.108347	0.554345
rs807489:36265955:A:G	19	36265955	ARHGAP33	cg00485301	36265818	137	ARHGAP33	TSS1500	A	G	0.367257	0.0504202	G	0.526042	0.049505	1	504.148	3.35e-110	1342	3.53e-101	-1.14953	-22.9945	0.0499915	1.65e-59	-1.05929	-11.8216	0.0896064	3e-15	-1.18983	-19.0892	0.0623298	4.3e-43	-0.181234	-1.69111	0.107169	0.0922993
rs11852815	15	63888113	USP3|FBXL22|USP3-AS1	cg16619994	63887987	126	USP3-AS1	Body	C	T	0.292373	0.00840336	T	0.163265	0.029703	1	503.745	4.1e-110	1223	3.94e-101	1.4243	22.3524	0.0637201	1.17e-57	1.6059	11.8894	0.13507	2.47e-15	1.39248	19.0365	0.0731477	5.86e-43	0.105332	0.703482	0.149729	0.482534
rs2217075	18	28826698	-	cg11481443	28826621	77	-	-	C	T	0.394958	0	T	0.0841584	0	1	503.007	5.94e-110	1345	6.27e-101	-1.28719	-23.1395	0.0556271	6.35e-60	-1.31743	-8.70915	0.15127	3.96e-11	-1.24669	-20.6678	0.0603202	4.97e-47	-0.0669799	-0.585386	0.11442	0.558917
rs1518872	3	187121796	-	cg03901576	187121780	16	-	-	C	T	0.40678	0.00840336	T	0.361386	0	1	502.921	6.19e-110	1743	8.47e-101	1.10213	21.7637	0.0506409	6.05e-56	1.21691	10.2143	0.119138	3.46e-13	1.06428	19.9647	0.053308	2.71e-45	0.155146	1.21653	0.127532	0.22515
rs8005962:96027153:C:T	14	96027153	-	cg20683558	96029438	2285	-	-	T	C	0.311966	0.0168067	C	0.343434	0.019802	1	502.39	8.08e-110	1826	1.16e-100	-1.21459	-23.0255	0.0527498	1.34e-59	-1.40597	-11.5393	0.121842	6.74e-15	-1.16781	-19.2155	0.0607745	2.06e-43	-0.187281	-1.37118	0.136583	0.171781
rs6065886:44401630:T:A	20	44401630	WFDC3	cg10662479	44420225	18595	WFDC3|DNTTIP1	5'UTR|TSS1500	A	T	0.394958	0	T	0.61	0.00990099	1	502.231	8.75e-110	1181	8.11e-101	1.12107	22.3006	0.0502707	1.65e-57	1.10554	9.95089	0.111099	7.77e-13	1.15407	20.0801	0.0574731	1.4e-45	-0.160898	-1.46356	0.109936	0.144808
rs4912303:56956515:T:C	1	56956515	-	cg23245237	56956422	93	-	-	C	T	0.298319	0	T	0.357143	0.029703	1	502.182	8.97e-110	1371	9.65e-101	-1.26264	-23.4758	0.0537848	7e-61	-1.28194	-11.0814	0.115684	2.56e-14	-1.25298	-19.4778	0.0643287	4.49e-44	0.0886423	0.743147	0.11928	0.458223
rs2276870	3	40499182	RPL14	cg13683864	40499215	33	RPL14	Body	T	C	0.285714	0	C	0.267327	0	1	502.113	9.28e-110	780	5.68e-101	1.35153	23.3115	0.057977	2.05e-60	1.25115	10.3886	0.120435	2.03e-13	1.44449	19.8542	0.072755	5.12e-45	0.257798	2.03459	0.126707	0.0431489
rs6944877:1952582:T:G	7	1952582	MAD1L1	cg17542346	1952807	225	MAD1L1	Body	T	G	0.457983	0	G	0.536082	0.039604	1	502.043	9.61e-110	1162	8.76e-101	1.19841	22.1223	0.0541719	5.43e-57	1.32776	12.892	0.10299	1.53e-16	1.17089	18.3259	0.0638926	3.85e-41	-0.0235335	-0.178857	0.131578	0.858223
rs6765397:155004371:A:T	3	155004371	-	cg15913846	155027522	23151	-	-	T	A	0.327731	0	A	0.188119	0	1	501.93	1.02e-109	1069	8.53e-101	1.29897	22.4292	0.0579144	6.99e-58	1.41884	10.7274	0.132263	7.33e-14	1.28083	19.6685	0.065121	1.49e-44	0.076958	0.552519	0.139286	0.581181
12:57652963:G:A	12	-	-	cg09104660	57635479	-	NDUFA4L2	TSS1500	G	A	0.457983	0	A	0.247525	0	1	501.56	1.22e-109	805	7.73e-101	-1.28337	-22.4485	0.0571693	6.15e-58	-1.42551	-9.99072	0.142683	6.88e-13	-1.25621	-20.0436	0.0626741	1.73e-45	0.00105359	0.00792633	0.132922	0.993683
rs2588305:75542950:A:C	8	75542950	FLJ39080	cg22993706	75542856	94	-	-	C	A	0.389831	0.00840336	A	0.280612	0.029703	1	501.437	1.3e-109	1238	1.26e-100	1.28698	22.5081	0.0571786	4.13e-58	1.181	8.66651	0.136272	4.55e-11	1.31266	20.6477	0.0635741	5.57e-47	-0.16422	-1.29435	0.126874	0.196966
rs55885592:104126024:C:T	14	104126024	KLC1	cg26031613	104095156	30868	KLC1	TSS1500	C	T	0.419492	0.00840336	T	0.247475	0.019802	1	501.429	1.31e-109	991	1.02e-100	-1.15819	-22.5657	0.0513253	2.82e-58	-1.20502	-9.87427	0.122037	9.86e-13	-1.15402	-20.098	0.0574198	1.27e-45	0.155925	1.27055	0.122723	0.205296
rs11187723	10	95653401	BC036382|SLC35G1	cg08468371	95653400	1	TMEM20	TSS1500	G	T	0.428571	0	T	0.24	0.00990099	1	501.409	1.32e-109	1334	1.38e-100	-1.22434	-22.5472	0.0543013	3.19e-58	-1.14712	-10.5594	0.108635	1.21e-13	-1.25902	-19.7461	0.0637604	9.53e-45	-0.104928	-0.879023	0.119369	0.380394
rs7558246	2	70202613	PCBP1-AS1	cg09812080	70195971	6642	PCBP1-AS1	Body	C	T	0.393162	0.0168067	T	0.335	0.00990099	1	500.986	1.63e-109	1018	1.3e-100	1.21714	22.5823	0.053898	2.52e-58	1.15826	10.6847	0.108404	8.33e-14	1.20434	19.6678	0.0612339	1.5e-44	-0.108177	-0.848669	0.127467	0.397032
rs2676234:13672799:C:G	5	13672799	-	cg27586797	13664584	8215	-	-	G	C	0.418803	0.0168067	C	0.277174	0.0891089	1	500.981	1.63e-109	1475	1.89e-100	-1.23918	-22.4418	0.0552177	6.43e-58	-1.2268	-10.2306	0.119916	3.29e-13	-1.24852	-19.9077	0.0627155	3.76e-45	-0.129405	-1.01934	0.126949	0.309212
rs909958	1	171763522	AK094818|METTL13	cg16339741	171763538	16	METTL13	ExonBnd|Body	C	A	0.317797	0.00840336	A	0.331683	0	1	500.43	2.15e-109	1293	2.18e-100	1.26089	22.2915	0.0565637	1.75e-57	1.11621	11.8079	0.0945305	3.12e-15	1.30126	19.0001	0.0684869	7.24e-43	0.119031	0.942519	0.12629	0.34701
rs7777520:134755921:G:A	7	134755921	AGBL3	cg19882784	134856562	100641	C7orf49	TSS1500	G	A	0.542373	0.00840336	A	0.395	0.00990099	1	500.324	2.27e-109	1372	2.44e-100	-1.17582	-22.5454	0.0521537	3.23e-58	-1.25581	-10.9601	0.114581	3.67e-14	-1.1917	-19.4987	0.0611169	3.98e-44	-0.0669489	-0.553347	0.120989	0.580615
rs4968721:62409586:C:G	17	62409586	-	cg27001282	62409584	2	-	-	C	G	0.508475	0.00840336	G	0.36	0.00990099	1	500.264	2.34e-109	776	1.42e-100	1.03439	23.8096	0.0434444	7.96e-62	0.895145	9.0044	0.099412	1.53e-11	1.0494	20.474	0.0512554	1.49e-46	0.135615	1.39252	0.0973882	0.165238
rs6053458	20	5510185	-	cg01532746	5510187	2	-	-	C	A	0.334746	0.00840336	A	0.294737	0.0594059	1	500.247	2.36e-109	1637	3.03e-100	-1.27962	-22.8043	0.0561131	5.79e-59	-1.19264	-12.3197	0.0968073	7.37e-16	-1.3097	-18.6674	0.0701596	5.11e-42	-0.315861	-2.61809	0.120646	0.00948621
rs3758758	11	89956588	CHORDC1	cg26138821	89956704	116	CHORDC1	TSS200	G	T	0.336134	0	T	0.25	0.00990099	1	500.091	2.55e-109	771	1.54e-100	-1.31538	-23.5026	0.0559673	5.88e-61	-1.23359	-8.84741	0.13943	2.53e-11	-1.31953	-20.5381	0.0642478	1.03e-46	-0.010439	-0.0782203	0.133456	0.937727
rs3765606:29975950:C:T	6	29975950	HLA-G|ZNRD1-AS1|HLA-J|HLA-H	cg13401893	30039432	63482	RNF39	Body	C	T	0.144068	0.00840336	T	0.267327	0	1	499.848	2.88e-109	3638	5.04e-100	-1.34705	-22.2663	0.0604973	2.07e-57	-1.26742	-11.8862	0.10663	2.5e-15	-1.41048	-18.9359	0.0744873	1.06e-42	0.027713	0.206959	0.133905	0.836242
rs7520756	1	29080166	YTHDF2	cg10782019	29102153	21987	-	-	T	C	0.432773	0	C	0.272277	0	1	499.7	3.1e-109	847	2.06e-100	1.26886	22.4986	0.0563974	4.4e-58	1.27131	10.9422	0.116184	3.87e-14	1.29199	19.4928	0.0662804	4.12e-44	0.0230006	0.179837	0.127897	0.857454
rs4973368:231882023:G:A	2	231882023	SPATA3	cg21460047	231881853	170	-	-	G	A	0.259091	0.0756303	A	0.302083	0.049505	1	499.657	3.17e-109	1262	3.14e-100	-1.40021	-23.3922	0.0598579	1.21e-60	-1.38408	-11.4217	0.12118	9.48e-15	-1.3774	-19.2146	0.071685	2.07e-43	-0.00703971	-0.0501976	0.14024	0.960013
rs13278855:1860286:T:C	8	1860286	ARHGEF10	cg26972408	1860592	306	ARHGEF10	Body	T	C	0.218487	0	C	0.40099	0	1	499.605	3.25e-109	2336	5.69e-100	0.944542	22.0037	0.0429266	1.2e-56	0.909821	13.1128	0.069384	8.42e-17	0.961007	18.1013	0.0530904	1.46e-40	0.0389205	0.411958	0.0944768	0.680791
rs8040740:81574388:A:C	15	81574388	IL16	cg07089403	81574539	151	IL16	Body	A	C	0.200855	0.0168067	C	0.223404	0.0693069	1	499.035	4.32e-109	1122	3.81e-100	-1.2591	-22.2795	0.0565138	1.9e-57	-1.42888	-13.0241	0.109711	1.07e-16	-1.20678	-18.1496	0.0664908	1.1e-40	-0.0887462	-0.605194	0.146641	0.545703
rs1336655:69724069:G:A	6	69724069	BAI3	cg24573321	69726000	1931	BAI3	Body	G	A	0.478992	0	A	0.40099	0	1	498.78	4.91e-109	1417	5.46e-100	1.19474	22.69	0.0526548	1.24e-58	1.15193	10.3903	0.110866	2.02e-13	1.2135	19.7692	0.0613836	8.34e-45	-0.0283106	-0.229659	0.123272	0.81858
rs10417796:19287072:A:G	19	19287072	MEF2BNB-MEF2B|MEF2BNB	cg26504305	19281019	6053	LOC729991-MEF2B|MEF2B	Body|5'UTR|1stExon	G	A	0.445378	0	A	0.425	0.00990099	1	498.76	4.96e-109	956	3.72e-100	-1.16483	-22.4245	0.0519444	7.21e-58	-1.22837	-13.8032	0.0889916	1.36e-17	-1.13615	-17.5565	0.0647141	3.81e-39	-0.191217	-1.61601	0.118327	0.107594
rs341804:49991553:G:C	8	49991553	-	cg00560531	49984477	7076	C8orf22	TSS1500|5'UTR	G	C	0.381356	0.00840336	C	0.306931	0	1	498.428	5.86e-109	734	3.37e-100	1.16212	22.8269	0.0509103	4.99e-59	1.16629	11.6154	0.100409	5.41e-15	1.1527	19.0659	0.0604586	4.93e-43	0.0699765	0.58986	0.118632	0.555919
rs35298794:129289537:CAG:C	7	129289538	NRF1	cg14652524	129299889	10351	NRF1	Body	CAG	C	0.300847	0.00840336	C	0.68	0.00990099	1	497.993	7.28e-109	1291	7.38e-100	1.13634	22.3423	0.0508603	1.25e-57	1.04741	10.6987	0.097901	7.99e-14	1.14796	19.5839	0.0586172	2.43e-44	0.330467	3.40131	0.0971588	0.000802756
rs3766378:160807409:A:G	1	160807409	CD244	cg17283691	160807410	1	CD244	Body	G	A	0.224576	0.00840336	A	0.363636	0.019802	1	497.831	7.9e-109	1170	7.25e-100	1.2935	22.7251	0.0569196	9.79e-59	1.08407	9.32655	0.116235	5.48e-12	1.3914	20.2693	0.0686454	4.76e-46	0.0219255	0.181364	0.120893	0.856257
rs960339:210027721:C:T	1	210027721	DIEXF	cg08240592	210028011	290	C1orf107	3'UTR	C	T	0.179487	0.0168067	T	0.245	0.00990099	1	497.634	8.71e-109	1080	7.38e-100	-1.22224	-23.6008	0.0517879	3.1e-61	-1.25122	-10.6375	0.117624	9.6e-14	-1.1942	-19.6081	0.0609034	2.11e-44	-0.141011	-1.07898	0.13069	0.281836
rs10490908:116616162:T:C	10	116616162	FAM160B1	cg20439393	116634844	18682	FAM160B1	Body	T	C	0.394958	0	C	0.267327	0	1	497.428	9.66e-109	983	7.45e-100	-1.25202	-23.0369	0.0543485	1.25e-59	-1.30223	-9.44392	0.137891	3.78e-12	-1.21775	-20.205	0.0602699	6.87e-46	0.0723712	0.520739	0.138978	0.603097
rs10929208:234451486:C:T	2	234451486	USP40	cg10964184	234398519	52967	USP40	Body	T	C	0.205882	0	C	0.178218	0	1	497.428	9.66e-109	1287	9.75e-100	-1.27128	-21.8573	0.0581625	3.22e-56	-1.37578	-7.82603	0.175795	7.18e-10	-1.26205	-20.885	0.0604287	1.46e-47	0.188782	1.24534	0.151591	0.214395
rs34449737:70824858:T:C	10	70824858	-	cg14418922	70824840	18	-	-	T	C	0.233051	0.00840336	C	0.141414	0.019802	1	497.401	9.79e-109	1823	1.4e-99	1.50448	22.0471	0.0682396	9e-57	1.95527	9.49455	0.205936	3.23e-12	1.44519	20.1806	0.071613	7.9e-46	0.331852	1.6648	0.199335	0.0974448
rs2529369:105416560:C:A	7	105416560	ATXN7L1	cg10140932	105416670	110	ATXN7L1	Body	C	A	0.313559	0.00840336	A	0.43	0.00990099	1	497.365	9.97e-109	1504	1.18e-99	1.22783	23.0561	0.0532542	1.1e-59	1.16404	10.2893	0.113131	2.75e-13	1.25098	19.7862	0.0632248	7.56e-45	-0.245919	-2.0888	0.117732	0.0379307
rs11934369	4	185906368	-	cg05972216	185905015	1353	-	-	T	C	0.413793	0.0252101	C	0.364583	0.049505	1	497.214	1.08e-108	1752	1.48e-99	1.08582	23.6914	0.0458319	1.72e-61	1.24356	11.0421	0.112619	2.88e-14	1.03528	19.3723	0.0534413	8.28e-44	0.00184324	0.0160629	0.114751	0.987199
rs7901550:3164741:G:A	10	3164741	PFKP	cg16397968	3164740	1	PFKP	Body	G	A	0.290598	0.0168067	A	0.255102	0.029703	1	496.944	1.23e-108	1824	1.76e-99	1.39576	22.6934	0.0615053	1.21e-58	1.29159	10.0372	0.12868	5.96e-13	1.45849	19.9047	0.0732736	3.83e-45	0.0137656	0.0966745	0.142391	0.923077
rs1000590:121826721:G:A	5	121826721	-	cg18768515	121828498	1777	-	-	G	A	0.367521	0.0168067	A	0.340206	0.039604	1	496.795	1.33e-108	1020	1.06e-99	-1.23032	-22.2708	0.0552438	2.01e-57	-1.17548	-9.7581	0.120462	1.41e-12	-1.27039	-20.0393	0.0633946	1.77e-45	-0.0885481	-0.695001	0.127407	0.487823
rs10517652:157697457:G:T	4	157697457	PDGFC	cg25639601	157695723	1734	PDGFC	Body	G	T	0.151261	0	T	0.22	0.00990099	1	496.703	1.39e-108	1369	1.49e-99	-1.27992	-22.9133	0.0558593	2.82e-59	-1.32055	-12.7426	0.103632	2.3e-16	-1.25871	-18.2847	0.0688397	4.91e-41	-0.0841955	-0.671942	0.125302	0.502359
3:17745398:T:G	3	-	-	cg20694160	17761543	-	TBC1D5	5'UTR	G	T	0.491597	0	T	0.465347	0	1	496.685	1.4e-108	779	8.56e-100	-1.22084	-22.5562	0.0541244	3e-58	-1.15823	-9.51765	0.121693	3e-12	-1.2503	-20.1519	0.0620436	9.3e-46	0.098844	0.785744	0.125797	0.432903
rs941507:24759319:G:C	14	24759319	HP08474|DHRS1	cg24138040	24755263	4056	-	-	C	G	0.521008	0	G	0.31	0.00990099	1	496.341	1.66e-108	1377	1.8e-99	1.15274	22.7473	0.0506758	8.45e-59	1.10513	8.00858	0.137994	3.92e-10	1.14501	20.7895	0.0550764	2.5e-47	-0.0590716	-0.517926	0.114054	0.605055
rs1230393:41842592:A:G	17	41842592	DUSP3	cg23080527	41844017	1425	DUSP3	3'UTR	G	A	0.288136	0.00840336	A	0.410891	0	1	496.181	1.8e-108	914	1.29e-99	-1.24511	-23.34	0.0533467	1.7e-60	-1.30677	-8.05764	0.162177	3.33e-10	-1.20536	-20.7667	0.058043	2.85e-47	-0.109017	-0.722857	0.150814	0.470572
rs10917360	1	23539010	-	cg19743168	23544995	5985	-	-	G	A	0.265487	0.0504202	A	0.505208	0.049505	1	495.75	2.23e-108	1040	1.82e-99	-1.08647	-22.148	0.0490553	4.57e-57	-1.18216	-9.54567	0.123842	2.75e-12	-1.06051	-20.1154	0.0527214	1.15e-45	-0.046817	-0.391887	0.119466	0.695539
rs9261105	6	29974500	HLA-G|ZNRD1-AS1|HLA-J|HLA-H	cg12854611	29981404	6904	NCRNA00171	Body	A	G	0.142857	0	G	0.265	0.00990099	1	495.625	2.38e-108	3726	4.16e-99	-1.28236	-22.2701	0.0575821	2.02e-57	-1.17553	-9.39751	0.12509	4.38e-12	-1.33843	-20.182	0.0663182	7.83e-46	-0.0219843	-0.17336	0.126813	0.862536
rs7526351:54353450:C:T	1	54353450	YIPF1	cg06269281	54355570	2120	YIPF1	TSS200	T	C	0.419492	0.00840336	C	0.262376	0	1	495.529	2.5e-108	1158	2.27e-99	1.30845	22.8651	0.0572246	3.87e-59	1.27442	9.49638	0.134201	3.21e-12	1.31195	20.1333	0.0651632	1.03e-45	-0.144894	-1.09806	0.131955	0.273436
rs838561:234398417:A:G	2	234398417	USP40	cg18335338	234398517	100	USP40	Body	A	G	0.205882	0	G	0.176768	0.019802	1	495.455	2.59e-108	1287	2.62e-99	-1.26158	-21.9798	0.0573973	1.41e-56	-1.38077	-11.4123	0.12099	9.74e-15	-1.24075	-19.1106	0.0649245	3.8e-43	0.149063	1.01536	0.146808	0.311101
rs10597270:203829384:TTCAAC:T	1	203829385	SNRPE	cg23035341	203829481	96	SNRPE	TSS1500	T	TTCAAC	0.347458	0.00840336	TTCAAC	0.391089	0	1	495.388	2.68e-108	1235	2.6e-99	1.08854	22.4135	0.0485662	7.76e-58	1.29523	10.2661	0.126165	2.95e-13	1.04561	19.7483	0.0529469	9.41e-45	0.212212	1.74686	0.121482	0.0821237
rs7209598:48489091:G:A	17	48489091	-	cg09960829	48475434	13657	LRRC59	TSS1500	A	G	0.563025	0	G	0.409091	0.019802	1	495.242	2.88e-108	1271	2.87e-99	1.14796	22.9457	0.0500293	2.28e-59	1.04088	9.69301	0.107385	1.73e-12	1.17438	20.0322	0.0586247	1.84e-45	0.0592498	0.533463	0.111066	0.594277
rs78875727:169014290:T:C	6	169014290	SMOC2	cg03634822	169013150	1140	SMOC2	Body	T	C	0.241525	0.00840336	C	0.306931	0	1	495.208	2.93e-108	2453	5.13e-99	-1.29285	-22.2489	0.0581087	2.33e-57	-1.302	-10.3739	0.125507	2.13e-13	-1.29162	-19.6873	0.0656065	1.34e-44	-0.113443	-0.828699	0.136892	0.408215
rs28552411:101662112:G:C	7	101662112	CUX1	cg19248407	101662116	4	CUX1	Body	G	C	0.422018	0.0840336	C	0.409091	0.019802	1	495.122	3.06e-108	1278	3.07e-99	1.15708	23.0504	0.0501981	1.14e-59	1.10881	11.7416	0.0944339	3.77e-15	1.15868	18.9012	0.0613016	1.29e-42	0.13932	1.20335	0.115776	0.230194
rs66819640:37480191:GT:G	6	37480192	-	cg03595402	37480285	93	LOC100505530	Body	GT	G	0.551282	0.0168067	G	0.335106	0.0693069	1	495.095	3.1e-108	1463	3.56e-99	1.15871	22.6937	0.0510585	1.21e-58	1.12472	10.5787	0.106319	1.15e-13	1.16123	19.5751	0.0593216	2.56e-44	-0.0264337	-0.227853	0.116012	0.819982
rs10172203	2	150624073	-	cg00532797	150626901	2828	LOC101929231	Body	T	C	0.364407	0.00840336	C	0.326733	0	1	494.931	3.37e-108	1137	3e-99	1.19768	21.8486	0.0548174	3.41e-56	1.27159	9.4223	0.134956	4.05e-12	1.17463	20.1532	0.0582851	9.23e-46	-0.0231877	-0.163798	0.141563	0.870048
rs11987669:82770490:G:A	8	82770490	-	cg27398817	82754497	15993	SNX16	1stExon|5'UTR	A	G	0.432773	0	G	0.50495	0	1	494.642	3.89e-108	1287	3.93e-99	1.0492	21.5034	0.0487924	3.52e-55	1.12408	10.7652	0.104418	6.55e-14	1.05074	19.4615	0.0539908	4.93e-44	-0.0401829	-0.348857	0.115184	0.727546
rs34542126:172542705:C:T	2	172542705	DYNC1I2	cg02324737	172543905	1200	DYNC1I2	TSS200	T	C	0.243697	0	C	0.385	0.00990099	1	494.511	4.15e-108	1182	3.85e-99	1.32134	22.7995	0.057955	5.98e-59	1.60311	8.09093	0.198137	2.99e-10	1.26233	20.7135	0.0609427	3.84e-47	0.0635349	0.402677	0.157781	0.687595
rs815324	1	111038840	-	cg17685210	111038309	531	-	-	T	C	0.45	0.0756303	C	0.591837	0.029703	1	494.446	4.29e-108	1398	4.71e-99	1.20662	21.8793	0.0551491	2.78e-56	1.42546	13.5148	0.105474	2.89e-17	1.14255	17.6578	0.064705	2.07e-39	0.342598	2.5823	0.132672	0.0104941
rs696247	1	235668161	B3GALNT2	cg26050004	235667680	481	B3GALNT2	1stExon|5'UTR	T	C	0.5	0	C	0.425743	0	1	494.351	4.5e-108	1121	3.96e-99	1.22783	23.165	0.0530038	5.37e-60	1.28302	10.924	0.11745	4.08e-14	1.20442	19.3654	0.0621948	8.62e-44	-0.00122155	-0.00919955	0.132783	0.992669
rs6003499:23428434:T:C	22	23428434	GNAZ|RTDR1	cg09260934	23427052	1382	GNAZ|RSPH14	5'UTR|Body	T	C	0.210526	0.0420168	C	0.505263	0.0594059	1	494.346	4.51e-108	870	3.08e-99	-1.06467	-22.617	0.0470741	2e-58	-0.956286	-10.1757	0.0939771	3.89e-13	-1.09063	-19.7687	0.0551694	8.37e-45	0.168498	1.71935	0.098001	0.0870238
rs312018	11	68066034	-	cg11673283	68066053	19	-	-	G	A	0.42437	0	A	0.352041	0.029703	1	494.279	4.66e-108	786	2.88e-99	0.76692	21.984	0.0348854	1.37e-56	0.781765	8.44128	0.0926122	9.46e-11	0.758363	20.5675	0.0368719	8.76e-47	0.043894	0.522009	0.0840866	0.602214
rs146487588:70316444:C:CGTCAGGGGCAAGGCTGGGGCAGGTGAGAGGG	7	70316445	-	cg20121472	70316444	1	-	-	C	CGTCAGGGGCAAGGCTGGGGCAGGTGAGAGGG	0.34322	0.00840336	CGTCAGGGGCAAGGCTGGGGCAGGTGAGAGGG	0.185567	0.039604	1	494.143	4.99e-108	1637	6.41e-99	-1.31446	-22.67	0.0579826	1.41e-58	-1.17806	-9.87473	0.1193	9.84e-13	-1.35213	-19.9156	0.0678927	3.6e-45	0.015785	0.123223	0.128101	0.902048
rs10198483:127934102:G:A	2	127934102	-	cg11380483	127933992	110	-	-	G	A	0.173913	0.0336134	A	0.367347	0.029703	1	494.069	5.18e-108	1556	6.32e-99	-1.19484	-22.2238	0.053764	2.75e-57	-1.12559	-12.1147	0.0929108	1.31e-15	-1.24154	-18.636	0.0666202	6.14e-42	-0.0208706	-0.179514	0.116262	0.857707
rs202183038:29994065:A:AC	6	29994066	ZNRD1-AS1	cg03343571	30039175	45109	RNF39	Body	A	AC	0.0882353	0	AC	0.226804	0.039604	1	493.884	5.68e-108	3638	9.93e-99	-1.45054	-22.8198	0.0635648	5.23e-59	-1.31987	-11.454	0.115232	8.63e-15	-1.50039	-19.0444	0.0787835	5.59e-43	0.0470376	0.33727	0.139466	0.73625
rs740954	7	150598492	-	cg08530064	150598393	99	-	-	T	C	0.353211	0.0840336	C	0.372449	0.029703	1	493.823	5.86e-108	1547	7.11e-99	-1.26292	-22.5056	0.0561157	4.2e-58	-1.12145	-8.01611	0.1399	3.82e-10	-1.29401	-20.7259	0.0624343	3.58e-47	0.155916	1.09424	0.142488	0.275104
rs10900831:134510611:G:T	5	134510611	LOC100996485	cg06148154	134510531	80	C5orf66	5'UTR	G	T	0.372881	0.00840336	T	0.14	0.00990099	1	493.717	6.18e-108	1004	4.87e-99	-1.24508	-22.0259	0.056528	1.04e-56	-1.41504	-10.0126	0.141326	6.43e-13	-1.20268	-19.836	0.0606313	5.68e-45	-0.107152	-0.810158	0.132261	0.418766
rs332258:64388052:G:C	15	64388052	FAM96A|SNX1	cg02848875	64387786	266	SNX1	TSS1500	G	C	0.226496	0.0168067	C	0.338542	0.049505	1	493.234	7.86e-108	850	5.24e-99	1.29101	22.5281	0.0573067	3.62e-58	1.24266	12.4	0.100215	5.9e-16	1.30543	18.4248	0.0708514	2.14e-41	-0.0678187	-0.534535	0.126874	0.593537
rs10835647:30313268:G:A	11	30313268	-	cg21393004	30343831	30563	ARL14EP	TSS1500	A	G	0.184874	0	G	0.0891089	0	1	493.098	8.42e-108	1082	7.15e-99	1.66411	22.6464	0.0734822	1.65e-58	1.61759	11.3452	0.142579	1.18e-14	1.68768	19.0889	0.0884118	4.31e-43	-0.0581092	-0.352145	0.165015	0.725082
rs2800964:19089187:G:A	22	19089187	DGCR2	cg15288285	19032913	56274	DGCR2	Body	G	A	0.403361	0	A	0.49	0.00990099	1	492.869	9.44e-108	868	6.43e-99	1.11121	21.4992	0.051686	3.62e-55	1.24533	12.8515	0.0969019	1.71e-16	1.08768	18.1027	0.0600836	1.45e-40	0.324935	2.61745	0.124142	0.00950351
rs157910:130567675:T:C	7	130567675	LOC646329	cg03505436	130567757	82	LINC-PINT	Body	T	C	0.573913	0.0336134	C	0.267677	0.019802	1	492.849	9.53e-108	1113	8.33e-99	-1.11945	-22.3772	0.0500265	9.88e-58	-1.09267	-9.55551	0.11435	2.66e-12	-1.13969	-20.0385	0.0568751	1.78e-45	-0.00215721	-0.0204709	0.105379	0.983687
rs56981934:32535202:C:G	7	32535202	AVL9|LSM5	cg06627557	32535165	37	LSM5|AVL9	TSS1500|TSS200	C	G	0.381356	0.00840336	G	0.277228	0	1	492.466	1.15e-107	1677	1.52e-98	-1.16972	-22.876	0.0511329	3.61e-59	-1.29148	-10.6695	0.121044	8.72e-14	-1.11818	-19.4584	0.0574651	5.02e-44	-0.0644611	-0.503567	0.128009	0.615094
rs11769815:158052846:T:C	7	158052846	PTPRN2	cg17334266	158050952	1894	PTPRN2	Body	T	C	0.282609	0.0336134	C	0.15625	0.049505	1	492.311	1.25e-107	1591	1.56e-98	1.03751	21.9898	0.0471814	1.32e-56	1.03916	9.6528	0.107654	1.96e-12	1.04348	19.9784	0.0522303	2.51e-45	0.0434123	0.386718	0.112258	0.699356
rs386300	22	48110259	AK093107	cg20398969	48109889	370	LOC284930	Body	A	G	0.302521	0	G	0.227723	0	1	492.3	1.25e-107	1843	1.81e-98	-1.29607	-22.4237	0.0577992	7.25e-58	-1.315	-11.6771	0.112614	4.54e-15	-1.28648	-18.8665	0.0681883	1.58e-42	-0.0243836	-0.176465	0.138178	0.860098
rs11158897:71678796:T:C	14	71678796	-	cg16826124	71695423	16627	-	-	C	T	0.521368	0.0168067	T	0.345361	0.039604	1	492.213	1.31e-107	810	8.33e-99	1.10561	21.4323	0.0515863	5.69e-55	1.06672	9.54731	0.11173	2.73e-12	1.14465	20.0265	0.0571568	1.9e-45	0.0477336	0.41548	0.114888	0.678215
rs2473802:69058824:C:T	1	69058824	-	cg27128435	69066087	7263	-	-	C	T	0.302521	0	T	0.15	0.00990099	1	492.007	1.45e-107	1267	1.44e-98	1.30898	22.1157	0.0591877	5.68e-57	1.37618	11.7396	0.117225	3.79e-15	1.28827	18.8199	0.0684524	2.08e-42	-0.0962481	-0.684291	0.140654	0.494546
rs7106787:55823576:A:C	11	55823576	-	cg20736913	55857374	33798	-	-	A	C	0.377119	0.00840336	C	0.222772	0	1	491.938	1.5e-107	1578	1.86e-98	1.20566	22.5882	0.0533757	2.43e-58	1.48973	9.9977	0.149007	6.73e-13	1.14016	19.7986	0.0575877	7.05e-45	-0.129631	-0.92974	0.139427	0.353573
rs7798858	7	135710436	-	cg10106199	135710389	47	-	-	A	G	0.315126	0	G	0.20297	0	1	491.762	1.64e-107	1516	1.95e-98	-1.15217	-22.7271	0.0506959	9.65e-59	-1.12829	-12.8659	0.0876966	1.64e-16	-1.13241	-18.0619	0.062696	1.85e-40	-0.0407836	-0.369003	0.110524	0.712497
rs1864367:53111704:T:C	3	53111704	-	cg22024966	53107388	4316	-	-	T	C	0.567227	0	C	0.275	0.00990099	1	491.595	1.78e-107	978	1.37e-98	-1.0626	-21.9867	0.048329	1.35e-56	-1.10538	-12.1473	0.0909974	1.19e-15	-1.04589	-18.5482	0.0563876	1.03e-41	-0.126203	-1.21273	0.104065	0.226595
rs1812023:36600521:G:A	22	36600521	APOL4	cg21855316	36600979	458	APOL4	TSS200	G	A	0.290598	0.0168067	A	0.439394	0.019802	1	490.996	2.41e-107	1241	2.34e-98	1.26786	22.4285	0.0565289	7.02e-58	1.43125	11.8857	0.120417	2.5e-15	1.22307	18.7009	0.0654013	4.19e-42	0.00250952	0.018145	0.138304	0.98554
rs2320786	17	27422053	MYO18A	cg13672501	27410685	11368	MYO18A	Body	C	T	0.309322	0.00840336	T	0.4375	0.049505	1	490.697	2.8e-107	677	1.49e-98	1.14164	22.5215	0.0506909	3.78e-58	1.12614	10.9552	0.102795	3.72e-14	1.15453	19.253	0.0599662	1.66e-43	-0.116294	-1.07052	0.108633	0.285613
rs11130186	3	49275828	CCDC36	cg04453829	49276069	241	CCDC36	Body	G	A	0.289916	0	A	0.351485	0	1	490.281	3.44e-107	326	8.81e-99	1.2407	22.1257	0.0560752	5.31e-57	1.31359	11.8171	0.111161	3.04e-15	1.19441	18.7253	0.0637859	3.63e-42	0.161041	1.19044	0.135278	0.235217
rs13386533:121029586:G:A	2	121029586	RALB	cg08777402	121013745	15841	RALB	5'UTR	A	G	0.256303	0	G	0.257426	0	1	490.184	3.61e-107	832	2.36e-98	-1.30798	-21.9025	0.0597183	2.38e-56	-1.28864	-11.6594	0.110523	4.77e-15	-1.30958	-18.8213	0.0695798	2.07e-42	0.0816979	0.594049	0.137527	0.553119
rs856278:97431165:G:A	14	97431165	-	cg26258120	97431164	1	-	-	G	A	0.206897	0.0252101	A	0.428571	0.029703	1	490.161	3.65e-107	1505	4.32e-98	1.35229	21.9391	0.0616383	1.86e-56	1.43008	11.9312	0.119861	2.2e-15	1.33183	18.6496	0.0714134	5.67e-42	0.206703	1.49802	0.137985	0.135631
rs34888208:12770331:CTA:C	7	12770332	-	cg05551079	12770265	67	-	-	C	CTA	0.323529	0	CTA	0.148515	0	1	490.056	3.85e-107	2182	6.6e-98	-1.08328	-22.2039	0.0487881	3.15e-57	-1.12001	-11.5553	0.0969261	6.44e-15	-1.07841	-18.8821	0.0571129	1.45e-42	-0.0381133	-0.347037	0.109825	0.728911
rs1519805	2	156981694	BC032407	cg05987564	156981620	74	-	-	T	G	0.193277	0	G	0.371287	0	1	489.932	4.1e-107	1081	3.48e-98	-1.27474	-23.2877	0.0547386	2.4e-60	-1.23758	-9.04919	0.136762	1.33e-11	-1.2702	-20.2001	0.0628809	7.06e-46	0.164563	1.29968	0.126618	0.195135
rs4969182:76393030:T:C	17	76393030	PGS1	cg02836325	76403955	10925	PGS1	Body	T	C	0.517094	0.0168067	C	0.321782	0	1	489.894	4.18e-107	1488	4.88e-98	0.962422	22.4789	0.0428144	5.02e-58	1.11142	11.5974	0.0958337	5.7e-15	0.932686	18.8519	0.0494743	1.73e-42	0.132348	1.32655	0.0997682	0.186098
rs3824823:120920124:G:A	10	120920124	SFXN4	cg01293200	120919078	1046	SFXN4	Body	G	A	0.358974	0.0168067	A	0.150538	0.0792079	1	489.752	4.48e-107	1356	4.77e-98	-1.31439	-22.2915	0.0589638	1.75e-57	-1.33232	-11.8392	0.112535	2.85e-15	-1.30362	-18.6972	0.0697227	4.29e-42	-0.161136	-1.21577	0.132538	0.225438
rs2409764	8	11281273	C8orf12|FAM167A	cg07195258	11281040	233	FAM167A|FAM167A-AS1	3'UTR|Body	A	G	0.478992	0	G	0.455446	0	1	489.741	4.51e-107	1925	6.81e-98	1.16226	22.2482	0.0522409	2.34e-57	1.21403	11.5667	0.104959	6.23e-15	1.14369	18.8667	0.0606195	1.58e-42	0.0946796	0.754814	0.125434	0.451206
12:48117365:A:T	12	-	-	cg12761788	48120090	-	P11	TSS1500	A	T	0.294872	0.0168067	T	0.362245	0.029703	1	489.407	5.33e-107	1796	7.51e-98	-1.26816	-22.6006	0.0561116	2.24e-58	-1.36167	-10.4631	0.130141	1.62e-13	-1.23642	-19.4918	0.0634327	4.14e-44	-0.197115	-1.42302	0.138519	0.156213
rs111710459:166248221:TG:T	6	166248222	AK090688	cg12361338	166247968	254	-	-	TG	T	0.289916	0	T	0.252632	0.0594059	1	489.405	5.33e-107	2106	8.82e-98	-1.10009	-22.5885	0.0487011	2.42e-58	-1.07712	-7.77253	0.13858	8.58e-10	-1.09307	-20.7121	0.0527742	3.87e-47	0.00450913	0.0382304	0.117946	0.96954
rs10988661	9	133026379	-	cg16733545	133026410	31	-	-	G	A	0.401709	0.0168067	A	0.190722	0.039604	1	489.312	5.59e-107	1170	5.13e-98	-1.32442	-22.731	0.0582648	9.41e-59	-1.37336	-11.6982	0.1174	4.27e-15	-1.31284	-18.7741	0.0699285	2.73e-42	-0.1609	-1.21287	0.132661	0.226544
rs10794737:1343928:T:C	10	1343928	ADARB2	cg09928693	1343202	726	ADARB2	Body	T	C	0.504202	0	C	0.212871	0	1	489.221	5.85e-107	1886	8.66e-98	1.07272	22.1685	0.0483892	3.99e-57	1.05007	7.6882	0.136582	1.14e-09	1.06265	20.7392	0.0512388	3.32e-47	-0.278965	-2.57798	0.108211	0.0106222
12:91000119:G:GTTTTTT	12	-	-	cg07837881	91016208	-	-	-	GTTTTTT	G	0.190678	0.00840336	G	0.0677083	0.049505	1	489.181	5.97e-107	1083	5.07e-98	-1.36477	-22.4591	0.060767	5.73e-58	-1.71396	-9.71105	0.176496	1.64e-12	-1.30762	-19.8715	0.0658038	4.63e-45	0.0625442	0.331808	0.188495	0.740365
rs138071630:150677890:A:AG	5	150677891	SLC36A3	cg26882525	150677867	24	SLC36A3	Body	AG	A	0.571429	0	A	0.295	0.00990099	1	489.131	6.12e-107	1552	7.45e-98	1.12132	21.4809	0.0522007	4.09e-55	1.11247	8.02174	0.138682	3.75e-10	1.14284	20.6103	0.0554499	6.88e-47	-0.0574389	-0.489648	0.117306	0.624894
rs11036830:42333792:G:A	11	42333792	-	cg13150766	42333243	549	-	-	G	A	0.571429	0	A	0.168317	0	1	489.096	6.22e-107	1313	6.41e-98	-1.14298	-22.435	0.0509466	6.73e-58	-1.11737	-10.8157	0.10331	5.63e-14	-1.14555	-19.2903	0.0593844	1.33e-43	0.0200025	0.197832	0.101109	0.843368
rs3808316:156944787:C:G	7	156944787	UBE3C	cg05182265	156933206	11581	UBE3C	Body	G	C	0.631356	0.00840336	C	0.29	0.00990099	1	489.068	6.31e-107	1360	6.74e-98	-0.943011	-22.0131	0.0428386	1.13e-56	-1.01671	-12.5956	0.0807195	3.43e-16	-0.932115	-18.1774	0.0512788	9.29e-41	-0.167354	-1.74866	0.0957039	0.0818104
rs611481	19	3708636	TJP3	cg27564411	3708173	463	TJP3	TSS200	G	A	0.285088	0.0420168	A	0.212766	0.0693069	1	488.946	6.71e-107	1032	5.44e-98	1.38697	22.4574	0.0617599	5.79e-58	1.46922	8.87475	0.165551	2.32e-11	1.37491	20.253	0.0678867	5.22e-46	0.171017	1.08295	0.157919	0.280074
rs13273982:82001360:C:G	8	82001360	PAG1	cg16753539	82001477	117	PAG1	5'UTR	G	C	0.495763	0.00840336	C	0.35	0.00990099	1	488.67	7.7e-107	1021	6.17e-98	1.1356	22.615	0.0502144	2.03e-58	1.25255	9.75802	0.128361	1.41e-12	1.1024	19.8356	0.0555768	5.69e-45	-0.181175	-1.43821	0.125973	0.151864
rs1206080:97363784:T:A	6	97363784	Metazoa_SRP	cg01468562	97371373	7589	KLHL32	TSS1500	A	T	0.470588	0	T	0.282178	0	1	488.597	7.99e-107	1082	6.78e-98	1.08401	22.6204	0.0479216	1.96e-58	1.02591	9.38436	0.109321	4.57e-12	1.09122	20.0133	0.0545249	2.05e-45	-0.00946239	-0.0848496	0.11152	0.932462
rs2264578	17	80711700	TBCD	cg02398342	80708632	3068	TBCD|FN3K	TSS1500|3'UTR	G	A	0.420168	0	A	0.331683	0	1	488.484	8.45e-107	1321	8.77e-98	1.13775	22.0406	0.0516207	9.4e-57	1.28738	11.6971	0.110059	4.28e-15	1.09574	18.7526	0.058431	3.09e-42	0.249831	2.01364	0.12407	0.0453237
rs1422750:169653094:T:C	5	169653094	-	cg08072276	169653293	199	-	-	T	C	0.401709	0.0168067	C	0.39899	0.019802	1	487.97	1.09e-106	1712	1.47e-97	-1.17429	-22.9327	0.0512059	2.48e-59	-1.16235	-11.3395	0.102504	1.2e-14	-1.17798	-18.9574	0.0621382	9.3e-43	0.0701132	0.589004	0.119037	0.556492
rs2474519:35641571:G:A	10	35641571	CCNY	cg13249996	35641529	42	CCNY	5'UTR|Body	G	A	0.344538	0	A	0.38	0.00990099	1	487.903	1.13e-106	745	6.61e-98	1.20515	23.1853	0.051979	4.7e-60	1.33899	9.48979	0.141097	3.28e-12	1.15772	19.9461	0.0580424	3.02e-45	0.193527	1.40048	0.138186	0.162844
12:5293974:C:G	12	-	-	cg01247948	5293867	-	-	-	G	C	0.369748	0	C	0.5	0.00990099	1	487.329	1.51e-106	1682	1.99e-97	0.996411	21.941	0.0454131	1.83e-56	1.23237	10.9624	0.112419	3.64e-14	0.968898	19.1613	0.0505654	2.83e-43	0.144991	1.24055	0.116876	0.216155
rs10874868	1	95087398	-	cg22505202	95088560	1162	-	-	T	G	0.3	0.0336134	G	0.25	0.029703	1	486.935	1.83e-106	1224	1.76e-97	1.28714	21.9887	0.0585364	1.33e-56	1.35292	12.1765	0.111109	1.1e-15	1.28754	18.4029	0.0699641	2.44e-41	0.045201	0.328334	0.137668	0.742986
rs7678823:152357119:A:G	4	152357119	FAM160A1	cg10097882	152451861	94742	FAM160A1	5'UTR	G	A	0.420168	0	A	0.44	0.00990099	1	486.92	1.85e-106	813	1.18e-97	-1.17954	-21.9164	0.0538201	2.16e-56	-1.23769	-12.3143	0.100509	7.49e-16	-1.18557	-18.3106	0.0647478	4.21e-41	0.000881929	0.00692737	0.127311	0.994479
rs543413:118550017:T:C	11	118550017	TREH	cg17535392	118550060	43	TREH	Body	T	C	0.305085	0.00840336	C	0.290816	0.029703	1	486.878	1.89e-106	964	1.43e-97	-1.20894	-22.3892	0.0539966	9.13e-58	-1.12712	-10.9956	0.102507	3.3e-14	-1.25313	-19.1305	0.0655044	3.38e-43	0.0148891	0.122805	0.121242	0.902379
rs2589940	15	90931363	IQGAP1	cg08426161	90931457	94	IQGAP1	TSS200	T	C	0.521008	0	C	0.252475	0	1	486.782	1.98e-106	1277	1.98e-97	1.22746	22.704	0.0540638	1.13e-58	1.08645	10.6072	0.102426	1.05e-13	1.2551	19.346	0.0648764	9.64e-44	0.0413272	0.369222	0.111931	0.712334
rs1373199:68595680:G:A	2	68595680	PLEK	cg07221530	68589380	6300	-	-	G	A	0.247899	0	A	0.232673	0	1	486.707	2.06e-106	1364	2.2e-97	-1.37508	-22.3136	0.0616249	1.51e-57	-1.28717	-9.17074	0.140356	9e-12	-1.36469	-20.065	0.0680132	1.53e-45	0.134186	0.890092	0.150756	0.374435
rs903067	12	58011857	BC073932|ARHGEF25|SLC26A10	cg00700412	58011837	20	-	-	A	G	0.444444	0.0168067	G	0.438776	0.029703	1	486.535	2.24e-106	670	1.18e-97	-1.20615	-22.7058	0.053121	1.11e-58	-1.0926	-9.68037	0.112868	1.8e-12	-1.23755	-19.8198	0.0624398	6.24e-45	0.150259	1.23626	0.121543	0.217742
rs71987794:66287057:CCTAA:C	17	66287058	SLC16A6|ARSG	cg11879514	66287032	26	ARSG|SLC16A6	5'UTR	C	CCTAA	0.465812	0.0168067	CCTAA	0.425532	0.0693069	1	486.289	2.53e-106	1395	2.77e-97	1.17225	21.7016	0.0540168	9.2e-56	1.29375	8.58744	0.150655	5.88e-11	1.16322	20.3112	0.0572699	3.75e-46	-0.0582688	-0.405678	0.143633	0.685392
rs12606309:74496159:A:T	18	74496159	-	cg15375321	74496335	176	-	-	T	A	0.288136	0.00840336	A	0.25	0.0693069	1	486.269	2.56e-106	1895	3.81e-97	1.4908	22.76	0.0655011	7.77e-59	1.53822	10.0356	0.153276	5.99e-13	1.47003	19.6356	0.0748656	1.8e-44	0.0489621	0.32522	0.15055	0.745338
rs4311582:1199166:A:G	7	1199166	AK090593|ZFAND2A	cg12950816	1198977	189	ZFAND2A	5'UTR	G	A	0.465217	0.0336134	A	0.530303	0.019802	1	486.253	2.58e-106	1235	2.5e-97	-1.12884	-21.6442	0.0521542	1.36e-55	-1.17637	-11.57	0.101674	6.17e-15	-1.13192	-18.772	0.0602983	2.76e-42	0.112859	0.901437	0.1252	0.368389
rs5997641	22	30809342	MTFP1|SEC14L2	cg08786711	30783746	25596	RNF215	TSS1500	G	A	0.273109	0	A	0.292079	0	1	486.094	2.79e-106	1360	2.98e-97	1.23235	22.5011	0.0547686	4.33e-58	1.11824	10.9347	0.102265	3.95e-14	1.27555	19.1449	0.066626	3.11e-43	0.0792732	0.665044	0.1192	0.506752
rs16853945	3	107603762	LINC00636	cg07006249	107603797	35	LINC00636	Body	C	T	0.232143	0.0588235	T	0.07	0.00990099	1	486.084	2.81e-106	1250	2.75e-97	-1.43464	-22.0922	0.0649387	6.65e-57	-1.41817	-11.1863	0.126777	1.88e-14	-1.4673	-18.9987	0.0772313	7.3e-43	-0.0965182	-0.709389	0.136058	0.47887
rs3852741	16	53078224	-	cg17769967	53078196	28	-	-	G	A	0.331933	0	A	0.544554	0	1	485.901	3.08e-106	1140	2.75e-97	-0.965966	-21.9835	0.0439405	1.38e-56	-0.977857	-10.0508	0.0972914	5.71e-13	-0.970936	-19.6184	0.0494911	1.99e-44	0.0933432	0.865533	0.107845	0.387734
rs35346806:122648898:A:C	3	122648898	SEMA5B	cg20928669	122648849	49	SEMA5B	Body	A	C	0.199153	0.00840336	C	0.15	0.00990099	1	485.817	3.21e-106	1396	3.51e-97	-1.39574	-22.2626	0.0626942	2.12e-57	-1.23127	-12.2677	0.100367	8.52e-16	-1.46777	-18.3118	0.0801545	4.18e-41	0.0391929	0.28993	0.135181	0.772156
rs6911448:10534811:G:C	6	10534811	GCNT2	cg13223677	10534773	38	GCNT2	Body	G	C	0.536036	0.0672269	C	0.324176	0.0990099	1	485.704	3.39e-106	1691	4.5e-97	-0.960944	-22.0386	0.0436028	9.52e-57	-0.931703	-10.188	0.0914512	3.75e-13	-0.976863	-19.5425	0.0499866	3.09e-44	0.0712779	0.726607	0.0980969	0.468276
12:133213450:C:T	12	-	-	cg01064897	133252550	-	POLE	Body	C	T	0.268908	0	T	0.333333	0.019802	1	485.557	3.65e-106	956	2.74e-97	1.28063	22.1833	0.0577296	3.61e-57	1.12484	9.9266	0.113315	8.38e-13	1.34153	19.6728	0.0681923	1.45e-44	0.013369	0.106346	0.125712	0.91541
rs574318:146187160:C:A	3	146187160	PLSCR2	cg24005645	146187109	51	PLSCR2	TSS200|Body|5'UTR	C	A	0.556034	0.0252101	A	0.394737	0.0594059	1	485.461	3.83e-106	1485	4.47e-97	-1.16442	-21.7759	0.0534728	5.57e-56	-1.18006	-8.10455	0.145605	2.86e-10	-1.17777	-20.4885	0.0574845	1.37e-46	-0.0601221	-0.465169	0.129248	0.642293
rs34990191:236086340:T:C	2	236086340	-	cg05699966	236086373	33	-	-	C	T	0.415966	0	T	0.462366	0.0792079	1	485.314	4.12e-106	1944	6.29e-97	1.18674	23.1019	0.0513698	8.13e-60	1.19525	10.5083	0.113744	1.42e-13	1.18731	19.3621	0.0613214	8.78e-44	-0.0985596	-0.767594	0.128401	0.44359
rs2549865:81031650:T:G	16	81031650	CMC2	cg26996911	81032654	1004	CMC2	5'UTR	G	T	0.277778	0.0168067	T	0.602041	0.029703	1	485.17	4.43e-106	2076	7.22e-97	-1.15554	-22.2333	0.0519732	2.58e-57	-1.16993	-10.1639	0.115107	4.04e-13	-1.15815	-19.5414	0.0592664	3.11e-44	0.00336819	0.0285889	0.117814	0.97722
rs11126220	2	69392619	ANTXR1	cg23178958	69387295	5324	ANTXR1	Body	C	T	0.495798	0	T	0.183168	0	1	485.028	4.76e-106	1249	4.66e-97	-1.27969	-22.4968	0.0568831	4.46e-58	-1.348	-9.74892	0.138271	1.46e-12	-1.25449	-19.7481	0.0635248	9.42e-45	-0.0450462	-0.359329	0.125362	0.71971
rs12492498	3	152008390	MBNL1	cg06973724	152016993	8603	MBNL1	TSS200|5'UTR	A	G	0.36087	0.0336134	G	0.28	0.00990099	1	484.857	5.18e-106	1235	5.03e-97	-1.28364	-22.1514	0.0579485	4.47e-57	-1.18725	-12.4464	0.0953889	5.19e-16	-1.31499	-18.1643	0.0723938	1e-40	0.0332699	0.266497	0.124841	0.790118
rs16960744	17	17755259	TOM1L2	cg16795295	17754625	634	TOM1L2	Body	G	A	0.365546	0	A	0.464646	0.019802	1	484.594	5.91e-106	840	3.9e-97	1.20769	22.4414	0.0538154	6.45e-58	1.15497	9.93481	0.116255	8.17e-13	1.2151	19.6442	0.0618554	1.72e-44	0.113374	0.888652	0.12758	0.375207
rs2329483	22	21100842	PI4KA	cg10953331	21099377	1465	PI4KA	Body	C	T	0.432203	0.00840336	T	0.5	0	1	484.479	6.26e-106	909	4.47e-97	1.22157	22.7138	0.0537809	1.05e-58	1.17746	9.10189	0.129364	1.12e-11	1.20679	20.0408	0.0602165	1.75e-45	0.00703471	0.0557906	0.126091	0.955562
rs145319498:35330473:CTTTCT:C	10	35330474	CUL2	cg16402757	35311004	19470	CUL2	Body	CTTTCT	C	0.369748	0	C	0.178218	0	1	484.092	7.6e-106	765	4.56e-97	1.26563	21.8923	0.0578117	2.55e-56	1.13777	8.54631	0.133131	6.72e-11	1.30617	20.2744	0.0644245	4.62e-46	0.0470782	0.368126	0.127886	0.71315
rs2174353	2	98993635	CNGA3	cg20471562	98993730	95	CNGA3	Body	A	G	0.614679	0.0840336	G	0.415789	0.0594059	1	484.081	7.64e-106	666	3.99e-97	1.11488	22.208	0.0502016	3.06e-57	1.29266	11.1409	0.116028	2.15e-14	1.0679	18.9726	0.0562864	8.51e-43	-0.0443674	-0.355522	0.124795	0.722556
rs2251718:2850604:C:T	7	2850604	GNA12	cg18446336	2847575	3029	GNA12	Body	T	C	0.378151	0	C	0.46	0.00990099	1	483.945	8.18e-106	1754	1.13e-96	-1.17417	-22.7869	0.0515284	6.5e-59	-1.22402	-8.99725	0.136044	1.57e-11	-1.1548	-20.0747	0.0575253	1.45e-45	0.0994322	0.741511	0.134094	0.459212
rs12588538:103360000:A:G	14	103360000	TRAF3	cg23020514	103360112	112	TRAF3	Body	A	G	0.197479	0	G	0.055	0.00990099	1	483.894	8.39e-106	1035	6.81e-97	-1.45407	-22.1927	0.0655199	3.39e-57	-1.25428	-10.156	0.123501	4.14e-13	-1.57395	-19.5128	0.0806626	3.67e-44	0.0953938	0.691413	0.137969	0.49007
rs2320786	17	27422053	MYO18A	cg27392559	27410759	11294	MYO18A	Body	C	T	0.309322	0.00840336	T	0.4375	0.049505	1	483.731	9.1e-106	678	4.84e-97	1.21957	21.6388	0.0563604	1.41e-55	1.23746	13.5029	0.0916446	2.98e-17	1.2214	17.361	0.0703532	1.24e-38	-0.0052851	-0.0436227	0.121155	0.965247
rs2147656:33680366:G:A	6	33680366	MNF1	cg05337694	33679598	768	C6orf125	TSS200	G	A	0.453782	0	A	0.163366	0	1	483.691	9.29e-106	1638	1.19e-96	-1.14652	-22.6103	0.0507079	2.1e-58	-1.31748	-10.0379	0.131251	5.94e-13	-1.10461	-19.5686	0.0564478	2.65e-44	-0.0664516	-0.557503	0.119195	0.577778
12:297683:G:A	12	-	-	cg23063825	298151	-	-	-	G	A	0.388889	0.0168067	A	0.578947	0.0594059	1	483.3	1.13e-105	937	8.3e-97	1.25732	22.6714	0.0554585	1.4e-58	1.30529	9.30113	0.140337	5.94e-12	1.23819	19.9196	0.0621593	3.52e-45	0.025517	0.189311	0.134789	0.850032
12:67837049:C:T	12	-	-	cg23500718	67837187	-	-	-	T	C	0.333333	0.0168067	C	0.351485	0	1	483.158	1.21e-105	1358	1.29e-96	1.23892	22.4988	0.0550661	4.4e-58	1.26173	7.43437	0.169716	2.65e-09	1.22962	20.6855	0.0594436	4.5e-47	-0.160483	-1.14797	0.139797	0.252288
rs860129:79297835:A:G	10	79297835	KCNMA1	cg19930663	79312103	14268	KCNMA1	Body	G	A	0.474359	0.0168067	A	0.287129	0	1	483.02	1.3e-105	1355	1.38e-96	1.21796	22.9625	0.0530414	2.04e-59	1.45407	11.0306	0.131821	2.98e-14	1.1684	19.0091	0.0614655	6.87e-43	0.221465	1.58866	0.139404	0.113642
rs9350794:79631842:T:C	6	79631842	IRAK1BP1	cg09184832	79620586	11256	-	-	T	C	0.478992	0	C	0.419192	0.019802	1	482.745	1.49e-105	1463	1.71e-96	1.106	21.3289	0.0518546	1.15e-54	1.07854	12.653	0.0852403	2.93e-16	1.11634	17.9624	0.0621487	3.35e-40	-0.0204415	-0.172224	0.118691	0.863427
rs4526067:54090873:C:G	5	54090873	-	cg06536806	54081633	9240	-	-	C	G	0.268908	0	G	0.128713	0	1	482.748	1.49e-105	1669	1.95e-96	-1.32439	-22.1423	0.0598128	4.75e-57	-1.10799	-7.61487	0.145504	1.45e-09	-1.35017	-20.6097	0.0655112	6.9e-47	0.120473	0.852299	0.14135	0.395019
rs2834153	21	34588494	-	cg20802276	34588476	18	-	-	T	C	0.550459	0.0840336	C	0.427835	0.039604	1	482.395	1.78e-105	1309	1.82e-96	1.0448	21.7968	0.0479337	4.84e-56	0.993307	12.9121	0.0769282	1.45e-16	1.06785	17.7671	0.0601026	1.08e-39	-0.135783	-1.31563	0.103208	0.189734
rs17797894:11212081:A:G	8	11212081	TDH	cg03533216	11206009	6072	TDH	Body	A	G	0.432203	0.00840336	G	0.193878	0.029703	1	481.722	2.49e-105	1879	3.67e-96	1.11102	21.848	0.0508524	3.43e-56	1.29328	10.7391	0.120427	7.08e-14	1.06507	19.1414	0.055642	3.17e-43	-0.0409616	-0.35031	0.11693	0.726457
rs1251077:76189745:C:G	1	76189745	CR936677|ACADM	cg02789892	76189869	124	ACADM	TSS200	G	C	0.381356	0.00840336	C	0.32	0.00990099	1	481.436	2.87e-105	1652	3.72e-96	-1.2406	-22.3549	0.0554957	1.15e-57	-1.09741	-10.997	0.0997921	3.29e-14	-1.3048	-18.9869	0.0687208	7.83e-43	0.118711	1.01202	0.117301	0.312693
rs3837080:2867557:A:AT	7	2867558	GNA12	cg14668632	2872130	4572	GNA12	Body	A	AT	0.258475	0.00840336	AT	0.267327	0	1	480.877	3.79e-105	1749	5.21e-96	1.22862	22.0066	0.0558294	1.18e-56	1.25067	10.3918	0.120352	2.01e-13	1.22357	19.3103	0.0633637	1.19e-43	-0.195527	-1.50556	0.12987	0.133684
rs139121461:29575675:C:CACAT	1	29575676	PTPRU	cg24013909	29575705	29	PTPRU	Body	CACAT	C	0.276786	0.0588235	C	0.376289	0.039604	1	480.642	4.26e-105	993	3.32e-96	1.24665	22.6894	0.0549441	1.24e-58	1.15205	9.44632	0.121958	3.76e-12	1.26826	19.7841	0.0641052	7.66e-45	-0.0505152	-0.390587	0.129331	0.696498
rs55933713:76438610:G:A	11	76438610	-	cg22976778	76445138	6528	-	-	G	A	0.205882	0	A	0.186869	0.019802	1	480.551	4.46e-105	1221	4.28e-96	-1.42993	-22.9796	0.0622261	1.82e-59	-1.42223	-10.8884	0.130619	4.54e-14	-1.40643	-19.0262	0.0739211	6.22e-43	0.131499	0.912153	0.144164	0.362734
rs2048718	17	59940819	INTS2|BRIP1	cg11212038	59940826	7	BRIP1	TSS200	C	T	0.34322	0.00840336	T	0.29703	0	1	480.261	5.16e-105	923	3.74e-96	-1.17855	-21.4093	0.0550486	6.65e-55	-1.11668	-7.9981	0.139618	4.06e-10	-1.18458	-20.4032	0.0580585	2.22e-46	0.102432	0.761519	0.13451	0.447201
rs9912932	17	80627639	RAB40B	cg15250633	80627638	1	RAB40B	Body	G	A	0.323529	0	A	0.158416	0	1	480.191	5.34e-105	1329	5.57e-96	1.40012	22.2751	0.0628558	1.95e-57	1.59567	9.39854	0.169779	4.37e-12	1.3546	19.7954	0.06843	7.18e-45	0.147113	0.942917	0.156019	0.346807
12:131296380:A:C	12	-	-	cg08650362	131298487	-	STX2	Body	A	C	0.663866	0	C	0.315	0.00990099	1	480.167	5.41e-105	2167	9.2e-96	-1.12329	-21.7417	0.0516651	7.02e-56	-0.941294	-7.94619	0.118459	4.82e-10	-1.16754	-20.4212	0.0571729	2.01e-46	-0.000897742	-0.00860162	0.104369	0.993145
rs4770605:19590336:A:C	13	19590336	-	cg07365439	19581746	8590	LINC00442	TSS1500	C	A	0.344538	0	A	0.375	0.049505	1	480.15	5.46e-105	1195	5.12e-96	-1.21233	-21.6728	0.055938	1.12e-55	-1.12651	-9.71858	0.115913	1.6e-12	-1.24691	-19.6392	0.0634911	1.77e-44	-0.0435279	-0.341018	0.127641	0.733431
rs3817331	17	40817448	TUBG2	cg26716902	40835920	18472	CNTNAP1	Body	G	A	0.411765	0	A	0.459184	0.029703	1	480.113	5.56e-105	614	2.68e-96	1.09776	21.8041	0.0503465	4.61e-56	1.16267	12.8391	0.0905572	1.76e-16	1.06921	17.7559	0.0602171	1.15e-39	0.323184	2.5816	0.125187	0.0105148
rs10554242:24150437:TACTC:T	1	24150441	HMGCL	cg09473613	24152604	2163	HMGCL	TSS1500	T	TACTC	0.441176	0	TACTC	0.36	0.00990099	1	479.979	5.94e-105	962	4.49e-96	1.06366	23.325	0.0456018	1.88e-60	1.18851	11.1609	0.106489	2.03e-14	1.02471	18.8524	0.0543543	1.72e-42	0.0927737	0.868628	0.106805	0.386042
rs12929317:83986481:A:G	16	83986481	OSGIN1	cg07978099	83986941	460	OSGIN1	5'UTR|1stExon|Body	G	A	0.387931	0.0252101	A	0.572222	0.108911	0	479.858	6.31e-105	2982	1.1e-95	1.18373	22.2419	0.0532206	2.44e-57	1.23543	8.46646	0.145921	8.71e-11	1.17034	20.2034	0.0579278	6.93e-46	-0.155579	-1.20031	0.129615	0.23137
rs10945873:163570292:T:A	6	163570292	PACRG	cg09428340	163570371	79	PACRG	Body	T	A	0.322727	0.0756303	A	0.412371	0.039604	1	479.853	6.33e-105	1754	8.71e-96	-0.992217	-21.1827	0.0468408	3.1e-54	-1.2206	-12.1168	0.100736	1.3e-15	-0.952955	-18.2493	0.0522188	6.06e-41	-0.251316	-2.16338	0.116168	0.0316409
rs2609308:168811992:A:C	6	168811992	-	cg20421940	168811930	62	-	-	C	A	0.54661	0.00840336	A	0.394737	0.0594059	1	479.785	6.55e-105	2271	1.15e-95	1.20806	21.9256	0.055098	2.03e-56	1.27454	11.9439	0.106711	2.12e-15	1.16816	18.3611	0.0636218	3.12e-41	0.0178953	0.138463	0.129243	0.890008
rs3848143	15	64423506	SNX1	cg25271009	64423480	26	SNX1	Body	A	G	0.233051	0.00840336	G	0.415842	0	1	479.606	7.16e-105	859	4.83e-96	1.14606	23.3391	0.0491049	1.71e-60	1.11266	10.9984	0.101165	3.27e-14	1.13942	18.9378	0.0601665	1.04e-42	-0.0544577	-0.52028	0.10467	0.603416
rs34002332:158533802:A:G	7	158533802	ESYT2	cg05212892	158533877	75	ESYT2	Body	A	G	0.159664	0	G	0.345	0.00990099	1	479.437	7.79e-105	1388	8.49e-96	-1.298	-22.5047	0.0576768	4.23e-58	-1.46829	-9.94068	0.147705	8.02e-13	-1.25738	-19.5095	0.0644496	3.74e-44	-0.0856976	-0.631668	0.135669	0.528291
rs2041965:186648411:C:T	3	186648411	ST6GAL1	cg15928398	186647950	461	ST6GAL1	TSS1500	C	T	0.366379	0.0252101	T	0.335052	0.039604	1	479.427	7.83e-105	1682	1.03e-95	-1.14485	-21.4903	0.0532729	3.84e-55	-1.01242	-10.3603	0.0977212	2.22e-13	-1.18366	-19.2897	0.0613624	1.34e-43	0.34153	2.75272	0.12407	0.00642776
rs299111:139430712:G:A	4	139430712	-	cg14768545	139416093	14619	-	-	G	A	0.205882	0	A	0.326733	0	1	479.167	8.92e-105	1435	1e-95	-1.249	-22.6096	0.0552421	2.11e-58	-1.09048	-8.72421	0.124995	3.77e-11	-1.27664	-20.0762	0.0635896	1.43e-45	0.068028	0.52182	0.130367	0.602346
rs1294400:6733421:G:A	6	6733421	-	cg06612196	6737390	3969	-	-	G	A	0.487395	0	A	0.343434	0.019802	1	479.117	9.14e-105	1867	1.34e-95	-1.15794	-22.2735	0.0519873	1.98e-57	-1.19838	-9.71391	0.123367	1.62e-12	-1.13663	-19.6152	0.0579463	2.03e-44	0.0763967	0.620639	0.123094	0.53551
rs2992756:18807339:T:C	1	18807339	KLHDC7A	cg13007210	18807272	67	KLHDC7A	TSS200	T	C	0.518182	0.0756303	C	0.457895	0.0594059	1	478.969	9.84e-105	1795	1.39e-95	1.03473	21.5467	0.0480228	2.62e-55	1.13048	12.3802	0.0913132	6.23e-16	1.00987	18.0471	0.0559576	2.02e-40	0.273711	2.4383	0.112255	0.0155879
rs10281945:2288820:C:A	7	2288820	NUDT1	cg08027265	2291960	3140	-	-	C	A	0.301802	0.0672269	A	0.391753	0.039604	1	478.92	1.01e-104	1304	1.03e-95	-1.24148	-20.7571	0.0598098	5.7e-53	-1.40066	-14.0168	0.099927	7.8e-18	-1.23176	-16.8062	0.073292	3.59e-37	0.02564	0.183116	0.14002	0.854884
rs2161000:134043172:A:G	7	134043172	-	cg27428955	134043287	115	-	-	A	G	0.365546	0	G	0.550505	0.019802	1	478.85	1.04e-104	1371	1.12e-95	1.21647	22.9363	0.053037	2.42e-59	1.05905	9.18369	0.115318	8.63e-12	1.21853	19.8623	0.0613489	4.89e-45	-0.136431	-1.13351	0.120361	0.25829
rs139916822:44066252:AAAACAAAC:A	17	-	-	cg01934064	44064242	-	MAPT	Body	AAAACAAAC	A	0.222689	0	A	0.0555556	0.019802	1	478.653	1.15e-104	1313	1.19e-95	1.46092	22.1152	0.0660597	5.7e-57	1.37899	8.77849	0.157087	3.17e-11	1.48827	20.0397	0.0742659	1.77e-45	-0.0890907	-0.599367	0.148641	0.549574
rs10110353:28470979:G:A	8	28470979	-	cg05141217	28491378	20399	-	-	G	A	0.235294	0	A	0.11	0.00990099	1	478.28	1.39e-104	791	8.62e-96	-1.40261	-21.7415	0.0645128	7.03e-56	-1.46864	-12.3709	0.118717	6.39e-16	-1.38248	-18.0344	0.0766576	2.18e-40	-0.0846516	-0.598666	0.1414	0.550041
rs11125189:49212829:A:T	2	49212829	FSHR	cg19319615	49212261	568	FSHR	Body	T	A	0.237288	0.00840336	A	0.27	0.00990099	1	478.284	1.39e-104	1942	2.11e-95	1.30914	22.8231	0.0573605	5.12e-59	1.28406	11.1697	0.11496	1.98e-14	1.30906	18.8022	0.0696225	2.31e-42	0.00265405	0.0203542	0.130393	0.98378
rs4789730:80145983:T:A	17	80145983	CCDC57	cg16974407	80170021	24038	CCDC57	5'UTR	T	A	0.483193	0	A	0.4	0.00990099	1	478.222	1.43e-104	907	1.02e-95	1.12888	21.8687	0.0516207	2.98e-56	1.2731	12.1174	0.105063	1.3e-15	1.08002	18.2041	0.0593281	7.92e-41	0.219824	1.76669	0.124427	0.0787332
rs2476355:2029559:A:G	17	2029559	SMG6	cg16513277	2031491	1932	SMG6	Body	A	G	0.330508	0.00840336	G	0.494949	0.019802	1	478.174	1.47e-104	1112	1.28e-95	1.22783	22.5726	0.0543946	2.69e-58	1.23009	9.89199	0.124352	9.33e-13	1.1992	19.5019	0.0614915	3.91e-44	0.0161501	0.12851	0.125672	0.897868
rs10741658:14924736:T:C	11	14924736	-	cg00085434	14927489	2753	-	-	C	T	0.436975	0	T	0.449495	0.019802	1	478.075	1.54e-104	834	1.01e-95	1.12901	22.193	0.0508722	3.38e-57	1.08905	11.8876	0.0916124	2.49e-15	1.14318	18.351	0.0622952	3.31e-41	-0.0304907	-0.260207	0.117178	0.794959
rs10790607:123775036:A:G	11	123775036	-	cg14788374	123775715	679	OR8D4	TSS1500	G	A	0.306723	0	A	0.20297	0	1	477.691	1.87e-104	1700	2.49e-95	1.32345	21.5752	0.0613413	2.16e-55	1.23859	12.5944	0.0983446	3.45e-16	1.35191	17.8626	0.0756838	6.08e-40	-0.0388903	-0.283672	0.137096	0.776941
rs12777577	10	82343793	SH2D4B	cg17565365	82343645	148	SH2D4B	Body	G	A	0.155462	0	A	0.445545	0	1	477.054	2.56e-104	1636	3.29e-95	-1.2695	-22.5482	0.0563017	3.17e-58	-1.13046	-9.96768	0.113412	7.38e-13	-1.30333	-19.4345	0.0670628	5.77e-44	0.0451627	0.379646	0.11896	0.704592
rs4887023:78535437:C:G	15	78535437	-	cg02757577	78535419	18	-	-	C	G	0.410256	0.0168067	G	0.386598	0.039604	1	477.032	2.59e-104	1582	3.22e-95	1.1265	21.8356	0.05159	3.73e-56	1.28498	10.9502	0.117348	3.78e-14	1.10383	18.8978	0.0584107	1.32e-42	0.106	0.818809	0.129456	0.413824
rs911219	3	197080597	-	cg02356645	197080596	1	-	-	G	A	0.272727	0.0756303	A	0.34375	0.049505	1	476.929	2.73e-104	1231	2.64e-95	1.33531	21.7898	0.0612816	5.08e-56	1.22112	11.3893	0.107216	1.04e-14	1.37238	18.6336	0.0736505	6.23e-42	-0.0323512	-0.243532	0.132841	0.807831
rs6765397:155004371:A:T	3	155004371	-	cg26381452	155027702	23331	-	-	T	A	0.327731	0	A	0.188119	0	1	476.761	2.97e-104	1070	2.49e-95	1.25436	21.8495	0.057409	3.39e-56	1.37972	10.0562	0.137201	5.62e-13	1.22546	19.3813	0.0632289	7.86e-44	-0.13564	-0.983875	0.137863	0.326309
rs113797240:41738637:G:A	15	41738637	RTF1	cg18705301	41695430	43207	NDUFAF1	TSS1500	G	A	0.254237	0.00840336	A	0.176768	0.019802	1	476.744	2.99e-104	850	2e-95	1.38269	22.5439	0.0613332	3.26e-58	1.29522	10.8611	0.119253	4.92e-14	1.38513	18.9415	0.0731267	1.02e-42	0.325932	2.23889	0.145577	0.026212
rs2174353	2	98993635	CNGA3	cg12478410	98993626	9	CNGA3	Body	A	G	0.614679	0.0840336	G	0.415789	0.0594059	1	476.559	3.29e-104	666	1.72e-95	1.18167	21.7101	0.0544297	8.69e-56	1.40447	12.0748	0.116314	1.46e-15	1.14441	18.1867	0.0629252	8.79e-41	0.0668911	0.495227	0.135072	0.620958
rs11700073:24975215:C:G	20	24975215	APMAP	cg26195577	24973756	1459	C20orf3	TSS1500	C	G	0.222689	0	G	0.287129	0	1	476.557	3.29e-104	1359	3.51e-95	-1.33649	-22.6203	0.0590838	1.96e-58	-1.27818	-8.88797	0.14381	2.22e-11	-1.33173	-19.9389	0.0667904	3.15e-45	0.028819	0.201401	0.143093	0.84058
rs2242083:1044825:C:G	4	1044825	-	cg21130718	1044621	204	-	-	C	G	0.395455	0.0756303	G	0.244444	0.108911	0	476.266	3.8e-104	1137	3.39e-95	-1.24867	-21.5674	0.0578964	2.28e-55	-1.39016	-13.3722	0.103959	4.21e-17	-1.2036	-17.2467	0.0697869	2.47e-38	-0.0987617	-0.747014	0.132209	0.455891
rs1147380:132248577:T:C	9	132248577	LOC100506190	cg10877796	132249189	612	-	-	T	C	0.232759	0.0252101	C	0.586022	0.0792079	1	476.145	4.04e-104	1244	3.94e-95	-1.10131	-21.6174	0.0509455	1.63e-55	-0.90499	-7.35334	0.123072	3.48e-09	-1.14797	-20.5444	0.0558774	9.99e-47	0.18972	1.83917	0.103155	0.0673014
rs10919549:162467014:C:G	1	162467014	UHMK1	cg19814518	162467080	66	UHMK1	TSS1500|1stExon	C	G	0.483051	0.00840336	G	0.418367	0.029703	1	476.051	4.23e-104	1395	4.64e-95	1.17764	21.6479	0.0543994	1.32e-55	1.28939	8.71363	0.147974	3.9e-11	1.17817	20.0031	0.0588991	2.18e-45	0.183847	1.34352	0.13684	0.180555
12:47848939:A:G	12	-	-	cg05786085	47837395	-	-	-	G	A	0.542017	0	A	0.362245	0.029703	1	475.853	4.68e-104	1648	6.05e-95	-1.16496	-21.8379	0.0533458	3.67e-56	-1.21344	-12.0858	0.100402	1.42e-15	-1.12458	-18.16	0.061926	1.03e-40	-0.13918	-1.10445	0.126017	0.270663
rs1923822	1	227885726	ZNF847P|ZNF678	cg19455028	227885725	1	ZNF847P	TSS1500	G	A	0.205882	0	A	0.277228	0	1	475.484	5.62e-104	1346	5.94e-95	1.29383	22.3283	0.057946	1.37e-57	1.26005	10.4543	0.12053	1.67e-13	1.29655	19.1361	0.0677538	3.27e-43	-0.0542699	-0.406768	0.133417	0.684593
rs10228118	7	101005735	COL26A1	cg06054793	101007442	1707	EMID2	Body	T	C	0.504202	0	C	0.207921	0	1	475.363	5.97e-104	1718	8.06e-95	1.18078	22.4197	0.0526672	7.45e-58	1.30134	10.106	0.128768	4.82e-13	1.15117	19.3192	0.0595869	1.13e-43	-0.0470811	-0.400302	0.117614	0.689341
rs5821824:69085963:C:CT	17	69085964	-	cg19618634	69085963	1	-	-	CT	C	0.530702	0.0420168	C	0.231579	0.0594059	1	475.282	6.22e-104	1788	8.73e-95	-1.17286	-22.1946	0.0528444	3.35e-57	-1.23581	-11.2125	0.110217	1.74e-14	-1.16102	-18.6965	0.0620982	4.3e-42	0.0645084	0.55929	0.11534	0.57656
rs10445303:41254405:C:T	17	41254405	BRCA1	cg05368731	41323189	68784	NBR1	5'UTR|TSS200	C	T	0.309322	0.00840336	T	0.225	0.00990099	1	475.191	6.51e-104	668	3.41e-95	-1.3093	-22.0665	0.0593345	7.9e-57	-1.25627	-9.06386	0.138603	1.27e-11	-1.31025	-19.8252	0.0660903	6.05e-45	-0.081857	-0.575406	0.14226	0.565633
rs6963276	7	37254465	ELMO1	cg03372526	37248241	6224	ELMO1	Body	A	C	0.268908	0	C	0.128713	0	1	474.851	7.72e-104	1511	9.15e-95	-1.20257	-23.0537	0.0521638	1.12e-59	-1.2063	-9.87278	0.122184	9.9e-13	-1.21128	-19.4263	0.0623528	6.05e-44	-0.0560812	-0.456605	0.122822	0.648427
rs10840218:9386198:C:G	11	9386198	-	cg19695805	9385645	553	-	-	G	C	0.328829	0.0672269	C	0.450549	0.0990099	1	474.834	7.78e-104	1105	6.75e-95	1.24862	22.5667	0.0553303	2.8e-58	1.34172	10.536	0.127346	1.3e-13	1.21402	19.0742	0.0636471	4.7e-43	0.163564	1.21628	0.134478	0.225243
rs1384617:156655484:A:C	4	156655484	GUCY1A3	cg16302186	156655536	52	GUCY1A3	3'UTR	C	A	0.563025	0	A	0.292079	0	1	474.41	9.62e-104	1596	1.21e-94	1.05419	21.9683	0.0479867	1.53e-56	1.10969	12.8913	0.0860803	1.53e-16	1.02527	17.5563	0.0583991	3.82e-39	0.0716465	0.69067	0.103735	0.490535
rs7566157	2	23582983	-	cg13884555	23582915	68	-	-	T	C	0.293103	0.0252101	C	0.363636	0.019802	1	474.137	1.1e-103	1419	1.23e-94	-1.1973	-21.9289	0.0545989	1.99e-56	-1.15032	-10.4754	0.109811	1.56e-13	-1.22331	-19.0894	0.0640834	4.3e-43	0.200559	1.6687	0.120188	0.0966667
rs7068816	10	91034967	LIPA	cg25815154	91034864	103	-	-	G	T	0.529412	0	T	0.464646	0.019802	1	474.071	1.14e-103	1528	1.37e-94	1.15802	21.3915	0.0541345	7.5e-55	1.20931	12.2081	0.0990582	1.01e-15	1.15305	18.0287	0.0639565	2.25e-40	0.0372666	0.292369	0.127464	0.770293
rs1790367:71123063:G:A	11	71123063	FLJ42102	cg07730685	71114230	8833	-	-	G	A	0.281513	0	A	0.325	0.00990099	1	473.867	1.26e-103	1070	1.06e-94	-1.2354	-21.7025	0.0569244	9.15e-56	-1.32273	-10.188	0.129833	3.75e-13	-1.21414	-19.2373	0.063114	1.82e-43	0.0530002	0.38544	0.137506	0.700301
rs111800738:70636647:T:C	17	70636647	LINC00511	cg22316614	70636625	22	-	-	T	C	0.418803	0.0168067	C	0.338542	0.049505	1	473.517	1.5e-103	1647	1.94e-94	1.17293	21.5193	0.0545059	3.16e-55	1.0956	10.2208	0.107194	3.39e-13	1.22397	19.2107	0.0637129	2.12e-43	-0.0838242	-0.691893	0.121152	0.489769
rs7213629:8427981:C:T	17	8427981	MYH10	cg26999053	8414418	13563	MYH10	Body	C	T	0.365546	0	T	0.607143	0.029703	1	473.404	1.59e-103	1184	1.48e-94	1.09681	21.9249	0.0500259	2.04e-56	0.912874	9.85946	0.0925886	1.03e-12	1.1621	19.3958	0.0599153	7.22e-44	0.039484	0.372361	0.106037	0.71
rs3752669:222012:C:G	8	222012	-	cg01988559	222125	113	-	-	C	G	0.478814	0.00840336	G	0.484375	0.049505	1	473.367	1.62e-103	1309	1.66e-94	1.22521	21.9994	0.055693	1.24e-56	1.17604	9.41563	0.124903	4.14e-12	1.23732	19.6141	0.0630831	2.04e-44	-0.110526	-0.842487	0.13119	0.400474
rs11870847:37017969:T:G	17	37017969	TRNA_Cys	cg09592244	37024020	6051	-	-	T	G	0.491597	0	G	0.27	0.00990099	1	473.332	1.65e-103	1067	1.38e-94	-1.20238	-21.8517	0.0550244	3.34e-56	-1.09971	-11.211	0.0980926	1.75e-14	-1.21953	-18.6453	0.0654071	5.82e-42	-0.0788846	-0.658034	0.119879	0.511237
rs782595:55845596:C:G	2	55845596	SMEK2	cg03859395	55845619	23	SMEK2	TSS1500	C	G	0.547826	0.0336134	G	0.357143	0.029703	1	473.11	1.84e-103	1291	1.87e-94	-1.14824	-21.5455	0.0532939	2.64e-55	-1.2637	-12.7941	0.0987718	1.99e-16	-1.12476	-17.5903	0.063942	3.11e-39	0.0575832	0.455089	0.126532	0.649515
rs4373337:86179406:A:G	6	86179406	NT5E	cg03285617	86179345	61	NT5E	Body	G	A	0.363248	0.0168067	A	0.357895	0.0594059	1	473.1	1.85e-103	1097	1.59e-94	1.21856	21.8472	0.0557766	3.45e-56	1.24338	10.1309	0.122732	4.47e-13	1.24997	19.2475	0.0649422	1.71e-43	-0.13948	-1.07806	0.12938	0.282242
rs2747431:29648564:C:T	6	29648564	-	cg13835168	29648756	192	-	-	C	T	0.260504	0	T	0.217822	0	1	473.046	1.9e-103	3554	3.33e-94	1.38096	22.0058	0.0627543	1.19e-56	1.45195	9.1352	0.15894	1.01e-11	1.37425	19.7381	0.069624	9.98e-45	-0.180543	-1.15678	0.156074	0.248676
rs10055711:126186010:A:G	5	126186010	AX748201	cg25842050	126181581	4429	-	-	G	A	0.418803	0.0168067	A	0.216495	0.039604	1	473.029	1.92e-103	1257	1.89e-94	1.1945	21.5477	0.055435	2.6e-55	1.31989	11.816	0.111704	3.05e-15	1.16575	18.2596	0.0638432	5.7e-41	0.111176	0.8866	0.125396	0.376309
rs16969634:32712152:C:A	17	32712152	-	cg17280459	32709957	2195	-	-	C	A	0.10084	0	A	0.19697	0.019802	1	472.777	2.18e-103	1731	2.96e-94	-1.3776	-21.9639	0.0627212	1.57e-56	-1.25249	-8.23042	0.152178	1.89e-10	-1.40766	-20.1255	0.0699442	1.08e-45	0.239955	1.54209	0.155604	0.124557
rs13030185:68425257:T:C	2	68425257	PPP3R1	cg15482884	68423398	1859	PPP3R1	Body	T	C	0.210084	0	C	0.262626	0.019802	1	472.642	2.33e-103	1448	2.65e-94	-1.42548	-21.941	0.064969	1.83e-56	-1.44254	-9.886	0.145917	9.5e-13	-1.42031	-19.3626	0.0733531	8.76e-44	0.194423	1.27438	0.152563	0.203936
rs2306626:38156343:G:A	1	38156343	CDCA8|C1orf109	cg27170260	38156575	232	C1orf109	TSS1500	G	A	0.205882	0	A	0.313131	0.019802	1	472.582	2.4e-103	1079	2.03e-94	-1.37642	-21.5814	0.0637781	2.07e-55	-1.33012	-10.8092	0.123055	5.74e-14	-1.39877	-18.8612	0.0741615	1.63e-42	-0.0270484	-0.188347	0.14361	0.850787
rs807489:36265955:A:G	19	36265955	ARHGAP33	cg18805164	36265700	255	SNX26	TSS1500	A	G	0.367257	0.0504202	G	0.526042	0.049505	1	472.558	2.43e-103	1342	2.56e-94	-1.1557	-22.3133	0.051794	1.51e-57	-1.06826	-10.7537	0.099339	6.78e-14	-1.18416	-18.8922	0.0626796	1.36e-42	-0.189984	-1.71951	0.110487	0.0869958
rs6984468:18896703:C:A	8	18896703	-	cg19414122	18896631	72	-	-	C	A	0.385593	0.00840336	A	0.258065	0.0792079	1	472.399	2.63e-103	2275	4.6e-94	-1.17689	-22.1136	0.0532201	5.76e-57	-1.26962	-9.78074	0.129808	1.32e-12	-1.15238	-19.4097	0.0593715	6.66e-44	-0.295764	-2.34693	0.126022	0.0198599
rs2672734	5	455696	EXOC3	cg00049323	472564	16868	LOC25845	Body	G	A	0.642857	0	A	0.386139	0	1	472.042	3.14e-103	1043	2.57e-94	1.11115	21.5035	0.0516727	3.51e-55	1.10571	9.54676	0.115821	2.74e-12	1.12184	19.5167	0.0574809	3.58e-44	-0.141306	-1.2263	0.115229	0.221457
rs9590923	13	46291974	-	cg13033971	46291973	1	-	-	G	T	0.348739	0	T	0.163366	0	1	472.043	3.14e-103	1354	3.34e-94	1.33152	21.7026	0.0613528	9.14e-56	1.21358	8.85987	0.136975	2.43e-11	1.37617	19.838	0.0693704	5.62e-45	-0.031281	-0.236038	0.132525	0.813634
6:80701903:GC:G	6	-	-	cg07549059	80713146	-	TTK	TSS1500	G	GC	0.436441	0.00840336	GC	0.247525	0	1	471.986	3.23e-103	1446	3.67e-94	1.05134	22.029	0.047725	1.02e-56	1.04545	7.67311	0.136248	1.19e-09	1.05957	20.3251	0.0521311	3.47e-46	-0.0903592	-0.765499	0.11804	0.444834
rs3216658:69448406:C:CA	14	69448407	ACTN1-AS1	cg02310358	69446979	1428	ACTN1|ACTN1-AS1	TSS1500|Body	C	CA	0.49569	0.0252101	CA	0.505319	0.0693069	1	471.636	3.85e-103	1686	5.1e-94	-1.01569	-22.3384	0.0454683	1.28e-57	-0.971557	-8.28034	0.117333	1.6e-10	-1.02642	-20.0767	0.0511252	1.43e-45	0.137024	1.21009	0.113235	0.227606
rs13151759	4	46995653	GABRA4	cg12307698	46995659	6	GABRA4	TSS200	G	T	0.303419	0.0168067	T	0.324742	0.039604	1	471.567	3.99e-103	984	3.08e-94	-1.25641	-21.9938	0.0571257	1.29e-56	-1.11987	-7.78886	0.143779	8.12e-10	-1.28545	-20.2707	0.0634142	4.72e-46	-0.0806049	-0.58694	0.137331	0.557875
rs2400540:82763948:A:C	8	82763948	-	cg04456046	82754452	9496	SNX16	5'UTR|1stExon	A	C	0.327731	0	C	0.376238	0	1	471.516	4.09e-103	1287	4.13e-94	-1.18544	-22.6326	0.0523777	1.81e-58	-1.04797	-9.74204	0.107572	1.49e-12	-1.22022	-19.4064	0.0628771	6.79e-44	0.0623341	0.536284	0.116233	0.59233
rs3826331:38150492:T:C	17	38150492	PSMD3	cg07427276	38150602	110	PSMD3	Body	C	T	0.407563	0	T	0.282178	0	1	471.373	4.39e-103	794	2.74e-94	0.887555	22.1752	0.0400247	3.81e-57	0.800785	8.1633	0.0980957	2.35e-10	0.906548	20.118	0.0450616	1.13e-45	-0.10823	-1.09909	0.0984724	0.272987
GA027234	10	-	-	cg27308738	105357975	-	SH3PXD2A	3'UTR	G	A	0.398148	0.092437	A	0.416667	0.049505	1	471.338	4.47e-103	1035	3.63e-94	1.10511	21.9733	0.0502933	1.48e-56	1.19271	12.094	0.0986201	1.39e-15	1.07236	18.0298	0.0594774	2.24e-40	-0.0186311	-0.156422	0.119108	0.87585
rs10215516	7	66258080	RABGEF1	cg04981300	66129857	128223	LOC100996437	Body	G	A	0.547009	0.0168067	A	0.35	0.00990099	1	471.285	4.59e-103	666	2.4e-94	1.04314	22.2064	0.0469745	3.09e-57	0.990587	9.31856	0.106303	5.62e-12	1.0365	19.6074	0.0528628	2.12e-44	-0.0579039	-0.555869	0.104168	0.578892
rs10641771:55422635:C:CAAA	8	55422636	-	cg22329875	55421202	1434	-	-	C	CAAA	0.444954	0.0840336	CAAA	0.247423	0.039604	1	471.193	4.81e-103	1059	3.99e-94	1.18649	22.0116	0.0539027	1.14e-56	1.1311	10.4277	0.108471	1.81e-13	1.18994	19.0383	0.0625027	5.79e-43	-0.00562019	-0.0462668	0.121473	0.963142
rs798527:2772790:T:C	7	2772790	GNA12	cg27476859	2772710	80	GNA12	Body	C	T	0.382353	0	T	0.444444	0.019802	1	470.903	5.56e-103	1631	7.11e-94	1.18022	21.9734	0.0537113	1.48e-56	1.193	8.24135	0.144757	1.82e-10	1.17054	20.0744	0.05831	1.45e-45	-0.289838	-2.17251	0.133412	0.0309371
rs2645478:58014712:G:A	17	58014712	RPS6KB1	cg02095219	57976723	37989	RPS6KB1	5'UTR|Body	G	A	0.220339	0.00840336	A	0.212871	0	1	470.737	6.04e-103	809	3.83e-94	1.38018	22.496	0.0613525	4.48e-58	1.31981	12.4599	0.105924	5e-16	1.39336	17.762	0.0784464	1.11e-39	0.0211052	0.152073	0.138783	0.879275
rs569319:164349882:T:C	1	164349882	-	cg11354393	164350337	455	-	-	C	T	0.377119	0.00840336	T	0.348485	0.019802	1	470.638	6.34e-103	1240	6.17e-94	-1.04759	-21.6554	0.0483756	1.26e-55	-1.16812	-10.9404	0.106771	3.89e-14	-1.02444	-18.7335	0.0546847	3.46e-42	0.0721769	0.612299	0.117879	0.541003
rs12666996:134288060:G:A	7	134288060	-	cg06906464	134288099	39	-	-	G	A	0.347826	0.0336134	A	0.213542	0.049505	1	470.384	7.2e-103	1459	8.24e-94	1.34874	22.6565	0.0595297	1.54e-58	1.18557	10.6517	0.111303	9.2e-14	1.41089	18.8925	0.0746801	1.36e-42	0.0479223	0.37606	0.127433	0.707252
rs1489636	2	164026197	-	cg00816653	164026230	33	-	-	G	A	0.521008	0	A	0.39	0.00990099	1	470.275	7.61e-103	896	5.35e-94	-1.04459	-21.9286	0.0476357	1.99e-56	-1.09252	-10.4181	0.104868	1.86e-13	-1.03405	-19.0194	0.0543681	6.47e-43	-0.0141872	-0.124786	0.113692	0.900812
rs11552219:28126834:C:T	6	28126834	ZKSCAN8	cg13025000	28129656	2822	ZNF192P1	Body	C	T	0.226891	0	T	0.326733	0	1	470.099	8.3e-103	898	5.85e-94	-1.21445	-21.9993	0.0552041	1.24e-56	-1.20342	-10.0687	0.119521	5.41e-13	-1.22958	-19.2021	0.0640334	2.23e-43	0.052763	0.401863	0.131296	0.688194
rs12147994:65751627:C:A	14	65751627	-	cg16818568	65749045	2582	-	-	C	A	0.263393	0.0588235	A	0.244444	0.108911	0	470	8.72e-103	1283	8.78e-94	-1.28657	-20.9469	0.0614207	1.55e-53	-1.38479	-11.333	0.122191	1.23e-14	-1.2684	-18.4814	0.0686313	1.53e-41	0.0292733	0.194783	0.150287	0.845751
rs6023498:53297520:T:C	20	53297520	-	cg03966425	53297269	251	-	-	C	T	0.204348	0.0336134	T	0.526042	0.049505	1	469.787	9.71e-103	1633	1.24e-93	-1.22794	-21.6405	0.0567427	1.39e-55	-1.3103	-12.2588	0.106886	8.74e-16	-1.19802	-17.8748	0.0670228	5.65e-40	0.0438189	0.360241	0.121638	0.719029
rs9517548:99674278:T:G	13	99674278	DOCK9	cg16648368	99676432	2154	DOCK9	Body	G	T	0.428571	0	T	0.336735	0.029703	1	469.501	1.12e-102	1509	1.33e-93	1.01252	21.6324	0.0468059	1.47e-55	1.13642	11.2114	0.101363	1.75e-14	0.996702	18.542	0.0537537	1.07e-41	0.309468	2.71746	0.113882	0.00712779
rs35332919:133519002:T:A	3	133519002	SRPRB	cg16414030	133502952	16050	-	-	T	A	0.285714	0	A	0.193878	0.029703	1	469.455	1.15e-102	1443	1.3e-93	1.31669	21.8995	0.0601241	2.42e-56	1.38982	9.41101	0.147681	4.2e-12	1.30134	19.5163	0.0666797	3.59e-44	0.222615	1.52744	0.145744	0.128157
rs1060093	10	13688051	PRPF18|AK055017|FRMD4A	cg24019337	13688030	21	FRMD4A	3'UTR	C	T	0.230435	0.0336134	T	0.30198	0	1	469.354	1.21e-102	1867	1.77e-93	1.26916	22.314	0.0568772	1.51e-57	1.48821	9.98434	0.149054	7.01e-13	1.20644	19.2267	0.0627481	1.93e-43	-0.00738178	-0.0505302	0.146087	0.959748
rs915397	1	91179007	BARHL2	cg07727346	91179007	0	BARHL2	Body	C	T	0.130252	0	T	0.0867347	0.029703	1	469.266	1.26e-102	1298	1.28e-93	1.72446	22.127	0.077935	5.27e-57	1.76918	13.4321	0.131713	3.59e-17	1.69824	16.9954	0.0999236	1.14e-37	0.0965439	0.55822	0.17295	0.577289
rs2242659	6	31601513	PRRC2A	cg27000659	31617530	16017	BAT3	Body	A	G	0.428571	0	G	0.618812	0	1	469.191	1.31e-102	3932	2.29e-93	0.943309	21.9102	0.0430534	2.26e-56	0.97371	12.7177	0.0765632	2.46e-16	0.935385	17.5343	0.0533461	4.36e-39	0.0989307	0.993849	0.099543	0.32144
rs9914666:68618689:T:G	17	68618689	-	cg02879143	68618551	138	-	-	T	G	0.0252101	0	G	0.123762	0	0	469.141	1.34e-102	1700	1.79e-93	-1.91324	-22.0356	0.0868252	9.72e-57	-1.92281	-11.2875	0.170349	1.4e-14	-1.90204	-18.486	0.102891	1.49e-41	-0.350827	-1.81319	0.193486	0.07123
rs6700824:247287601:G:A	1	247287601	ZNF124	cg21263208	247285935	1666	-	-	G	A	0.254237	0.00840336	A	0.32	0.00990099	1	468.976	1.46e-102	1820	2.08e-93	1.25089	21.435	0.0583575	5.59e-55	1.16439	10.5841	0.110013	1.13e-13	1.27788	18.8932	0.0676368	1.36e-42	-0.108036	-0.822887	0.131289	0.411506
rs1017378:52457202:T:A	19	52457202	BC014606	cg17406915	52456033	1169	-	-	T	A	0.163866	0	A	0.316832	0	1	468.893	1.52e-102	1964	2.34e-93	1.37218	22.0148	0.0623297	1.12e-56	1.31697	12.2783	0.10726	8.27e-16	1.37718	17.8364	0.0772121	7.11e-40	-0.22719	-1.58684	0.143171	0.114052
rs11074543:23150587:G:C	16	23150587	USP31	cg07916103	23130890	19697	USP31	Body	G	C	0.302521	0	C	0.168317	0	1	468.849	1.55e-102	968	1.18e-93	1.18935	22.0228	0.0540056	1.06e-56	1.25957	11.2353	0.112109	1.63e-14	1.14903	18.5099	0.0620765	1.29e-41	0.0543266	0.44012	0.123436	0.660303
rs370067	8	16043913	MSR1	cg02754572	16043912	1	MSR1	5'UTR	G	A	0.147059	0	A	0.287129	0	1	468.789	1.6e-102	2091	2.62e-93	1.51537	21.317	0.0710873	1.24e-54	1.6032	9.19249	0.174403	8.39e-12	1.50856	19.6032	0.0769548	2.17e-44	-0.107948	-0.665649	0.162169	0.506366
rs12462695	19	48304745	TPRX1	cg15198344	48304772	27	TPRX1	3'UTR	C	A	0.482906	0.0168067	A	0.218085	0.0693069	1	468.713	1.66e-102	1515	1.97e-93	-1.1988	-21.9526	0.0546085	1.7e-56	-1.47851	-11.8327	0.124952	2.91e-15	-1.14096	-18.1301	0.0629317	1.23e-40	-0.127341	-0.981781	0.129704	0.327338
rs34383371:124757991:T:C	11	124757991	ROBO4	cg02976475	124760873	2882	ROBO4	Body	T	C	0.135593	0.00840336	C	0.443878	0.029703	1	468.649	1.71e-102	1390	1.87e-93	1.23988	21.5138	0.0576319	3.28e-55	1.3439	10.5713	0.127127	1.17e-13	1.21373	18.8917	0.0642466	1.37e-42	-0.186049	-1.50627	0.123516	0.1335
rs11629114:60046869:A:G	14	60046869	-	cg02467435	60043578	3291	CCDC175	TSS200	A	G	0.298319	0	G	0.323232	0.019802	1	468.502	1.85e-102	1109	1.61e-93	-1.23988	-21.5712	0.0574785	2.22e-55	-1.27486	-10.3484	0.123193	2.3e-13	-1.23961	-19.0108	0.0652055	6.8e-43	-0.051017	-0.374559	0.136206	0.708367
rs12386863	8	23179226	LOXL2	cg12060669	23179283	57	LOXL2	Body	A	G	0.264706	0	G	0.331633	0.029703	1	468.421	1.92e-102	1792	2.7e-93	-1.28167	-22.7762	0.0562726	6.98e-59	-1.34649	-9.50694	0.141632	3.1e-12	-1.24414	-19.4432	0.0639882	5.49e-44	-0.0384035	-0.273979	0.140169	0.78437
rs7628991	3	196437936	CEP19|PIGX	cg16386036	196437942	6	CEP19|PIGX	5'UTR|TSS1500	T	C	0.350427	0.0168067	C	0.4	0.00990099	1	468.346	1.99e-102	1215	1.9e-93	-1.2298	-21.8175	0.0563676	4.21e-56	-1.23978	-12.1594	0.101961	1.15e-15	-1.23597	-17.9024	0.0690393	4.79e-40	0.000171653	0.00133902	0.128193	0.998933
rs3756663	5	33440306	TARS	cg03074968	33439820	486	TARS	TSS1500	C	A	0.24359	0.0168067	A	0.15	0.00990099	1	468.325	2.02e-102	1579	2.5e-93	-1.54195	-21.8585	0.0705426	3.2e-56	-1.52478	-9.73608	0.156612	1.51e-12	-1.54302	-19.327	0.0798374	1.08e-43	0.315181	1.89238	0.166553	0.0598165
rs452044:25363656:G:A	1	25363656	-	cg11857259	25363655	1	-	-	A	G	0.254237	0.00840336	G	0.346535	0	1	468.115	2.24e-102	1278	2.25e-93	-1.31603	-22.2901	0.0590411	1.77e-57	-1.30882	-11.1327	0.117566	2.2e-14	-1.31009	-18.552	0.0706169	1.01e-41	0.0272283	0.200543	0.135773	0.84125
rs968966:90223129:A:G	13	90223129	-	cg22053010	90217012	6117	LINC00353	TSS1500	A	G	0.44958	0	G	0.478947	0.0594059	1	468.105	2.25e-102	1410	2.49e-93	1.17623	21.7417	0.0541003	7.02e-56	1.06705	12.2804	0.0868905	8.23e-16	1.21401	17.8128	0.068154	8.19e-40	0.233433	2.01992	0.115566	0.0446619
rs9295391:170502825:G:A	6	170502825	-	cg21597487	170500638	2187	-	-	A	G	0.273504	0.0168067	G	0.573684	0.0594059	1	468.074	2.29e-102	1333	2.39e-93	1.13434	20.7605	0.0546397	5.57e-53	1.15472	12.3577	0.0934416	6.63e-16	1.13011	17.7584	0.063638	1.13e-39	-0.0371897	-0.298403	0.124629	0.765691
rs9840118	3	125818091	SLC41A3	cg24256027	125820726	2635	SLC41A3	TSS1500	G	A	0.457627	0.00840336	A	0.292929	0.019802	1	468.062	2.3e-102	1502	2.71e-93	1.2101	21.8383	0.0554119	3.66e-56	1.3007	10.5088	0.123773	1.41e-13	1.20149	18.9111	0.0635336	1.22e-42	-0.0181079	-0.129671	0.139646	0.896951
rs10754691	1	240254828	FMN2	cg17700903	240254876	48	FMN2	TSS1500	C	T	0.201681	0	T	0.242574	0	1	468.061	2.3e-102	1878	3.39e-93	1.43717	21.9048	0.0656095	2.34e-56	1.39217	6.3718	0.218489	9.58e-08	1.41343	20.6751	0.0683636	4.77e-47	0.241171	1.30489	0.18482	0.193357
rs9869029:183735286:C:G	3	183735286	ABCC5	cg05044414	183734942	344	ABCC5	5'UTR	G	C	0.470339	0.00840336	C	0.303191	0.0693069	1	467.996	2.38e-102	1202	2.24e-93	1.18857	21.4085	0.0555185	6.69e-55	1.12072	9.37602	0.11953	4.69e-12	1.22447	19.4958	0.0628071	4.05e-44	0.168779	1.36758	0.123414	0.172906
rs1566966:31881974:A:G	1	31881974	SERINC2	cg25342674	31881983	9	SERINC2	TSS1500	A	G	0.401709	0.0168067	G	0.494845	0.039604	1	467.622	2.87e-102	831	1.87e-93	-1.13644	-21.5322	0.0527785	2.89e-55	-1.025	-7.49165	0.13682	2.19e-09	-1.16969	-20.2854	0.0576616	4.34e-46	0.178483	1.43255	0.124591	0.153474
rs2076874:64153691:G:A	6	64153691	-	cg03326410	64151739	1952	-	-	A	G	0.377119	0.00840336	G	0.505102	0.029703	1	467.479	3.08e-102	775	1.87e-93	1.11185	21.7462	0.0511286	6.81e-56	1.0146	8.48877	0.119522	8.1e-11	1.13535	19.8852	0.0570952	4.28e-45	-0.058374	-0.486996	0.119865	0.626769
rs62214717:33954763:A:G	21	33954763	C21orf59|TCP10L	cg01572939	33954847	84	TCP10L	Body	A	G	0.0840336	0	G	0.029703	0	0	467.368	3.25e-102	1255	3.2e-93	-1.661	-22.2786	0.074556	1.91e-57	-1.59018	-11.0849	0.143454	2.54e-14	-1.7365	-18.5605	0.0935589	9.59e-42	0.0737484	0.468882	0.157286	0.639641
rs10142865:75555624:G:A	14	75555624	NEK9	cg08847533	75593920	38296	NEK9	TSS200	G	A	0.537815	0	A	0.366337	0	1	467.346	3.29e-102	828	2.14e-93	-1.1608	-21.8538	0.0531164	3.3e-56	-1.03393	-10.255	0.100822	3.06e-13	-1.20853	-19.031	0.0635032	6.05e-43	0.103265	0.894562	0.115436	0.372045
12:133274313:A:G	12	-	-	cg14575215	133316644	-	ANKLE2	Body	A	G	0.386555	0	G	0.178218	0	1	467.306	3.36e-102	1008	2.66e-93	-1.18699	-21.3826	0.0555117	7.97e-55	-1.10061	-12.999	0.0846689	1.14e-16	-1.21313	-17.2723	0.0702354	2.12e-38	0.126794	1.09803	0.115474	0.27345
rs4646085:15825411:A:T	1	15825411	CASP9	cg05660106	15850417	25006	CASP9	Body	A	T	0.173729	0.00840336	T	0.336634	0	1	467.282	3.4e-102	1528	4.07e-93	-1.33682	-21.8909	0.0610673	2.57e-56	-1.55287	-10.9134	0.14229	4.21e-14	-1.29366	-18.6595	0.0693299	5.35e-42	0.149696	1.01282	0.147801	0.312313
rs4358508	5	149531832	PDGFRB	cg02788515	149537495	5663	-	-	A	G	0.0882353	0	G	0.346535	0	1	467.203	3.53e-102	1360	3.77e-93	1.24405	22.479	0.0553429	5.02e-58	1.02077	9.18297	0.111159	8.65e-12	1.32711	19.5672	0.0678231	2.68e-44	-0.0690766	-0.585008	0.118078	0.55917
rs146705346:111323667:T:C	13	-	-	cg19507889	111315946	-	CARS2	Body	C	T	0.109244	0	T	0.336634	0	1	467.194	3.55e-102	1999	5.57e-93	1.30705	21.847	0.0598273	3.45e-56	1.28587	8.10761	0.1586	2.83e-10	1.31397	20.0365	0.0655786	1.8e-45	-0.0649817	-0.45448	0.14298	0.649953
rs7094698	10	3183747	PITRM1|PITRM1-AS1	cg22917664	3183825	78	PITRM1-AS1|PITRM1	Body	G	A	0.319328	0	A	0.267327	0	1	467.078	3.76e-102	1816	5.36e-93	0.845758	21.9186	0.0385864	2.13e-56	0.922976	10.3593	0.0890963	2.22e-13	0.81867	18.9674	0.0431619	8.77e-43	0.00709865	0.0796321	0.0891432	0.936606
rs6756575:43528519:C:G	2	43528519	THADA	cg08715262	43528484	35	THADA	Body	C	G	0.165254	0.00840336	G	0.355	0.00990099	1	466.888	4.14e-102	1725	5.6e-93	1.37231	22.1589	0.0619304	4.25e-57	1.27671	9.65783	0.132194	1.93e-12	1.38365	19.3291	0.0715837	1.06e-43	0.0695312	0.526061	0.132173	0.599401
rs201549784:103851301:T:C	7	-	-	cg18294158	103849187	-	ORC5L	TSS1500	T	C	0.289916	0	C	0.630208	0.049505	1	466.677	4.6e-102	1987	7.17e-93	1.08449	21.1845	0.0511926	3.07e-54	0.953111	9.61606	0.0991166	2.2e-12	1.14626	19.3445	0.0592554	9.73e-44	-0.0640893	-0.623201	0.102839	0.533829
rs972418:120373139:G:A	6	120373139	-	cg16837545	120377415	4276	-	-	A	G	0.487288	0.00840336	G	0.44	0.00990099	1	466.553	4.89e-102	1229	4.72e-93	1.18074	21.7639	0.0542522	6.04e-56	1.15091	12.3408	0.0932601	6.95e-16	1.17878	17.7273	0.0664949	1.37e-39	0.0492918	0.401644	0.122725	0.688354
12:132484803:A:G	12	-	-	cg06813297	132537251	-	EP400	Body	A	G	0.453782	0	G	0.125	0.00990099	1	466.529	4.95e-102	894	3.47e-93	1.23412	21.9347	0.0562634	1.91e-56	1.1682	10.8506	0.107662	5.08e-14	1.25978	18.676	0.0674546	4.86e-42	-0.226015	-2.05665	0.109894	0.0409556
rs11097019	4	40266986	-	cg25243082	40267141	155	-	-	C	A	0.333333	0.0168067	A	0.284946	0.0792079	1	466.272	5.63e-102	1483	6.55e-93	-1.22773	-22.0891	0.0555809	6.78e-57	-1.22298	-9.06097	0.134972	1.28e-11	-1.20562	-19.6003	0.0615104	2.21e-44	0.0957195	0.703458	0.13607	0.48255
rs751572	15	42679789	CAPN3	cg18814616	42656991	22798	CAPN3	Body	T	C	0.147059	0	C	0.450495	0	1	465.925	6.69e-102	1479	7.77e-93	-1.0731	-22.2479	0.048234	2.34e-57	-0.975783	-9.8258	0.0993083	1.15e-12	-1.1055	-19.2192	0.0575207	2.02e-43	-0.00961567	-0.101345	0.0948809	0.919374
12:14956932:G:C	12	-	-	cg23932063	14956902	-	WBP11|C12orf60	TSS1500|5'UTR	C	G	0.384615	0.0168067	G	0.35	0.00990099	1	465.9	6.78e-102	1005	5.35e-93	1.29584	21.8842	0.0592137	2.69e-56	1.3756	8.5564	0.160769	6.5e-11	1.2642	19.8164	0.0637957	6.36e-45	-0.215584	-1.41129	0.152757	0.159639
rs6061349:60336002:T:C	20	60336002	CDH4	cg05038287	60334931	1071	CDH4	Body	T	C	0.352941	0	C	0.467742	0.0792079	1	465.88	6.85e-102	1565	8.41e-93	-1.13665	-21.2875	0.0533951	1.52e-54	-1.0602	-9.53507	0.11119	2.84e-12	-1.17546	-19.3639	0.0607037	8.69e-44	0.148322	1.26686	0.117078	0.206608
rs7094698	10	3183747	PITRM1|PITRM1-AS1	cg23440456	3183578	169	PITRM1-AS1|PITRM1	TSS1500|Body	G	A	0.319328	0	A	0.267327	0	1	465.73	7.38e-102	1812	1.05e-92	1.0047	22.0712	0.0455207	7.65e-57	1.10195	11.153	0.098803	2.08e-14	0.963679	18.4754	0.0521601	1.59e-41	0.0976721	0.928313	0.105215	0.354311
rs12149160:11439303:G:T	16	11439303	RMI2	cg27226511	11439302	1	C16orf75	TSS200	G	T	0.550847	0.00840336	T	0.295699	0.0792079	1	465.667	7.62e-102	1818	1.09e-92	-1.18826	-21.6871	0.0547912	1.01e-55	-1.24075	-12.1118	0.102442	1.32e-15	-1.16829	-17.8598	0.0654145	6.18e-40	-0.0949897	-0.786589	0.120762	0.432409
rs10941251	5	35616001	SPEF2	cg07326720	35614133	1868	-	-	G	A	0.209402	0.0168067	A	0.405941	0	1	465.658	7.65e-102	1373	8.25e-93	1.33651	22.0648	0.060572	7.99e-57	1.28334	9.95661	0.128894	7.64e-13	1.3534	19.1448	0.0706931	3.11e-43	-0.00154806	-0.0116075	0.133367	0.99075
rs1452681	4	86705664	ARHGAP24	cg14852227	86705640	24	ARHGAP24	Body|5'UTR	C	T	0.313559	0.00840336	T	0.12	0.00990099	1	465.498	8.29e-102	1424	9.26e-93	1.36124	21.4284	0.0635249	5.84e-55	1.28737	6.82776	0.18855	2.05e-08	1.36936	20.4665	0.0669072	1.55e-46	0.0496226	0.341284	0.1454	0.733231
rs35332919:133519002:T:A	3	133519002	SRPRB	cg17952877	133502677	16325	SRPRB	TSS200	T	A	0.285714	0	A	0.193878	0.029703	1	465.4	8.7e-102	1442	9.85e-93	1.34485	21.7497	0.0618329	6.65e-56	1.39902	8.7994	0.15899	2.96e-11	1.33907	19.697	0.0679834	1.27e-44	0.16409	1.08339	0.15146	0.279878
rs12671113:1965255:G:A	7	1965255	MAD1L1	cg03075889	1976457	11202	MAD1L1	Body	G	A	0.42437	0	A	0.125	0.00990099	1	465.339	8.97e-102	1143	8.05e-93	1.2978	22.5565	0.0575357	3e-58	1.42101	10.4472	0.136018	1.7e-13	1.23591	18.8731	0.0654853	1.52e-42	-0.0472555	-0.371684	0.127139	0.710503
12:57653582:A:C	12	-	-	cg03881539	57644775	-	STAC3	5'UTR|1stExon|Body	A	C	0.233051	0.00840336	C	0.183168	0	1	465.333	9e-102	798	5.64e-93	1.32433	21.1691	0.0625597	3.41e-54	1.27918	7.57461	0.168877	1.66e-09	1.34268	20.198	0.0664759	7.15e-46	0.206946	1.32877	0.155743	0.185367
rs6089828	20	61668998	LOC100144597|LINC00029|LOC63930	cg09012602	61667737	1261	LINC00029|LOC63930	Body	T	C	0.419492	0.00840336	C	0.410891	0	1	465.249	9.38e-102	1425	1.05e-92	1.06566	21.5735	0.0493968	2.19e-55	1.15189	11.191	0.10293	1.86e-14	1.05713	18.4394	0.0573299	1.96e-41	-0.0987195	-0.859153	0.114903	0.391236
rs2747431:29648564:C:T	6	29648564	-	cg15570656	29648628	64	-	-	C	T	0.260504	0	T	0.217822	0	1	465.091	1.02e-101	3554	1.78e-92	1.38716	21.4815	0.0645745	4.08e-55	1.57221	10.3639	0.1517	2.19e-13	1.36523	18.9125	0.0721869	1.21e-42	0.0408811	0.255232	0.160172	0.798794
rs338166	12	108532509	WSCD2	cg19815570	108523198	9311	WSCD2	TSS200	C	T	0.529412	0	T	0.371287	0	1	465.065	1.03e-101	1482	1.2e-92	-1.21754	-22.092	0.055112	6.65e-57	-1.31736	-6.85986	0.192039	1.84e-08	-1.1779	-20.4452	0.0576123	1.75e-46	0.00629147	0.0433368	0.145176	0.965474
rs1332018:110282972:G:T	1	110282972	GSTM3	cg02880629	110283275	303	GSTM3	5'UTR|Body	T	G	0.397436	0.0168067	G	0.21	0.00990099	1	464.942	1.09e-101	1002	8.61e-93	-1.15554	-21.4685	0.0538247	4.45e-55	-1.18434	-8.40937	0.140836	1.05e-10	-1.15161	-19.8551	0.0580008	5.09e-45	-0.00192197	-0.0150856	0.127405	0.987978
rs2306626:38156343:G:A	1	38156343	CDCA8|C1orf109	cg24088508	38156462	119	C1orf109	TSS1500	G	A	0.205882	0	A	0.313131	0.019802	1	464.815	1.17e-101	1079	9.88e-93	-1.38245	-21.8747	0.0631985	2.87e-56	-1.31041	-9.53565	0.137422	2.84e-12	-1.40254	-19.3361	0.0725345	1.02e-43	0.0431224	0.30226	0.142667	0.762753
rs9899026:49400423:G:C	17	49400423	-	cg12645084	49440895	40472	-	-	G	C	0.0714286	0	C	0.227723	0	1	464.71	1.23e-101	1215	1.17e-92	-1.20999	-22.5196	0.0537307	3.83e-58	-1.1683	-9.71763	0.120224	1.6e-12	-1.2073	-19.2426	0.0627409	1.76e-43	-0.0668605	-0.578368	0.115602	0.563635
12:125237521:G:A	12	-	-	cg07516744	125237535	-	-	-	G	A	0.0840336	0	A	0.0408163	0.029703	0	464.559	1.33e-101	1454	1.51e-92	-1.79873	-20.4311	0.0880389	5.36e-52	-1.86817	-14.3076	0.130572	3.71e-18	-1.78598	-16.1199	0.110794	2.42e-35	-0.012913	-0.0660667	0.195454	0.947388
rs4550451:4472609:T:C	16	4472609	-	cg01793945	4420291	52318	CORO7	Body	C	T	0.218487	0	T	0.316832	0	1	464.396	1.44e-101	1447	1.63e-92	-1.13345	-21.2521	0.0533338	1.94e-54	-1.01902	-11.4573	0.0889409	8.55e-15	-1.19422	-18.2518	0.0654301	5.97e-41	-0.0976092	-0.825332	0.118267	0.41012
rs76823226:47089077:C:T	18	-	-	cg25416605	47089077	-	LIPG	Body	C	T	0.362069	0.0252101	T	0.10101	0.019802	1	464.337	1.48e-101	1559	1.81e-92	1.28054	21.3567	0.0599598	9.51e-55	1.26778	11.3745	0.111457	1.09e-14	1.29189	18.3018	0.0705881	4.44e-41	-0.0017307	-0.0136997	0.126331	0.989083
rs7934006:75994448:T:A	11	75994448	-	cg00329201	75994373	75	-	-	T	A	0.610619	0.0504202	A	0.297872	0.0693069	1	464.012	1.74e-101	1153	1.58e-92	1.11465	21.5323	0.0517664	2.89e-55	1.20899	11.9443	0.101219	2.12e-15	1.08279	17.9261	0.0604028	4.16e-40	0.183685	1.61708	0.11359	0.107362
rs1519659:101088092:G:A	2	101088092	NMS	cg24450136	101086807	1285	NMS	TSS200	G	A	0.168067	0	A	0.480198	0	1	463.938	1.81e-101	1376	1.95e-92	1.2759	22.2857	0.0572517	1.82e-57	1.51078	10.1872	0.148303	3.76e-13	1.21943	18.9779	0.0642554	8.25e-43	-0.0797437	-0.580045	0.137479	0.562506
rs1156533:30065149:A:G	6	30065149	-	cg00233257	30063768	1381	-	-	A	G	0.294118	0	G	0.539604	0	1	463.818	1.92e-101	3577	3.36e-92	-1.03792	-21.8089	0.0475913	4.46e-56	-0.989515	-6.83181	0.144839	2.02e-08	-1.03299	-20.4241	0.0505769	1.97e-46	0.125253	1.0798	0.115997	0.281469
12:32737360:G:A	12	-	-	cg07612104	32735175	-	FGD4	5'UTR|Body	A	G	0.576271	0.00840336	G	0.275	0.00990099	1	463.763	1.97e-101	1871	2.9e-92	1.02215	22.154	0.0461384	4.39e-57	1.07176	10.5037	0.102037	1.44e-13	1.006	18.7999	0.0535111	2.34e-42	0.0152622	0.159723	0.0955542	0.873253
GA029686	14	-	-	cg19855227	23451711	-	JUB	1stExon|5'UTR	G	A	0.262931	0.0252101	A	0.336957	0.0891089	1	463.684	2.05e-101	1524	2.46e-92	-1.33535	-21.2933	0.0627124	1.46e-54	-1.37186	-13.1661	0.104196	7.3e-17	-1.32887	-17.0393	0.0779885	8.7e-38	-0.179897	-1.26559	0.142145	0.207063
rs3765606:29975950:C:T	6	29975950	HLA-G|ZNRD1-AS1|HLA-J|HLA-H	cg12633154	30039435	63485	RNF39	Body	C	T	0.144068	0.00840336	T	0.267327	0	1	463.534	2.21e-101	3638	3.87e-92	-1.32161	-20.9851	0.0629782	1.2e-53	-1.26512	-12.618	0.100263	3.23e-16	-1.37192	-17.4448	0.0786437	7.48e-39	0.0395422	0.282943	0.139753	0.7775
rs2434772	5	20616080	AK093362	cg14826382	20616039	41	-	-	C	T	0.470588	0	T	0.262376	0	1	463.165	2.66e-101	1050	2.19e-92	-1.22586	-21.5266	0.0569465	3e-55	-1.20504	-8.33503	0.144575	1.34e-10	-1.20187	-19.8417	0.0605731	5.5e-45	0.0737383	0.534282	0.138014	0.593711
rs2235795:19595137:C:T	1	19595137	AKR7L	cg03985478	19596472	1335	AKR7L	Body	T	C	0.297297	0.0672269	C	0.520619	0.039604	1	462.894	3.05e-101	1541	3.68e-92	1.32347	21.8167	0.0606635	4.23e-56	1.62459	10.3228	0.157379	2.48e-13	1.27328	18.8768	0.0674519	1.49e-42	0.0857349	0.543443	0.157762	0.587401
rs9555288:107519090:A:G	13	107519090	-	cg08055508	107519535	445	-	-	G	A	0.186441	0.00840336	A	0.419192	0.019802	1	462.879	3.07e-101	1515	3.65e-92	-1.18988	-22.0424	0.0539813	9.28e-57	-1.05663	-8.66069	0.122003	4.63e-11	-1.22374	-19.6944	0.0621362	1.28e-44	-0.0463163	-0.376401	0.12305	0.706999
rs236349	6	36820565	PPIL1	cg07544796	36817048	3517	-	-	G	A	0.325472	0.109244	A	0.257576	0.019802	0	462.747	3.28e-101	1420	3.66e-92	1.16097	21.6476	0.0536304	1.32e-55	1.31906	12.4852	0.10565	4.66e-16	1.12531	17.5176	0.0642385	4.82e-39	0.0698715	0.555116	0.125868	0.579406
rs12430267:108102949:T:C	13	108102949	FAM155A	cg17271006	108103030	81	FAM155A	Body	T	C	0.323529	0	C	0.065	0.00990099	1	462.558	3.61e-101	1609	4.55e-92	-1.28179	-21.2352	0.0603616	2.17e-54	-1.28905	-8.94873	0.144049	1.83e-11	-1.29513	-19.557	0.0662232	2.84e-44	0.194296	1.41948	0.136878	0.157241
rs35332919:133519002:T:A	3	133519002	SRPRB	cg08048268	133502702	16300	-	-	T	A	0.285714	0	A	0.193878	0.029703	1	462.524	3.67e-101	1442	4.15e-92	1.32232	21.4425	0.0616679	5.31e-55	1.38715	8.71029	0.159254	3.95e-11	1.31417	19.6636	0.066833	1.53e-44	0.276651	1.84291	0.150116	0.0667514
rs4547575:134476968:T:C	2	134476968	-	cg09446806	134477298	330	-	-	C	T	0.324561	0.0420168	T	0.163366	0	1	462.487	3.73e-101	1625	4.76e-92	1.26611	21.1987	0.0597257	2.78e-54	1.26099	10.7487	0.117316	6.88e-14	1.28004	18.6267	0.068721	6.49e-42	-0.107379	-0.777116	0.138176	0.437965
rs7770253:139012386:C:G	6	139012386	FLJ46906	cg18136963	139013146	760	-	-	G	C	0.586207	0.0252101	C	0.209184	0.029703	1	462.358	3.98e-101	1334	4.17e-92	-1.16815	-21.391	0.0546096	7.53e-55	-1.26833	-9.00204	0.140893	1.54e-11	-1.17012	-19.5274	0.059922	3.37e-44	0.00357591	0.0313675	0.114001	0.975006
rs35624053:13798448:CACAGTCATCAGTTTATTGTTAA:C	20	13798449	NDUFAF5	cg16914870	13798538	89	NDUFAF5	3'UTR|Body	CACAGTCATCAGTTTATTGTTAA	C	0.415254	0.00840336	C	0.143564	0	1	462.289	4.12e-101	1100	3.56e-92	-1.28858	-21.7244	0.0593151	7.89e-56	-1.40124	-10.5072	0.13336	1.42e-13	-1.26538	-18.7587	0.0674558	2.99e-42	-0.275924	-2.19397	0.125765	0.0293346
rs62056922:43787563:C:G	17	43787563	CRHR1	cg18815117	43698604	88959	MGC57346-CRHR1|MGC57346	TSS1500|Body|5'UTR	C	G	0.222689	0	G	0.0454545	0.019802	0	462.239	4.23e-101	1286	4.27e-92	1.62048	21.9497	0.0738272	1.73e-56	1.61843	9.82284	0.164762	1.16e-12	1.60657	19.1246	0.0840055	3.5e-43	0.0186199	0.114425	0.162726	0.90901
rs8140077	22	43164369	-	cg03207265	43164543	174	-	-	G	A	0.370536	0.0588235	A	0.483871	0.0792079	1	462.024	4.71e-101	1605	5.93e-92	1.06578	21.1648	0.0503565	3.51e-54	1.00646	10.3277	0.097452	2.45e-13	1.07919	18.851	0.0572481	1.74e-42	0.0513908	0.417858	0.122986	0.676478
rs2414857:65128650:C:T	15	65128650	-	cg19419914	65128184	466	-	-	C	T	0.563025	0	T	0.40099	0	1	461.995	4.78e-101	732	2.74e-92	-1.16453	-21.7171	0.0536229	8.29e-56	-1.33481	-9.8508	0.135503	1.06e-12	-1.14539	-19.1038	0.0599562	3.95e-43	0.0343826	0.265981	0.129267	0.790515
rs4952148:30777908:T:G	2	30777908	LCLAT1	cg17749961	30669863	108045	LCLAT1	TSS1500	T	G	0.235294	0	G	0.19697	0.019802	1	461.877	5.07e-101	1575	6.26e-92	-1.50282	-21.3546	0.0703744	9.64e-55	-1.60473	-12.2171	0.131352	9.82e-16	-1.4984	-17.6811	0.0847462	1.8e-39	-0.121207	-0.748271	0.161983	0.455134
rs202016:13301043:G:A	6	13301043	TBC1D7	cg16875942	13301388	345	-	-	G	A	0.264706	0	A	0.410891	0	1	461.857	5.12e-101	1299	5.22e-92	-1.14615	-22.3573	0.0512653	1.13e-57	-1.08762	-10.1786	0.106853	3.86e-13	-1.16389	-18.9276	0.0614919	1.11e-42	0.00575174	0.0505165	0.113859	0.959759
rs34002958:43529399:A:G	21	43529399	UMODL1|C21orf128	cg14840615	43528244	1155	UMODL1-AS1|UMODL1	Body	A	G	0.189076	0	G	0.14	0.00990099	1	461.847	5.14e-101	2265	8.99e-92	-1.42719	-21.8012	0.0654635	4.7e-56	-1.26372	-10.6096	0.119111	1.04e-13	-1.45806	-18.6891	0.0780162	4.49e-42	0.102382	0.666618	0.153585	0.505748
rs2853830:30416824:A:G	21	30416824	USP16	cg06378466	30360147	56677	LTN1	Body	A	G	0.47479	0	G	0.195	0.00990099	1	461.747	5.41e-101	1074	4.56e-92	-1.02674	-20.2932	0.0505953	1.39e-51	-1.29694	-14.6219	0.0886983	1.68e-18	-0.961676	-15.7463	0.061073	2.44e-34	-0.165762	-1.6071	0.103144	0.109536
rs10008275:147254969:G:C	4	147254969	SLC10A7	cg21833554	147255130	161	SLC10A7	Body	G	C	0.235294	0	C	0.316832	0	1	461.54	5.99e-101	1211	5.7e-92	1.24598	21.8897	0.0569211	2.59e-56	1.15884	10.4835	0.110539	1.53e-13	1.26922	18.752	0.0676847	3.11e-42	-0.00969627	-0.0754878	0.128448	0.939898
rs3887341	3	109111132	-	cg12534199	109117978	6846	-	-	C	T	0.362832	0.0504202	T	0.176768	0.019802	1	461.517	6.06e-101	1123	5.34e-92	1.30619	21.3006	0.0613216	1.39e-54	1.3793	12.4102	0.111143	5.73e-16	1.27618	17.5358	0.0727756	4.32e-39	-0.121278	-0.867308	0.139833	0.386763
rs4570386:226270779:G:A	1	226270779	BC032899	cg00053851	226270442	337	-	-	G	A	0.349138	0.0252101	A	0.222222	0.019802	1	461.5	6.12e-101	1142	5.48e-92	1.33294	21.0082	0.0634485	1.02e-53	1.27762	9.12478	0.140017	1.04e-11	1.36883	19.4484	0.0703828	5.32e-44	-0.162019	-1.10523	0.146594	0.270326
rs2293011	19	49955016	PIH1D1|ALDH16A1	cg14106819	49955211	195	ALDH16A1|PIH1D1	TSS1500|TSS200	T	G	0.201681	0	G	0.371287	0	1	461.435	6.32e-101	1040	5.16e-92	1.2673	20.5886	0.0615535	1.81e-52	1.54393	13.0846	0.117996	9.08e-17	1.18823	17.0361	0.069748	8.87e-38	-0.233302	-1.63336	0.142835	0.103891
rs10741658:14924736:T:C	11	14924736	-	cg16394018	14927549	2813	-	-	C	T	0.436975	0	T	0.449495	0.019802	1	461.433	6.33e-101	835	4.15e-92	1.01748	21.7491	0.0467827	6.68e-56	1.00158	10.7256	0.0933816	7.37e-14	1.03854	18.6116	0.0558007	7.1e-42	0.105309	0.975418	0.107963	0.330475
rs3787279:40711386:A:C	20	40711386	PTPRT	cg25760848	40711449	63	PTPRT	Body	A	C	0.294872	0.0168067	C	0.143564	0	1	461.394	6.45e-101	1480	7.49e-92	-1.0116	-21.1381	0.0478566	4.21e-54	-1.01791	-10.6912	0.0952103	8.17e-14	-1.01808	-18.6304	0.0546462	6.35e-42	0.00882743	0.0816159	0.108158	0.93503
rs202183038:29994065:A:AC	6	29994066	ZNRD1-AS1	cg15877520	30039376	45310	RNF39	Body	A	AC	0.0882353	0	AC	0.226804	0.039604	1	461.345	6.61e-101	3638	1.16e-91	-1.48525	-21.6132	0.0687193	1.67e-55	-1.40136	-9.97549	0.14048	7.21e-13	-1.54236	-19.0219	0.0810833	6.38e-43	-0.163867	-1.09238	0.15001	0.275919
rs12191722	6	168308353	MLLT4	cg02211033	168308873	520	MLLT4	Body	T	C	0.319328	0	C	0.242424	0.019802	1	461.287	6.81e-101	1309	6.99e-92	-1.21708	-21.6318	0.0562637	1.47e-55	-1.27728	-9.73346	0.131225	1.53e-12	-1.19678	-19.1454	0.0625101	3.1e-43	0.107556	0.774549	0.138863	0.439477
rs141274484:167038320:TC:T	2	167038321	BC051759	cg06297350	167038158	163	LOC101929680	Body	T	TC	0.42437	0	TC	0.20202	0.019802	1	461.257	6.91e-101	1358	7.36e-92	-1.20803	-21.7328	0.0555854	7.45e-56	-1.23744	-9.9705	0.12411	7.32e-13	-1.2096	-19.0222	0.0635889	6.36e-43	-0.1161	-0.947868	0.122485	0.344286
rs12719700:155025408:C:T	7	155025408	AX746871	cg08570118	155025533	125	-	-	C	T	0.58547	0.0168067	T	0.356383	0.0693069	1	460.982	7.93e-101	1536	9.56e-92	-1.14884	-21.9083	0.0524387	2.28e-56	-1.14407	-11.8456	0.0965821	2.8e-15	-1.14577	-17.9071	0.063984	4.66e-40	0.0324617	0.280852	0.115583	0.779101
rs4985360	16	74783398	FA2H	cg05940001	74783523	125	FA2H	Body	A	G	0.347826	0.0336134	G	0.265625	0.049505	1	460.958	8.02e-101	1289	8.12e-92	1.07292	20.8515	0.0514551	2.98e-53	0.972696	6.84168	0.142172	1.95e-08	1.10043	20.3506	0.0540736	3e-46	-0.238283	-1.80994	0.131652	0.0717344
rs16848132:174213657:G:A	3	174213657	NAALADL2	cg12999120	174213955	298	-	-	G	A	0.390756	0	A	0.316327	0.029703	1	460.726	9.01e-101	1474	1.04e-91	-1.25035	-21.6227	0.0578259	1.57e-55	-1.1257	-9.17373	0.122709	8.91e-12	-1.3005	-19.4054	0.0670176	6.83e-44	-0.0444143	-0.336761	0.131887	0.736634
rs140696	3	129152089	MBD4	cg16516295	129147846	4243	C3orf25	TSS1500	G	A	0.10084	0	A	0.21	0.00990099	1	460.642	9.39e-101	916	6.75e-92	1.39472	22.1647	0.0629253	4.09e-57	1.58382	12.3921	0.127809	6.03e-16	1.31932	17.5236	0.075288	4.65e-39	0.22563	1.45264	0.155323	0.147815
rs12855847:97681230:C:T	13	97681230	-	cg09255550	97681236	6	-	-	C	T	0.403361	0	T	0.113861	0	1	460.549	9.84e-101	962	7.43e-92	-1.29633	-21.5068	0.0602755	3.43e-55	-1.3666	-10.0123	0.136492	6.43e-13	-1.28069	-18.9816	0.0674699	8.07e-43	-0.126691	-0.961762	0.131728	0.337275
rs2280552:1976263:C:T	7	1976263	MAD1L1	cg06950937	1976263	0	MAD1L1	Body	C	T	0.340708	0.0504202	T	0.610526	0.0594059	1	460.481	1.02e-100	1143	9.13e-92	1.14008	22.2772	0.0511771	1.93e-57	1.31311	9.50764	0.138111	3.1e-12	1.08679	19.2376	0.056493	1.81e-43	0.142756	1.09787	0.13003	0.273519
rs9306336:39873470:A:T	22	39873470	MGAT3	cg21428856	39873629	159	MGAT3-AS1|MGAT3	TSS1500|5'UTR	T	A	0.513514	0.0672269	A	0.215054	0.0792079	1	460.383	1.07e-100	1047	8.79e-92	1.17934	21.973	0.0536722	1.48e-56	1.19484	11.1535	0.107127	2.07e-14	1.17119	18.3299	0.0638951	3.76e-41	0.0939007	0.838744	0.111954	0.402567
rs112168048:77411387:AGGCTGCT:A	15	77411388	PEAK1	cg26096415	77411497	109	PEAK1	Body	AGGCTGCT	A	0.369748	0	A	0.133663	0	1	460.333	1.1e-100	830	7.14e-92	-1.34543	-21.724	0.0619327	7.91e-56	-1.57908	-10.3376	0.152751	2.38e-13	-1.28231	-18.8007	0.0682052	2.33e-42	-0.00215719	-0.0137289	0.157127	0.989059
rs936266	3	108125614	MYH15	cg03329597	108125523	91	MYH15	Body	C	T	0.286325	0.0168067	T	0.106061	0.019802	1	460.181	1.18e-100	1268	1.18e-91	-1.45171	-21.645	0.0670693	1.35e-55	-1.48197	-11.2558	0.131663	1.54e-14	-1.44861	-18.2616	0.079325	5.63e-41	-0.323497	-2.18076	0.148341	0.0303118
rs6832685:139840460:C:T	4	139840460	-	cg24019078	139840467	7	-	-	T	C	0.421053	0.0420168	C	0.489474	0.0594059	1	460.13	1.21e-100	1221	1.16e-91	1.09154	21.8211	0.0500225	4.11e-56	1.17975	11.5906	0.101785	5.82e-15	1.06577	18.0496	0.0590469	1.99e-40	0.0994561	0.834738	0.119147	0.404814
rs4883241	12	9493282	DQ575612	cg15773624	9493259	23	-	-	C	T	0.394958	0	T	0.178218	0	1	460.075	1.25e-100	1473	1.44e-91	-1.19824	-21.4164	0.0559498	6.34e-55	-1.20683	-8.75297	0.137877	3.44e-11	-1.2059	-19.5821	0.0615814	2.45e-44	0.056659	0.448442	0.126346	0.654297
rs67144300:33026697:T:G	6	33026697	-	cg11437465	33036958	10261	HLA-DPA1	Body	T	G	0.161017	0.00840336	G	0.475	0.00990099	1	460.063	1.26e-100	4257	2.2e-91	1.28097	22.1048	0.0579498	6.11e-57	1.21664	11.1156	0.109453	2.32e-14	1.30929	18.3441	0.0713738	3.45e-41	0.0819901	0.724534	0.113162	0.469544
rs4465702:29219515:C:G	19	29219515	BC068609	cg04546413	29218101	1414	-	-	G	C	0.521368	0.0168067	C	0.411458	0.049505	1	459.986	1.3e-100	1744	1.79e-91	1.21199	21.7155	0.0558122	8.38e-56	1.38484	10.0726	0.137485	5.34e-13	1.16668	18.9348	0.0616155	1.06e-42	-0.085303	-0.612892	0.139181	0.540611
rs11311590:145526080:TC:T	3	145526081	-	cg03514530	145525915	166	-	-	T	TC	0.457265	0.0168067	TC	0.412371	0.039604	1	459.738	1.48e-100	1562	1.81e-91	-1.13664	-22.1478	0.0513205	4.58e-57	-1.18354	-10.2039	0.11599	3.57e-13	-1.13081	-18.8579	0.0599648	1.67e-42	-0.00413584	-0.0348676	0.118615	0.972218
rs7918809:103580016:A:G	10	103580016	MGEA5|LOC100289509	cg07266855	103519268	60748	-	-	G	A	0.40678	0.00840336	A	0.425743	0	1	459.551	1.62e-100	608	7.74e-92	1.22556	21.3409	0.0574278	1.06e-54	1.1432	7.15681	0.159736	6.74e-09	1.24948	20.2072	0.0618336	6.78e-46	-0.0124423	-0.086026	0.144634	0.931528
rs472959	5	172324558	ERGIC1	cg13582457	172324773	215	ERGIC1	Body	G	A	0.5	0	A	0.485149	0	1	459.523	1.64e-100	1522	1.96e-91	1.09671	21.1892	0.051758	2.97e-54	1.0119	8.06873	0.12541	3.21e-10	1.12504	19.86	0.0566486	4.95e-45	-0.00919431	-0.074402	0.123576	0.940761
rs7496544:39651534:G:A	15	39651534	-	cg21478052	39652333	799	-	-	A	G	0.440171	0.0168067	G	0.30198	0	1	459.459	1.7e-100	1490	1.98e-91	-1.16506	-20.5028	0.0568245	3.27e-52	-1.07354	-6.8653	0.156372	1.8e-08	-1.20442	-20.3058	0.0593138	3.87e-46	0.0565803	0.413125	0.136957	0.679936
rs4073679:79574434:C:T	4	79574434	LOC100505702	cg27472221	79574981	547	-	-	T	C	0.243697	0	C	0.454082	0.029703	1	459.303	1.84e-100	1382	1.99e-91	-1.23837	-22.0884	0.0560643	6.82e-57	-1.3315	-10.4065	0.127948	1.93e-13	-1.19824	-18.7352	0.0639568	3.43e-42	-0.172594	-1.29828	0.13294	0.195614
rs12568116:111795480:C:A	1	111795480	-	cg02989555	111780940	14540	CHI3L2	Body	A	C	0.512605	0	C	0.450495	0	1	459.268	1.87e-100	1765	2.59e-91	-0.924901	-21.2325	0.0435606	2.21e-54	-0.967697	-10.5956	0.0913297	1.09e-13	-0.921951	-18.6279	0.0494929	6.45e-42	0.137222	1.28118	0.107106	0.201542
rs3772896:81751968:C:T	3	81751968	GBE1	cg07356753	81810745	58777	GBE1	5'UTR|1stExon	C	T	0.358974	0.0168067	T	0.475	0.00990099	1	459.196	1.94e-100	718	1.09e-91	-1.1698	-21.7095	0.0538844	8.72e-56	-1.06253	-9.69217	0.109628	1.74e-12	-1.21357	-19.1117	0.0634988	3.77e-43	0.112363	0.952749	0.117936	0.341813
rs3851223:111376532:C:T	6	111376532	-	cg18600179	111378403	1871	-	-	C	T	0.432773	0	T	0.442708	0.049505	1	459.036	2.1e-100	1069	1.76e-91	1.24376	21.4809	0.0579005	4.09e-55	1.14154	7.8125	0.146118	7.51e-10	1.25953	19.95	0.0631345	2.95e-45	-0.159317	-1.16074	0.137256	0.247067
rs1042073:46484964:G:A	3	46484964	LTF	cg21787089	46484250	714	LTF	Body	G	A	0.252212	0.0504202	A	0.413978	0.0792079	1	458.994	2.14e-100	1376	2.31e-91	1.23258	21.6238	0.0570011	1.56e-55	1.10968	8.9688	0.123727	1.72e-11	1.23949	19.4565	0.0637058	5.08e-44	-0.00366047	-0.0276506	0.132383	0.977967
rs1005858	11	68856916	BC064339|TPCN2	cg13874366	68856951	35	TPCN2	3'UTR	C	T	0.491597	0	T	0.232673	0	1	458.738	2.43e-100	1341	2.56e-91	-1.25697	-22.0916	0.056898	6.67e-57	-1.13188	-8.8084	0.1285	2.87e-11	-1.29988	-19.5231	0.0665819	3.45e-44	0.0664543	0.555232	0.119687	0.579327
rs7139426:111113172:A:G	13	111113172	COL4A2	cg07618759	111115558	2386	COL4A2	Body	G	A	0.402542	0.00840336	A	0.355	0.00990099	1	458.621	2.58e-100	1928	3.9e-91	-1.22568	-22.0568	0.0555692	8.43e-57	-1.35541	-9.4776	0.143012	3.4e-12	-1.19255	-19.2041	0.0620989	2.2e-43	0.196499	1.37415	0.142996	0.170859
rs34927273:240697453:G:GA	2	240697454	LOC150935	cg07506560	240697449	5	-	-	GA	G	0.39916	0	G	0.535	0.00990099	1	458.42	2.85e-100	1828	4.09e-91	1.14602	21.6017	0.0530523	1.81e-55	1.11163	10.6719	0.104165	8.66e-14	1.16277	18.5615	0.062644	9.54e-42	-0.132981	-1.11036	0.119763	0.268112
rs3833677:4901465:G:GCACGTCCCCCACCACCGCGACCTT	7	4901466	RADIL|PAPOLB	cg11420883	4901523	57	PAPOLB|RADIL	5'UTR|Body|1stExon	G	GCACGTCCCCCACCACCGCGACCTT	0.411017	0.00840336	GCACGTCCCCCACCACCGCGACCTT	0.56383	0.0693069	1	458.414	2.86e-100	1352	3.04e-91	-1.12213	-22.4914	0.0498913	4.62e-58	-1.09181	-11.1647	0.0977907	2.01e-14	-1.12702	-18.2692	0.0616899	5.38e-41	-0.0942288	-0.859068	0.109687	0.391283
rs1181771:141151668:G:A	7	141151668	TMEM178B	cg23145580	141151404	264	TMEM178B	Body	A	G	0.210084	0	G	0.245	0.00990099	1	458.398	2.89e-100	876	1.98e-91	-1.39636	-21.4842	0.0649945	4e-55	-1.43979	-9.99113	0.144107	6.87e-13	-1.40395	-18.9361	0.0741415	1.05e-42	0.0373919	0.236225	0.158289	0.813488
rs1077885:80705605:C:T	16	80705605	CDYL2	cg20311502	80705636	31	CDYL2	Body	C	T	0.630252	0	T	0.30102	0.029703	1	458.265	3.08e-100	2259	5.39e-91	1.17615	21.2572	0.0553296	1.87e-54	1.0458	7.89624	0.132443	5.69e-10	1.20835	19.8976	0.0607286	3.99e-45	-0.202661	-1.72058	0.117787	0.0867999
rs143402483:105223694:CAT:C	14	105223695	AF401214|SIVA1	cg22864355	105225861	2166	SIVA1	3'UTR	CAT	C	0.174107	0.0588235	C	0.08	0.00990099	1	458.246	3.11e-100	1033	2.52e-91	-1.39352	-21.6648	0.0643221	1.18e-55	-1.4766	-11.5392	0.127965	6.75e-15	-1.39769	-18.0304	0.0775187	2.23e-40	0.11791	0.822799	0.143304	0.411556
rs2894380:32664675:A:G	6	32664675	-	cg12296550	32728862	64187	HLA-DQB2	Body	A	G	0.386555	0	G	0.361386	0	1	458.066	3.41e-100	5085	5.96e-91	1.18443	21.7539	0.0544465	6.46e-56	1.1193	9.76185	0.11466	1.4e-12	1.20885	19.0466	0.0634682	5.52e-43	-0.0208767	-0.164359	0.127019	0.869606
rs62411567:25164735:T:C	4	25164735	PI4K2B|LOC285540	cg02722613	25162898	1837	SEPSECS	TSS1500	T	C	0.117647	0	C	0.118812	0	1	458.037	3.46e-100	1341	3.64e-91	-1.36831	-21.5179	0.0635891	3.19e-55	-1.39284	-8.66288	0.160783	4.6e-11	-1.36034	-19.5702	0.0695108	2.63e-44	-0.0650243	-0.429901	0.151254	0.667708
rs10417796:19287072:A:G	19	19287072	MEF2BNB-MEF2B|MEF2BNB	cg15174905	19281255	5817	LOC729991-MEF2B|MEF2B	Body|5'UTR|TSS200	G	A	0.445378	0	A	0.425	0.00990099	1	457.99	3.54e-100	953	2.65e-91	-1.15324	-21.9261	0.0525965	2.03e-56	-1.13618	-10.5929	0.107259	1.1e-13	-1.16605	-18.5952	0.062707	7.82e-42	0.0780602	0.6505	0.12	0.51608
rs13077272:73400656:C:T	3	73400656	-	cg25244209	73400539	117	-	-	C	T	0.355263	0.0420168	T	0.479167	0.049505	1	457.95	3.61e-100	1610	4.56e-91	1.22124	21.734	0.0561903	7.39e-56	1.31726	9.43302	0.139643	3.92e-12	1.19612	19.2085	0.0622704	2.15e-43	-0.0162641	-0.110964	0.146571	0.911751
rs61547312:21023077:A:T	1	21023077	KIF17	cg04423622	21023073	4	KIF17	Body	A	T	0.291667	0.092437	T	0.601064	0.0693069	1	457.877	3.74e-100	1246	3.66e-91	-1.12807	-21.6843	0.0520223	1.03e-55	-1.19283	-11.4949	0.103771	7.67e-15	-1.12136	-18.0484	0.0621306	2e-40	-0.00996181	-0.090139	0.110516	0.928263
rs2488809	4	2948456	NOP14-AS1|NOP14	cg00622170	2944594	3862	C4orf10|NOP14	Body	G	A	0.390756	0	A	0.63	0.00990099	1	457.815	3.86e-100	1307	3.96e-91	1.13061	21.9098	0.0516029	2.26e-56	1.17693	10.0843	0.11671	5.15e-13	1.11931	18.8712	0.0593131	1.54e-42	0.121603	1.05263	0.115524	0.293722
rs9833539:139394788:A:T	3	139394788	NMNAT3	cg08442064	139394779	9	NMNAT3	5'UTR	A	T	0.453782	0	T	0.414141	0.019802	1	457.741	4.01e-100	1396	4.39e-91	1.14402	21.5025	0.0532039	3.54e-55	1.13276	8.68955	0.130358	4.22e-11	1.17356	19.5508	0.0600264	2.94e-44	-0.187127	-1.45033	0.129024	0.14846
rs6714602:207092034:A:T	2	207092034	GPR1AS	cg22444562	207090465	1569	GPR1-AS	Body	T	A	0.461207	0.0252101	A	0.0904255	0.0693069	1	457.316	4.96e-100	1147	4.46e-91	-1.2563	-21.7092	0.0578694	8.74e-56	-1.41744	-11.8543	0.119572	2.73e-15	-1.20673	-17.7986	0.0677987	8.91e-40	-0.114409	-0.920004	0.124357	0.358626
rs10770047:9630969:C:G	11	9630969	-	cg02683324	9630962	7	-	-	G	C	0.315126	0	C	0.42	0.00990099	1	457.309	4.97e-100	1168	4.56e-91	1.23693	21.7022	0.0569956	9.16e-56	1.09761	9.56971	0.114696	2.55e-12	1.32036	19.1241	0.0690419	3.51e-43	-0.269837	-2.15102	0.125446	0.0326165
rs13173843:136980431:C:A	5	136980431	KLHL3	cg09785869	136996373	15942	KLHL3	Body	C	A	0.268908	0	A	0.519802	0	1	457.131	5.44e-100	952	4.06e-91	-1.13342	-21.5994	0.0524748	1.84e-55	-0.965025	-8.57643	0.112521	6.09e-11	-1.17746	-19.5851	0.0601202	2.41e-44	0.0588929	0.528374	0.11146	0.597797
rs10173112:88463155:C:G	2	88463155	-	cg26963093	88469730	6575	THNSL2	TSS200	G	C	0.235294	0	C	0.366337	0	1	457.03	5.72e-100	885	3.97e-91	-1.19803	-21.8615	0.0548007	3.13e-56	-1.34819	-10.5451	0.12785	1.27e-13	-1.16833	-18.5965	0.062825	7.76e-42	-0.0474569	-0.35384	0.13412	0.723814
rs1530304:174369401:A:T	4	174369401	-	cg11715256	174412482	43081	-	-	T	A	0.331933	0	A	0.653465	0	1	456.901	6.1e-100	1236	5.92e-91	1.14106	21.2615	0.0536678	1.82e-54	1.08687	6.0717	0.179005	2.65e-07	1.13787	20.4948	0.0555201	1.32e-46	-0.120679	-1.03	0.117164	0.304195
rs11826269	11	33036294	DEPDC7	cg00959864	33036270	24	DEPDC7	TSS1500	T	G	0.193277	0	G	0.118812	0	1	456.805	6.4e-100	890	4.47e-91	1.59847	21.8801	0.0730562	2.76e-56	1.35747	9.48374	0.143136	3.34e-12	1.64202	19.1537	0.0857286	2.95e-43	-0.292795	-1.79732	0.162907	0.0737214
rs7988222	13	28016521	MTIF3	cg26772116	28016624	103	MTIF3	5'UTR	A	G	0.45339	0.00840336	G	0.361386	0	1	456.743	6.6e-100	1787	9.26e-91	-1.18358	-21.6068	0.054778	1.75e-55	-1.19618	-6.42556	0.18616	7.98e-08	-1.15749	-20.3827	0.0567878	2.5e-46	0.326128	2.0915	0.15593	0.0376853
rs4854276:764357:C:T	2	764357	-	cg20924904	764513	156	-	-	T	C	0.443478	0.0336134	C	0.556818	0.128713	0	456.686	6.79e-100	2072	1.1e-90	-1.07631	-22.7811	0.0472457	6.75e-59	-1.00593	-8.51119	0.118189	7.53e-11	-1.06867	-19.6022	0.0545179	2.19e-44	-0.00239252	-0.0195731	0.122235	0.984403
rs4718237:64889409:C:T	7	64889409	-	cg18319941	64894861	5452	-	-	C	T	0.137931	0.0252101	T	0.416667	0.049505	1	456.673	6.83e-100	982	5.27e-91	1.36464	21.2619	0.0641827	1.81e-54	1.30539	10.8613	0.120187	4.92e-14	1.39602	18.4039	0.0758546	2.42e-41	-0.12089	-0.878311	0.137639	0.380779
rs2735027:29785594:A:G	6	29785594	-	cg03432955	29795501	9907	HLA-G	5'UTR	G	A	0.512712	0.00840336	A	0.376238	0	1	456.365	7.97e-100	3644	1.39e-90	-0.985946	-20.9647	0.0470289	1.37e-53	-0.8814	-7.61897	0.115685	1.43e-09	-1.01442	-19.9579	0.0508283	2.82e-45	0.235203	2.06871	0.113695	0.039798
rs7209598:48489091:G:A	17	48489091	-	cg14823865	48475505	13586	LRRC59	TSS1500	A	G	0.563025	0	G	0.409091	0.019802	1	456.347	8.05e-100	1271	8.03e-91	1.08653	22.0791	0.0492106	7.26e-57	1.03411	9.97973	0.103621	7.11e-13	1.09217	18.8879	0.0578241	1.4e-42	0.00988554	0.0901575	0.109647	0.928248
rs2235172:43541183:G:C	20	43541183	PABPC1L	cg05800564	43540309	874	PABPC1L	Body	G	C	0.390756	0	C	0.560606	0.019802	1	456.325	8.13e-100	1029	6.57e-91	-1.14251	-21.5354	0.0530527	2.83e-55	-1.07013	-7.8214	0.136821	7.29e-10	-1.15588	-19.8784	0.0581476	4.45e-45	0.0861585	0.679795	0.126742	0.497383
rs371525089:114108122:AGGCGTGCCTGTCACTGCCGCCCGCTGCGG:A	13	114108131	ADPRHL1|DCUN1D2	cg21304833	114108028	103	ADPRHL1	TSS200	AGGCGTGCCTGTCACTGCCGCCCGCTGCGG	A	0.123932	0.0168067	A	0.345745	0.0693069	1	456.059	9.29e-100	1017	7.41e-91	-1.2328	-20.0648	0.061441	6.76e-51	-1.34521	-15.095	0.089116	5.18e-19	-1.19029	-15.1063	0.0787947	1.31e-32	-0.382638	-3.10007	0.123429	0.00219991
rs10400901:40883417:T:G	15	40883417	-	cg20343822	40885078	1661	CASC5	TSS1500	G	T	0.390756	0	T	0.341584	0	1	456.054	9.31e-100	1001	7.32e-91	1.14128	21.6294	0.0527652	1.5e-55	1.18385	10.5951	0.111736	1.09e-13	1.15261	18.5418	0.0621629	1.07e-41	-0.030334	-0.252007	0.12037	0.801282
rs6437587:105125805:C:T	3	105125805	ALCAM	cg13182233	105150308	24503	ALCAM	Body	T	C	0.285714	0	C	0.275	0.00990099	1	455.959	9.77e-100	1305	1e-90	-1.04211	-21.2107	0.0491313	2.57e-54	-0.887673	-8.82997	0.10053	2.68e-11	-1.0884	-19.442	0.0559818	5.53e-44	0.114795	1.04118	0.110254	0.298988
rs1317781:36502140:A:G	22	36502140	-	cg04148237	36500577	1563	-	-	G	A	0.306723	0	A	0.168317	0	1	455.653	1.14e-99	1248	1.11e-90	1.25807	22.0375	0.0570876	9.59e-57	1.08063	10.8005	0.100054	5.89e-14	1.30806	18.412	0.071044	2.31e-41	-0.259526	-2.15151	0.120625	0.0325773
rs35497369:35780735:T:C	3	35780735	ARPP21	cg23024484	35780851	116	ARPP-21	Body	T	C	0.309322	0.00840336	C	0.166667	0.019802	1	455.632	1.15e-99	1145	1.03e-90	-1.3611	-22.006	0.0618511	1.19e-56	-1.4898	-10.1334	0.147018	4.43e-13	-1.30665	-18.7868	0.0695514	2.53e-42	0.115462	0.72718	0.158781	0.467926
rs876501	11	121208698	-	cg05828277	121208697	1	-	-	G	A	0.127273	0.0756303	A	0.180412	0.039604	1	455.639	1.15e-99	1163	1.05e-90	1.26039	20.2149	0.0623495	2.39e-51	1.34122	15.6434	0.0857373	1.37e-19	1.20007	14.5232	0.0826317	5.09e-31	0.253613	1.91657	0.132326	0.0566499
rs12702359:47645882:T:C	7	47645882	-	cg14748314	47646013	131	-	-	T	C	0.306034	0.0252101	C	0.515306	0.029703	1	455.611	1.16e-99	1626	1.48e-90	-0.954124	-22.7837	0.0418775	6.64e-59	-0.975257	-11.6149	0.0839661	5.42e-15	-0.928784	-17.9083	0.0518635	4.62e-40	-0.170219	-1.91323	0.0889692	0.0570784
rs1861674	12	12589705	LOH12CR1	cg21924631	12609699	19994	LOH12CR1	Body	G	A	0.0840336	0	A	0.381188	0	1	455.492	1.23e-99	1485	1.44e-90	-1.33841	-21.9435	0.0609936	1.8e-56	-1.25115	-8.73449	0.143242	3.65e-11	-1.3667	-19.4731	0.0701839	4.61e-44	0.0324299	0.2676	0.121188	0.78927
rs10754943:238815465:A:G	2	238815465	RAMP1	cg13388618	238814771	694	RAMP1	Body	A	G	0.547009	0.0168067	G	0.315	0.00990099	1	455.484	1.24e-99	1621	1.58e-90	1.11391	20.8629	0.0533922	2.76e-53	0.946684	7.69855	0.122969	1.1e-09	1.16063	19.9052	0.058308	3.82e-45	0.000643751	0.0054148	0.118887	0.995685
rs3747031	22	18371637	MICAL3	cg15650036	18371519	118	MICAL3	Body	T	C	0.614407	0.00840336	C	0.355	0.00990099	1	455.422	1.28e-99	1409	1.41e-90	1.10303	21.4615	0.0513959	4.67e-55	1.15216	12.1035	0.0951918	1.35e-15	1.0835	17.5763	0.0616453	3.39e-39	0.101312	0.901489	0.112382	0.368361
rs1128013:43195147:A:G	22	43195147	ARFGAP3	cg19331490	43195535	388	ARFGAP3	Body	G	A	0.478992	0	A	0.475248	0	1	455.422	1.28e-99	1596	1.6e-90	1.16289	21.2168	0.0548099	2.46e-54	1.14199	10.9575	0.10422	3.7e-14	1.17666	18.3127	0.064254	4.16e-41	0.094729	0.756211	0.125268	0.45037
rs17412119:38243707:A:G	2	38243707	RMDN2-AS1|RMDN2	cg23585401	38243638	69	RMDN2|RMDN2-AS1	Body	A	G	0.220339	0.00840336	G	0.0909091	0.019802	1	455.414	1.28e-99	1764	1.78e-90	1.57947	21.5505	0.0732917	2.56e-55	1.66732	12.3222	0.13531	7.32e-16	1.54173	17.4235	0.088486	8.5e-39	0.0573998	0.354915	0.161728	0.723009
rs2306626:38156343:G:A	1	38156343	CDCA8|C1orf109	cg12339802	38156545	202	C1orf109	TSS1500	G	A	0.205882	0	A	0.313131	0.019802	1	455.292	1.36e-99	1079	1.15e-90	-1.37876	-21.8216	0.0631834	4.1e-56	-1.38494	-11.4749	0.120693	8.12e-15	-1.36605	-17.9894	0.0759362	2.85e-40	0.0201844	0.141253	0.142895	0.887805
rs13225933:64343118:C:G	7	64343118	ZNF273|AK097702	cg16681239	64349915	6797	-	-	C	G	0.516949	0.00840336	G	0.410891	0	1	455.078	1.52e-99	1388	1.65e-90	-1.21791	-21.528	0.0565731	2.97e-55	-1.19249	-8.46678	0.140844	8.71e-11	-1.24456	-19.5804	0.0635614	2.48e-44	0.0183414	0.136481	0.134388	0.891572
rs28469551:102115646:T:C	7	-	-	cg25831233	102119529	-	POLR2J	TSS200	C	T	0.321739	0.0336134	T	0.605	0.00990099	1	455.019	1.56e-99	793	9.73e-91	1.20265	21.4	0.0561986	7.09e-55	1.20662	8.13691	0.14829	2.57e-10	1.21946	19.7182	0.0618442	1.12e-44	0.0869268	0.710848	0.122286	0.477967
rs10178886:189947848:T:C	2	189947848	COL5A2	cg08975641	189959552	11704	COL5A2	Body	C	T	0.172269	0	T	0.480198	0	1	455.027	1.56e-99	956	1.17e-90	1.17503	21.5705	0.0544738	2.23e-55	1.24602	10.4634	0.119083	1.62e-13	1.18254	18.5888	0.0636156	8.12e-42	0.0639507	0.571322	0.111935	0.568392
rs17032699:106886471:A:G	2	106886471	-	cg16099169	106886729	258	-	-	A	G	0.310924	0	G	0.381188	0	1	454.999	1.58e-99	1350	1.67e-90	1.22886	21.8286	0.0562958	3.91e-56	1.24366	8.46473	0.146923	8.76e-11	1.24215	19.5793	0.0634419	2.5e-44	-0.0080914	-0.0605564	0.133618	0.95177
rs10633729:83730924:A:ACTT	15	83730925	BTBD1	cg27265939	83735926	5001	BTBD1|MIR4515	1stExon|TSS200|5'UTR	A	ACTT	0.415966	0	ACTT	0.425743	0	1	454.875	1.68e-99	905	1.19e-90	-1.28046	-21.2853	0.0601571	1.54e-54	-1.16387	-7.18833	0.16191	6.06e-09	-1.31815	-20.0799	0.0656451	1.4e-45	0.316886	2.24009	0.141461	0.0261324
rs10021424:30762996:T:C	4	30762996	PCDH7	cg14151199	30759567	3429	PCDH7	Body	C	T	0.487395	0	T	0.355	0.00990099	1	454.85	1.7e-99	1356	1.81e-90	1.15436	21.7305	0.0531219	7.57e-56	1.04497	10.1676	0.102775	3.99e-13	1.19368	18.7475	0.0636714	3.19e-42	0.0577015	0.495433	0.116467	0.620812
rs12576969	11	65802478	AX746604	cg11156528	65805913	3435	-	-	G	A	0.205882	0	A	0.311881	0	1	454.802	1.74e-99	817	1.12e-90	1.00632	21.3134	0.0472156	1.28e-54	1.20952	10.0944	0.119821	5e-13	0.964807	18.7858	0.0513584	2.55e-42	0.0855524	0.697203	0.122708	0.486447
rs2747431:29648564:C:T	6	29648564	-	cg03449857	29648623	59	-	-	C	T	0.260504	0	T	0.217822	0	1	454.484	2.04e-99	3554	3.57e-90	1.38194	21.2628	0.0649933	1.8e-54	1.52865	10.2597	0.148996	3.01e-13	1.36291	18.6875	0.0729315	4.54e-42	-0.0904227	-0.559737	0.161545	0.576256
rs13017799	2	2797454	-	cg05627398	2797483	29	-	-	G	A	0.457627	0.00840336	A	0.29	0.00990099	1	454.151	2.41e-99	1896	3.59e-90	1.22315	21.1048	0.0579563	5.28e-54	1.15512	12.0978	0.0954819	1.37e-15	1.23726	17.544	0.0705233	4.11e-39	-0.188054	-1.45041	0.129656	0.148436
rs141079110:33533625:A:G	6	33533625	-	cg02840330	33535577	1952	-	-	A	G	0.315126	0	G	0.24	0.00990099	1	454.071	2.51e-99	1954	3.85e-90	1.24747	21.5135	0.0579853	3.28e-55	1.20915	9.5643	0.126423	2.59e-12	1.25728	19.0419	0.0660271	5.67e-43	0.0611718	0.454309	0.134648	0.650076
12:25454434:A:C	12	-	-	cg25134647	25454990	-	-	-	A	C	0.528037	0.10084	C	0.21134	0.039604	0	453.905	2.73e-99	1784	3.82e-90	1.14533	21.7631	0.0526274	6.08e-56	1.25136	10.0634	0.124348	5.5e-13	1.13322	18.7785	0.0603466	2.66e-42	0.0902603	0.777331	0.116116	0.437838
rs2159359	17	49239036	NME1|NME1-NME2	cg12712214	49238808	228	NME1-NME2|NME1	Body	C	A	0.252101	0	A	0.355	0.00990099	1	453.868	2.78e-99	1209	2.64e-90	1.08817	21.6411	0.0502827	1.38e-55	1.13028	11.6489	0.0970296	4.92e-15	1.07046	17.8374	0.060012	7.07e-40	0.112041	0.961142	0.116571	0.337586
rs2432555:58255909:C:A	16	58255909	-	cg25790232	58249177	6732	-	-	A	C	0.138655	0	C	0.0841584	0	1	453.804	2.87e-99	1437	3.24e-90	-1.4393	-21.5356	0.0668333	2.83e-55	-1.84606	-11.4534	0.16118	8.65e-15	-1.35245	-17.9618	0.0752961	3.36e-40	-0.125628	-0.717042	0.175203	0.474145
rs2048426:226594301:C:T	1	226594301	PARP1	cg17127702	226594323	22	PARP1	Body	C	T	0.298319	0	T	0.569307	0	1	453.726	2.98e-99	1120	2.62e-90	-0.800226	-21.6032	0.037042	1.79e-55	-0.784291	-9.86733	0.0794837	1.01e-12	-0.808331	-18.8775	0.0428197	1.49e-42	0.0406693	0.507896	0.0800741	0.61206
rs12149222:69316641:A:G	16	69316641	SNTB2	cg02116790	69350217	33576	VPS4A	Body	A	G	0.209402	0.0168067	G	0.381443	0.039604	1	453.685	3.05e-99	976	2.33e-90	1.38395	21.5683	0.064166	2.26e-55	1.42223	11.6769	0.121799	4.54e-15	1.39071	17.8139	0.0780687	8.13e-40	0.0567181	0.385609	0.147087	0.700176
rs4845488	1	152778576	LCE1C	cg08895932	152778580	4	LCE1C	5'UTR	G	A	0.415929	0.0504202	A	0.46	0.00990099	1	453.494	3.35e-99	1205	3.17e-90	1.16177	21.7392	0.053441	7.14e-56	1.14832	10.8837	0.105508	4.6e-14	1.16304	18.304	0.06354	4.38e-41	0.0941983	0.759998	0.123945	0.448108
rs12543008:103603747:C:T	8	103603747	-	cg10187029	103597600	6147	-	-	C	T	0.280172	0.0252101	T	0.247525	0	1	453.49	3.36e-99	1475	3.89e-90	-1.31579	-22.1019	0.0595329	6.23e-57	-1.247	-10.1224	0.123193	4.59e-13	-1.3071	-18.7357	0.0697652	3.42e-42	0.148758	1.05162	0.141456	0.294182
rs11758105:168564198:T:C	6	168564198	-	cg09855713	168564244	46	-	-	T	C	0.385965	0.0420168	C	0.468085	0.0693069	1	453.406	3.5e-99	1697	4.66e-90	0.967681	21.007	0.0460647	1.03e-53	0.947314	8.80469	0.107592	2.91e-11	1.00161	19.3877	0.0516622	7.57e-44	0.00851277	0.0726763	0.117133	0.942133
rs1540279:12636257:G:A	16	12636257	SNX29	cg24293894	12639169	2912	SNX29	Body	G	A	0.180672	0	A	0.019802	0	0	453.123	4.03e-99	2129	6.74e-90	-1.37069	-21.6014	0.0634537	1.81e-55	-1.4342	-9.28111	0.154529	6.33e-12	-1.33847	-19.1568	0.069869	2.9e-43	0.0813615	0.490507	0.165872	0.624287
rs9400434:111287854:G:C	6	111287854	GTF3C6	cg05213296	111302729	14875	RPF2	TSS1500	G	C	0.165254	0.00840336	C	0.272277	0	1	453.022	4.24e-99	1098	3.66e-90	1.33707	22.1502	0.0603638	4.51e-57	1.25354	8.37874	0.14961	1.16e-10	1.33543	19.5657	0.0682534	2.7e-44	-0.0506397	-0.378102	0.133931	0.705737
rs3796064	2	20838318	HS1BP3	cg01871867	20838317	1	HS1BP3	Body	G	A	0.222222	0.0168067	A	0.207921	0	1	452.921	4.46e-99	1428	5e-90	1.38637	21.6892	0.0639196	1e-55	1.45891	9.05902	0.161045	1.28e-11	1.3452	19.2576	0.0698528	1.61e-43	0.0733965	0.439243	0.167097	0.660937
12:96883245:G:C	12	-	-	cg06492796	96883057	-	-	-	C	G	0.449153	0.00840336	G	0.316832	0	1	452.684	5.02e-99	1265	4.99e-90	1.08668	21.0614	0.0515959	7.1e-54	1.13464	8.85084	0.128196	2.51e-11	1.08252	19.348	0.0559496	9.53e-44	-0.000960369	-0.00775083	0.123905	0.993823
rs1532196:23789702:A:C	4	23789702	-	cg18230078	23789995	293	-	-	A	C	0.310924	0	C	0.43	0.00990099	1	452.503	5.5e-99	1675	7.23e-90	1.19726	21.235	0.0563816	2.17e-54	1.27719	10.9235	0.116921	4.09e-14	1.17676	18.2533	0.0644685	5.92e-41	-0.109854	-0.845517	0.129925	0.398784
rs10929290	2	239637675	-	cg18573345	239637975	300	-	-	C	T	0.642857	0	T	0.242574	0	1	452.488	5.54e-99	1508	6.56e-90	1.13924	21.6164	0.0527028	1.64e-55	1.16832	9.85141	0.118594	1.06e-12	1.13369	18.8531	0.060133	1.71e-42	0.163472	1.57954	0.103493	0.115717
rs66651355:45057047:TC:T	22	45057048	-	cg07836921	45056991	57	-	-	TC	T	0.362069	0.0252101	T	0.576923	0.0990099	1	452.486	5.55e-99	2037	8.87e-90	-1.27158	-21.7809	0.0583804	5.39e-56	-1.29757	-11.1105	0.116788	2.35e-14	-1.27314	-18.1395	0.0701862	1.16e-40	-0.198033	-1.55713	0.127178	0.120946
rs4465702:29219515:C:G	19	29219515	BC068609	cg12667521	29218732	783	-	-	G	C	0.521368	0.0168067	C	0.411458	0.049505	1	452.097	6.74e-99	1744	9.22e-90	1.22807	21.7025	0.0565863	9.14e-56	1.38994	9.84884	0.141127	1.07e-12	1.18252	18.844	0.062753	1.81e-42	-0.0595009	-0.423388	0.140535	0.672445
rs10060424	5	149114224	Mir_378|PPARGC1B	cg09970855	149112199	2025	MIR378A|PPARGC1B	TSS200|Body	C	T	0.659664	0	T	0.381188	0	1	451.98	7.14e-99	1562	8.75e-90	-0.705555	-21.5454	0.0327474	2.65e-55	-0.501768	-6.66588	0.0752741	3.54e-08	-0.765917	-20.1878	0.0379397	7.58e-46	0.112481	1.54704	0.072707	0.123358
rs17032699:106886471:A:G	2	106886471	-	cg15412446	106886593	122	-	-	A	G	0.310924	0	G	0.381188	0	1	451.904	7.42e-99	1352	7.87e-90	1.25421	21.7236	0.0577352	7.93e-56	1.19102	7.87103	0.151316	6.18e-10	1.26846	19.7472	0.0642352	9.47e-45	0.0450151	0.328741	0.136932	0.742679
rs11125567	2	55627913	CCDC88A	cg02466078	55630452	2539	CCDC88A	Body	G	A	0.62605	0	A	0.287129	0	1	451.899	7.44e-99	1345	7.85e-90	0.902223	22.1468	0.0407382	4.61e-57	0.918427	11.066	0.0829955	2.68e-14	0.883263	18.1506	0.0486631	1.09e-40	0.0504862	0.572645	0.0881631	0.567497
rs9261105	6	29974500	HLA-G|ZNRD1-AS1|HLA-J|HLA-H	cg02188185	30039524	65024	RNF39	Body	A	G	0.142857	0	G	0.265	0.00990099	1	451.898	7.44e-99	3641	1.3e-89	-1.3402	-21.5483	0.062195	2.59e-55	-1.19701	-10.8415	0.11041	5.21e-14	-1.40946	-18.2855	0.077081	4.89e-41	-0.0556514	-0.405025	0.137402	0.685872
rs1763212	14	101693911	-	cg26224664	101693935	24	-	-	A	G	0.39823	0.0504202	G	0.463542	0.049505	1	451.789	7.86e-99	1230	7.58e-90	-1.12722	-19.7588	0.0570488	5.68e-50	-1.21337	-13.8537	0.0875843	1.19e-17	-1.1082	-16.1203	0.0687456	2.41e-35	0.0278332	0.198451	0.140253	0.842884
rs1485782:47624115:C:T	6	47624115	GPR111	cg16361253	47624276	161	GPR111	TSS200	T	C	0.365546	0	C	0.555	0.00990099	1	451.785	7.87e-99	1265	7.81e-90	-1.19081	-21.6476	0.0550089	1.32e-55	-1.35343	-10.5451	0.128347	1.27e-13	-1.16283	-18.455	0.0630088	1.79e-41	-0.295622	-2.33011	0.12687	0.0207497
rs6893329:24551800:C:T	5	24551800	CDH10	cg11686522	24554038	2238	CDH10	Body	T	C	0.289916	0	C	0.35	0.00990099	1	451.706	8.19e-99	1221	7.85e-90	-1.24025	-22.3543	0.0554816	1.15e-57	-1.25287	-10.122	0.123777	4.59e-13	-1.23044	-18.6883	0.0658405	4.52e-42	-0.145763	-1.07299	0.135847	0.284506
12:132273316:A:G	12	-	-	cg08693745	132286231	-	-	-	G	A	0.378151	0	A	0.145	0.00990099	1	451.619	8.56e-99	1299	8.72e-90	1.25703	21.9334	0.0573113	1.93e-56	1.21576	10.5352	0.1154	1.31e-13	1.28099	18.4561	0.0694071	1.78e-41	0.116305	0.96606	0.120391	0.335125
rs805292	6	31690009	LY6G6C|C6orf25	cg14110444	31689996	13	C6orf25|LY6G6C	TSS1500	G	A	0.2	0.0336134	A	0.469072	0.039604	1	451.558	8.82e-99	3583	1.54e-89	-1.11594	-21.4583	0.0520053	4.77e-55	-1.00775	-11.9853	0.0840821	1.88e-15	-1.14246	-17.5474	0.0651072	4.03e-39	-0.0903322	-0.848605	0.106448	0.397067
rs35332919:133519002:T:A	3	133519002	SRPRB	cg02414224	133502623	16379	SRPRB	TSS1500	T	A	0.285714	0	A	0.193878	0.029703	1	451.529	8.95e-99	1442	1.01e-89	1.31301	21.2145	0.061892	2.5e-54	1.38655	8.77347	0.158039	3.22e-11	1.30328	19.3534	0.0673408	9.24e-44	0.15698	1.04093	0.150808	0.299106
rs7187880:55795048:T:C	16	55795048	CES1P1	cg02649063	55794731	317	CES4	Body	C	T	0.357143	0.0588235	T	0.473118	0.0792079	1	451.431	9.4e-99	1388	1.02e-89	1.21578	21.4909	0.0565716	3.83e-55	1.12042	10.0062	0.111972	6.55e-13	1.25469	18.7432	0.066941	3.27e-42	-0.0708471	-0.562809	0.125881	0.574165
12:21582806:C:T	12	-	-	cg02559226	21583129	-	-	-	T	C	0.390756	0	C	0.485149	0	1	451.331	9.88e-99	1442	1.12e-89	1.11049	21.5211	0.0516	3.12e-55	1.23715	10.0478	0.123126	5.77e-13	1.07803	18.7182	0.0575925	3.79e-42	0.15381	1.21713	0.126371	0.224919
rs719340:134347134:C:T	7	134347134	BPGM	cg19690496	134346135	999	BPGM	5'UTR	C	T	0.45339	0.00840336	T	0.485149	0	1	451.303	1e-98	1349	1.06e-89	-0.979873	-21.1484	0.0463332	3.92e-54	-1.03837	-12.2487	0.0847738	8.99e-16	-0.958842	-17.3572	0.0552418	1.27e-38	-0.0237474	-0.214164	0.110884	0.830627
rs34712338:100166166:TA:T	13	100166167	TM9SF2	cg25919922	100150906	15261	-	-	TA	T	0.563559	0.00840336	T	0.205	0.00990099	1	451.147	1.08e-98	1493	1.27e-89	-1.15425	-21.4626	0.0537794	4.63e-55	-1.1773	-9.10068	0.129363	1.12e-11	-1.14178	-19.1918	0.0594932	2.37e-43	-0.166472	-1.45789	0.114187	0.146365
rs4750963:130279912:C:T	10	130279912	-	cg02533724	130279912	0	-	-	C	T	0.42735	0.0168067	T	0.257426	0	1	450.974	1.18e-98	1788	1.66e-89	1.29454	21.2943	0.0607929	1.45e-54	1.374	10.1459	0.135424	4.27e-13	1.30928	18.6557	0.0701811	5.47e-42	-0.107939	-0.746294	0.144634	0.456324
rs11662010	18	74961397	GALR1	cg07390210	74961196	201	GALR1	TSS1500	A	G	0.453782	0	G	0.388889	0.019802	1	450.981	1.18e-98	2228	2.06e-89	0.958929	22.7646	0.0421237	7.53e-59	0.748029	7.22006	0.103604	5.45e-09	0.97336	19.9713	0.048738	2.61e-45	-0.10048	-0.981648	0.102358	0.327403
rs1387815	1	212277107	DTL	cg09077675	212209363	67744	INTS7|DTL	TSS1500|Body	T	G	0.44958	0	G	0.0693069	0	1	450.828	1.27e-98	1347	1.34e-89	-1.34764	-22.2874	0.0604665	1.8e-57	-1.02798	-8.00563	0.128408	3.96e-10	-1.42319	-19.6657	0.0723691	1.52e-44	0.305519	2.92029	0.104619	0.00387887
rs2535238	6	29645038	ZFP57	cg12644888	29648360	3322	-	-	C	A	0.205882	0	A	0.212871	0	1	450.284	1.67e-98	3552	2.92e-89	1.40653	20.9864	0.0670212	1.19e-53	1.51605	8.28304	0.183031	1.59e-10	1.39933	19.5365	0.0716263	3.2e-44	-0.281871	-1.63055	0.172869	0.104484
rs6048949:23603199:C:T	20	23603199	-	cg13016333	23604950	1751	-	-	C	T	0.211864	0.00840336	T	0.363636	0.019802	1	450.24	1.7e-98	1583	2.12e-89	-1.10554	-21.8668	0.0505578	3.02e-56	-0.930063	-10.7461	0.0865485	6.93e-14	-1.15599	-18.2965	0.0631811	4.58e-41	-0.110074	-1.05206	0.104626	0.29398
rs112462093:30570766:T:TGCCAGTTGG	1	30570767	-	cg24084117	30574500	3733	-	-	T	TGCCAGTTGG	0.29661	0.00840336	TGCCAGTTGG	0.287129	0	1	450.138	1.79e-98	1868	2.63e-89	-1.3934	-21.9259	0.0635507	2.03e-56	-1.39229	-9.91861	0.140371	8.59e-13	-1.39034	-18.7552	0.074131	3.05e-42	0.0724305	0.488223	0.148355	0.625901
rs6035539:20039506:T:A	20	20039506	C20orf26	cg21656428	20033533	5973	C20orf26|CRNKL1	5'UTR|Body	A	T	0.40678	0.00840336	T	0.37	0.00990099	1	449.993	1.93e-98	1644	2.49e-89	1.20986	20.6695	0.0585335	1.04e-52	1.15028	12.0113	0.0957661	1.75e-15	1.23436	17.4849	0.0705959	5.87e-39	-0.0922727	-0.701918	0.131458	0.483508
rs2794664:7844444:C:A	1	7844444	PER3	cg05803631	7844446	2	PER3	TSS1500	C	A	0.193277	0	A	0.306122	0.029703	1	449.977	1.94e-98	1611	2.46e-89	-1.37182	-21.732	0.0631242	7.49e-56	-1.47023	-9.36711	0.156956	4.82e-12	-1.34781	-19.0324	0.0708162	6e-43	0.0744596	0.483395	0.154035	0.629319
19:21752923:T:<CN2>:21756703	19	-	-	cg21994712	21861136	-	-	-	T	<CN2>	0.355932	0.00840336	<CN2>	0.393617	0.0693069	1	449.854	2.07e-98	1452	2.36e-89	-1.14695	-21.7926	0.0526304	4.98e-56	-1.23996	-10.0995	0.122774	4.92e-13	-1.11779	-18.6509	0.0599325	5.63e-42	0.117008	0.908078	0.128852	0.364878
rs10470616:38884927:A:G	3	38884927	-	cg02216946	38885565	638	-	-	A	G	0.264706	0	G	0.257426	0	1	449.738	2.19e-98	1395	2.4e-89	1.3225	21.5029	0.0615032	3.53e-55	1.3019	8.4058	0.154881	1.06e-10	1.32491	19.47	0.0680491	4.7e-44	-0.149031	-0.983503	0.15153	0.326492
rs1777448	1	108661274	-	cg06207961	108661230	44	-	-	T	C	0.390756	0	C	0.460396	0	1	449.607	2.34e-98	1412	2.59e-89	1.15571	21.2789	0.0543122	1.61e-54	1.16698	10.6081	0.110009	1.05e-13	1.15543	18.3596	0.0629333	3.15e-41	-0.0124372	-0.0990661	0.125545	0.92118
rs4796420:7379617:T:A	17	7379617	ZBTB4	cg05966726	7379681	64	ZBTB4	5'UTR	T	A	0.193277	0	A	0.212871	0	1	449.579	2.37e-98	1182	2.2e-89	1.40287	21.5657	0.0650507	2.3e-55	1.58066	9.37872	0.168536	4.65e-12	1.37181	19.0163	0.072139	6.59e-43	-0.155928	-0.958446	0.162688	0.33894
rs4656399:163478044:C:G	1	163478044	5S_rRNA	cg12308308	163478549	505	-	-	C	G	0.310924	0	G	0.331683	0	1	449.388	2.61e-98	1542	3.16e-89	1.31695	21.6134	0.060932	1.67e-55	1.35212	8.28259	0.163248	1.59e-10	1.30054	19.5138	0.0666472	3.65e-44	-0.0668967	-0.41466	0.161329	0.678814
rs4362075	10	865476	LARP4B	cg02309026	855060	10416	-	-	A	G	0.389831	0.00840336	G	0.257426	0	1	449.163	2.92e-98	1376	3.15e-89	1.22222	21.688	0.0563548	1.01e-55	1.23684	9.2579	0.133599	6.82e-12	1.22187	19.0645	0.0640915	4.97e-43	0.0517793	0.388874	0.133152	0.697763
rs1617620:155652920:G:A	7	155652920	-	cg17395211	155654226	1306	-	-	G	A	0.466102	0.00840336	A	0.530928	0.039604	1	449.101	3.01e-98	1578	3.73e-89	1.21705	22.4922	0.0541097	4.59e-58	1.20134	10.5679	0.113679	1.18e-13	1.20819	18.369	0.065773	2.98e-41	0.293249	2.26856	0.129267	0.0243119
rs4876080	8	1460796	DLGAP2	cg25398924	1460718	78	DLGAP2	5'UTR	C	A	0.281513	0	A	0.40099	0	1	448.978	3.2e-98	2460	5.6e-89	1.1959	21.636	0.0552737	1.43e-55	1.18708	9.50176	0.124933	3.15e-12	1.17782	18.9392	0.0621895	1.03e-42	-0.264624	-2.04972	0.129103	0.0416346
rs3118663	9	136281753	ADAMTS13|REXO4	cg03748951	136284475	2722	REXO4|ADAMTS13	TSS1500|Body	G	A	0.457983	0	A	0.450495	0	1	448.861	3.4e-98	1535	4.09e-89	-1.21062	-21.0024	0.0576422	1.06e-53	-1.1747	-9.89153	0.118758	9.34e-13	-1.23491	-18.7355	0.0659126	3.42e-42	0.0731761	0.556994	0.131377	0.578125
rs6746066	2	2585323	-	cg17218224	2585247	76	-	-	G	T	0.365546	0	T	0.539604	0	1	448.717	3.65e-98	1777	5.09e-89	1.17497	20.9249	0.0561517	1.8e-53	1.20588	7.55647	0.159583	1.76e-09	1.16247	19.7893	0.0587422	7.43e-45	-0.0179922	-0.131443	0.136882	0.895551
rs11312232:224897424:AC:A	2	224897425	SERPINE2	cg03028786	224897425	0	SERPINE2	5'UTR|TSS1500|Body	AC	A	0.0840336	0	A	0.175824	0.0990099	1	448.666	3.74e-98	1396	4.1e-89	1.63805	21.073	0.0777324	6.56e-54	1.9113	8.22229	0.232453	1.94e-10	1.57623	19.5208	0.0807461	3.5e-44	-0.168981	-0.864445	0.195479	0.38833
rs10090179	8	144339053	ZFP41	cg08989615	144355882	16829	GLI4	Body	G	A	0.47479	0	A	0.128713	0	1	448.659	3.76e-98	1531	4.52e-89	-1.2156	-21.4037	0.0567939	6.91e-55	-1.32497	-9.43682	0.140405	3.87e-12	-1.18884	-18.9633	0.0626915	8.99e-43	-0.0100005	-0.0845791	0.118238	0.932677
6:111290352:C:CAGAG	6	-	-	cg04419557	111302727	-	RPF2	TSS1500	C	CAGAG	0.163866	0	CAGAG	0.272277	0	1	448.653	3.77e-98	1098	3.25e-89	1.3687	22.1241	0.0618645	5.37e-57	1.28872	9.1125	0.141423	1.08e-11	1.34973	19.1211	0.0705886	3.57e-43	0.0542161	0.394172	0.137544	0.693854
12:29944159:T:C	12	-	-	cg15807123	29944157	-	-	-	C	T	0.254545	0.0756303	T	0.396739	0.0891089	1	448.625	3.82e-98	1830	5.49e-89	1.22156	20.8586	0.0585639	2.84e-53	1.27315	11.3089	0.112579	1.32e-14	1.2083	17.909	0.0674687	4.6e-40	0.0764288	0.560357	0.136393	0.575833
rs3131638	6	31475127	MICB	cg04985482	31382065	93062	MICA	Body	G	A	0.235294	0	A	0.153465	0	1	448.566	3.94e-98	4514	6.89e-89	1.44765	21.0375	0.0688128	8.36e-54	1.52279	8.3289	0.182832	1.37e-10	1.43658	19.4729	0.0737729	4.62e-44	0.522267	3.06403	0.170451	0.00246999
12:39518293:C:T	12	-	-	cg26477711	39518309	-	-	-	C	T	0.567227	0	T	0.215	0.00990099	1	448.167	4.81e-98	1001	3.78e-89	1.15413	21.7745	0.0530039	5.63e-56	1.1254	10.393	0.108284	2.01e-13	1.16409	18.4432	0.0631173	1.92e-41	-0.0475728	-0.442278	0.107563	0.658743
rs4794780:36595780:T:G	17	36595780	ARHGAP23	cg20129771	36595811	31	ARHGAP23	Body	T	G	0.385965	0.0420168	G	0.277174	0.0891089	1	448.04	5.12e-98	786	3.16e-89	-1.06282	-20.7269	0.0512774	7.01e-53	-1.18146	-12.9032	0.0915632	1.48e-16	-1.02658	-16.7793	0.061181	4.24e-37	-0.0195723	-0.166736	0.117385	0.867738
rs9554649:100583873:G:A	13	100583873	-	cg07223206	100583872	1	-	-	G	A	0.243363	0.0504202	A	0.205	0.00990099	1	447.559	6.51e-98	1482	7.58e-89	1.38328	21.117	0.0655053	4.86e-54	1.60742	12.0302	0.133615	1.66e-15	1.33024	17.4021	0.0764415	9.67e-39	-0.153508	-0.970982	0.158096	0.332674
rs7331868	13	98530796	-	cg05874912	98530796	0	-	-	C	T	0.224138	0.0252101	T	0.361386	0	1	447.508	6.68e-98	1347	7.06e-89	1.2777	21.9878	0.0581094	1.34e-56	1.31269	7.93292	0.165473	5.04e-10	1.26843	19.6106	0.0646809	2.08e-44	0.0889854	0.593956	0.149818	0.553181
rs202183038:29994065:A:AC	6	29994066	ZNRD1-AS1	cg09093485	30038882	44816	RNF39	3'UTR	A	AC	0.0882353	0	AC	0.226804	0.039604	1	447.462	6.84e-98	3638	1.2e-88	-1.45882	-21.6495	0.0673833	1.31e-55	-1.25717	-8.36485	0.150291	1.21e-10	-1.53903	-19.4291	0.0792123	5.95e-44	-0.0934837	-0.632449	0.147812	0.527782
rs1841311	8	27631630	CCDC25|ESCO2	cg13943716	27632892	1262	ESCO2	5'UTR	A	G	0.508403	0	G	0.373737	0.019802	1	447.446	6.89e-98	1482	8.02e-89	-1.1524	-22.1822	0.0519514	3.64e-57	-1.29888	-11.2092	0.115876	1.76e-14	-1.11607	-17.9388	0.0622155	3.85e-40	-0.173004	-1.37735	0.125606	0.169869
rs10499664	7	47759777	-	cg04425994	47760390	613	-	-	G	A	0.344538	0	A	0.118812	0	1	447.381	7.12e-98	1631	9.11e-89	1.34404	21.4141	0.0627641	6.44e-55	1.56389	8.46879	0.184665	8.65e-11	1.28898	19.382	0.0665042	7.83e-44	0.0875746	0.553995	0.158078	0.580172
rs6141304:30989210:C:T	20	30989210	ASXL1	cg03764226	30942880	46330	-	-	C	T	0.40678	0.00840336	T	0.232673	0	1	447.312	7.37e-98	845	4.89e-89	-1.10213	-22.3308	0.0493547	1.35e-57	-1.08949	-10.3465	0.105299	2.31e-13	-1.09335	-18.4462	0.0592725	1.89e-41	0.120915	1.09153	0.110776	0.276289
rs11385675:51106088:C:CT	14	51106089	SAV1	ch.14.569218R	51107454	1365	SAV1	Body	CT	C	0.297414	0.0252101	C	0.186869	0.019802	1	447.234	7.66e-98	1386	8.33e-89	1.44215	20.857	0.0691446	2.87e-53	1.47746	11.1906	0.132027	1.86e-14	1.43253	17.9445	0.079831	3.72e-40	0.0208155	0.128438	0.162066	0.897925
rs62337105:1955902:T:C	5	1955902	-	cg02005490	1959850	3948	-	-	C	T	0.271186	0.00840336	T	0.35	0.00990099	1	446.949	8.84e-98	2016	1.4e-88	1.19942	21.6539	0.0553905	1.27e-55	1.23252	10.745	0.114706	6.95e-14	1.17649	18.207	0.0646173	7.79e-41	0.0828233	0.633769	0.130684	0.526921
rs1023449	6	32727905	HLA-DQB2	cg06423300	32729059	1154	HLA-DQB2	Body	C	A	0.453782	0	A	0.306931	0	1	446.676	1.01e-97	5092	1.77e-88	1.18027	21.5334	0.0548112	2.87e-55	1.11699	10.3614	0.107803	2.21e-13	1.20555	18.4206	0.065446	2.19e-41	0.0178735	0.144451	0.123733	0.885283
rs11130988:64963864:A:T	3	64963864	ADAMTS9-AS2	cg05790630	64963168	696	-	-	T	A	0.218487	0	A	0.611111	0.019802	1	446.502	1.1e-97	1905	1.65e-88	1.10191	21.2188	0.0519308	2.43e-54	1.05161	9.34411	0.112542	5.19e-12	1.14367	18.9523	0.0603447	9.58e-43	0.0504874	0.499186	0.101139	0.618171
rs10112386	8	74281152	-	cg20982046	74282931	1779	-	-	T	C	0.155462	0	C	0.0940594	0	1	446.464	1.13e-97	1539	1.36e-88	-1.42643	-21.2245	0.0672065	2.34e-54	-1.56932	-10.3957	0.150959	1.99e-13	-1.36604	-18.3955	0.0742597	2.55e-41	-0.310489	-1.91475	0.162156	0.056883
rs34936518:2735265:GC:G	1	2735266	-	cg24312874	2727945	7321	-	-	GC	G	0.455752	0.0504202	G	0.141414	0.019802	1	446.351	1.19e-97	911	8.52e-89	1.12261	21.667	0.0518122	1.16e-55	1.2488	10.8469	0.11513	5.13e-14	1.08203	18.13	0.0596818	1.23e-40	-0.0655507	-0.563843	0.116257	0.573462
rs10674666:77502393:T:TCA	9	77502394	TRPM6	cg02196643	77502322	72	TRPM6	TSS200|Body	TCA	T	0.173729	0.00840336	T	0.282178	0	1	446.334	1.2e-97	1442	1.36e-88	1.41579	21.3749	0.0662362	8.4e-55	1.35244	10.8431	0.124727	5.19e-14	1.43921	18.1318	0.0793753	1.22e-40	-0.14254	-0.961696	0.148217	0.337308
rs10101410:135550588:C:T	8	135550588	ZFAT	cg12559624	135550599	11	ZFAT	Body	C	T	0.491597	0	T	0.480198	0	1	446.239	1.26e-97	1814	1.79e-88	-1.16913	-21.7535	0.0537444	6.48e-56	-1.03421	-8.62657	0.119887	5.18e-11	-1.19399	-19.2827	0.0619202	1.39e-43	0.125793	0.997956	0.126051	0.319449
rs2678949:2016343:G:A	1	2016343	PRKCZ	cg03580279	2015974	369	PRKCZ	Body|5'UTR	G	A	0.317797	0.00840336	A	0.623656	0.0792079	1	446.109	1.35e-97	527	5.56e-89	1.00837	21.2488	0.0474551	1.98e-54	1.09235	10.8611	0.100575	4.92e-14	0.996383	18.1148	0.0550038	1.35e-40	-0.0579097	-0.538553	0.107528	0.590766
rs11297138:36970964:AC:A	20	36970965	-	cg19420765	36970829	136	-	-	AC	A	0.357143	0	A	0.391089	0	1	445.551	1.78e-97	1082	1.51e-88	1.17699	21.0733	0.0558524	6.55e-54	1.31221	8.3934	0.156339	1.11e-10	1.14881	19.3675	0.0593163	8.51e-44	-0.173532	-1.15469	0.150284	0.249528
rs10975202	9	5621588	PLGRKT	cg03082812	5621481	107	-	-	C	T	0.271552	0.0252101	T	0.415842	0	1	445.535	1.79e-97	1157	1.63e-88	-1.19975	-21.6244	0.0554812	1.55e-55	-1.20759	-9.00335	0.134126	1.54e-11	-1.17868	-19.0912	0.0617392	4.25e-43	0.0500761	0.362315	0.138211	0.717481
rs35829683:28901621:TC:T	10	28901622	WAC	cg22165310	28858462	43160	WAC	Body	TC	T	0.266949	0.00840336	T	0.0792079	0	1	445.434	1.88e-97	1966	2.91e-88	1.24	21.265	0.0583121	1.77e-54	1.39356	6.94832	0.20056	1.36e-08	1.19531	19.9287	0.0599791	3.34e-45	0.118875	0.732649	0.162254	0.46459
rs2747431:29648564:C:T	6	29648564	-	cg03198009	29648604	40	-	-	C	T	0.260504	0	T	0.217822	0	1	445.186	2.13e-97	3551	3.73e-88	1.38094	21.4031	0.0645204	6.94e-55	1.48728	9.49607	0.15662	3.21e-12	1.3668	18.8417	0.0725413	1.83e-42	-0.0698693	-0.434292	0.160881	0.664522
rs3985588:73482002:G:A	15	73482002	NEO1	cg04745202	73482028	26	NEO1	Body	G	A	0.403361	0	A	0.163366	0	1	445.106	2.22e-97	815	1.42e-88	-1.0954	-21.0148	0.0521251	9.76e-54	-1.08975	-10.7259	0.1016	7.36e-14	-1.11387	-18.1676	0.0613109	9.85e-41	0.0597189	0.552293	0.108129	0.581335
rs8108593:14801836:C:T	19	14801836	ZNF333	cg20962297	14800979	857	ZNF333	5'UTR	C	T	0.380342	0.0168067	T	0.5	0.039604	1	444.998	2.34e-97	1550	2.85e-88	1.13061	21.4151	0.0527949	6.4e-55	1.13089	8.57183	0.131931	6.18e-11	1.12594	19.2749	0.0584151	1.46e-43	-0.0308829	-0.234087	0.131929	0.815146
rs1889472:150185509:T:A	6	150185509	LRP11|LOC100652739	cg25987200	150254830	69321	-	-	T	A	0.449153	0.00840336	A	0.267327	0	1	444.941	2.41e-97	1330	2.52e-88	-1.17191	-21.8502	0.053634	3.38e-56	-1.03188	-10.1576	0.101587	4.12e-13	-1.20304	-18.4869	0.0650754	1.48e-41	-0.200289	-1.65212	0.121231	0.100004
12:108440658:T:C	12	-	-	cg27256445	108457170	-	-	-	T	C	0.201681	0	C	0.227723	0	1	444.768	2.63e-97	1458	3.01e-88	-1.33855	-21.7343	0.0615872	7.38e-56	-1.30216	-10.1544	0.128237	4.16e-13	-1.34457	-18.484	0.0727425	1.51e-41	0.0326293	0.236513	0.13796	0.813265
rs12116691	1	230467643	PGBD5	cg15363333	230468611	968	PGBD5	Body	T	C	0.495798	0	C	0.212871	0	1	444.743	2.66e-97	1732	3.62e-88	1.19011	21.1939	0.0561535	2.88e-54	1.23512	10.2384	0.120636	3.21e-13	1.17269	18.4369	0.0636059	1.99e-41	0.00190484	0.0152161	0.125186	0.987874
rs1982795	10	46041227	44628	cg14716689	46053734	12507	44628	5'UTR	G	A	0.239496	0	A	0.316832	0	1	444.72	2.69e-97	911	1.93e-88	1.38947	22.3043	0.0622961	1.61e-57	1.17638	9.27564	0.126824	6.44e-12	1.43807	18.9389	0.075932	1.04e-42	-0.00454811	-0.0328169	0.138591	0.973852
rs2435290:112095684:A:G	11	112095684	BCO2|PTS	cg05297139	112096757	1073	PTS	TSS1500	G	A	0.309735	0.0504202	A	0.505435	0.0891089	1	444.67	2.76e-97	750	1.63e-88	-1.11333	-20.7322	0.0537006	6.76e-53	-1.14021	-12.0296	0.0947836	1.66e-15	-1.10553	-17.3193	0.0638322	1.59e-38	-0.22782	-1.90937	0.119317	0.0575779
rs1469216:12950945:A:T	2	12950945	-	cg13269174	12956327	5382	-	-	T	A	0.462185	0	A	0.345	0.00990099	1	444.455	3.07e-97	1402	3.38e-88	1.13037	20.6424	0.0547599	1.25e-52	1.0245	6.47997	0.158103	6.64e-08	1.16237	20.0615	0.0579401	1.56e-45	-0.285548	-2.19344	0.130182	0.0293729
rs7438634:120245754:T:C	4	120245754	-	cg14389884	120239158	6596	FABP2	3'UTR	T	C	0.377119	0.00840336	C	0.425	0.00990099	1	444.446	3.09e-97	1495	3.62e-88	1.18503	21.5897	0.0548888	1.96e-55	1.26468	10.4225	0.121342	1.84e-13	1.16017	18.3253	0.0633097	3.86e-41	-0.0528804	-0.395908	0.133568	0.692575
rs11648145:81257977:T:C	16	81257977	-	cg06048169	81254051	3926	PKD1L2	TSS200	T	C	0.302521	0	C	0.147959	0.029703	1	444.433	3.11e-97	2118	5.17e-88	1.18964	21.3805	0.0556413	8.09e-55	1.13802	10.1867	0.111716	3.77e-13	1.21385	18.4571	0.0657661	1.77e-41	0.156251	1.27166	0.122872	0.204901
rs2337110	18	46340690	CTIF	cg08243356	46340667	23	CTIF	Body	C	T	0.127119	0.00840336	T	0.455	0.00990099	1	443.954	3.95e-97	1396	4.33e-88	-1.15322	-21.7943	0.0529138	4.92e-56	-1.02707	-10.0706	0.101987	5.38e-13	-1.20733	-18.5078	0.0652336	1.31e-41	-0.0152475	-0.154645	0.0985969	0.87725
rs1540095	12	52715363	KRT83	cg16160105	52715050	313	KRT83	1stExon	C	T	0.420168	0	T	0.54	0.00990099	1	443.666	4.56e-97	1848	6.62e-88	0.946388	21.193	0.0446558	2.9e-54	0.962163	9.73377	0.0988479	1.53e-12	0.948405	18.6794	0.0507728	4.76e-42	0.0201911	0.196278	0.10287	0.844582
rs59911155:38032158:G:A	8	38032158	LSM1|BAG4	cg11124135	38032157	1	LSM1	Body	G	A	0.201681	0	A	0.267327	0	1	443.661	4.57e-97	695	2.5e-88	1.32189	20.8327	0.0634529	3.39e-53	1.30593	8.61182	0.151644	5.43e-11	1.32915	19.2223	0.0691464	1.98e-43	-0.0522266	-0.332527	0.15706	0.739823
rs74261850:32921992:G:A	2	32921992	TTC27	cg18082583	32936416	14424	TTC27	Body	G	A	0.207627	0.00840336	A	0.113861	0	1	443.248	5.62e-97	1211	5.34e-88	-1.09937	-21.0317	0.0522718	8.69e-54	-1.08405	-6.63623	0.163353	3.91e-08	-1.12106	-19.9802	0.0561086	2.48e-45	0.240343	1.89062	0.127123	0.0600514
rs2236052	4	3318413	RGS12	cg16987761	3318072	341	RGS12	Body	G	A	0.42437	0	A	0.123762	0	1	443.123	5.99e-97	1370	6.44e-88	1.35737	21.5229	0.0630663	3.08e-55	1.23944	10.3759	0.119454	2.11e-13	1.3847	18.3156	0.0756023	4.09e-41	-0.133312	-1.07053	0.124529	0.28561
rs10451867:142790604:G:A	3	142790604	-	cg01520402	142790398	206	-	-	A	G	0.347826	0.0336134	G	0.520408	0.029703	1	443.07	6.15e-97	1319	6.36e-88	-1.23632	-21.4695	0.057585	4.42e-55	-1.27357	-11.7489	0.108398	3.69e-15	-1.22253	-17.4652	0.069998	6.61e-39	-0.0566054	-0.435887	0.129863	0.663367
rs878893	19	2781325	SGTA	cg06609049	2785107	3782	THOP1	TSS1500	A	G	0.210084	0	G	0.321782	0	1	443.021	6.3e-97	1194	5.9e-88	-1.34862	-21.1565	0.0637451	3.71e-54	-1.55378	-10.1551	0.153006	4.15e-13	-1.31352	-18.4363	0.0712467	2e-41	0.0654074	0.416006	0.157227	0.677831
rs78660438:108252124:A:ACAGATAAACT	7	108252125	-	cg02315863	108252098	27	-	-	ACAGATAAACT	A	0.504274	0.0168067	A	0.371287	0	1	443.018	6.31e-97	1213	6.01e-88	1.00596	21.0993	0.0476772	5.48e-54	0.911952	9.89791	0.0921358	9.16e-13	1.0311	18.5755	0.0555084	8.78e-42	-0.158094	-1.418	0.111491	0.157673
rs4579247:148520213:T:C	5	148520213	ABLIM3	cg18129178	148520854	641	ABLIM3	TSS200	C	T	0.286957	0.0336134	T	0.478723	0.0693069	1	442.745	7.23e-97	1217	6.91e-88	1.17121	21.5648	0.0543114	2.32e-55	1.49758	10.8138	0.138487	5.66e-14	1.07846	18.0501	0.0597482	1.98e-40	0.195686	1.43894	0.135993	0.151655
rs6911768	6	162838024	PARK2	cg22163045	162838103	79	PARK2	Body	A	C	0.597458	0.00840336	C	0.26	0.00990099	1	442.569	7.89e-97	1781	1.1e-87	1.03638	21.2696	0.0487259	1.72e-54	1.12811	10.4627	0.107822	1.63e-13	1.02085	18.2511	0.0559337	6e-41	0.0824291	0.761043	0.108311	0.447485
rs10195881:76124298:C:G	2	76124298	-	cg03459860	76124531	233	-	-	C	G	0.155462	0	G	0.594059	0	1	442.482	8.25e-97	1682	1.09e-87	1.13282	21.2792	0.053236	1.61e-54	0.931888	7.6068	0.122507	1.49e-09	1.19388	19.6117	0.0608758	2.07e-44	-0.0285667	-0.28616	0.0998279	0.775038
rs2568671:183107583:G:A	2	183107583	PDE1A	cg22244330	183107582	1	PDE1A	Body|TSS1500	G	A	0.196581	0.0168067	A	0.35	0.00990099	1	442.406	8.57e-97	1108	7.45e-88	1.36874	22.1007	0.0619319	6.28e-57	1.44117	10.1899	0.141431	3.73e-13	1.33412	18.4003	0.0725055	2.47e-41	0.120635	0.817111	0.147636	0.414791
rs1502767:108318127:A:G	4	108318127	-	cg16167043	108314208	3919	-	-	G	A	0.340336	0	A	0.39604	0	1	442.362	8.76e-97	1094	7.52e-88	-1.08826	-21.1771	0.0513885	3.23e-54	-1.102	-9.68496	0.113784	1.78e-12	-1.09202	-18.6699	0.058491	5.03e-42	-0.185417	-1.52658	0.121459	0.128371
rs149616205:68834362:T:TG	16	68834363	CDH1	cg01698880	68834389	26	CDH1	Body	T	TG	0.0818182	0.0756303	TG	0.0153061	0.029703	0	442.296	9.05e-97	878	6.24e-88	-1.88084	-20.767	0.0905687	5.32e-53	-1.69541	-6.735	0.251732	2.8e-08	-1.95891	-19.9233	0.0983226	3.44e-45	0.144737	0.675058	0.214406	0.500381
rs2714706:79281870:G:T	7	79281870	-	cg09874565	79282066	196	-	-	T	G	0.508772	0.0420168	G	0.155	0.00990099	1	442.28	9.12e-97	1170	8.38e-88	-1.08452	-21.2687	0.0509915	1.73e-54	-1.15296	-7.98084	0.144465	4.3e-10	-1.0713	-19.4573	0.0550591	5.06e-44	-0.062994	-0.53866	0.116946	0.590692
rs12636284:125709213:C:T	3	125709213	-	cg18479299	125709523	310	-	-	C	T	0.264706	0	T	0.191919	0.019802	1	442.271	9.16e-97	1430	1.03e-87	-1.29289	-20.6698	0.0625499	1.04e-52	-1.44285	-10.5824	0.136344	1.13e-13	-1.26875	-18.1737	0.0698124	9.5e-41	-0.226315	-1.47147	0.153803	0.142662
rs6495841:36871238:C:G	15	36871238	C15orf41	cg09443311	36871342	104	C15orf41	TSS1500	C	G	0.390756	0	G	0.381188	0	1	442.209	9.45e-97	1509	1.12e-87	-1.20147	-21.6333	0.0555379	1.46e-55	-1.22966	-9.20164	0.133635	8.15e-12	-1.17635	-18.9087	0.0622123	1.24e-42	-0.166326	-1.14786	0.1449	0.252331
rs10992149:94648679:G:A	9	94648679	ROR2	cg09954631	94648732	53	ROR2	Body	G	A	0.216102	0.00840336	A	0.311881	0	1	442.189	9.55e-97	1164	8.72e-88	-1.23012	-20.9532	0.0587079	1.49e-53	-1.08311	-9.07429	0.11936	1.22e-11	-1.29241	-18.9696	0.0681305	8.66e-43	-0.028991	-0.215106	0.134775	0.829893
rs7631698	3	171332341	PLD1	cg05771324	171332521	180	PLD1	Body	T	C	0.651261	0	C	0.292079	0	1	442.172	9.63e-97	1254	9.48e-88	1.02929	21.4175	0.0480582	6.29e-55	1.01073	9.98781	0.101196	6.94e-13	1.04371	18.5045	0.0564034	1.34e-41	0.245496	2.43883	0.100661	0.0155654
rs10897503:64186979:G:C	11	64186979	BC038767	cg07744270	64186719	260	-	-	C	G	0.283784	0.0672269	G	0.563158	0.0594059	1	441.914	1.1e-96	783	6.73e-88	1.19151	20.8089	0.0572598	3.99e-53	1.18111	10.9561	0.107804	3.71e-14	1.22048	17.941	0.0680275	3.8e-40	0.0610071	0.495967	0.123006	0.620436
rs2848639:57312717:C:G	11	57312717	SMTNL1	cg17470231	57304885	7832	-	-	C	G	0.422414	0.0252101	G	0.445	0.00990099	1	441.772	1.18e-96	874	8.07e-88	-1.08886	-20.4519	0.0532402	4.65e-52	-1.00998	-7.86161	0.128469	6.38e-10	-1.1044	-19.4928	0.0566572	4.12e-44	0.204043	1.57174	0.12982	0.117516
rs383068	18	77307368	-	cg22557240	77307537	169	-	-	T	C	0.669725	0.0840336	C	0.303191	0.0693069	1	441.752	1.19e-96	1339	1.25e-87	1.01713	21.7701	0.0467215	5.79e-56	1.13063	11.592	0.0975355	5.79e-15	0.962175	17.5322	0.0548804	4.41e-39	0.0952055	0.95064	0.100149	0.34288
rs4810549:45380601:A:G	20	45380601	-	cg15605314	45381675	1074	-	-	A	G	0.273109	0	G	0.163366	0	1	441.612	1.27e-96	1335	1.34e-87	1.26467	20.2406	0.0624817	2e-51	1.13368	5.38273	0.210615	2.7e-06	1.28933	20.3135	0.0634715	3.7e-46	-0.0562238	-0.316372	0.177714	0.752034
rs2027137:131327141:G:A	10	131327141	MGMT	cg07828472	131323986	3155	MGMT	Body	G	A	0.188034	0.0168067	A	0.403061	0.029703	1	441.562	1.31e-96	1541	1.58e-87	-1.22196	-21.1291	0.057833	4.47e-54	-1.15977	-8.71051	0.133146	3.94e-11	-1.24127	-19.123	0.0649097	3.53e-43	0.148315	1.16224	0.127612	0.246457
[truncated: 49,935 more rows]
