# Supplementary material for: Smoking-informed methylation and expression QTLs in human brain and colocalization with smoking-associated genetic loci
Source: Neuropsychopharmacology. 2024 Jun 4;49(11):1749–57. doi: 10.1038/s41386-024-01885-4 (PMC11399277; doi:10.1038/s41386-024-01885-4)
Supplement: Supplementary file 3 — Supplementary Table S2 [file 41386_2024_1885_MOESM3_ESM.xlsx]

## Sheet: S2. NAc eQTLs
Genetic variant annotations						eGene annotation						Variant metrics								Joint 2DF tests				eQTL association tests																GTEx NAc and basal ganglia eQTL data
Variant	Chromosome	Position	Ensembl IDs for nearest gene(s)	Nearest gene(s)	Distance from gene to variant (bp)	Ensembl ID for eGene	eGene	Start position	End position	Distance from eGene to variant (bp)	Gene type	Reference / Effect Allele	Alternate allele (EA)	Alternate allele frequency (EA)	Missingess (EA)	Alternate allele (AA)	Alternate allele frequency (AA)	Missingess (AA)	EA & AA MAF > 0.05;EA & AA Missingness < 0.10	Χ2 2DF statistic	p-value2DF	Effective number of variants tested for association with eGene	Two-stage adjusted p-value2DF	βbaseline	t-statbaseline	SEbaseline	p-valuebaseline	βcases	t-statcases	SEcases	p-valuecases	βcontrols	t-statcontrols	SEcontrols	p-valuecontrols	βinteraction	t-statinteraction	SEinteraction	p-valueinteraction	GENCODE v34 ID	Variant ID	Variant distance from eGene TSS (bp)	Number of samples with minor allele	Total minor allele count across samples	MAF	Nominal p-value	eQTL regression model slope	eQTL regression model slope SE	Coded allele
rs2687967:39449824:G:A	4	39449824	ENSG00000134962	KLB	0	ENSG00000163682	RPL9	39454141	39460569	4317	protein_coding	A	G	0.35514	0	G	0.484043	0	1	796.548	1.07598e-173	1104	1.8329e-166	-0.957796	-29.3546	0.0326285	2.52256e-72	-1.11805	-9.6311	0.116087	2.24591e-11	-0.939404	-26.529	0.0354104	6.93694e-57	-0.0551048	-0.652255	0.0844834	0.515037	ENSG00000163682.15	chr4_39448204_G_A_b38	-10382	116	138	0.341584	3.99e-52	-0.704304	0.031066	G
rs2249563	4	39455378	ENSG00000163682	RPL9	366	ENSG00000163682	RPL9	39454141	39460569	0	protein_coding	G	A	0.35514	0	A	0.484043	0	1	796.548	1.07598e-173	1104	1.8329e-166	-0.957796	-29.3546	0.0326285	2.52256e-72	-1.11805	-9.6311	0.116087	2.24591e-11	-0.939404	-26.529	0.0354104	6.93694e-57	-0.0551048	-0.652255	0.0844834	0.515037	ENSG00000163682.15	chr4_39453758_A_G_b38	-4828	116	138	0.341584	3.99e-52	-0.704304	0.031066	A
rs1458255:39446549:G:A	4	39446549	ENSG00000134962	KLB	0	ENSG00000163682	RPL9	39454141	39460569	7592	protein_coding	A	G	0.35514	0	G	0.484043	0	1	796.548	1.07598e-173	1104	1.8329e-166	-0.957796	-29.3546	0.0326285	2.52256e-72	-1.11805	-9.6311	0.116087	2.24591e-11	-0.939404	-26.529	0.0354104	6.93694e-57	-0.0551048	-0.652255	0.0844834	0.515037	ENSG00000163682.15	chr4_39444929_G_A_b38	-13657	117	139	0.344059	3.16e-50	-0.698763	0.0319428	G
rs2608824:39447779:A:G	4	39447779	ENSG00000134962	KLB	0	ENSG00000163682	RPL9	39454141	39460569	6362	protein_coding	G	A	0.35514	0	A	0.484043	0	1	796.548	1.07598e-173	1104	1.8329e-166	-0.957796	-29.3546	0.0326285	2.52256e-72	-1.11805	-9.6311	0.116087	2.24591e-11	-0.939404	-26.529	0.0354104	6.93694e-57	-0.0551048	-0.652255	0.0844834	0.515037	ENSG00000163682.15	chr4_39446159_A_G_b38	-12427	117	139	0.344059	3.16e-50	-0.698763	0.0319428	A
rs2608828:39453730:G:C	4	39453730	ENSG00000134962	KLB	574	ENSG00000163682	RPL9	39454141	39460569	411	protein_coding	C	G	0.35514	0	G	0.484043	0	1	796.548	1.07598e-173	1104	1.8329e-166	-0.957796	-29.3546	0.0326285	2.52256e-72	-1.11805	-9.6311	0.116087	2.24591e-11	-0.939404	-26.529	0.0354104	6.93694e-57	-0.0551048	-0.652255	0.0844834	0.515037	ENSG00000163682.15	chr4_39452110_G_C_b38	-6476	116	138	0.341584	3.99e-52	-0.704304	0.031066	G
rs2687955:39457153:C:T	4	39457153	ENSG00000163682	RPL9	0	ENSG00000163682	RPL9	39454141	39460569	0	protein_coding	T	C	0.35514	0	C	0.484043	0	1	796.548	1.07598e-173	1104	1.8329e-166	-0.957796	-29.3546	0.0326285	2.52256e-72	-1.11805	-9.6311	0.116087	2.24591e-11	-0.939404	-26.529	0.0354104	6.93694e-57	-0.0551048	-0.652255	0.0844834	0.515037	ENSG00000163682.15	chr4_39455533_C_T_b38	-3053	116	138	0.341584	3.99e-52	-0.704304	0.031066	C
rs2687956:39457430:T:C	4	39457430	ENSG00000163682	RPL9	0	ENSG00000163682	RPL9	39454141	39460569	0	protein_coding	C	T	0.35514	0	T	0.484043	0	1	796.548	1.07598e-173	1104	1.8329e-166	-0.957796	-29.3546	0.0326285	2.52256e-72	-1.11805	-9.6311	0.116087	2.24591e-11	-0.939404	-26.529	0.0354104	6.93694e-57	-0.0551048	-0.652255	0.0844834	0.515037	ENSG00000163682.15	chr4_39455810_T_C_b38	-2776	116	138	0.341584	3.99e-52	-0.704304	0.031066	T
rs2125313:39458051:A:G	4	39458051	-	-	-	ENSG00000163682	RPL9	39454141	39460569	0	protein_coding	G	A	0.35514	0	A	0.484043	0	1	796.548	1.07598e-173	1104	1.8329e-166	-0.957796	-29.3546	0.0326285	2.52256e-72	-1.11805	-9.6311	0.116087	2.24591e-11	-0.939404	-26.529	0.0354104	6.93694e-57	-0.0551048	-0.652255	0.0844834	0.515037	-	-	-	-	-	-	-	-	-	-
rs6531717:39454321:G:A	4	39454321	ENSG00000134962	KLB	1165	ENSG00000163682	RPL9	39454141	39460569	0	protein_coding	A	G	0.35514	0	G	0.484043	0	1	796.548	1.07598e-173	1104	1.8329e-166	-0.957796	-29.3546	0.0326285	2.52256e-72	-1.11805	-9.6311	0.116087	2.24591e-11	-0.939404	-26.529	0.0354104	6.93694e-57	-0.0551048	-0.652255	0.0844834	0.515037	ENSG00000163682.15	chr4_39452701_G_A_b38	-5885	116	138	0.341584	3.99e-52	-0.704304	0.031066	G
rs2687969:39452499:T:C	4	39452499	ENSG00000134962	KLB	0	ENSG00000163682	RPL9	39454141	39460569	1642	protein_coding	C	T	0.35514	0	T	0.484043	0	1	796.548	1.07598e-173	1104	1.8329e-166	-0.957796	-29.3546	0.0326285	2.52256e-72	-1.11805	-9.6311	0.116087	2.24591e-11	-0.939404	-26.529	0.0354104	6.93694e-57	-0.0551048	-0.652255	0.0844834	0.515037	ENSG00000163682.15	chr4_39450879_T_C_b38	-7707	116	140	0.346535	3.48e-52	-0.689475	0.0303782	T
rs1012352:39458765:G:T	4	39458765	ENSG00000163682	RPL9	0	ENSG00000163682	RPL9	39454141	39460569	0	protein_coding	T	G	0.35514	0	G	0.484043	0	1	796.548	1.07598e-173	1104	1.8329e-166	-0.957796	-29.3546	0.0326285	2.52256e-72	-1.11805	-9.6311	0.116087	2.24591e-11	-0.939404	-26.529	0.0354104	6.93694e-57	-0.0551048	-0.652255	0.0844834	0.515037	ENSG00000163682.15	chr4_39457145_G_T_b38	-1441	116	138	0.341584	3.99e-52	-0.704304	0.031066	G
rs72604325:39457870:T:TG	4	39457870	-	-	-	ENSG00000163682	RPL9	39454141	39460569	0	protein_coding	TG	T	0.35514	0	T	0.484043	0	1	796.548	1.07598e-173	1104	1.8329e-166	-0.957796	-29.3546	0.0326285	2.52256e-72	-1.11805	-9.6311	0.116087	2.24591e-11	-0.939404	-26.529	0.0354104	6.93694e-57	-0.0551048	-0.652255	0.0844834	0.515037	-	-	-	-	-	-	-	-	-	-
rs2687958:39459724:T:C	4	39459724	ENSG00000163682	RPL9	0	ENSG00000163682	RPL9	39454141	39460569	0	protein_coding	C	T	0.35514	0	T	0.468085	0	1	711.514	3.13854e-155	1104	5.34641e-148	-0.958768	-28.2006	0.0339981	1.21622e-69	-1.11805	-9.6311	0.116087	2.24591e-11	-0.939731	-24.8748	0.0377784	1.29796e-53	-0.0443618	-0.50585	0.0876976	0.613558	ENSG00000163682.15	chr4_39458104_T_C_b38	-482	116	138	0.341584	3.99e-52	-0.704304	0.031066	T
rs1045599	17	15879910	ENSG00000214941	ZSWIM7	0	ENSG00000214941	ZSWIM7	15879874	15903031	0	protein_coding	T	C	0.406542	0	C	0.306452	0.0106383	1	704.971	8.27066e-154	910	1.16131e-146	-1.14856	-27.6449	0.041547	2.5212e-68	-1.1919	-10.5412	0.113071	2.09683e-12	-1.12361	-24.3691	0.0461079	1.38403e-52	0.114737	1.12098	0.102354	0.263735	ENSG00000214941.7	chr17_15976596_C_T_b38	-17234	138	172	0.425743	1.17e-25	-0.61627	0.0491204	C
rs2779212:15876655:T:C	17	15876655	ENSG00000170425	ADORA2B	0	ENSG00000214941	ZSWIM7	15879874	15903031	3219	protein_coding	C	T	0.401869	0	T	0.306452	0.0106383	1	671.669	1.40913e-146	910	1.9786e-139	-1.15142	-27.0833	0.0425138	5.6025e-67	-1.1919	-10.5412	0.113071	2.09683e-12	-1.12786	-23.676	0.0476373	3.72914e-51	0.126491	1.21237	0.104334	0.226901	ENSG00000214941.7	chr17_15973341_T_C_b38	-20489	135	168	0.41791	2.66e-26	-0.624073	0.0488445	T
rs59325894:15880849:TA:T	17	15880849	-	-	-	ENSG00000214941	ZSWIM7	15879874	15903031	0	protein_coding	T	TA	0.401869	0	TA	0.302198	0.0319149	1	665.124	3.71706e-145	910	5.21923e-138	-1.15149	-26.9111	0.0427888	1.46153e-66	-1.1919	-10.5412	0.113071	2.09683e-12	-1.12758	-23.5373	0.0479061	7.25651e-51	0.123617	1.17858	0.104886	0.240063	-	-	-	-	-	-	-	-	-	-
rs1860644:15879334:G:T	17	15879334	ENSG00000170425	ADORA2B	274	ENSG00000214941	ZSWIM7	15879874	15903031	540	protein_coding	T	G	0.401869	0	G	0.304348	0.0212766	1	664.178	5.96582e-145	910	8.37678e-138	-1.15079	-26.91	0.0427645	1.47055e-66	-1.1919	-10.5412	0.113071	2.09683e-12	-1.12613	-23.5172	0.0478851	7.99376e-51	0.122231	1.16547	0.104877	0.245315	ENSG00000214941.7	chr17_15976020_G_T_b38	-17810	138	172	0.425743	7.9e-25	-0.607737	0.0496226	G
rs1860645:15879344:T:C	17	15879344	ENSG00000170425	ADORA2B	284	ENSG00000214941	ZSWIM7	15879874	15903031	530	protein_coding	C	T	0.401869	0	T	0.304348	0.0212766	1	664.178	5.96582e-145	910	8.37678e-138	-1.15079	-26.91	0.0427645	1.47055e-66	-1.1919	-10.5412	0.113071	2.09683e-12	-1.12613	-23.5172	0.0478851	7.99376e-51	0.122231	1.16547	0.104877	0.245315	-	-	-	-	-	-	-	-	-	-
rs57492153:45519979:G:T	21	45519979	ENSG00000160218	TRAPPC10	0	ENSG00000280071	GATD3B	45553521	45602558	33542	protein_coding	G	T	0.198113	0.00934579	T	0.295699	0.0106383	1	645.362	7.26819e-141	1425	1.59811e-133	1.32266	26.5726	0.0497752	9.7183e-66	1.20634	11.9737	0.100749	6.23027e-14	1.37064	22.4052	0.0611752	1.82052e-48	-0.165464	-1.51359	0.109319	0.131818	-	-	-	-	-	-	-	-	-	-
rs61060747:45519978:T:G	21	45519978	ENSG00000160218	TRAPPC10	0	ENSG00000280071	GATD3B	45553521	45602558	33543	protein_coding	T	G	0.198113	0.00934579	G	0.295699	0.0106383	1	645.362	7.26819e-141	1425	1.59811e-133	1.32266	26.5726	0.0497752	9.7183e-66	1.20634	11.9737	0.100749	6.23027e-14	1.37064	22.4052	0.0611752	1.82052e-48	-0.165464	-1.51359	0.109319	0.131818	-	-	-	-	-	-	-	-	-	-
rs2109632:15881728:A:G	17	15881728	ENSG00000214941	ZSWIM7	0	ENSG00000214941	ZSWIM7	15879874	15903031	0	protein_coding	G	A	0.401869	0	A	0.311828	0.0106383	1	627.42	5.7209e-137	910	8.03289e-130	-1.13268	-26.2494	0.0431509	6.0142e-65	-1.1919	-10.5412	0.113071	2.09683e-12	-1.1067	-22.7223	0.0487053	3.81245e-49	0.113053	1.05707	0.10695	0.291845	ENSG00000214941.7	chr17_15978414_A_G_b38	-15416	136	170	0.420792	1.48e-25	-0.612727	0.0489844	A
rs2159643:15881816:C:G	17	15881816	ENSG00000214941	ZSWIM7	0	ENSG00000214941	ZSWIM7	15879874	15903031	0	protein_coding	G	C	0.401869	0	C	0.311828	0.0106383	1	627.42	5.7209e-137	910	8.03289e-130	-1.13268	-26.2494	0.0431509	6.0142e-65	-1.1919	-10.5412	0.113071	2.09683e-12	-1.1067	-22.7223	0.0487053	3.81245e-49	0.113053	1.05707	0.10695	0.291845	ENSG00000214941.7	chr17_15978502_C_G_b38	-15328	136	170	0.420792	1.48e-25	-0.612727	0.0489844	C
rs2535614:15881740:T:C	17	15881740	ENSG00000214941	ZSWIM7	0	ENSG00000214941	ZSWIM7	15879874	15903031	0	protein_coding	C	T	0.401869	0	T	0.311828	0.0106383	1	627.42	5.7209e-137	910	8.03289e-130	-1.13268	-26.2494	0.0431509	6.0142e-65	-1.1919	-10.5412	0.113071	2.09683e-12	-1.1067	-22.7223	0.0487053	3.81245e-49	0.113053	1.05707	0.10695	0.291845	ENSG00000214941.7	chr17_15978426_T_C_b38	-15404	136	170	0.420792	1.48e-25	-0.612727	0.0489844	T
rs8066902:15882922:A:G	17	15882922	ENSG00000214941	ZSWIM7	0	ENSG00000214941	ZSWIM7	15879874	15903031	0	protein_coding	G	A	0.401869	0	A	0.311828	0.0106383	1	627.42	5.7209e-137	910	8.03289e-130	-1.13268	-26.2494	0.0431509	6.0142e-65	-1.1919	-10.5412	0.113071	2.09683e-12	-1.1067	-22.7223	0.0487053	3.81245e-49	0.113053	1.05707	0.10695	0.291845	ENSG00000214941.7	chr17_15979608_A_G_b38	-14222	138	172	0.425743	1.64e-25	-0.617864	0.0494572	A
rs2972574	19	8394092	ENSG00000186994	KANK3	0	ENSG00000233927	RPS28	8386042	8388224	5868	protein_coding	C	T	0.47549	0.046729	T	0.288889	0.0425532	1	591.987	2.82859e-129	1163	5.07593e-122	-1.22583	-25.32	0.0484134	1.21955e-62	-1.28661	-11.444	0.112426	2.21836e-13	-1.18234	-21.4714	0.0550659	1.95538e-46	0.100211	0.838638	0.119493	0.402743	ENSG00000233927.4	chr19_8329208_T_C_b38	7708	150	193	0.477723	2.28e-18	-0.266523	0.0269186	T
rs12419113:74579749:A:C	11	74579749	ENSG00000166435	XRRA1	0	ENSG00000166435	XRRA1	74518784	74660245	0	protein_coding	A	C	0.336449	0	C	0.143617	0	1	585.589	6.93267e-128	1283	1.37244e-120	-1.31202	-23.2971	0.0563167	1.8637e-57	-1.40386	-8.94718	0.156905	1.43256e-10	-1.31575	-22.4842	0.0585191	1.23201e-48	-0.0345181	-0.258035	0.133773	0.796664	ENSG00000166435.15	chr11_74868704_A_C_b38	-80496	105	118	0.292079	1.95e-64	1.21873	0.0431765	A
rs3965185:8395410:T:C	19	8395410	ENSG00000186994	KANK3	0	ENSG00000233927	RPS28	8386042	8388224	7186	protein_coding	C	T	0.475248	0.0560748	T	0.287356	0.0744681	1	584.25	1.35427e-127	1163	2.43026e-120	-1.24215	-25.09	0.0495077	4.61766e-62	-1.282	-11.1698	0.114774	4.34037e-13	-1.20465	-21.4356	0.0561984	2.34469e-46	0.118989	0.985192	0.120778	0.325803	ENSG00000233927.4	chr19_8330526_T_C_b38	9026	150	193	0.477723	1.39e-18	-0.267111	0.0267629	T
rs2779210:15875147:G:A	17	15875147	ENSG00000170425	ADORA2B	0	ENSG00000214941	ZSWIM7	15879874	15903031	4727	protein_coding	A	G	0.40566	0.00934579	G	0.327957	0.0106383	1	583.251	2.23213e-127	910	3.13421e-120	-1.12713	-24.4634	0.0460742	1.795e-60	-1.10447	-9.20375	0.120003	7.09811e-11	-1.12788	-22.328	0.050514	2.66814e-48	0.242878	2.24134	0.108363	0.0261796	ENSG00000214941.7	chr17_15971833_G_A_b38	-21997	138	173	0.428218	5.03e-25	-0.608077	0.049366	G
rs13047030:45477156:A:G	21	45477156	ENSG00000160218	TRAPPC10	0	ENSG00000280071	GATD3B	45553521	45602558	76365	protein_coding	A	G	0.198113	0.00934579	G	0.315217	0.0212766	1	584.101	1.45909e-127	1425	3.20822e-120	1.29515	25.0791	0.0516426	4.91902e-62	1.24704	10.8241	0.11521	1.02572e-12	1.33884	21.6088	0.0619583	9.75961e-47	-0.141004	-1.22012	0.115566	0.223955	-	-	-	-	-	-	-	-	-	-
rs1860643:15879303:T:C	17	15879303	ENSG00000170425	ADORA2B	243	ENSG00000214941	ZSWIM7	15879874	15903031	571	protein_coding	C	T	0.397196	0	T	0.304348	0.0212766	1	582.631	3.04264e-127	910	4.27226e-120	-1.14151	-25.2201	0.0452618	2.1731e-62	-1.1919	-10.5412	0.113071	2.09683e-12	-1.11581	-21.7144	0.0513859	5.73088e-47	0.118312	1.06836	0.110742	0.286734	ENSG00000214941.7	chr17_15975989_T_C_b38	-17841	136	170	0.420792	1.48e-25	-0.612727	0.0489844	T
rs2165163:74660143:G:C	11	74660143	ENSG00000166435	XRRA1	0	ENSG00000166435	XRRA1	74518784	74660245	0	protein_coding	G	C	0.334906	0.00934579	C	0.143617	0	1	580.356	9.49213e-127	1283	1.87913e-119	-1.31108	-23.16	0.0566098	4.26227e-57	-1.40386	-8.94718	0.156905	1.43256e-10	-1.31482	-22.3675	0.0587825	2.19449e-48	-0.0368104	-0.273729	0.134478	0.784595	ENSG00000166435.15	chr11_74949098_G_C_b38	-102	106	120	0.29703	8.45e-68	1.224	0.0409648	G
rs2119028	11	74659933	ENSG00000166435	XRRA1	0	ENSG00000166435	XRRA1	74518784	74660245	0	protein_coding	G	A	0.334906	0.00934579	A	0.143617	0	1	580.356	9.49213e-127	1283	1.87913e-119	-1.31108	-23.16	0.0566098	4.26227e-57	-1.40386	-8.94718	0.156905	1.43256e-10	-1.31482	-22.3675	0.0587825	2.19449e-48	-0.0368104	-0.273729	0.134478	0.784595	ENSG00000166435.15	chr11_74948888_G_A_b38	-312	106	120	0.29703	8.45e-68	1.224	0.0409648	G
rs2165162:74659789:G:C	11	74659789	ENSG00000166435	XRRA1	0	ENSG00000166435	XRRA1	74518784	74660245	0	protein_coding	G	C	0.334906	0.00934579	C	0.143617	0	1	580.356	9.49213e-127	1283	1.87913e-119	-1.31108	-23.16	0.0566098	4.26227e-57	-1.40386	-8.94718	0.156905	1.43256e-10	-1.31482	-22.3675	0.0587825	2.19449e-48	-0.0368104	-0.273729	0.134478	0.784595	ENSG00000166435.15	chr11_74948744_G_C_b38	-456	106	120	0.29703	8.45e-68	1.224	0.0409648	G
rs2286796:15884227:A:G	17	15884227	ENSG00000214941	ZSWIM7	0	ENSG00000214941	ZSWIM7	15879874	15903031	0	protein_coding	G	A	0.399038	0.0280374	A	0.309783	0.0212766	1	575.384	1.13999e-125	910	1.60069e-118	-1.12384	-25.095	0.0447835	4.48586e-62	-1.19662	-10.2361	0.116902	4.58729e-12	-1.09669	-21.6935	0.0505541	6.3677e-47	0.0967872	0.869537	0.111309	0.385668	ENSG00000214941.7	chr17_15980913_A_G_b38	-12917	136	170	0.420792	1.48e-25	-0.612727	0.0489844	A
rs3788104	21	45512094	ENSG00000160218	TRAPPC10	0	ENSG00000280071	GATD3B	45553521	45602558	41427	protein_coding	G	A	0.198113	0.00934579	A	0.304348	0.0212766	1	573.427	3.03344e-125	1425	6.66985e-118	1.30552	24.8841	0.0524642	1.52899e-61	1.19669	9.7499	0.122739	1.63791e-11	1.36431	21.8716	0.0623781	2.60038e-47	-0.195944	-1.69471	0.115621	0.0917947	-	-	-	-	-	-	-	-	-	-
rs454830:87550495:G:A	5	87550495	ENSG00000164180	TMEM161B	0	ENSG00000247828	TMEM161B-AS1	87564708	87735154	14213	lncRNA	A	G	0.257009	0	G	0.225806	0.0106383	1	565.496	1.59966e-123	545	1.34521e-116	-1.18947	-23.0615	0.0515782	7.7363e-57	-1.37589	-15.1001	0.0911177	6.7235e-17	-1.15497	-18.3707	0.0628703	2.3858e-39	-0.0604878	-0.470283	0.12862	0.638701	ENSG00000247828.7	chr5_88254678_G_A_b38	-14393	88	103	0.25495	3.49e-25	-0.623258	0.0503655	G
rs732217:8389107:T:A	19	8389107	ENSG00000186994	KANK3	0	ENSG00000233927	RPS28	8386042	8388224	883	protein_coding	A	T	0.484043	0.121495	T	0.284091	0.0638298	0	566.088	1.1898e-123	1163	2.13511e-116	-1.26932	-24.1463	0.0525676	1.16629e-59	-1.34045	-13.3384	0.100495	2.76145e-15	-1.22	-19.7021	0.0619223	1.86369e-42	0.08469	0.673929	0.125666	0.501189	ENSG00000233927.4	chr19_8324223_T_A_b38	2723	150	193	0.477723	1.39e-18	-0.267111	0.0267629	T
rs2972572:8390313:A:G	19	8390313	ENSG00000186994	KANK3	0	ENSG00000233927	RPS28	8386042	8388224	2089	protein_coding	G	A	0.484043	0.121495	A	0.284091	0.0638298	0	566.088	1.1898e-123	1163	2.13511e-116	-1.26932	-24.1463	0.0525676	1.16629e-59	-1.34045	-13.3384	0.100495	2.76145e-15	-1.22	-19.7021	0.0619223	1.86369e-42	0.08469	0.673929	0.125666	0.501189	ENSG00000233927.4	chr19_8325429_A_G_b38	3929	150	193	0.477723	1.39e-18	-0.267111	0.0267629	A
rs12577614:74671100:T:A	11	74671100	ENSG00000118363	SPCS2	0	ENSG00000166435	XRRA1	74518784	74660245	10855	protein_coding	T	A	0.333333	0.0186916	A	0.143617	0	1	563.934	3.49423e-123	1283	6.91742e-116	-1.30664	-22.9137	0.0570244	1.89722e-56	-1.40386	-8.94718	0.156905	1.43256e-10	-1.30865	-21.9973	0.0594914	1.38531e-47	-0.0400647	-0.2954	0.135629	0.768016	ENSG00000166435.15	chr11_74960055_T_A_b38	10855	106	120	0.29703	8.45e-68	1.224	0.0409648	T
rs1057232:8387207:G:A	19	8387207	-	-	-	ENSG00000233927	RPS28	8386042	8388224	0	protein_coding	A	G	0.489474	0.11215	G	0.284091	0.0638298	0	554.242	4.44488e-121	1163	7.97637e-114	-1.25689	-24.0235	0.0523193	2.41637e-59	-1.34045	-13.3384	0.100495	2.76145e-15	-1.20261	-19.3992	0.0619929	9.31012e-42	0.0705765	0.56002	0.126025	0.576136	-	-	-	-	-	-	-	-	-	-
rs1051981	21	45525685	-	-	-	ENSG00000280071	GATD3B	45553521	45602558	27836	protein_coding	A	G	0.198113	0.00934579	G	0.307692	0.0319149	1	551.01	2.23754e-120	1425	4.91985e-113	1.3013	24.4099	0.0533105	2.45933e-60	1.19669	9.7499	0.122739	1.63791e-11	1.35827	21.353	0.0636103	3.56687e-46	-0.189171	-1.61004	0.117495	0.109076	-	-	-	-	-	-	-	-	-	-
rs114023289:87608635:C:T	5	87608635	-	-	-	ENSG00000247828	TMEM161B-AS1	87564708	87735154	0	lncRNA	C	T	0.257009	0	T	0.223404	0	1	546.33	2.32205e-119	545	1.9527e-112	-1.19077	-23.6309	0.0503905	2.50922e-58	-1.29647	-13.4055	0.0967116	2.38235e-15	-1.16611	-19.1474	0.0609019	3.57603e-41	-0.0210308	-0.168292	0.124966	0.866536	-	-	-	-	-	-	-	-	-	-
rs16903057	5	87588420	ENSG00000247828	TMEM161B-AS1	0	ENSG00000247828	TMEM161B-AS1	87564708	87735154	0	lncRNA	T	C	0.257009	0	C	0.223404	0	1	546.33	2.32205e-119	545	1.9527e-112	-1.19077	-23.6309	0.0503905	2.50922e-58	-1.29647	-13.4055	0.0967116	2.38235e-15	-1.16611	-19.1474	0.0609019	3.57603e-41	-0.0210308	-0.168292	0.124966	0.866536	ENSG00000247828.7	chr5_88292603_T_C_b38	23532	88	103	0.25495	3.49e-25	0.623258	0.0503655	T
rs12659578:87606209:A:C	5	87606209	ENSG00000247828	TMEM161B-AS1	0	ENSG00000247828	TMEM161B-AS1	87564708	87735154	0	lncRNA	A	C	0.257009	0	C	0.223404	0	1	546.33	2.32205e-119	545	1.9527e-112	-1.19077	-23.6309	0.0503905	2.50922e-58	-1.29647	-13.4055	0.0967116	2.38235e-15	-1.16611	-19.1474	0.0609019	3.57603e-41	-0.0210308	-0.168292	0.124966	0.866536	ENSG00000247828.7	chr5_88310392_A_C_b38	41321	88	103	0.25495	3.49e-25	0.623258	0.0503655	A
rs12225372:74604594:A:G	11	74604594	ENSG00000166435|ENSG00000241170	XRRA1|RP11-147I3.1	0	ENSG00000166435	XRRA1	74518784	74660245	0	protein_coding	A	G	0.336449	0	G	0.148936	0	1	546.294	2.36517e-119	1283	4.68225e-112	-1.28333	-22.6365	0.0566932	1.0276e-55	-1.40386	-8.94718	0.156905	1.43256e-10	-1.28144	-21.5926	0.0593461	1.05906e-46	-0.0630494	-0.463256	0.1361	0.643719	-	-	-	-	-	-	-	-	-	-
rs61894779:74514603:C:T	11	74514603	ENSG00000166439	RNF169	0	ENSG00000166435	XRRA1	74518784	74660245	4181	protein_coding	C	T	0.336449	0	T	0.148936	0	1	546.294	2.36517e-119	1283	4.68225e-112	-1.28333	-22.6365	0.0566932	1.0276e-55	-1.40386	-8.94718	0.156905	1.43256e-10	-1.28144	-21.5926	0.0593461	1.05906e-46	-0.0630494	-0.463256	0.1361	0.643719	ENSG00000166435.15	chr11_74803558_C_T_b38	-145642	106	119	0.294554	4.43e-64	1.22006	0.0434884	C
rs12221841:74618701:C:G	11	74618701	ENSG00000166435|ENSG00000241170	XRRA1|RP11-147I3.1	0	ENSG00000166435	XRRA1	74518784	74660245	0	protein_coding	C	G	0.336449	0	G	0.148936	0	1	546.294	2.36517e-119	1283	4.68225e-112	-1.28333	-22.6365	0.0566932	1.0276e-55	-1.40386	-8.94718	0.156905	1.43256e-10	-1.28144	-21.5926	0.0593461	1.05906e-46	-0.0630494	-0.463256	0.1361	0.643719	ENSG00000166435.15	chr11_74907656_C_G_b38	-41544	107	121	0.299505	1.6e-67	1.22607	0.0412253	C
rs2304683:74563077:G:A	11	74563077	ENSG00000166435	XRRA1	0	ENSG00000166435	XRRA1	74518784	74660245	0	protein_coding	G	A	0.336449	0	A	0.148936	0	1	546.294	2.36517e-119	1283	4.68225e-112	-1.28333	-22.6365	0.0566932	1.0276e-55	-1.40386	-8.94718	0.156905	1.43256e-10	-1.28144	-21.5926	0.0593461	1.05906e-46	-0.0630494	-0.463256	0.1361	0.643719	ENSG00000166435.15	chr11_74852032_G_A_b38	-97168	106	119	0.294554	4.43e-64	1.22006	0.0434884	G
rs61671395:74618865:G:C	11	74618865	ENSG00000166435|ENSG00000241170	XRRA1|RP11-147I3.1	0	ENSG00000166435	XRRA1	74518784	74660245	0	protein_coding	G	C	0.336449	0	C	0.148936	0	1	546.294	2.36517e-119	1283	4.68225e-112	-1.28333	-22.6365	0.0566932	1.0276e-55	-1.40386	-8.94718	0.156905	1.43256e-10	-1.28144	-21.5926	0.0593461	1.05906e-46	-0.0630494	-0.463256	0.1361	0.643719	ENSG00000166435.15	chr11_74907820_G_C_b38	-41380	107	121	0.299505	1.6e-67	1.22607	0.0412253	G
rs12575200:74582019:T:C	11	74582019	ENSG00000166435	XRRA1	0	ENSG00000166435	XRRA1	74518784	74660245	0	protein_coding	T	C	0.336449	0	C	0.148936	0	1	546.294	2.36517e-119	1283	4.68225e-112	-1.28333	-22.6365	0.0566932	1.0276e-55	-1.40386	-8.94718	0.156905	1.43256e-10	-1.28144	-21.5926	0.0593461	1.05906e-46	-0.0630494	-0.463256	0.1361	0.643719	ENSG00000166435.15	chr11_74870974_T_C_b38	-78226	106	119	0.294554	4.43e-64	1.22006	0.0434884	T
rs919877:74558579:A:G	11	74558579	ENSG00000166435	XRRA1	0	ENSG00000166435	XRRA1	74518784	74660245	0	protein_coding	A	G	0.336449	0	G	0.148936	0	1	546.294	2.36517e-119	1283	4.68225e-112	-1.28333	-22.6365	0.0566932	1.0276e-55	-1.40386	-8.94718	0.156905	1.43256e-10	-1.28144	-21.5926	0.0593461	1.05906e-46	-0.0630494	-0.463256	0.1361	0.643719	ENSG00000166435.15	chr11_74847534_A_G_b38	-101666	106	119	0.294554	4.43e-64	1.22006	0.0434884	A
rs140909150:74599594:C:T	11	74599594	-	-	-	ENSG00000166435	XRRA1	74518784	74660245	0	protein_coding	C	T	0.336449	0	T	0.148936	0	1	546.294	2.36517e-119	1283	4.68225e-112	-1.28333	-22.6365	0.0566932	1.0276e-55	-1.40386	-8.94718	0.156905	1.43256e-10	-1.28144	-21.5926	0.0593461	1.05906e-46	-0.0630494	-0.463256	0.1361	0.643719	-	-	-	-	-	-	-	-	-	-
rs4944963:74603181:G:A	11	74603181	ENSG00000166435|ENSG00000241170	XRRA1|RP11-147I3.1	0	ENSG00000166435	XRRA1	74518784	74660245	0	protein_coding	G	A	0.336449	0	A	0.148936	0	1	546.294	2.36517e-119	1283	4.68225e-112	-1.28333	-22.6365	0.0566932	1.0276e-55	-1.40386	-8.94718	0.156905	1.43256e-10	-1.28144	-21.5926	0.0593461	1.05906e-46	-0.0630494	-0.463256	0.1361	0.643719	ENSG00000166435.15	chr11_74892136_G_A_b38	-57064	107	121	0.299505	1.6e-67	1.22607	0.0412253	G
rs10899052:74646213:T:C	11	74646213	ENSG00000166435	XRRA1	0	ENSG00000166435	XRRA1	74518784	74660245	0	protein_coding	T	C	0.334906	0.00934579	C	0.148936	0	1	541.976	2.0481e-118	1283	4.05455e-111	-1.28254	-22.5143	0.0569657	2.1697e-55	-1.40386	-8.94718	0.156905	1.43256e-10	-1.28063	-21.4924	0.059585	1.75804e-46	-0.0651953	-0.476715	0.136759	0.634122	ENSG00000166435.15	chr11_74935168_T_C_b38	-14032	107	121	0.299505	1.6e-67	1.22607	0.0412253	T
rs9787775:74675896:T:G	11	74675896	ENSG00000118363	SPCS2	0	ENSG00000166435	XRRA1	74518784	74660245	15651	protein_coding	T	G	0.334906	0.00934579	G	0.148936	0	1	541.976	2.0481e-118	1283	4.05455e-111	-1.28254	-22.5143	0.0569657	2.1697e-55	-1.40386	-8.94718	0.156905	1.43256e-10	-1.28063	-21.4924	0.059585	1.75804e-46	-0.0651953	-0.476715	0.136759	0.634122	ENSG00000166435.15	chr11_74964851_T_G_b38	15651	107	121	0.299505	1.6e-67	1.22607	0.0412253	T
rs61894839:74626366:G:A	11	74626366	ENSG00000166435|ENSG00000241170	XRRA1|RP11-147I3.1	0	ENSG00000166435	XRRA1	74518784	74660245	0	protein_coding	G	A	0.334906	0.00934579	A	0.148936	0	1	541.976	2.0481e-118	1283	4.05455e-111	-1.28254	-22.5143	0.0569657	2.1697e-55	-1.40386	-8.94718	0.156905	1.43256e-10	-1.28063	-21.4924	0.059585	1.75804e-46	-0.0651953	-0.476715	0.136759	0.634122	ENSG00000166435.15	chr11_74915321_G_A_b38	-33879	107	121	0.299505	1.6e-67	1.22607	0.0412253	G
rs7102619:74644305:C:T	11	74644305	ENSG00000166435	XRRA1	0	ENSG00000166435	XRRA1	74518784	74660245	0	protein_coding	C	T	0.334906	0.00934579	T	0.148936	0	1	541.976	2.0481e-118	1283	4.05455e-111	-1.28254	-22.5143	0.0569657	2.1697e-55	-1.40386	-8.94718	0.156905	1.43256e-10	-1.28063	-21.4924	0.059585	1.75804e-46	-0.0651953	-0.476715	0.136759	0.634122	-	-	-	-	-	-	-	-	-	-
rs10899051:74642551:G:A	11	74642551	ENSG00000166435	XRRA1	0	ENSG00000166435	XRRA1	74518784	74660245	0	protein_coding	G	A	0.334906	0.00934579	A	0.148936	0	1	541.976	2.0481e-118	1283	4.05455e-111	-1.28254	-22.5143	0.0569657	2.1697e-55	-1.40386	-8.94718	0.156905	1.43256e-10	-1.28063	-21.4924	0.059585	1.75804e-46	-0.0651953	-0.476715	0.136759	0.634122	ENSG00000166435.15	chr11_74931506_G_A_b38	-17694	107	121	0.299505	1.6e-67	1.22607	0.0412253	G
rs2255955:45493560:T:A	21	45493560	ENSG00000160218	TRAPPC10	0	ENSG00000280071	GATD3B	45553521	45602558	59961	protein_coding	T	A	0.207547	0.00934579	A	0.304348	0.0212766	1	539.86	5.89939e-118	1425	1.29714e-110	1.29509	24.263	0.0533772	5.85056e-60	1.18763	9.81081	0.121054	1.39416e-11	1.34696	21.062	0.0639521	1.57302e-45	-0.177663	-1.50531	0.118024	0.133931	-	-	-	-	-	-	-	-	-	-
rs4483614	11	74525852	ENSG00000166439|ENSG00000166435	RNF169|XRRA1	0	ENSG00000166435	XRRA1	74518784	74660245	0	protein_coding	T	C	0.336449	0	C	0.152174	0.0212766	1	531.601	3.66697e-116	1283	7.2594e-109	-1.26157	-22.2103	0.0568011	1.40531e-54	-1.4159	-8.96519	0.157934	1.36327e-10	-1.25775	-21.2421	0.0592104	6.27078e-46	-0.0930987	-0.671488	0.138645	0.502738	ENSG00000166435.15	chr11_74814807_T_C_b38	-134393	106	119	0.294554	4.43e-64	1.22006	0.0434884	T
rs60488570:15883085:T:C	17	15883085	ENSG00000214941	ZSWIM7	0	ENSG00000214941	ZSWIM7	15879874	15903031	0	protein_coding	C	T	0.399038	0.0280374	T	0.311111	0.0425532	1	530.52	6.29636e-116	910	8.84091e-109	-1.13278	-23.9627	0.0472729	3.46692e-59	-1.1919	-10.5412	0.113071	2.09683e-12	-1.11027	-20.4793	0.054214	3.17189e-44	0.124873	1.08041	0.11558	0.281351	-	-	-	-	-	-	-	-	-	-
rs10760117	9	123586737	ENSG00000095261	PSMD5	0	ENSG00000226752	CUTALP	123587106	123616663	369	transcribed_unitary_pseudogene	T	G	0.560748	0	G	0.234043	0	1	508.452	3.90005e-111	869	5.22944e-104	1.1195	23.7632	0.0471104	1.13743e-58	1.04372	8.87393	0.117617	1.75328e-10	1.13249	20.7293	0.0546324	8.69529e-45	-0.201664	-1.96756	0.102494	0.0505968	ENSG00000226752.9	chr9_120824459_T_G_b38	-369	134	180	0.445545	1.08e-65	-1.09708	0.0380438	T
rs12419929:74611435:C:T	11	74611435	ENSG00000166435|ENSG00000241170	XRRA1|RP11-147I3.1	0	ENSG00000166435	XRRA1	74518784	74660245	0	protein_coding	C	T	0.339623	0.00934579	T	0.150538	0.0106383	1	502.189	8.93469e-110	1283	1.76877e-102	-1.27783	-21.9395	0.0582432	7.49364e-54	-1.40386	-8.94718	0.156905	1.43256e-10	-1.2748	-20.546	0.0620462	2.24472e-44	-0.068335	-0.490514	0.139313	0.624345	ENSG00000166435.15	chr11_74900390_C_T_b38	-48810	107	121	0.299505	1.6e-67	1.22607	0.0412253	C
rs158622	5	36887895	ENSG00000164190	NIPBL	0	ENSG00000285967	NIPBL-DT	36864527	36876802	11093	lncRNA	C	T	0.542056	0	T	0.218085	0	1	499.508	3.41367e-109	1237	6.51565e-102	1.15787	23.2201	0.0498649	2.96469e-57	1.05842	11.4442	0.0924858	2.21756e-13	1.19523	19.1974	0.0622599	2.73564e-41	-0.0269915	-0.265137	0.101802	0.791196	-	-	-	-	-	-	-	-	-	-
rs9787897:74659302:A:T	11	74659302	ENSG00000166435	XRRA1	0	ENSG00000166435	XRRA1	74518784	74660245	0	protein_coding	A	T	0.320755	0.00934579	T	0.143617	0	1	495.74	2.24584e-108	1283	4.44602e-101	-1.29457	-21.3846	0.0605376	2.38116e-52	-1.48458	-8.27033	0.179506	9.50422e-10	-1.28053	-20.6722	0.0619446	1.16766e-44	-0.142163	-0.940014	0.151235	0.348423	ENSG00000166435.15	chr11_74948257_A_T_b38	-943	104	118	0.292079	6.22e-59	1.19123	0.0464378	A
rs292182	5	36954812	ENSG00000164190	NIPBL	0	ENSG00000285967	NIPBL-DT	36864527	36876802	78010	lncRNA	A	G	0.547619	0.0186916	G	0.218085	0	1	494.023	5.30053e-108	1237	1.01171e-100	1.16165	23.0724	0.050348	7.24533e-57	1.05842	11.4442	0.0924858	2.21756e-13	1.20014	19.054	0.0629863	5.90247e-41	-0.0315738	-0.308136	0.102467	0.758322	-	-	-	-	-	-	-	-	-	-
rs16903077:87618825:G:A	5	87618825	ENSG00000247828	TMEM161B-AS1	0	ENSG00000247828	TMEM161B-AS1	87564708	87735154	0	lncRNA	G	A	0.257009	0	A	0.239362	0	1	491.579	1.79879e-107	545	1.51266e-100	-1.16853	-22.3492	0.0522851	5.9764e-55	-1.27177	-12.5173	0.101601	1.75368e-14	-1.14926	-18.3001	0.0628004	3.50716e-39	-0.015248	-0.117414	0.129866	0.906658	ENSG00000247828.7	chr5_88323008_G_A_b38	53937	88	103	0.25495	3.49e-25	0.623258	0.0503655	G
rs13190179:87610572:A:T	5	87610572	ENSG00000247828	TMEM161B-AS1	0	ENSG00000247828	TMEM161B-AS1	87564708	87735154	0	lncRNA	A	T	0.257009	0	T	0.239362	0	1	491.579	1.79879e-107	545	1.51266e-100	-1.16853	-22.3492	0.0522851	5.9764e-55	-1.27177	-12.5173	0.101601	1.75368e-14	-1.14926	-18.3001	0.0628004	3.50716e-39	-0.015248	-0.117414	0.129866	0.906658	ENSG00000247828.7	chr5_88314755_A_T_b38	45684	88	103	0.25495	3.49e-25	0.623258	0.0503655	A
rs13177755:87592237:C:T	5	87592237	ENSG00000247828	TMEM161B-AS1	0	ENSG00000247828	TMEM161B-AS1	87564708	87735154	0	lncRNA	C	T	0.257009	0	T	0.239362	0	1	491.579	1.79879e-107	545	1.51266e-100	-1.16853	-22.3492	0.0522851	5.9764e-55	-1.27177	-12.5173	0.101601	1.75368e-14	-1.14926	-18.3001	0.0628004	3.50716e-39	-0.015248	-0.117414	0.129866	0.906658	ENSG00000247828.7	chr5_88296420_C_T_b38	27349	88	103	0.25495	3.49e-25	0.623258	0.0503655	C
rs13167796:87590501:G:A	5	87590501	ENSG00000247828	TMEM161B-AS1	0	ENSG00000247828	TMEM161B-AS1	87564708	87735154	0	lncRNA	G	A	0.257009	0	A	0.239362	0	1	491.579	1.79879e-107	545	1.51266e-100	-1.16853	-22.3492	0.0522851	5.9764e-55	-1.27177	-12.5173	0.101601	1.75368e-14	-1.14926	-18.3001	0.0628004	3.50716e-39	-0.015248	-0.117414	0.129866	0.906658	ENSG00000247828.7	chr5_88294684_G_A_b38	25613	88	103	0.25495	3.49e-25	0.623258	0.0503655	G
rs13159835	5	87601393	ENSG00000247828	TMEM161B-AS1	0	ENSG00000247828	TMEM161B-AS1	87564708	87735154	0	lncRNA	A	G	0.257009	0	G	0.239362	0	1	491.579	1.79879e-107	545	1.51266e-100	-1.16853	-22.3492	0.0522851	5.9764e-55	-1.27177	-12.5173	0.101601	1.75368e-14	-1.14926	-18.3001	0.0628004	3.50716e-39	-0.015248	-0.117414	0.129866	0.906658	ENSG00000247828.7	chr5_88305576_A_G_b38	36505	88	103	0.25495	3.49e-25	0.623258	0.0503655	A
rs11738675:87611177:A:T	5	87611177	ENSG00000247828	TMEM161B-AS1	0	ENSG00000247828	TMEM161B-AS1	87564708	87735154	0	lncRNA	A	T	0.257009	0	T	0.239362	0	1	491.579	1.79879e-107	545	1.51266e-100	-1.16853	-22.3492	0.0522851	5.9764e-55	-1.27177	-12.5173	0.101601	1.75368e-14	-1.14926	-18.3001	0.0628004	3.50716e-39	-0.015248	-0.117414	0.129866	0.906658	ENSG00000247828.7	chr5_88315360_A_T_b38	46289	88	103	0.25495	3.49e-25	0.623258	0.0503655	A
rs10942528:87609915:T:C	5	87609915	ENSG00000247828	TMEM161B-AS1	0	ENSG00000247828	TMEM161B-AS1	87564708	87735154	0	lncRNA	T	C	0.257009	0	C	0.239362	0	1	491.579	1.79879e-107	545	1.51266e-100	-1.16853	-22.3492	0.0522851	5.9764e-55	-1.27177	-12.5173	0.101601	1.75368e-14	-1.14926	-18.3001	0.0628004	3.50716e-39	-0.015248	-0.117414	0.129866	0.906658	ENSG00000247828.7	chr5_88314098_T_C_b38	45027	88	103	0.25495	3.49e-25	0.623258	0.0503655	T
rs10462333:87611688:G:T	5	87611688	ENSG00000247828	TMEM161B-AS1	0	ENSG00000247828	TMEM161B-AS1	87564708	87735154	0	lncRNA	G	T	0.257009	0	T	0.239362	0	1	491.579	1.79879e-107	545	1.51266e-100	-1.16853	-22.3492	0.0522851	5.9764e-55	-1.27177	-12.5173	0.101601	1.75368e-14	-1.14926	-18.3001	0.0628004	3.50716e-39	-0.015248	-0.117414	0.129866	0.906658	ENSG00000247828.7	chr5_88315871_G_T_b38	46800	88	103	0.25495	3.49e-25	0.623258	0.0503655	G
rs34241164:87589006:A:G	5	87589006	ENSG00000247828	TMEM161B-AS1	0	ENSG00000247828	TMEM161B-AS1	87564708	87735154	0	lncRNA	A	G	0.257009	0	G	0.239362	0	1	491.579	1.79879e-107	545	1.51266e-100	-1.16853	-22.3492	0.0522851	5.9764e-55	-1.27177	-12.5173	0.101601	1.75368e-14	-1.14926	-18.3001	0.0628004	3.50716e-39	-0.015248	-0.117414	0.129866	0.906658	ENSG00000247828.7	chr5_88293189_A_G_b38	24118	88	103	0.25495	3.49e-25	0.623258	0.0503655	A
rs147762489:87603572:C:T	5	87603572	ENSG00000247828	TMEM161B-AS1	0	ENSG00000247828	TMEM161B-AS1	87564708	87735154	0	lncRNA	C	T	0.257009	0	T	0.239362	0	1	491.579	1.79879e-107	545	1.51266e-100	-1.16853	-22.3492	0.0522851	5.9764e-55	-1.27177	-12.5173	0.101601	1.75368e-14	-1.14926	-18.3001	0.0628004	3.50716e-39	-0.015248	-0.117414	0.129866	0.906658	ENSG00000247828.7	chr5_88307755_C_T_b38	38684	88	103	0.25495	3.49e-25	0.623258	0.0503655	C
rs60331678:87611364:G:A	5	87611364	ENSG00000247828	TMEM161B-AS1	0	ENSG00000247828	TMEM161B-AS1	87564708	87735154	0	lncRNA	G	A	0.257009	0	A	0.239362	0	1	491.579	1.79879e-107	545	1.51266e-100	-1.16853	-22.3492	0.0522851	5.9764e-55	-1.27177	-12.5173	0.101601	1.75368e-14	-1.14926	-18.3001	0.0628004	3.50716e-39	-0.015248	-0.117414	0.129866	0.906658	ENSG00000247828.7	chr5_88315547_G_A_b38	46476	88	103	0.25495	3.49e-25	0.623258	0.0503655	G
rs6872897:87618065:A:G	5	87618065	ENSG00000247828	TMEM161B-AS1	0	ENSG00000247828	TMEM161B-AS1	87564708	87735154	0	lncRNA	A	G	0.257009	0	G	0.239362	0	1	491.579	1.79879e-107	545	1.51266e-100	-1.16853	-22.3492	0.0522851	5.9764e-55	-1.27177	-12.5173	0.101601	1.75368e-14	-1.14926	-18.3001	0.0628004	3.50716e-39	-0.015248	-0.117414	0.129866	0.906658	ENSG00000247828.7	chr5_88322248_A_G_b38	53177	88	103	0.25495	3.49e-25	0.623258	0.0503655	A
rs11748798	5	87650742	ENSG00000247828	TMEM161B-AS1	0	ENSG00000247828	TMEM161B-AS1	87564708	87735154	0	lncRNA	G	T	0.257009	0	T	0.234043	0	1	491.541	1.83306e-107	545	1.54148e-100	-1.18838	-22.2959	0.0533005	8.29473e-55	-1.27177	-12.5173	0.101601	1.75368e-14	-1.17148	-18.2991	0.0640184	3.52699e-39	-0.00701723	-0.0538555	0.130298	0.957108	ENSG00000247828.7	chr5_88354925_G_T_b38	85854	88	103	0.25495	3.49e-25	0.623258	0.0503655	G
rs13154590:87653025:A:G	5	87653025	ENSG00000247828	TMEM161B-AS1	0	ENSG00000247828	TMEM161B-AS1	87564708	87735154	0	lncRNA	A	G	0.257009	0	G	0.234043	0	1	491.541	1.83306e-107	545	1.54148e-100	-1.18838	-22.2959	0.0533005	8.29473e-55	-1.27177	-12.5173	0.101601	1.75368e-14	-1.17148	-18.2991	0.0640184	3.52699e-39	-0.00701723	-0.0538555	0.130298	0.957108	ENSG00000247828.7	chr5_88357208_A_G_b38	88137	88	103	0.25495	3.49e-25	0.623258	0.0503655	A
rs71639107:87646127:A:G	5	87646127	ENSG00000247828	TMEM161B-AS1	0	ENSG00000247828	TMEM161B-AS1	87564708	87735154	0	lncRNA	A	G	0.257009	0	G	0.234043	0	1	491.541	1.83306e-107	545	1.54148e-100	-1.18838	-22.2959	0.0533005	8.29473e-55	-1.27177	-12.5173	0.101601	1.75368e-14	-1.17148	-18.2991	0.0640184	3.52699e-39	-0.00701723	-0.0538555	0.130298	0.957108	ENSG00000247828.7	chr5_88350310_A_G_b38	81239	88	103	0.25495	3.49e-25	0.623258	0.0503655	A
rs2115884:87654656:A:G	5	87654656	ENSG00000247828	TMEM161B-AS1	0	ENSG00000247828	TMEM161B-AS1	87564708	87735154	0	lncRNA	A	G	0.257009	0	G	0.234043	0	1	491.541	1.83306e-107	545	1.54148e-100	-1.18838	-22.2959	0.0533005	8.29473e-55	-1.27177	-12.5173	0.101601	1.75368e-14	-1.17148	-18.2991	0.0640184	3.52699e-39	-0.00701723	-0.0538555	0.130298	0.957108	ENSG00000247828.7	chr5_88358839_A_G_b38	89768	88	103	0.25495	3.49e-25	0.623258	0.0503655	A
rs11740836:87652128:T:C	5	87652128	ENSG00000247828	TMEM161B-AS1	0	ENSG00000247828	TMEM161B-AS1	87564708	87735154	0	lncRNA	T	C	0.257009	0	C	0.234043	0	1	491.541	1.83306e-107	545	1.54148e-100	-1.18838	-22.2959	0.0533005	8.29473e-55	-1.27177	-12.5173	0.101601	1.75368e-14	-1.17148	-18.2991	0.0640184	3.52699e-39	-0.00701723	-0.0538555	0.130298	0.957108	-	-	-	-	-	-	-	-	-	-
rs138741539:87645509:A:G	5	87645509	-	-	-	ENSG00000247828	TMEM161B-AS1	87564708	87735154	0	lncRNA	A	G	0.257009	0	G	0.234043	0	1	491.541	1.83306e-107	545	1.54148e-100	-1.18838	-22.2959	0.0533005	8.29473e-55	-1.27177	-12.5173	0.101601	1.75368e-14	-1.17148	-18.2991	0.0640184	3.52699e-39	-0.00701723	-0.0538555	0.130298	0.957108	-	-	-	-	-	-	-	-	-	-
rs75214722:87565725:C:T	5	87565725	ENSG00000247828	TMEM161B-AS1	0	ENSG00000247828	TMEM161B-AS1	87564708	87735154	0	lncRNA	C	T	0.257009	0	T	0.241935	0.0106383	1	491.506	1.86519e-107	545	1.56851e-100	-1.16675	-21.833	0.0534399	1.45168e-53	-1.33584	-13.4875	0.099043	1.99078e-15	-1.13821	-17.5953	0.0646886	1.7019e-37	-0.0488898	-0.366509	0.133393	0.7144	ENSG00000247828.7	chr5_88269908_C_T_b38	837	88	103	0.25495	3.49e-25	0.623258	0.0503655	C
rs373845:87549710:A:G	5	87549710	ENSG00000164180	TMEM161B	0	ENSG00000247828	TMEM161B-AS1	87564708	87735154	14998	lncRNA	G	A	0.257009	0	A	0.241935	0.0106383	1	491.506	1.86519e-107	545	1.56851e-100	-1.16675	-21.833	0.0534399	1.45168e-53	-1.33584	-13.4875	0.099043	1.99078e-15	-1.13821	-17.5953	0.0646886	1.7019e-37	-0.0488898	-0.366509	0.133393	0.7144	ENSG00000247828.7	chr5_88253893_A_G_b38	-15178	88	103	0.25495	3.49e-25	-0.623258	0.0503655	A
rs70996470:87620486:GA:G	5	87620486	-	-	-	ENSG00000247828	TMEM161B-AS1	87564708	87735154	0	lncRNA	GA	G	0.257009	0	G	0.236559	0.0106383	1	488.694	7.61294e-107	545	6.40198e-100	-1.16972	-22.308	0.0524352	7.70245e-55	-1.27177	-12.5173	0.101601	1.75368e-14	-1.14984	-18.2211	0.0631045	5.40307e-39	-0.0139273	-0.107075	0.130071	0.914845	-	-	-	-	-	-	-	-	-	-
rs13299616:123594803:T:C	9	123594803	ENSG00000095261|ENSG00000226752	PSMD5|PSMD5-AS1	0	ENSG00000226752	CUTALP	123587106	123616663	0	transcribed_unitary_pseudogene	T	C	0.566038	0.00934579	C	0.228261	0.0212766	1	487.229	1.58305e-106	869	2.12266e-99	1.11199	23.3015	0.0477218	1.81487e-57	1.06694	9.8333	0.108503	1.3138e-11	1.12179	19.762	0.0567653	1.35834e-42	-0.195284	-1.90797	0.102352	0.0579273	ENSG00000226752.9	chr9_120832525_T_C_b38	7697	133	179	0.443069	3.74e-67	-1.09814	0.0371531	T
rs390856	5	87547559	ENSG00000164180	TMEM161B	0	ENSG00000247828	TMEM161B-AS1	87564708	87735154	17149	lncRNA	C	T	0.254717	0.00934579	T	0.239362	0	1	483.31	1.1234e-105	545	9.44704e-99	-1.1653	-21.5191	0.054152	1.02644e-52	-1.3605	-13.4804	0.100925	2.02196e-15	-1.13511	-17.3663	0.0653624	6.08377e-37	-0.0434525	-0.32339	0.134366	0.746761	ENSG00000247828.7	chr5_88251742_T_C_b38	-17329	88	103	0.25495	3.49e-25	-0.623258	0.0503655	T
rs34164261:87603874:G:GA	5	87603874	-	-	-	ENSG00000247828	TMEM161B-AS1	87564708	87735154	0	lncRNA	G	GA	0.25	0.00934579	GA	0.236559	0.0106383	1	482.299	1.86259e-105	545	1.56632e-98	-1.18433	-22.2798	0.0531571	9.16242e-55	-1.27924	-12.2842	0.104137	3.00695e-14	-1.16664	-18.2043	0.0640861	5.9247e-39	-0.00371704	-0.0281992	0.131814	0.977533	-	-	-	-	-	-	-	-	-	-
rs6841571:126332:C:T	4	126332	ENSG00000250312	ZNF718	0	ENSG00000250312	ZNF718	124383	196092	0	protein_coding	T	C	0.546729	0	C	0.473118	0.0106383	1	482.048	2.11174e-105	831	2.70775e-98	1.16077	21.967	0.0528414	6.32135e-54	1.19069	8.17323	0.145681	1.2526e-09	1.13545	20.3776	0.0557204	5.38275e-44	0.0584667	0.444199	0.131623	0.657412	ENSG00000250312.6	chr4_126451_T_C_b38	1971	141	181	0.44802	7.58e-35	-0.804754	0.0506749	T
rs6815339:122874:C:G	4	122874	ENSG00000256143	Z95704.5	1092	ENSG00000250312	ZNF718	124383	196092	1509	protein_coding	G	C	0.546729	0	C	0.473118	0.0106383	1	482.048	2.11174e-105	831	2.70775e-98	1.16077	21.967	0.0528414	6.32135e-54	1.19069	8.17323	0.145681	1.2526e-09	1.13545	20.3776	0.0557204	5.38275e-44	0.0584667	0.444199	0.131623	0.657412	ENSG00000250312.6	chr4_122992_G_C_b38	-1488	140	179	0.443069	1.98e-32	-0.791519	0.052792	G
rs10009670:125987:T:C	4	125987	ENSG00000250312	ZNF718	0	ENSG00000250312	ZNF718	124383	196092	0	protein_coding	C	T	0.546729	0	T	0.473118	0.0106383	1	482.048	2.11174e-105	831	2.70775e-98	1.16077	21.967	0.0528414	6.32135e-54	1.19069	8.17323	0.145681	1.2526e-09	1.13545	20.3776	0.0557204	5.38275e-44	0.0584667	0.444199	0.131623	0.657412	ENSG00000250312.6	chr4_126106_C_T_b38	1626	141	181	0.44802	7.58e-35	-0.804754	0.0506749	C
rs10006358:125490:A:G	4	125490	ENSG00000250312	ZNF718	0	ENSG00000250312	ZNF718	124383	196092	0	protein_coding	G	A	0.546729	0	A	0.473118	0.0106383	1	482.048	2.11174e-105	831	2.70775e-98	1.16077	21.967	0.0528414	6.32135e-54	1.19069	8.17323	0.145681	1.2526e-09	1.13545	20.3776	0.0557204	5.38275e-44	0.0584667	0.444199	0.131623	0.657412	ENSG00000250312.6	chr4_125609_G_A_b38	1129	141	181	0.44802	7.58e-35	-0.804754	0.0506749	G
rs9996597	4	121652	ENSG00000256143	Z95704.5	2314	ENSG00000250312	ZNF718	124383	196092	2731	protein_coding	C	T	0.546729	0	T	0.472826	0.0212766	1	481.399	2.92061e-105	831	3.7449e-98	1.16067	21.9596	0.052855	6.6189e-54	1.19069	8.17323	0.145681	1.2526e-09	1.1352	20.3617	0.0557518	5.84787e-44	0.0586397	0.44541	0.131653	0.656539	ENSG00000250312.6	chr4_121772_C_T_b38	-2708	140	179	0.443069	1.98e-32	-0.791519	0.052792	C
rs6841951:137407:A:G	4	137407	ENSG00000250312	ZNF718	0	ENSG00000250312	ZNF718	124383	196092	0	protein_coding	G	A	0.546729	0	A	0.472527	0.0319149	1	481.184	3.25205e-105	831	4.16989e-98	1.16052	21.9536	0.0528622	6.86907e-54	1.19069	8.17323	0.145681	1.2526e-09	1.13498	20.3564	0.0557556	6.01088e-44	0.058702	0.445792	0.13168	0.656263	ENSG00000250312.6	chr4_143625_G_A_b38	19145	141	181	0.44802	7.58e-35	-0.804754	0.0506749	G
rs28605783:114270:A:T	4	114270	ENSG00000250238	Z95704.3	7270	ENSG00000250312	ZNF718	124383	196092	10113	protein_coding	T	A	0.546729	0	A	0.473118	0.0106383	1	480.932	3.68918e-105	831	4.73039e-98	1.16054	21.9511	0.0528692	6.976e-54	1.19069	8.17323	0.145681	1.2526e-09	1.13499	20.3502	0.0557727	6.20803e-44	0.0588756	0.447085	0.131688	0.655331	ENSG00000250312.6	chr4_114388_T_A_b38	-10092	141	180	0.445545	3.75e-34	-0.805492	0.0515528	T
rs71639105:87630024:G:A	5	87630024	ENSG00000247828	TMEM161B-AS1	0	ENSG00000247828	TMEM161B-AS1	87564708	87735154	0	lncRNA	G	A	0.257009	0	A	0.231183	0.0106383	1	479.376	8.03093e-105	545	6.75349e-98	-1.18765	-21.8996	0.0542315	9.59822e-54	-1.27177	-12.5173	0.101601	1.75368e-14	-1.16973	-17.9636	0.0651165	2.22131e-38	-0.016604	-0.125856	0.131929	0.899981	ENSG00000247828.7	chr5_88334207_G_A_b38	65136	88	103	0.25495	3.49e-25	0.623258	0.0503655	G
rs10462472:87642469:A:G	5	87642469	ENSG00000247828	TMEM161B-AS1	0	ENSG00000247828	TMEM161B-AS1	87564708	87735154	0	lncRNA	A	G	0.257009	0	G	0.231183	0.0106383	1	479.376	8.03093e-105	545	6.75349e-98	-1.18765	-21.8996	0.0542315	9.59822e-54	-1.27177	-12.5173	0.101601	1.75368e-14	-1.16973	-17.9636	0.0651165	2.22131e-38	-0.016604	-0.125856	0.131929	0.899981	ENSG00000247828.7	chr5_88346652_A_G_b38	77581	88	103	0.25495	3.49e-25	0.623258	0.0503655	A
rs4944961	11	74559481	ENSG00000166435	XRRA1	0	ENSG00000166435	XRRA1	74518784	74660245	0	protein_coding	C	T	0.350467	0	T	0.148936	0	1	477.286	2.28389e-104	1283	4.52135e-97	-1.2527	-21.4495	0.0584023	1.58621e-52	-1.40386	-8.94718	0.156905	1.43256e-10	-1.24548	-19.9307	0.0624903	5.57973e-43	-0.0984582	-0.699948	0.140665	0.484829	ENSG00000166435.15	chr11_74848436_C_T_b38	-100764	114	127	0.314356	1.28e-50	1.18364	0.0537055	C
rs11236244:74478052:T:C	11	74478052	ENSG00000166439	RNF169	0	ENSG00000166435	XRRA1	74518784	74660245	40732	protein_coding	T	C	0.330097	0.0373832	C	0.139785	0.0106383	1	475.17	6.57745e-104	1283	1.30212e-96	-1.31075	-21.4785	0.0610263	1.32302e-52	-1.40386	-8.94718	0.156905	1.43256e-10	-1.31153	-19.8776	0.0659803	7.38114e-43	-0.032014	-0.223761	0.143072	0.823188	-	-	-	-	-	-	-	-	-	-
rs4944061:74480548:T:C	11	74480548	ENSG00000166439	RNF169	0	ENSG00000166435	XRRA1	74518784	74660245	38236	protein_coding	T	C	0.330097	0.0373832	C	0.139785	0.0106383	1	475.17	6.57745e-104	1283	1.30212e-96	-1.31075	-21.4785	0.0610263	1.32302e-52	-1.40386	-8.94718	0.156905	1.43256e-10	-1.31153	-19.8776	0.0659803	7.38114e-43	-0.032014	-0.223761	0.143072	0.823188	ENSG00000166435.15	chr11_74769503_T_C_b38	-179697	106	119	0.294554	4.43e-64	1.22006	0.0434884	T
rs61270009:87576139:A:T	5	87576139	ENSG00000247828	TMEM161B-AS1	0	ENSG00000247828	TMEM161B-AS1	87564708	87735154	0	lncRNA	A	T	0.254717	0.00934579	T	0.241935	0.0106383	1	471.977	3.24725e-103	545	2.73073e-96	-1.16307	-21.7674	0.0534319	2.18287e-53	-1.27177	-12.5173	0.101601	1.75368e-14	-1.14284	-17.7565	0.0643617	6.96736e-38	-0.0187796	-0.141716	0.132516	0.887457	ENSG00000247828.7	chr5_88280322_A_T_b38	11251	87	102	0.252475	6.55e-25	0.621155	0.0505977	A
rs4944950	11	74481631	ENSG00000166439	RNF169	0	ENSG00000166435	XRRA1	74518784	74660245	37153	protein_coding	T	C	0.331731	0.0280374	C	0.148936	0	1	468.37	1.97144e-102	1283	3.9028e-95	-1.28498	-21.3145	0.0602865	3.69628e-52	-1.40386	-8.94718	0.156905	1.43256e-10	-1.2832	-19.7058	0.0651179	1.82813e-42	-0.053448	-0.373601	0.143062	0.709125	ENSG00000166435.15	chr11_74770586_T_C_b38	-178614	106	119	0.294554	4.43e-64	1.22006	0.0434884	T
rs12163987	5	87572026	ENSG00000247828	TMEM161B-AS1	0	ENSG00000247828	TMEM161B-AS1	87564708	87735154	0	lncRNA	A	G	0.257009	0	G	0.244681	0	1	466.279	5.60926e-102	545	4.71702e-95	-1.15923	-21.6674	0.0535012	4.06756e-53	-1.27177	-12.5173	0.101601	1.75368e-14	-1.13821	-17.5953	0.0646886	1.7019e-37	-0.0230209	-0.173196	0.132918	0.862684	ENSG00000247828.7	chr5_88276209_A_G_b38	7138	88	103	0.25495	3.49e-25	0.623258	0.0503655	A
rs895295:87567346:G:A	5	87567346	ENSG00000247828	TMEM161B-AS1	0	ENSG00000247828	TMEM161B-AS1	87564708	87735154	0	lncRNA	G	A	0.257009	0	A	0.244681	0	1	466.279	5.60926e-102	545	4.71702e-95	-1.15923	-21.6674	0.0535012	4.06756e-53	-1.27177	-12.5173	0.101601	1.75368e-14	-1.13821	-17.5953	0.0646886	1.7019e-37	-0.0230209	-0.173196	0.132918	0.862684	ENSG00000247828.7	chr5_88271529_G_A_b38	2458	88	103	0.25495	3.49e-25	0.623258	0.0503655	G
rs16903040:87569037:A:G	5	87569037	ENSG00000247828	TMEM161B-AS1	0	ENSG00000247828	TMEM161B-AS1	87564708	87735154	0	lncRNA	A	G	0.257009	0	G	0.244681	0	1	466.279	5.60926e-102	545	4.71702e-95	-1.15923	-21.6674	0.0535012	4.06756e-53	-1.27177	-12.5173	0.101601	1.75368e-14	-1.13821	-17.5953	0.0646886	1.7019e-37	-0.0230209	-0.173196	0.132918	0.862684	ENSG00000247828.7	chr5_88273220_A_G_b38	4149	88	103	0.25495	3.49e-25	0.623258	0.0503655	A
rs17133461	11	74499824	ENSG00000166439	RNF169	0	ENSG00000166435	XRRA1	74518784	74660245	18960	protein_coding	G	A	0.328571	0.0186916	A	0.148936	0	1	467.965	2.41367e-102	1283	4.77826e-95	-1.28095	-21.2709	0.0602207	4.86021e-52	-1.40386	-8.94718	0.156905	1.43256e-10	-1.27856	-19.6955	0.0649163	1.93024e-42	-0.0558419	-0.389697	0.143296	0.697204	ENSG00000166435.15	chr11_74788779_G_A_b38	-160421	106	119	0.294554	4.43e-64	1.22006	0.0434884	G
rs34895688:74494072:CAT:C	11	74494072	-	-	-	ENSG00000166435	XRRA1	74518784	74660245	24712	protein_coding	CAT	C	0.328571	0.0186916	C	0.148936	0	1	467.965	2.41367e-102	1283	4.77826e-95	-1.28095	-21.2709	0.0602207	4.86021e-52	-1.40386	-8.94718	0.156905	1.43256e-10	-1.27856	-19.6955	0.0649163	1.93024e-42	-0.0558419	-0.389697	0.143296	0.697204	-	-	-	-	-	-	-	-	-	-
rs12576129:74489069:C:T	11	74489069	ENSG00000166439	RNF169	0	ENSG00000166435	XRRA1	74518784	74660245	29715	protein_coding	C	T	0.328571	0.0186916	T	0.148936	0	1	467.965	2.41367e-102	1283	4.77826e-95	-1.28095	-21.2709	0.0602207	4.86021e-52	-1.40386	-8.94718	0.156905	1.43256e-10	-1.27856	-19.6955	0.0649163	1.93024e-42	-0.0558419	-0.389697	0.143296	0.697204	ENSG00000166435.15	chr11_74778024_C_T_b38	-171176	106	119	0.294554	4.43e-64	1.22006	0.0434884	C
rs3733809:87705929:A:C	5	87705929	ENSG00000247828|ENSG00000250156	TMEM161B-AS1|CTC-498M16.2	0	ENSG00000247828	TMEM161B-AS1	87564708	87735154	0	lncRNA	A	C	0.259434	0.00934579	C	0.206522	0.0212766	1	465.523	8.18449e-102	545	6.88262e-95	-1.19638	-21.5063	0.0556293	1.11182e-52	-1.29226	-12.6474	0.102175	1.30158e-14	-1.17436	-17.4804	0.0671816	3.22254e-37	-0.0397076	-0.295065	0.134572	0.768272	ENSG00000247828.7	chr5_88410112_A_C_b38	141041	87	103	0.25495	3.93e-26	0.624127	0.0490818	A
rs3179969	14	88862529	ENSG00000042317	SPATA7	0	ENSG00000042317	SPATA7	88851268	88936694	0	protein_coding	G	A	0.378505	0	A	0.521277	0	1	466.729	4.47812e-102	1836	1.26863e-94	1.0025	21.5822	0.0464501	6.91884e-53	1.08296	12.2818	0.088176	3.02397e-14	0.998727	17.7732	0.0561929	6.35299e-38	0.160738	1.50027	0.10714	0.135232	ENSG00000042317.16	chr14_88396185_G_A_b38	11261	109	138	0.341584	2.36e-38	-0.697979	0.0406077	G
rs10514299	5	87663610	ENSG00000247828	TMEM161B-AS1	0	ENSG00000247828	TMEM161B-AS1	87564708	87735154	0	lncRNA	C	T	0.257009	0	T	0.228723	0	1	463.774	1.96191e-101	545	1.64984e-94	-1.17603	-21.5704	0.0545208	7.45095e-53	-1.27177	-12.5173	0.101601	1.75368e-14	-1.15588	-17.524	0.06596	2.52894e-37	-0.0199955	-0.149847	0.133439	0.881047	ENSG00000247828.7	chr5_88367793_C_T_b38	98722	87	102	0.252475	5.1e-26	0.634356	0.0500468	C
rs13189889:87661406:T:C	5	87661406	ENSG00000247828	TMEM161B-AS1	0	ENSG00000247828	TMEM161B-AS1	87564708	87735154	0	lncRNA	T	C	0.257009	0	C	0.228723	0	1	463.774	1.96191e-101	545	1.64984e-94	-1.17603	-21.5704	0.0545208	7.45095e-53	-1.27177	-12.5173	0.101601	1.75368e-14	-1.15588	-17.524	0.06596	2.52894e-37	-0.0199955	-0.149847	0.133439	0.881047	ENSG00000247828.7	chr5_88365589_T_C_b38	96518	87	102	0.252475	5.1e-26	0.634356	0.0500468	T
rs113052837:146963:TCACTG:T	4	146963	-	-	-	ENSG00000250312	ZNF718	124383	196092	0	protein_coding	T	TCACTG	0.552381	0.0186916	TCACTG	0.472826	0.0212766	1	463.16	2.66701e-101	831	3.41972e-94	1.1642	21.6769	0.0537068	3.83314e-53	1.19069	8.17323	0.145681	1.2526e-09	1.13889	19.9088	0.0572053	6.26372e-43	0.0553547	0.415892	0.133099	0.677966	-	-	-	-	-	-	-	-	-	-
rs2277805	21	45494183	ENSG00000160218	TRAPPC10	0	ENSG00000280071	GATD3B	45553521	45602558	59338	protein_coding	G	A	0.195238	0.0186916	A	0.280899	0.0531915	1	461.48	6.17928e-101	1425	1.35868e-93	1.31089	22.2913	0.0588072	8.53245e-55	1.22587	9.49378	0.129123	3.24225e-11	1.36493	19.2704	0.0708306	1.85114e-41	-0.180795	-1.38138	0.13088	0.16881	-	-	-	-	-	-	-	-	-	-
rs111332506:152282:C:CCTTA	4	152282	-	-	-	ENSG00000250312	ZNF718	124383	196092	0	protein_coding	CCTTA	C	0.54717	0.00934579	C	0.478261	0.0212766	1	457.323	4.93912e-100	831	6.3331e-93	1.14667	21.5355	0.0532456	9.26332e-53	1.19069	8.17323	0.145681	1.2526e-09	1.11662	19.7616	0.0565044	1.36098e-42	0.0750368	0.56315	0.133245	0.574007	-	-	-	-	-	-	-	-	-	-
rs6842197	4	159061	ENSG00000250312	ZNF718	1282	ENSG00000250312	ZNF718	124383	196092	0	protein_coding	A	G	0.54717	0.00934579	G	0.478261	0.0212766	1	457.323	4.93912e-100	831	6.3331e-93	1.14667	21.5355	0.0532456	9.26332e-53	1.19069	8.17323	0.145681	1.2526e-09	1.11662	19.7616	0.0565044	1.36098e-42	0.0750368	0.56315	0.133245	0.574007	ENSG00000250312.6	chr4_165271_A_G_b38	40791	140	180	0.445545	2.34e-34	-0.80186	0.0510726	A
rs11727678:165396:G:A	4	165396	ENSG00000250312	ZNF718	7617	ENSG00000250312	ZNF718	124383	196092	0	protein_coding	A	G	0.54717	0.00934579	G	0.478261	0.0212766	1	457.323	4.93912e-100	831	6.3331e-93	1.14667	21.5355	0.0532456	9.26332e-53	1.19069	8.17323	0.145681	1.2526e-09	1.11662	19.7616	0.0565044	1.36098e-42	0.0750368	0.56315	0.133245	0.574007	ENSG00000250312.6	chr4_171607_G_A_b38	47127	140	180	0.445545	2.34e-34	0.80186	0.0510726	G
rs35682929:167368:A:AT	4	167368	-	-	-	ENSG00000250312	ZNF718	124383	196092	0	protein_coding	AT	A	0.54717	0.00934579	A	0.478261	0.0212766	1	457.323	4.93912e-100	831	6.3331e-93	1.14667	21.5355	0.0532456	9.26332e-53	1.19069	8.17323	0.145681	1.2526e-09	1.11662	19.7616	0.0565044	1.36098e-42	0.0750368	0.56315	0.133245	0.574007	-	-	-	-	-	-	-	-	-	-
rs200264340:162947:T:C	4	162947	-	-	-	ENSG00000250312	ZNF718	124383	196092	0	protein_coding	C	T	0.54717	0.00934579	T	0.478261	0.0212766	1	457.323	4.93912e-100	831	6.3331e-93	1.14667	21.5355	0.0532456	9.26332e-53	1.19069	8.17323	0.145681	1.2526e-09	1.11662	19.7616	0.0565044	1.36098e-42	0.0750368	0.56315	0.133245	0.574007	-	-	-	-	-	-	-	-	-	-
rs7678326:166811:A:T	4	166811	ENSG00000250312	ZNF718	9032	ENSG00000250312	ZNF718	124383	196092	0	protein_coding	T	A	0.54717	0.00934579	A	0.478261	0.0212766	1	457.323	4.93912e-100	831	6.3331e-93	1.14667	21.5355	0.0532456	9.26332e-53	1.19069	8.17323	0.145681	1.2526e-09	1.11662	19.7616	0.0565044	1.36098e-42	0.0750368	0.56315	0.133245	0.574007	ENSG00000250312.6	chr4_173022_A_T_b38	48542	140	180	0.445545	2.34e-34	0.80186	0.0510726	A
rs28637238:157597:C:G	4	157597	ENSG00000250312	ZNF718	0	ENSG00000250312	ZNF718	124383	196092	0	protein_coding	G	C	0.54717	0.00934579	C	0.478261	0.0212766	1	457.323	4.93912e-100	831	6.3331e-93	1.14667	21.5355	0.0532456	9.26332e-53	1.19069	8.17323	0.145681	1.2526e-09	1.11662	19.7616	0.0565044	1.36098e-42	0.0750368	0.56315	0.133245	0.574007	ENSG00000250312.6	chr4_163807_G_C_b38	39327	139	179	0.443069	6.15e-34	-0.796679	0.0512472	G
rs10514300:87705282:T:C	5	87705282	ENSG00000247828|ENSG00000250156	TMEM161B-AS1|CTC-498M16.2	0	ENSG00000247828	TMEM161B-AS1	87564708	87735154	0	lncRNA	T	C	0.259434	0.00934579	C	0.201087	0.0212766	1	456.076	9.2109e-100	545	7.74577e-93	-1.19268	-21.2406	0.056151	5.88127e-52	-1.29226	-12.6474	0.102175	1.30158e-14	-1.17033	-17.2081	0.0680106	1.47276e-36	-0.0441398	-0.325234	0.135717	0.745367	ENSG00000247828.7	chr5_88409465_T_C_b38	140394	87	103	0.25495	3.93e-26	0.624127	0.0490818	T
rs4837796	9	123610288	ENSG00000226752	PSMD5-AS1	0	ENSG00000226752	CUTALP	123587106	123616663	0	transcribed_unitary_pseudogene	C	T	0.556604	0.00934579	T	0.228723	0	1	455.842	1.03571e-99	869	1.38875e-92	1.10813	22.594	0.0490455	1.33237e-55	1.06694	9.8333	0.108503	1.3138e-11	1.11762	18.9512	0.0589734	1.02586e-40	-0.196404	-1.87058	0.104996	0.0629659	ENSG00000226752.9	chr9_120848010_C_T_b38	23182	134	182	0.450495	2.84e-64	-1.07496	0.0381903	C
rs28641663:114073:T:C	4	114073	ENSG00000250238	Z95704.3	7073	ENSG00000250312	ZNF718	124383	196092	10310	protein_coding	C	T	0.542056	0	T	0.473118	0.0106383	1	455.563	1.19064e-99	831	1.52668e-92	1.14613	21.4568	0.0534155	1.51533e-52	1.19069	8.17323	0.145681	1.2526e-09	1.1164	19.717	0.0566211	1.72257e-42	0.0770174	0.576535	0.133587	0.564947	ENSG00000250312.6	chr4_114191_C_T_b38	-10289	142	181	0.44802	3.19e-34	-0.809202	0.0517051	C
rs72298225:123605711:CGAAGGCGTGAGTAATA:C	9	123605711	-	-	-	ENSG00000226752	CUTALP	123587106	123616663	0	transcribed_unitary_pseudogene	CGAAGGCGTGAGTAATA	C	0.565421	0	C	0.231183	0.0106383	1	451.637	8.47827e-99	869	1.13682e-91	1.10129	22.6521	0.0486174	9.3377e-56	1.01248	8.08871	0.125173	1.59428e-09	1.11524	19.6522	0.056749	2.42742e-42	-0.199404	-1.88821	0.105605	0.0605456	-	-	-	-	-	-	-	-	-	-
rs805281	6	31661489	ENSG00000204427|ENSG00000204422	ABHD16A|XXbac-BPG32J3.20	0	ENSG00000204428	LY6G5C	31644461	31651817	9672	protein_coding	T	C	0.35514	0	C	0.569149	0	1	450.639	1.39647e-98	3973	4.88537e-91	1.05777	21.7425	0.04865	2.54745e-53	1.01109	11.0801	0.0912526	5.41758e-13	1.07765	18.1072	0.0595149	1.00908e-38	0.0210606	0.192376	0.109476	0.847657	ENSG00000204428.12	chr6_31693712_T_C_b38	9672	115	131	0.324257	3.94e-53	-0.983543	0.0425799	T
rs1266075:31653120:G:A	6	31653120	ENSG00000204428	LY6G5C	1303	ENSG00000204428	LY6G5C	31644461	31651817	1303	protein_coding	G	A	0.35514	0	A	0.569149	0	1	450.639	1.39647e-98	3973	4.88537e-91	1.05777	21.7425	0.04865	2.54745e-53	1.01109	11.0801	0.0912526	5.41758e-13	1.07765	18.1072	0.0595149	1.00908e-38	0.0210606	0.192376	0.109476	0.847657	ENSG00000204428.12	chr6_31685343_G_A_b38	1303	115	131	0.324257	3.94e-53	-0.983543	0.0425799	G
rs707920	6	31629096	ENSG00000204438	GPANK1	0	ENSG00000204428	LY6G5C	31644461	31651817	15365	protein_coding	T	C	0.35514	0	C	0.569149	0	1	450.639	1.39647e-98	3973	4.88537e-91	1.05777	21.7425	0.04865	2.54745e-53	1.01109	11.0801	0.0912526	5.41758e-13	1.07765	18.1072	0.0595149	1.00908e-38	0.0210606	0.192376	0.109476	0.847657	ENSG00000204428.12	chr6_31661319_T_C_b38	-22721	115	131	0.324257	3.94e-53	-0.983543	0.0425799	T
rs805280:31662229:A:G	6	31662229	ENSG00000204427|ENSG00000204422	ABHD16A|XXbac-BPG32J3.20	0	ENSG00000204428	LY6G5C	31644461	31651817	10412	protein_coding	A	G	0.35514	0	G	0.569149	0	1	450.639	1.39647e-98	3973	4.88537e-91	1.05777	21.7425	0.04865	2.54745e-53	1.01109	11.0801	0.0912526	5.41758e-13	1.07765	18.1072	0.0595149	1.00908e-38	0.0210606	0.192376	0.109476	0.847657	ENSG00000204428.12	chr6_31694452_A_G_b38	10412	115	131	0.324257	3.94e-53	-0.983543	0.0425799	A
rs707917:31657754:C:G	6	31657754	ENSG00000204427|ENSG00000204422	ABHD16A|XXbac-BPG32J3.20	0	ENSG00000204428	LY6G5C	31644461	31651817	5937	protein_coding	C	G	0.35514	0	G	0.569149	0	1	450.639	1.39647e-98	3973	4.88537e-91	1.05777	21.7425	0.04865	2.54745e-53	1.01109	11.0801	0.0912526	5.41758e-13	1.07765	18.1072	0.0595149	1.00908e-38	0.0210606	0.192376	0.109476	0.847657	ENSG00000204428.12	chr6_31689977_C_G_b38	5937	115	131	0.324257	3.94e-53	-0.983543	0.0425799	C
rs707918:31654732:T:A	6	31654732	ENSG00000204427	ABHD16A	0	ENSG00000204428	LY6G5C	31644461	31651817	2915	protein_coding	T	A	0.35514	0	A	0.569149	0	1	450.639	1.39647e-98	3973	4.88537e-91	1.05777	21.7425	0.04865	2.54745e-53	1.01109	11.0801	0.0912526	5.41758e-13	1.07765	18.1072	0.0595149	1.00908e-38	0.0210606	0.192376	0.109476	0.847657	ENSG00000204428.12	chr6_31686955_T_A_b38	2915	115	131	0.324257	3.94e-53	-0.983543	0.0425799	T
rs805290	6	31648403	ENSG00000204428	LY6G5C	0	ENSG00000204428	LY6G5C	31644461	31651817	0	protein_coding	C	T	0.35514	0	T	0.569149	0	1	450.639	1.39647e-98	3973	4.88537e-91	1.05777	21.7425	0.04865	2.54745e-53	1.01109	11.0801	0.0912526	5.41758e-13	1.07765	18.1072	0.0595149	1.00908e-38	0.0210606	0.192376	0.109476	0.847657	ENSG00000204428.12	chr6_31680626_C_T_b38	-3414	115	131	0.324257	3.94e-53	-0.983543	0.0425799	C
rs7992	6	31630241	ENSG00000204438	GPANK1	0	ENSG00000204428	LY6G5C	31644461	31651817	14220	protein_coding	C	T	0.35514	0	T	0.569149	0	1	450.639	1.39647e-98	3973	4.88537e-91	1.05777	21.7425	0.04865	2.54745e-53	1.01109	11.0801	0.0912526	5.41758e-13	1.07765	18.1072	0.0595149	1.00908e-38	0.0210606	0.192376	0.109476	0.847657	ENSG00000204428.12	chr6_31662464_C_T_b38	-21576	115	131	0.324257	3.94e-53	-0.983543	0.0425799	C
rs4792707:15885968:T:A	17	15885968	ENSG00000214941	ZSWIM7	0	ENSG00000214941	ZSWIM7	15879874	15903031	0	protein_coding	A	T	0.403846	0.0280374	T	0.285714	0.0319149	1	448.791	3.51731e-98	910	4.93877e-91	-1.08569	-21.911	0.0495502	8.94536e-54	-1.0777	-8.31145	0.129665	8.45849e-10	-1.07126	-19.4862	0.0549755	5.85919e-42	0.150229	1.27285	0.118025	0.20465	-	-	-	-	-	-	-	-	-	-
rs430943:87547123:G:A	5	87547123	ENSG00000164180	TMEM161B	0	ENSG00000247828	TMEM161B-AS1	87564708	87735154	17585	lncRNA	A	G	0.257009	0	G	0.236559	0.0106383	1	447.578	6.45162e-98	545	5.4254e-91	-1.16481	-21.4925	0.0541961	1.21206e-52	-1.33876	-11.7466	0.113969	1.06926e-13	-1.13821	-17.5953	0.0646886	1.7019e-37	-0.0317017	-0.23362	0.135698	0.815535	ENSG00000247828.7	chr5_88251306_G_A_b38	-17765	88	103	0.25495	3.49e-25	-0.623258	0.0503655	G
rs7699689	4	127452	ENSG00000250312	ZNF718	0	ENSG00000250312	ZNF718	124383	196092	0	protein_coding	G	A	0.546729	0	A	0.478495	0.0106383	1	444.533	2.95744e-97	831	3.79212e-90	1.14606	21.366	0.0536394	2.67532e-52	1.19069	8.17323	0.145681	1.2526e-09	1.11812	19.4353	0.0575304	7.68034e-42	0.0772871	0.576655	0.134027	0.564866	ENSG00000250312.6	chr4_133709_G_A_b38	9229	141	181	0.44802	7.58e-35	-0.804754	0.0506749	G
rs7660115:127978:T:C	4	127978	ENSG00000250312	ZNF718	0	ENSG00000250312	ZNF718	124383	196092	0	protein_coding	C	T	0.546729	0	T	0.489247	0.0106383	1	443.331	5.39422e-97	831	6.91664e-90	1.15738	21.2533	0.0544564	5.42869e-52	1.19069	8.17323	0.145681	1.2526e-09	1.1301	19.4044	0.0582397	9.05654e-42	0.0652962	0.484044	0.134897	0.628921	ENSG00000250312.6	chr4_134235_C_T_b38	9755	141	179	0.443069	5.92e-34	-0.794238	0.0510703	C
rs10793108:74695212:A:G	11	74695212	ENSG00000162139	NEU3	3967	ENSG00000166435	XRRA1	74518784	74660245	34967	protein_coding	A	G	0.325243	0.0373832	G	0.13587	0.0212766	1	442.146	9.75692e-97	1283	1.93155e-89	-1.31928	-20.6526	0.0638796	2.41769e-50	-1.31454	-7.36968	0.178371	1.28172e-08	-1.33262	-19.6935	0.0676682	1.95101e-42	0.0495818	0.335662	0.147714	0.737502	ENSG00000166435.15	chr11_74984167_A_G_b38	34967	106	120	0.29703	8.45e-68	1.224	0.0409648	A
rs140953078:88874915:T:C	14	88874915	-	-	-	ENSG00000042317	SPATA7	88851268	88936694	0	protein_coding	T	C	0.383178	0	C	0.521277	0	1	441.868	1.12106e-96	1836	3.17591e-89	0.994709	20.8393	0.0477325	7.39686e-51	1.08296	12.2818	0.088176	3.02397e-14	0.991018	17.0595	0.058092	3.3877e-36	0.163772	1.48796	0.110065	0.138445	-	-	-	-	-	-	-	-	-	-
rs61734374:74457056:A:G	11	74457056	ENSG00000227615	RP11-864N7.2	0	ENSG00000166435	XRRA1	74518784	74660245	61728	protein_coding	A	G	0.333333	0.046729	G	0.148936	0	1	440.218	2.55834e-96	1283	5.06466e-89	-1.27847	-20.7367	0.0616524	1.41757e-50	-1.40386	-8.94718	0.156905	1.43256e-10	-1.27489	-18.978	0.067177	8.87886e-41	-0.0624753	-0.427881	0.146011	0.66923	ENSG00000166435.15	chr11_74746011_A_G_b38	-203189	107	120	0.29703	2.13e-62	1.2158	0.0446096	A
rs12421899:74458046:G:A	11	74458046	ENSG00000227615	RP11-864N7.2	887	ENSG00000166435	XRRA1	74518784	74660245	60738	protein_coding	G	A	0.333333	0.046729	A	0.148936	0	1	440.218	2.55834e-96	1283	5.06466e-89	-1.27847	-20.7367	0.0616524	1.41757e-50	-1.40386	-8.94718	0.156905	1.43256e-10	-1.27489	-18.978	0.067177	8.87886e-41	-0.0624753	-0.427881	0.146011	0.66923	ENSG00000166435.15	chr11_74747001_G_A_b38	-202199	106	119	0.294554	4.43e-64	1.22006	0.0434884	G
rs12419607:74459355:C:A	11	74459355	ENSG00000166439	RNF169	558	ENSG00000166435	XRRA1	74518784	74660245	59429	protein_coding	C	A	0.333333	0.046729	A	0.148936	0	1	440.218	2.55834e-96	1283	5.06466e-89	-1.27847	-20.7367	0.0616524	1.41757e-50	-1.40386	-8.94718	0.156905	1.43256e-10	-1.27489	-18.978	0.067177	8.87886e-41	-0.0624753	-0.427881	0.146011	0.66923	ENSG00000166435.15	chr11_74748310_C_A_b38	-200890	106	119	0.294554	4.43e-64	1.22006	0.0434884	C
rs805274	6	31665194	ENSG00000204427|ENSG00000204422	ABHD16A|XXbac-BPG32J3.20	0	ENSG00000204428	LY6G5C	31644461	31651817	13377	protein_coding	T	C	0.358491	0.00934579	C	0.569149	0	1	439.986	2.87182e-96	3973	1.00467e-88	1.0532	21.4374	0.0491291	1.71081e-52	1.01109	11.0801	0.0912526	5.41758e-13	1.07111	17.8106	0.0601387	5.16625e-38	0.023803	0.215155	0.110632	0.829881	ENSG00000204428.12	chr6_31697417_T_C_b38	13377	115	131	0.324257	3.94e-53	-0.983543	0.0425799	T
rs805276:31664219:A:G	6	31664219	ENSG00000204427|ENSG00000204422	ABHD16A|XXbac-BPG32J3.20	0	ENSG00000204428	LY6G5C	31644461	31651817	12402	protein_coding	A	G	0.358491	0.00934579	G	0.569149	0	1	439.986	2.87182e-96	3973	1.00467e-88	1.0532	21.4374	0.0491291	1.71081e-52	1.01109	11.0801	0.0912526	5.41758e-13	1.07111	17.8106	0.0601387	5.16625e-38	0.023803	0.215155	0.110632	0.829881	ENSG00000204428.12	chr6_31696442_A_G_b38	12402	115	131	0.324257	3.94e-53	-0.983543	0.0425799	A
rs16903122	5	87693561	ENSG00000247828	TMEM161B-AS1	0	ENSG00000247828	TMEM161B-AS1	87564708	87735154	0	lncRNA	C	T	0.257009	0	T	0.223404	0	1	436.173	1.93296e-95	545	1.62549e-88	-1.16725	-20.6445	0.0565405	2.54478e-50	-1.27177	-12.5173	0.101601	1.75368e-14	-1.14332	-16.7179	0.0683891	2.31924e-35	-0.0476349	-0.346836	0.137341	0.729105	ENSG00000247828.7	chr5_88397744_C_T_b38	128673	87	102	0.252475	5.1e-26	0.634356	0.0500468	C
rs17548339:87687578:T:G	5	87687578	ENSG00000247828	TMEM161B-AS1	0	ENSG00000247828	TMEM161B-AS1	87564708	87735154	0	lncRNA	T	G	0.257009	0	G	0.223404	0	1	436.173	1.93296e-95	545	1.62549e-88	-1.16725	-20.6445	0.0565405	2.54478e-50	-1.27177	-12.5173	0.101601	1.75368e-14	-1.14332	-16.7179	0.0683891	2.31924e-35	-0.0476349	-0.346836	0.137341	0.729105	ENSG00000247828.7	chr5_88391761_T_G_b38	122690	87	103	0.25495	3.93e-26	0.624127	0.0490818	T
rs13171573:87679442:C:G	5	87679442	ENSG00000247828	TMEM161B-AS1	0	ENSG00000247828	TMEM161B-AS1	87564708	87735154	0	lncRNA	C	G	0.257009	0	G	0.223404	0	1	436.173	1.93296e-95	545	1.62549e-88	-1.16725	-20.6445	0.0565405	2.54478e-50	-1.27177	-12.5173	0.101601	1.75368e-14	-1.14332	-16.7179	0.0683891	2.31924e-35	-0.0476349	-0.346836	0.137341	0.729105	ENSG00000247828.7	chr5_88383625_C_G_b38	114554	87	102	0.252475	5.1e-26	0.634356	0.0500468	C
rs70996472:87641006:GA:G	5	87641006	-	-	-	ENSG00000247828	TMEM161B-AS1	87564708	87735154	0	lncRNA	GA	G	0.257009	0	G	0.236559	0.0106383	1	434.996	3.48121e-95	545	2.92748e-88	-1.1733	-21.1153	0.0555665	1.29337e-51	-1.19351	-10.5974	0.112624	1.8179e-12	-1.16973	-17.9636	0.0651165	2.22131e-38	0.0484108	0.360545	0.134271	0.718846	-	-	-	-	-	-	-	-	-	-
rs200768112:15443734:A:G	17	15443734	ENSG00000259024|ENSG00000175106	TVP23C-CDRT4|TVP23C	0	ENSG00000175106	TVP23C	15405578	15466909	0	protein_coding	A	G	0.357143	0.0186916	G	0.5	0.0106383	1	435.393	2.85454e-95	1342	5.91092e-88	0.863851	21.001	0.0411338	2.65989e-51	0.697792	8.82602	0.0790608	2.00166e-10	0.910822	18.9075	0.0481725	1.29793e-40	-0.155069	-1.71597	0.0903679	0.0878232	ENSG00000175106.16	chr17_15540420_A_G_b38	-23175	129	157	0.388614	1.32e-05	-0.261039	0.0580795	A
rs138309602:15443742:C:G	17	15443742	-	-	-	ENSG00000175106	TVP23C	15405578	15466909	0	protein_coding	C	G	0.357143	0.0186916	G	0.5	0.0106383	1	435.393	2.85454e-95	1342	5.91092e-88	0.863851	21.001	0.0411338	2.65989e-51	0.697792	8.82602	0.0790608	2.00166e-10	0.910822	18.9075	0.0481725	1.29793e-40	-0.155069	-1.71597	0.0903679	0.0878232	-	-	-	-	-	-	-	-	-	-
rs12684934:123593159:C:T	9	123593159	ENSG00000095261|ENSG00000226752	PSMD5|PSMD5-AS1	0	ENSG00000226752	CUTALP	123587106	123616663	0	transcribed_unitary_pseudogene	C	T	0.566038	0.00934579	T	0.209677	0.0106383	1	433.348	7.93747e-95	869	1.06431e-87	1.11915	22.0489	0.0507577	3.80635e-54	1.06599	9.44907	0.112814	3.65595e-11	1.11611	18.5489	0.0601712	9.039e-40	-0.165166	-1.52689	0.108171	0.128477	-	-	-	-	-	-	-	-	-	-
rs10818476:123572038:A:G	9	123572038	-	RP11-27I1.6	2715	ENSG00000226752	CUTALP	123587106	123616663	15068	transcribed_unitary_pseudogene	A	G	0.597938	0.0934579	G	0.227778	0.0425532	1	432.394	1.2792e-94	869	1.71524e-87	1.13445	22.1147	0.0512984	2.53601e-54	1.08628	9.47983	0.114589	3.36599e-11	1.15248	18.5075	0.0622709	1.13249e-39	-0.191729	-1.76672	0.108523	0.0789062	ENSG00000226752.9	chr9_120809760_A_G_b38	-15068	134	180	0.445545	1.08e-65	-1.09708	0.0380438	A
rs1266073:31667028:C:A	6	31667028	ENSG00000204427|ENSG00000204422	ABHD16A|XXbac-BPG32J3.20	0	ENSG00000204428	LY6G5C	31644461	31651817	15211	protein_coding	C	A	0.357143	0.0186916	A	0.547872	0	1	432.981	9.53619e-95	3973	3.33612e-87	1.03882	21.1453	0.0491274	1.0707e-51	1.01109	11.0801	0.0912526	5.41758e-13	1.05351	17.6128	0.0598146	1.5441e-37	0.0256642	0.229787	0.111687	0.818508	ENSG00000204428.12	chr6_31699251_C_A_b38	15211	115	131	0.324257	3.94e-53	-0.983543	0.0425799	C
rs7105085	11	74569939	ENSG00000166435	XRRA1	0	ENSG00000166435	XRRA1	74518784	74660245	0	protein_coding	G	A	0.336449	0	A	0.202128	0	1	430.811	2.82163e-94	1283	5.58589e-87	-1.20008	-19.6787	0.0609837	1.24754e-47	-1.25906	-6.91998	0.181945	4.84709e-08	-1.22332	-19.5685	0.062515	3.78415e-42	0.048409	0.32181	0.150427	0.747956	ENSG00000166435.15	chr11_74858894_G_A_b38	-90306	105	119	0.294554	1.64e-59	1.19085	0.0459506	G
rs4944960:74559446:G:C	11	74559446	ENSG00000166435	XRRA1	0	ENSG00000166435	XRRA1	74518784	74660245	0	protein_coding	G	C	0.336449	0	C	0.202128	0	1	430.811	2.82163e-94	1283	5.58589e-87	-1.20008	-19.6787	0.0609837	1.24754e-47	-1.25906	-6.91998	0.181945	4.84709e-08	-1.22332	-19.5685	0.062515	3.78415e-42	0.048409	0.32181	0.150427	0.747956	ENSG00000166435.15	chr11_74848401_G_C_b38	-100799	106	120	0.29703	4.01e-63	1.2057	0.0436881	G
rs59328242:74580965:C:T	11	74580965	ENSG00000166435	XRRA1	0	ENSG00000166435	XRRA1	74518784	74660245	0	protein_coding	C	T	0.336449	0	T	0.202128	0	1	430.811	2.82163e-94	1283	5.58589e-87	-1.20008	-19.6787	0.0609837	1.24754e-47	-1.25906	-6.91998	0.181945	4.84709e-08	-1.22332	-19.5685	0.062515	3.78415e-42	0.048409	0.32181	0.150427	0.747956	ENSG00000166435.15	chr11_74869920_C_T_b38	-79280	106	120	0.29703	4.01e-63	1.2057	0.0436881	C
rs2298746	11	74553834	ENSG00000166435	XRRA1	0	ENSG00000166435	XRRA1	74518784	74660245	0	protein_coding	C	T	0.336449	0	T	0.202128	0	1	430.811	2.82163e-94	1283	5.58589e-87	-1.20008	-19.6787	0.0609837	1.24754e-47	-1.25906	-6.91998	0.181945	4.84709e-08	-1.22332	-19.5685	0.062515	3.78415e-42	0.048409	0.32181	0.150427	0.747956	ENSG00000166435.15	chr11_74842789_C_T_b38	-106411	107	121	0.299505	8.12e-60	1.19889	0.0460131	C
rs7661699:146227:A:G	4	146227	ENSG00000250312	ZNF718	0	ENSG00000250312	ZNF718	124383	196092	0	protein_coding	G	A	0.552381	0.0186916	A	0.478261	0.0212766	1	428.402	9.41245e-94	831	1.2069e-86	1.14955	21.0956	0.0544925	1.46457e-51	1.19069	8.17323	0.145681	1.2526e-09	1.1217	19.0158	0.0589876	7.2469e-41	0.074121	0.547186	0.135459	0.584903	ENSG00000250312.6	chr4_152448_G_A_b38	27968	141	181	0.44802	8.94e-33	-0.779495	0.0515554	G
rs3760297:15909728:A:G	17	15909728	ENSG00000011295	TTC19	0	ENSG00000214941	ZSWIM7	15879874	15903031	6697	protein_coding	G	A	0.411215	0	A	0.31383	0	1	424.907	5.40194e-93	910	7.58502e-86	-1.05196	-21.5639	0.0487835	7.75626e-53	-1.09705	-9.61516	0.114096	2.34339e-11	-1.02609	-18.2334	0.0562754	5.05294e-39	0.0984506	0.82508	0.119323	0.410378	ENSG00000214941.7	chr17_16006414_A_G_b38	12584	136	175	0.433168	2.58e-22	-0.559628	0.049344	A
rs4792713:15913440:T:C	17	15913440	ENSG00000011295	TTC19	0	ENSG00000214941	ZSWIM7	15879874	15903031	10409	protein_coding	C	T	0.411215	0	T	0.31383	0	1	424.907	5.40194e-93	910	7.58502e-86	-1.05196	-21.5639	0.0487835	7.75626e-53	-1.09705	-9.61516	0.114096	2.34339e-11	-1.02609	-18.2334	0.0562754	5.05294e-39	0.0984506	0.82508	0.119323	0.410378	ENSG00000214941.7	chr17_16010126_T_C_b38	16296	136	176	0.435644	4.96e-22	-0.551207	0.0490465	T
rs2241589	19	8398531	ENSG00000186994	KANK3	0	ENSG00000233927	RPS28	8386042	8388224	10307	protein_coding	C	T	0.424528	0.00934579	T	0.285714	0.0319149	1	422.218	2.07249e-92	1163	3.71911e-85	-1.16856	-21.178	0.0551782	8.71566e-52	-1.33772	-11.4137	0.117203	2.38817e-13	-1.0996	-17.0864	0.0643549	2.91202e-36	-0.0443087	-0.313234	0.141456	0.754452	ENSG00000233927.4	chr19_8333647_T_C_b38	12147	140	178	0.440594	9.44e-19	-0.263604	0.0262493	T
2:98136216:A:<CN0>:98156567	2	98136216	-	-	-	ENSG00000235833	AC017099.1	98140412	98141439	4196	processed_pseudogene	<CN0>	A	0.382075	0.00934579	A	0.528736	0.0744681	1	418.221	1.52956e-91	419	9.88888e-85	-0.991105	-20.3278	0.0487561	1.91708e-49	-1.06554	-9.90959	0.107527	1.07468e-11	-0.989122	-17.8891	0.0552918	3.34935e-38	0.0969533	0.841839	0.115168	0.400954	-	-	-	-	-	-	-	-	-	-
rs56045528:31629022:T:TTTGAC	6	31629022	-	-	-	ENSG00000204428	LY6G5C	31644461	31651817	15439	protein_coding	T	TTTGAC	0.359813	0	TTTGAC	0.574468	0	1	420.505	4.88177e-92	3973	1.70783e-84	1.03205	20.8825	0.0494218	5.62371e-51	1.01109	11.0801	0.0912526	5.41758e-13	1.04536	17.255	0.0605827	1.13275e-36	0.0475408	0.423296	0.112311	0.672565	-	-	-	-	-	-	-	-	-	-
rs805282	6	31659731	ENSG00000204427|ENSG00000204422	ABHD16A|XXbac-BPG32J3.20	0	ENSG00000204428	LY6G5C	31644461	31651817	7914	protein_coding	T	G	0.359813	0	G	0.574468	0	1	420.505	4.88177e-92	3973	1.70783e-84	1.03205	20.8825	0.0494218	5.62371e-51	1.01109	11.0801	0.0912526	5.41758e-13	1.04536	17.255	0.0605827	1.13275e-36	0.0475408	0.423296	0.112311	0.672565	ENSG00000204428.12	chr6_31691954_T_G_b38	7914	115	131	0.324257	3.94e-53	-0.983543	0.0425799	T
rs2938170:15452308:C:T	17	15452308	ENSG00000259024|ENSG00000175106	TVP23C-CDRT4|TVP23C	0	ENSG00000175106	TVP23C	15405578	15466909	0	protein_coding	C	T	0.357143	0.0186916	T	0.494565	0.0212766	1	419.085	9.9261e-92	1342	2.0554e-84	0.862369	20.5802	0.0419029	3.83231e-50	0.697792	8.82602	0.0790608	2.00166e-10	0.911614	18.4712	0.0493532	1.3793e-39	-0.158335	-1.72205	0.0919456	0.0867135	ENSG00000175106.16	chr17_15548994_C_T_b38	-14601	129	157	0.388614	1.32e-05	-0.261039	0.0580795	C
rs2954742:15451584:G:A	17	15451584	ENSG00000259024|ENSG00000175106	TVP23C-CDRT4|TVP23C	0	ENSG00000175106	TVP23C	15405578	15466909	0	protein_coding	G	A	0.357143	0.0186916	A	0.494565	0.0212766	1	419.085	9.9261e-92	1342	2.0554e-84	0.862369	20.5802	0.0419029	3.83231e-50	0.697792	8.82602	0.0790608	2.00166e-10	0.911614	18.4712	0.0493532	1.3793e-39	-0.158335	-1.72205	0.0919456	0.0867135	ENSG00000175106.16	chr17_15548270_G_A_b38	-15325	129	157	0.388614	1.32e-05	-0.261039	0.0580795	G
rs201986079:98179894:TACAC:T	2	98179894	-	-	-	ENSG00000235833	AC017099.1	98140412	98141439	38455	processed_pseudogene	T	TACAC	0.37619	0.0186916	TACAC	0.522727	0.0638298	1	416.356	3.8847e-91	419	2.51152e-84	-0.996311	-20.0709	0.0496396	9.95117e-49	-1.06554	-9.90959	0.107527	1.07468e-11	-1.00008	-17.8369	0.0560682	4.46689e-38	0.101683	0.872557	0.116535	0.384024	-	-	-	-	-	-	-	-	-	-
rs12990187:98172898:G:T	2	98172898	ENSG00000196912	ANKRD36B	0	ENSG00000235833	AC017099.1	98140412	98141439	31459	processed_pseudogene	T	G	0.37619	0.0186916	G	0.522727	0.0638298	1	415.428	6.17916e-91	419	3.99493e-84	-0.995805	-20.0383	0.0496951	1.22699e-48	-1.06665	-9.91919	0.107534	1.04789e-11	-0.999297	-17.8056	0.0561228	5.3125e-38	0.102177	0.875789	0.116668	0.382268	-	-	-	-	-	-	-	-	-	-
rs10195495:98182451:A:C	2	98182451	ENSG00000196912	ANKRD36B	0	ENSG00000235833	AC017099.1	98140412	98141439	41012	processed_pseudogene	C	A	0.37619	0.0186916	A	0.522472	0.0531915	1	415.238	6.79677e-91	419	4.39423e-84	-0.996232	-20.0619	0.0496579	1.05444e-48	-1.06554	-9.90959	0.107527	1.07468e-11	-0.999297	-17.8056	0.0561228	5.3125e-38	0.101661	0.872174	0.116561	0.384232	-	-	-	-	-	-	-	-	-	-
rs140153174:98195010:A:G	2	98195010	-	-	-	ENSG00000235833	AC017099.1	98140412	98141439	53571	processed_pseudogene	G	A	0.37619	0.0186916	A	0.522472	0.0531915	1	415.238	6.79677e-91	419	4.39423e-84	-0.996232	-20.0619	0.0496579	1.05444e-48	-1.06554	-9.90959	0.107527	1.07468e-11	-0.999297	-17.8056	0.0561228	5.3125e-38	0.101661	0.872174	0.116561	0.384232	-	-	-	-	-	-	-	-	-	-
rs9678893:98189615:C:G	2	98189615	ENSG00000196912	ANKRD36B	0	ENSG00000235833	AC017099.1	98140412	98141439	48176	processed_pseudogene	G	C	0.37619	0.0186916	C	0.522472	0.0531915	1	415.238	6.79677e-91	419	4.39423e-84	-0.996232	-20.0619	0.0496579	1.05444e-48	-1.06554	-9.90959	0.107527	1.07468e-11	-0.999297	-17.8056	0.0561228	5.3125e-38	0.101661	0.872174	0.116561	0.384232	-	-	-	-	-	-	-	-	-	-
rs10195004:98187938:A:G	2	98187938	ENSG00000196912	ANKRD36B	0	ENSG00000235833	AC017099.1	98140412	98141439	46499	processed_pseudogene	G	A	0.37619	0.0186916	A	0.522472	0.0531915	1	415.238	6.79677e-91	419	4.39423e-84	-0.996232	-20.0619	0.0496579	1.05444e-48	-1.06554	-9.90959	0.107527	1.07468e-11	-0.999297	-17.8056	0.0561228	5.3125e-38	0.101661	0.872174	0.116561	0.384232	-	-	-	-	-	-	-	-	-	-
rs13034764:98174127:C:G	2	98174127	ENSG00000196912	ANKRD36B	0	ENSG00000235833	AC017099.1	98140412	98141439	32688	processed_pseudogene	G	C	0.37619	0.0186916	C	0.522472	0.0531915	1	415.238	6.79677e-91	419	4.39423e-84	-0.996232	-20.0619	0.0496579	1.05444e-48	-1.06554	-9.90959	0.107527	1.07468e-11	-0.999297	-17.8056	0.0561228	5.3125e-38	0.101661	0.872174	0.116561	0.384232	-	-	-	-	-	-	-	-	-	-
rs13034553:98174049:C:G	2	98174049	ENSG00000196912	ANKRD36B	0	ENSG00000235833	AC017099.1	98140412	98141439	32610	processed_pseudogene	G	C	0.37619	0.0186916	C	0.522472	0.0531915	1	415.238	6.79677e-91	419	4.39423e-84	-0.996232	-20.0619	0.0496579	1.05444e-48	-1.06554	-9.90959	0.107527	1.07468e-11	-0.999297	-17.8056	0.0561228	5.3125e-38	0.101661	0.872174	0.116561	0.384232	-	-	-	-	-	-	-	-	-	-
rs10195500:98182458:A:C	2	98182458	ENSG00000196912	ANKRD36B	0	ENSG00000235833	AC017099.1	98140412	98141439	41019	processed_pseudogene	C	A	0.37619	0.0186916	A	0.522472	0.0531915	1	415.238	6.79677e-91	419	4.39423e-84	-0.996232	-20.0619	0.0496579	1.05444e-48	-1.06554	-9.90959	0.107527	1.07468e-11	-0.999297	-17.8056	0.0561228	5.3125e-38	0.101661	0.872174	0.116561	0.384232	-	-	-	-	-	-	-	-	-	-
rs10194311:98186674:T:A	2	98186674	ENSG00000196912	ANKRD36B	0	ENSG00000235833	AC017099.1	98140412	98141439	45235	processed_pseudogene	A	T	0.37619	0.0186916	T	0.522472	0.0531915	1	415.238	6.79677e-91	419	4.39423e-84	-0.996232	-20.0619	0.0496579	1.05444e-48	-1.06554	-9.90959	0.107527	1.07468e-11	-0.999297	-17.8056	0.0561228	5.3125e-38	0.101661	0.872174	0.116561	0.384232	-	-	-	-	-	-	-	-	-	-
rs13417653:98192626:G:C	2	98192626	ENSG00000196912	ANKRD36B	0	ENSG00000235833	AC017099.1	98140412	98141439	51187	processed_pseudogene	C	G	0.37619	0.0186916	G	0.522472	0.0531915	1	415.238	6.79677e-91	419	4.39423e-84	-0.996232	-20.0619	0.0496579	1.05444e-48	-1.06554	-9.90959	0.107527	1.07468e-11	-0.999297	-17.8056	0.0561228	5.3125e-38	0.101661	0.872174	0.116561	0.384232	-	-	-	-	-	-	-	-	-	-
rs6745810:98183116:A:C	2	98183116	ENSG00000196912	ANKRD36B	0	ENSG00000235833	AC017099.1	98140412	98141439	41677	processed_pseudogene	C	A	0.37619	0.0186916	A	0.522472	0.0531915	1	415.238	6.79677e-91	419	4.39423e-84	-0.996232	-20.0619	0.0496579	1.05444e-48	-1.06554	-9.90959	0.107527	1.07468e-11	-0.999297	-17.8056	0.0561228	5.3125e-38	0.101661	0.872174	0.116561	0.384232	-	-	-	-	-	-	-	-	-	-
rs13017680:98191096:C:T	2	98191096	ENSG00000196912	ANKRD36B	0	ENSG00000235833	AC017099.1	98140412	98141439	49657	processed_pseudogene	T	C	0.37619	0.0186916	C	0.522472	0.0531915	1	415.238	6.79677e-91	419	4.39423e-84	-0.996232	-20.0619	0.0496579	1.05444e-48	-1.06554	-9.90959	0.107527	1.07468e-11	-0.999297	-17.8056	0.0561228	5.3125e-38	0.101661	0.872174	0.116561	0.384232	-	-	-	-	-	-	-	-	-	-
rs10192821:98188065:C:T	2	98188065	ENSG00000196912	ANKRD36B	0	ENSG00000235833	AC017099.1	98140412	98141439	46626	processed_pseudogene	T	C	0.37619	0.0186916	C	0.522472	0.0531915	1	415.238	6.79677e-91	419	4.39423e-84	-0.996232	-20.0619	0.0496579	1.05444e-48	-1.06554	-9.90959	0.107527	1.07468e-11	-0.999297	-17.8056	0.0561228	5.3125e-38	0.101661	0.872174	0.116561	0.384232	-	-	-	-	-	-	-	-	-	-
rs10191071:98186298:A:G	2	98186298	ENSG00000196912	ANKRD36B	0	ENSG00000235833	AC017099.1	98140412	98141439	44859	processed_pseudogene	G	A	0.37619	0.0186916	A	0.522472	0.0531915	1	415.238	6.79677e-91	419	4.39423e-84	-0.996232	-20.0619	0.0496579	1.05444e-48	-1.06554	-9.90959	0.107527	1.07468e-11	-0.999297	-17.8056	0.0561228	5.3125e-38	0.101661	0.872174	0.116561	0.384232	-	-	-	-	-	-	-	-	-	-
rs10190971:98182560:C:T	2	98182560	ENSG00000196912	ANKRD36B	0	ENSG00000235833	AC017099.1	98140412	98141439	41121	processed_pseudogene	T	C	0.37619	0.0186916	C	0.522472	0.0531915	1	415.238	6.79677e-91	419	4.39423e-84	-0.996232	-20.0619	0.0496579	1.05444e-48	-1.06554	-9.90959	0.107527	1.07468e-11	-0.999297	-17.8056	0.0561228	5.3125e-38	0.101661	0.872174	0.116561	0.384232	-	-	-	-	-	-	-	-	-	-
rs60492555:98198416:C:A	2	98198416	ENSG00000196912	ANKRD36B	0	ENSG00000235833	AC017099.1	98140412	98141439	56977	processed_pseudogene	A	C	0.37619	0.0186916	C	0.522472	0.0531915	1	415.238	6.79677e-91	419	4.39423e-84	-0.996232	-20.0619	0.0496579	1.05444e-48	-1.06554	-9.90959	0.107527	1.07468e-11	-0.999297	-17.8056	0.0561228	5.3125e-38	0.101661	0.872174	0.116561	0.384232	-	-	-	-	-	-	-	-	-	-
rs6542895:98181056:T:C	2	98181056	ENSG00000196912	ANKRD36B	0	ENSG00000235833	AC017099.1	98140412	98141439	39617	processed_pseudogene	C	T	0.37619	0.0186916	T	0.522472	0.0531915	1	415.238	6.79677e-91	419	4.39423e-84	-0.996232	-20.0619	0.0496579	1.05444e-48	-1.06554	-9.90959	0.107527	1.07468e-11	-0.999297	-17.8056	0.0561228	5.3125e-38	0.101661	0.872174	0.116561	0.384232	-	-	-	-	-	-	-	-	-	-
rs13427163:98195213:T:C	2	98195213	ENSG00000196912	ANKRD36B	0	ENSG00000235833	AC017099.1	98140412	98141439	53774	processed_pseudogene	C	T	0.37619	0.0186916	T	0.522472	0.0531915	1	415.238	6.79677e-91	419	4.39423e-84	-0.996232	-20.0619	0.0496579	1.05444e-48	-1.06554	-9.90959	0.107527	1.07468e-11	-0.999297	-17.8056	0.0561228	5.3125e-38	0.101661	0.872174	0.116561	0.384232	-	-	-	-	-	-	-	-	-	-
rs10197171:98187101:T:C	2	98187101	ENSG00000196912	ANKRD36B	0	ENSG00000235833	AC017099.1	98140412	98141439	45662	processed_pseudogene	C	T	0.37619	0.0186916	T	0.522472	0.0531915	1	415.238	6.79677e-91	419	4.39423e-84	-0.996232	-20.0619	0.0496579	1.05444e-48	-1.06554	-9.90959	0.107527	1.07468e-11	-0.999297	-17.8056	0.0561228	5.3125e-38	0.101661	0.872174	0.116561	0.384232	-	-	-	-	-	-	-	-	-	-
rs7583589:98180253:A:C	2	98180253	-	-	-	ENSG00000235833	AC017099.1	98140412	98141439	38814	processed_pseudogene	C	A	0.37619	0.0186916	A	0.522472	0.0531915	1	415.238	6.79677e-91	419	4.39423e-84	-0.996232	-20.0619	0.0496579	1.05444e-48	-1.06554	-9.90959	0.107527	1.07468e-11	-0.999297	-17.8056	0.0561228	5.3125e-38	0.101661	0.872174	0.116561	0.384232	-	-	-	-	-	-	-	-	-	-
rs13005018:98189857:C:T	2	98189857	ENSG00000196912	ANKRD36B	0	ENSG00000235833	AC017099.1	98140412	98141439	48418	processed_pseudogene	T	C	0.37619	0.0186916	C	0.522472	0.0531915	1	415.238	6.79677e-91	419	4.39423e-84	-0.996232	-20.0619	0.0496579	1.05444e-48	-1.06554	-9.90959	0.107527	1.07468e-11	-0.999297	-17.8056	0.0561228	5.3125e-38	0.101661	0.872174	0.116561	0.384232	-	-	-	-	-	-	-	-	-	-
rs6718109:98175863:T:C	2	98175863	ENSG00000196912	ANKRD36B	0	ENSG00000235833	AC017099.1	98140412	98141439	34424	processed_pseudogene	C	T	0.37619	0.0186916	T	0.522472	0.0531915	1	415.238	6.79677e-91	419	4.39423e-84	-0.996232	-20.0619	0.0496579	1.05444e-48	-1.06554	-9.90959	0.107527	1.07468e-11	-0.999297	-17.8056	0.0561228	5.3125e-38	0.101661	0.872174	0.116561	0.384232	-	-	-	-	-	-	-	-	-	-
rs7577439:98185321:C:T	2	98185321	ENSG00000196912	ANKRD36B	0	ENSG00000235833	AC017099.1	98140412	98141439	43882	processed_pseudogene	T	C	0.37619	0.0186916	C	0.522472	0.0531915	1	415.238	6.79677e-91	419	4.39423e-84	-0.996232	-20.0619	0.0496579	1.05444e-48	-1.06554	-9.90959	0.107527	1.07468e-11	-0.999297	-17.8056	0.0561228	5.3125e-38	0.101661	0.872174	0.116561	0.384232	-	-	-	-	-	-	-	-	-	-
rs7579570:98184891:A:G	2	98184891	ENSG00000196912	ANKRD36B	0	ENSG00000235833	AC017099.1	98140412	98141439	43452	processed_pseudogene	G	A	0.37619	0.0186916	A	0.522472	0.0531915	1	415.238	6.79677e-91	419	4.39423e-84	-0.996232	-20.0619	0.0496579	1.05444e-48	-1.06554	-9.90959	0.107527	1.07468e-11	-0.999297	-17.8056	0.0561228	5.3125e-38	0.101661	0.872174	0.116561	0.384232	-	-	-	-	-	-	-	-	-	-
rs3931133:98176340:G:A	2	98176340	ENSG00000196912	ANKRD36B	0	ENSG00000235833	AC017099.1	98140412	98141439	34901	processed_pseudogene	A	G	0.37619	0.0186916	G	0.522472	0.0531915	1	415.238	6.79677e-91	419	4.39423e-84	-0.996232	-20.0619	0.0496579	1.05444e-48	-1.06554	-9.90959	0.107527	1.07468e-11	-0.999297	-17.8056	0.0561228	5.3125e-38	0.101661	0.872174	0.116561	0.384232	-	-	-	-	-	-	-	-	-	-
rs10199389:98195954:C:G	2	98195954	ENSG00000196912	ANKRD36B	0	ENSG00000235833	AC017099.1	98140412	98141439	54515	processed_pseudogene	G	C	0.37619	0.0186916	C	0.522472	0.0531915	1	415.238	6.79677e-91	419	4.39423e-84	-0.996232	-20.0619	0.0496579	1.05444e-48	-1.06554	-9.90959	0.107527	1.07468e-11	-0.999297	-17.8056	0.0561228	5.3125e-38	0.101661	0.872174	0.116561	0.384232	-	-	-	-	-	-	-	-	-	-
rs4434044:98181571:T:C	2	98181571	ENSG00000196912	ANKRD36B	0	ENSG00000235833	AC017099.1	98140412	98141439	40132	processed_pseudogene	C	T	0.37619	0.0186916	T	0.522472	0.0531915	1	415.238	6.79677e-91	419	4.39423e-84	-0.996232	-20.0619	0.0496579	1.05444e-48	-1.06554	-9.90959	0.107527	1.07468e-11	-0.999297	-17.8056	0.0561228	5.3125e-38	0.101661	0.872174	0.116561	0.384232	-	-	-	-	-	-	-	-	-	-
rs6725692:98182699:G:A	2	98182699	ENSG00000196912	ANKRD36B	0	ENSG00000235833	AC017099.1	98140412	98141439	41260	processed_pseudogene	A	G	0.37619	0.0186916	G	0.522472	0.0531915	1	415.238	6.79677e-91	419	4.39423e-84	-0.996232	-20.0619	0.0496579	1.05444e-48	-1.06554	-9.90959	0.107527	1.07468e-11	-0.999297	-17.8056	0.0561228	5.3125e-38	0.101661	0.872174	0.116561	0.384232	-	-	-	-	-	-	-	-	-	-
rs12712057:98171807:T:C	2	98171807	ENSG00000196912	ANKRD36B	0	ENSG00000235833	AC017099.1	98140412	98141439	30368	processed_pseudogene	C	T	0.37619	0.0186916	T	0.522472	0.0531915	1	415.238	6.79677e-91	419	4.39423e-84	-0.996232	-20.0619	0.0496579	1.05444e-48	-1.06554	-9.90959	0.107527	1.07468e-11	-0.999297	-17.8056	0.0561228	5.3125e-38	0.101661	0.872174	0.116561	0.384232	-	-	-	-	-	-	-	-	-	-
rs6733734:98179418:T:C	2	98179418	ENSG00000196912	ANKRD36B	0	ENSG00000235833	AC017099.1	98140412	98141439	37979	processed_pseudogene	C	T	0.37619	0.0186916	T	0.522472	0.0531915	1	415.238	6.79677e-91	419	4.39423e-84	-0.996232	-20.0619	0.0496579	1.05444e-48	-1.06554	-9.90959	0.107527	1.07468e-11	-0.999297	-17.8056	0.0561228	5.3125e-38	0.101661	0.872174	0.116561	0.384232	-	-	-	-	-	-	-	-	-	-
rs138745404:98190115:G:C	2	98190115	ENSG00000196912	ANKRD36B	0	ENSG00000235833	AC017099.1	98140412	98141439	48676	processed_pseudogene	C	G	0.37619	0.0186916	G	0.522472	0.0531915	1	415.238	6.79677e-91	419	4.39423e-84	-0.996232	-20.0619	0.0496579	1.05444e-48	-1.06554	-9.90959	0.107527	1.07468e-11	-0.999297	-17.8056	0.0561228	5.3125e-38	0.101661	0.872174	0.116561	0.384232	-	-	-	-	-	-	-	-	-	-
rs6742337:98182568:A:G	2	98182568	ENSG00000196912	ANKRD36B	0	ENSG00000235833	AC017099.1	98140412	98141439	41129	processed_pseudogene	G	A	0.37619	0.0186916	A	0.522472	0.0531915	1	415.238	6.79677e-91	419	4.39423e-84	-0.996232	-20.0619	0.0496579	1.05444e-48	-1.06554	-9.90959	0.107527	1.07468e-11	-0.999297	-17.8056	0.0561228	5.3125e-38	0.101661	0.872174	0.116561	0.384232	-	-	-	-	-	-	-	-	-	-
rs3931134:98176504:C:T	2	98176504	-	-	-	ENSG00000235833	AC017099.1	98140412	98141439	35065	processed_pseudogene	T	C	0.37619	0.0186916	C	0.522472	0.0531915	1	415.238	6.79677e-91	419	4.39423e-84	-0.996232	-20.0619	0.0496579	1.05444e-48	-1.06554	-9.90959	0.107527	1.07468e-11	-0.999297	-17.8056	0.0561228	5.3125e-38	0.101661	0.872174	0.116561	0.384232	-	-	-	-	-	-	-	-	-	-
rs9897542:15921071:A:G	17	15921071	ENSG00000011295	TTC19	0	ENSG00000214941	ZSWIM7	15879874	15903031	18040	protein_coding	G	A	0.415888	0	A	0.311828	0.0106383	1	416.753	3.18641e-91	910	4.47413e-84	-1.06029	-21.2	0.0500134	7.5874e-52	-1.09705	-9.61516	0.114096	2.34339e-11	-1.03729	-18.0084	0.0576006	1.73666e-38	0.100843	0.833553	0.12098	0.405597	ENSG00000214941.7	chr17_16017757_A_G_b38	23927	135	173	0.428218	2.27e-22	-0.559432	0.0492398	A
rs11683920:98164409:G:T	2	98164409	ENSG00000196912	ANKRD36B	0	ENSG00000235833	AC017099.1	98140412	98141439	22970	processed_pseudogene	T	G	0.375	0.0280374	G	0.522472	0.0531915	1	414.739	8.72045e-91	419	5.63792e-84	-0.996626	-20.0603	0.0496815	1.06513e-48	-1.06622	-9.8844	0.107869	1.14827e-11	-0.999297	-17.8056	0.0561228	5.3125e-38	0.100802	0.864842	0.116555	0.388233	-	-	-	-	-	-	-	-	-	-
2:98188893:GAAAATTTAGAATTTAAAATTTAAAATTTAAA:G	2	98188893	-	-	-	ENSG00000235833	AC017099.1	98140412	98141439	47454	processed_pseudogene	G	GAAAATTTAGAATTTAAAATTTAAAATTTAAA	0.37619	0.0186916	GAAAATTTAGAATTTAAAATTTAAAATTTAAA	0.522472	0.0531915	1	414.736	8.73563e-91	419	5.64773e-84	-0.995662	-20.0304	0.0497076	1.29121e-48	-1.06554	-9.90959	0.107527	1.07468e-11	-0.9996	-17.7915	0.0561843	5.74298e-38	0.101572	0.870383	0.116698	0.385207	-	-	-	-	-	-	-	-	-	-
rs34148755:87689947:G:T	5	87689947	ENSG00000247828	TMEM161B-AS1	0	ENSG00000247828	TMEM161B-AS1	87564708	87735154	0	lncRNA	G	T	0.257009	0	T	0.255319	0	1	414.929	7.93195e-91	545	6.67025e-84	-1.13764	-20.0431	0.0567598	1.18978e-48	-1.27177	-12.5173	0.101601	1.75368e-14	-1.11641	-16.07	0.0694717	9.24419e-34	-0.0667297	-0.47648	0.140047	0.634289	ENSG00000247828.7	chr5_88394130_G_T_b38	125059	87	102	0.252475	5.1e-26	0.634356	0.0500468	G
rs4069511:98183628:C:T	2	98183628	ENSG00000196912	ANKRD36B	0	ENSG00000235833	AC017099.1	98140412	98141439	42189	processed_pseudogene	T	C	0.37619	0.0186916	C	0.52809	0.0531915	1	413.644	1.50772e-90	419	9.74767e-84	-0.997295	-19.8399	0.0502672	4.40369e-48	-1.06554	-9.90959	0.107527	1.07468e-11	-1.00756	-17.7607	0.0567295	6.80543e-38	0.10414	0.886165	0.117517	0.376667	-	-	-	-	-	-	-	-	-	-
rs112707466:98195985:CTA:C	2	98195985	-	-	-	ENSG00000235833	AC017099.1	98140412	98141439	54546	processed_pseudogene	C	CTA	0.37619	0.0186916	CTA	0.522727	0.0638298	1	412.957	2.12536e-90	419	1.37408e-83	-0.99503	-19.9938	0.0497669	1.63374e-48	-1.06554	-9.90959	0.107527	1.07468e-11	-0.998578	-17.7414	0.0562851	7.57394e-38	0.100602	0.860907	0.116856	0.390392	-	-	-	-	-	-	-	-	-	-
rs10169456:98169110:A:C	2	98169110	ENSG00000196912	ANKRD36B	0	ENSG00000235833	AC017099.1	98140412	98141439	27671	processed_pseudogene	C	A	0.37619	0.0186916	A	0.522727	0.0638298	1	412.2	3.10344e-90	419	2.00643e-83	-0.994776	-19.9794	0.0497901	1.79222e-48	-1.06554	-9.90959	0.107527	1.07468e-11	-0.997716	-17.7201	0.0563043	8.52387e-38	0.0998599	0.854128	0.116915	0.394127	-	-	-	-	-	-	-	-	-	-
rs1972985:98168055:T:C	2	98168055	ENSG00000196912	ANKRD36B	0	ENSG00000235833	AC017099.1	98140412	98141439	26616	processed_pseudogene	C	T	0.37619	0.0186916	T	0.522727	0.0638298	1	412.2	3.10344e-90	419	2.00643e-83	-0.994776	-19.9794	0.0497901	1.79222e-48	-1.06554	-9.90959	0.107527	1.07468e-11	-0.997716	-17.7201	0.0563043	8.52387e-38	0.0998599	0.854128	0.116915	0.394127	-	-	-	-	-	-	-	-	-	-
rs9677078:98169354:C:T	2	98169354	ENSG00000196912	ANKRD36B	0	ENSG00000235833	AC017099.1	98140412	98141439	27915	processed_pseudogene	T	C	0.37619	0.0186916	C	0.522727	0.0638298	1	412.2	3.10344e-90	419	2.00643e-83	-0.994776	-19.9794	0.0497901	1.79222e-48	-1.06554	-9.90959	0.107527	1.07468e-11	-0.997716	-17.7201	0.0563043	8.52387e-38	0.0998599	0.854128	0.116915	0.394127	-	-	-	-	-	-	-	-	-	-
rs9677087:98169544:C:G	2	98169544	ENSG00000196912	ANKRD36B	0	ENSG00000235833	AC017099.1	98140412	98141439	28105	processed_pseudogene	G	C	0.37619	0.0186916	C	0.522727	0.0638298	1	412.2	3.10344e-90	419	2.00643e-83	-0.994776	-19.9794	0.0497901	1.79222e-48	-1.06554	-9.90959	0.107527	1.07468e-11	-0.997716	-17.7201	0.0563043	8.52387e-38	0.0998599	0.854128	0.116915	0.394127	-	-	-	-	-	-	-	-	-	-
rs9679293:98169583:G:T	2	98169583	ENSG00000196912	ANKRD36B	0	ENSG00000235833	AC017099.1	98140412	98141439	28144	processed_pseudogene	T	G	0.37619	0.0186916	G	0.522727	0.0638298	1	412.2	3.10344e-90	419	2.00643e-83	-0.994776	-19.9794	0.0497901	1.79222e-48	-1.06554	-9.90959	0.107527	1.07468e-11	-0.997716	-17.7201	0.0563043	8.52387e-38	0.0998599	0.854128	0.116915	0.394127	-	-	-	-	-	-	-	-	-	-
rs10209395:98168912:C:T	2	98168912	ENSG00000196912	ANKRD36B	0	ENSG00000235833	AC017099.1	98140412	98141439	27473	processed_pseudogene	T	C	0.37619	0.0186916	C	0.522727	0.0638298	1	412.2	3.10344e-90	419	2.00643e-83	-0.994776	-19.9794	0.0497901	1.79222e-48	-1.06554	-9.90959	0.107527	1.07468e-11	-0.997716	-17.7201	0.0563043	8.52387e-38	0.0998599	0.854128	0.116915	0.394127	-	-	-	-	-	-	-	-	-	-
rs12712055:98169901:G:T	2	98169901	ENSG00000196912	ANKRD36B	0	ENSG00000235833	AC017099.1	98140412	98141439	28462	processed_pseudogene	T	G	0.37619	0.0186916	G	0.522727	0.0638298	1	412.2	3.10344e-90	419	2.00643e-83	-0.994776	-19.9794	0.0497901	1.79222e-48	-1.06554	-9.90959	0.107527	1.07468e-11	-0.997716	-17.7201	0.0563043	8.52387e-38	0.0998599	0.854128	0.116915	0.394127	-	-	-	-	-	-	-	-	-	-
rs11691779	2	98166928	-	-	-	ENSG00000235833	AC017099.1	98140412	98141439	25489	processed_pseudogene	A	C	0.37619	0.0186916	C	0.522727	0.0638298	1	412.2	3.10344e-90	419	2.00643e-83	-0.994776	-19.9794	0.0497901	1.79222e-48	-1.06554	-9.90959	0.107527	1.07468e-11	-0.997716	-17.7201	0.0563043	8.52387e-38	0.0998599	0.854128	0.116915	0.394127	-	-	-	-	-	-	-	-	-	-
rs9679287:98169519:G:C	2	98169519	ENSG00000196912	ANKRD36B	0	ENSG00000235833	AC017099.1	98140412	98141439	28080	processed_pseudogene	C	G	0.37619	0.0186916	G	0.522727	0.0638298	1	412.2	3.10344e-90	419	2.00643e-83	-0.994776	-19.9794	0.0497901	1.79222e-48	-1.06554	-9.90959	0.107527	1.07468e-11	-0.997716	-17.7201	0.0563043	8.52387e-38	0.0998599	0.854128	0.116915	0.394127	-	-	-	-	-	-	-	-	-	-
rs13395166:98170933:T:G	2	98170933	ENSG00000196912	ANKRD36B	0	ENSG00000235833	AC017099.1	98140412	98141439	29494	processed_pseudogene	G	T	0.37619	0.0186916	T	0.522727	0.0638298	1	412.2	3.10344e-90	419	2.00643e-83	-0.994776	-19.9794	0.0497901	1.79222e-48	-1.06554	-9.90959	0.107527	1.07468e-11	-0.997716	-17.7201	0.0563043	8.52387e-38	0.0998599	0.854128	0.116915	0.394127	-	-	-	-	-	-	-	-	-	-
rs10169777:98168868:T:G	2	98168868	ENSG00000196912	ANKRD36B	0	ENSG00000235833	AC017099.1	98140412	98141439	27429	processed_pseudogene	G	T	0.37619	0.0186916	T	0.522727	0.0638298	1	412.2	3.10344e-90	419	2.00643e-83	-0.994776	-19.9794	0.0497901	1.79222e-48	-1.06554	-9.90959	0.107527	1.07468e-11	-0.997716	-17.7201	0.0563043	8.52387e-38	0.0998599	0.854128	0.116915	0.394127	-	-	-	-	-	-	-	-	-	-
rs63399360:98168869:C:G	2	98168869	-	-	-	ENSG00000235833	AC017099.1	98140412	98141439	27430	processed_pseudogene	G	C	0.37619	0.0186916	C	0.522727	0.0638298	1	412.2	3.10344e-90	419	2.00643e-83	-0.994776	-19.9794	0.0497901	1.79222e-48	-1.06554	-9.90959	0.107527	1.07468e-11	-0.997716	-17.7201	0.0563043	8.52387e-38	0.0998599	0.854128	0.116915	0.394127	-	-	-	-	-	-	-	-	-	-
rs10793107:74695175:T:G	11	74695175	ENSG00000162139	NEU3	4004	ENSG00000166435	XRRA1	74518784	74660245	34930	protein_coding	T	G	0.322115	0.0280374	G	0.141304	0.0212766	1	413.697	1.46818e-90	1283	2.90651e-83	-1.2832	-20.0316	0.0640584	1.28068e-48	-1.31454	-7.36968	0.178371	1.28172e-08	-1.28977	-18.9575	0.0680352	9.91866e-41	0.0134565	0.0895074	0.15034	0.928774	ENSG00000166435.15	chr11_74984130_T_G_b38	34930	107	121	0.299505	1.6e-67	1.22607	0.0412253	T
rs2907502:15455321:T:C	17	15455321	ENSG00000259024|ENSG00000175106	TVP23C-CDRT4|TVP23C	0	ENSG00000175106	TVP23C	15405578	15466909	0	protein_coding	T	C	0.352941	0.046729	C	0.489011	0.0319149	1	413.636	1.51418e-90	1342	3.13542e-83	0.858168	20.1645	0.0425584	5.45694e-49	0.701096	8.36027	0.0838604	7.36715e-10	0.913753	18.5403	0.0492848	9.47524e-40	-0.16328	-1.71412	0.095256	0.0881642	ENSG00000175106.16	chr17_15552007_T_C_b38	-11588	129	157	0.388614	1.32e-05	-0.261039	0.0580795	T
rs13015850:98173368:C:T	2	98173368	ENSG00000196912	ANKRD36B	0	ENSG00000235833	AC017099.1	98140412	98141439	31929	processed_pseudogene	T	C	0.37619	0.0186916	C	0.534483	0.0744681	1	410.37	7.74936e-90	419	5.0101e-83	-1.00826	-19.9146	0.0506289	2.72023e-48	-1.09772	-9.82428	0.111735	1.34547e-11	-1.00736	-17.7159	0.0568618	8.72149e-38	0.0924039	0.774169	0.119359	0.439808	-	-	-	-	-	-	-	-	-	-
rs13025386:98173369:A:G	2	98173369	ENSG00000196912	ANKRD36B	0	ENSG00000235833	AC017099.1	98140412	98141439	31930	processed_pseudogene	G	A	0.37619	0.0186916	A	0.534483	0.0744681	1	410.37	7.74936e-90	419	5.0101e-83	-1.00826	-19.9146	0.0506289	2.72023e-48	-1.09772	-9.82428	0.111735	1.34547e-11	-1.00736	-17.7159	0.0568618	8.72149e-38	0.0924039	0.774169	0.119359	0.439808	-	-	-	-	-	-	-	-	-	-
rs13047030:45477156:A:G	21	45477156	ENSG00000160218	TRAPPC10	0	ENSG00000275464	FP565260.1	45527280	45551063	50124	protein_coding	A	G	0.198113	0.00934579	G	0.315217	0.0212766	1	411.704	3.97773e-90	1331	8.1692e-83	1.10669	20.3023	0.0545104	2.25751e-49	1.18585	11.1215	0.106627	4.89067e-13	1.14667	16.9711	0.067566	5.56658e-36	-0.134268	-1.09814	0.122268	0.273556	-	-	-	-	-	-	-	-	-	-
rs59675192:45489799:G:A	21	45489799	ENSG00000160218	TRAPPC10	0	ENSG00000280071	GATD3B	45553521	45602558	63722	protein_coding	G	A	0.179245	0.00934579	A	0.298913	0.0212766	1	411.195	5.13067e-90	1425	1.12812e-82	1.28574	21.6015	0.0595209	6.13574e-53	1.21515	8.46276	0.143588	5.51795e-10	1.31507	18.4276	0.0713639	1.74934e-39	-0.100036	-0.75392	0.132687	0.451845	-	-	-	-	-	-	-	-	-	-
rs6744616:98162672:G:A	2	98162672	ENSG00000196912	ANKRD36B	0	ENSG00000235833	AC017099.1	98140412	98141439	21233	processed_pseudogene	A	G	0.373786	0.0373832	G	0.523256	0.0851064	1	408.177	2.32051e-89	419	1.50025e-82	-0.993743	-19.9032	0.0499287	2.92684e-48	-1.06458	-9.87118	0.107847	1.18895e-11	-0.996555	-17.6277	0.0565334	1.42181e-37	0.099478	0.848474	0.117243	0.397259	-	-	-	-	-	-	-	-	-	-
rs61060747:45519978:T:G	21	45519978	ENSG00000160218	TRAPPC10	0	ENSG00000275464	FP565260.1	45527280	45551063	7302	protein_coding	T	G	0.198113	0.00934579	G	0.295699	0.0106383	1	410.158	8.61633e-90	1331	1.76956e-82	1.11214	20.0908	0.0553557	8.75789e-49	1.13188	11.5491	0.0980057	1.71954e-13	1.15658	16.6366	0.0695199	3.67412e-35	-0.161189	-1.32052	0.122065	0.188276	-	-	-	-	-	-	-	-	-	-
rs57492153:45519979:G:T	21	45519979	ENSG00000160218	TRAPPC10	0	ENSG00000275464	FP565260.1	45527280	45551063	7301	protein_coding	G	T	0.198113	0.00934579	T	0.295699	0.0106383	1	410.158	8.61633e-90	1331	1.76956e-82	1.11214	20.0908	0.0553557	8.75789e-49	1.13188	11.5491	0.0980057	1.71954e-13	1.15658	16.6366	0.0695199	3.67412e-35	-0.161189	-1.32052	0.122065	0.188276	-	-	-	-	-	-	-	-	-	-
rs13419462:98195581:C:T	2	98195581	ENSG00000196912	ANKRD36B	0	ENSG00000235833	AC017099.1	98140412	98141439	54142	processed_pseudogene	T	C	0.379808	0.0280374	C	0.522727	0.0638298	1	407.5	3.25436e-89	419	2.104e-82	-0.998653	-19.8271	0.0503681	4.78327e-48	-1.06554	-9.90959	0.107527	1.07468e-11	-1.00465	-17.5869	0.0571251	1.78285e-37	0.105121	0.894519	0.117517	0.372194	-	-	-	-	-	-	-	-	-	-
rs12911861:45566718:T:C	15	45566718	ENSG00000259520|ENSG00000137860	CTD-2651B20.3|SLC28A2	0	ENSG00000259520	AC051619.4	45528128	45571449	0	lncRNA	C	T	0.317757	0	T	0.473404	0	1	409.304	1.3203e-89	1049	2.13705e-82	1.19884	20.2726	0.0591361	2.72887e-49	1.10601	11.8091	0.0936569	9.20906e-14	1.18194	16.4271	0.0719507	1.2061e-34	0.112993	0.879898	0.128416	0.380044	ENSG00000259520.5	chr15_45274520_T_C_b38	-4731	112	138	0.341584	1.48e-35	1.02983	0.0637939	T
rs2413771:45553140:A:G	15	45553140	ENSG00000259520|ENSG00000137860	CTD-2651B20.3|SLC28A2	0	ENSG00000259520	AC051619.4	45528128	45571449	0	lncRNA	G	A	0.317757	0	A	0.473404	0	1	409.304	1.3203e-89	1049	2.13705e-82	1.19884	20.2726	0.0591361	2.72887e-49	1.10601	11.8091	0.0936569	9.20906e-14	1.18194	16.4271	0.0719507	1.2061e-34	0.112993	0.879898	0.128416	0.380044	ENSG00000259520.5	chr15_45260942_A_G_b38	-18309	112	138	0.341584	4.26e-34	1.00789	0.0645905	A
rs13001324:98164020:C:T	2	98164020	ENSG00000196912	ANKRD36B	0	ENSG00000235833	AC017099.1	98140412	98141439	22581	processed_pseudogene	T	C	0.379808	0.0280374	C	0.522727	0.0638298	1	406.819	4.57576e-89	419	2.95831e-82	-0.997219	-19.9631	0.0499531	1.99055e-48	-1.08219	-9.63422	0.112327	2.2273e-11	-0.997716	-17.7201	0.0563043	8.52387e-38	0.0879157	0.736902	0.119305	0.462105	-	-	-	-	-	-	-	-	-	-
rs1367233:87597012:A:G	5	87597012	ENSG00000247828	TMEM161B-AS1	0	ENSG00000247828	TMEM161B-AS1	87564708	87735154	0	lncRNA	A	G	0.257009	0	G	0.258065	0.0106383	1	406.918	4.35308e-89	545	3.66065e-82	-1.143	-20.5065	0.0557383	6.12735e-50	-1.22298	-10.9547	0.111641	7.39923e-13	-1.12998	-16.9385	0.0667106	6.68417e-36	0.0100823	0.073216	0.137706	0.941712	ENSG00000247828.7	chr5_88301195_A_G_b38	32124	89	104	0.257426	1.07e-25	0.628154	0.0500167	A
rs2305104	5	87620670	ENSG00000247828	TMEM161B-AS1	0	ENSG00000247828	TMEM161B-AS1	87564708	87735154	0	lncRNA	T	C	0.257009	0	C	0.258065	0.0106383	1	406.918	4.35308e-89	545	3.66065e-82	-1.143	-20.5065	0.0557383	6.12735e-50	-1.22298	-10.9547	0.111641	7.39923e-13	-1.12998	-16.9385	0.0667106	6.68417e-36	0.0100823	0.073216	0.137706	0.941712	ENSG00000247828.7	chr5_88324853_T_C_b38	55782	89	104	0.257426	1.07e-25	0.628154	0.0500167	T
rs4382978:87604588:A:G	5	87604588	ENSG00000247828	TMEM161B-AS1	0	ENSG00000247828	TMEM161B-AS1	87564708	87735154	0	lncRNA	A	G	0.257009	0	G	0.258065	0.0106383	1	406.918	4.35308e-89	545	3.66065e-82	-1.143	-20.5065	0.0557383	6.12735e-50	-1.22298	-10.9547	0.111641	7.39923e-13	-1.12998	-16.9385	0.0667106	6.68417e-36	0.0100823	0.073216	0.137706	0.941712	ENSG00000247828.7	chr5_88308771_A_G_b38	39700	89	104	0.257426	1.07e-25	0.628154	0.0500167	A
rs4916717:87601619:G:A	5	87601619	ENSG00000247828	TMEM161B-AS1	0	ENSG00000247828	TMEM161B-AS1	87564708	87735154	0	lncRNA	G	A	0.257009	0	A	0.258065	0.0106383	1	406.918	4.35308e-89	545	3.66065e-82	-1.143	-20.5065	0.0557383	6.12735e-50	-1.22298	-10.9547	0.111641	7.39923e-13	-1.12998	-16.9385	0.0667106	6.68417e-36	0.0100823	0.073216	0.137706	0.941712	ENSG00000247828.7	chr5_88305802_G_A_b38	36731	89	104	0.257426	1.07e-25	0.628154	0.0500167	G
rs11740776:87599306:T:A	5	87599306	ENSG00000247828	TMEM161B-AS1	0	ENSG00000247828	TMEM161B-AS1	87564708	87735154	0	lncRNA	T	A	0.257009	0	A	0.258065	0.0106383	1	406.918	4.35308e-89	545	3.66065e-82	-1.143	-20.5065	0.0557383	6.12735e-50	-1.22298	-10.9547	0.111641	7.39923e-13	-1.12998	-16.9385	0.0667106	6.68417e-36	0.0100823	0.073216	0.137706	0.941712	ENSG00000247828.7	chr5_88303489_T_A_b38	34418	89	104	0.257426	1.07e-25	0.628154	0.0500167	T
rs6075340	20	1894335	ENSG00000198053	SIRPA	0	ENSG00000101307	SIRPB1	1542031	1600707	293628	protein_coding	G	A	0.418269	0.0280374	A	0.292553	0	1	408.879	1.63334e-89	1709	4.30711e-82	-1.14771	-20.3361	0.056437	1.81817e-49	-1.26928	-7.37891	0.172015	1.24744e-08	-1.13695	-18.8263	0.0603916	2.01145e-40	-0.143018	-0.985285	0.145153	0.325757	ENSG00000101307.15	chr20_1913689_G_A_b38	293628	117	148	0.366337	8.88e-44	1.09521	0.0568242	G
rs9891938	17	15915072	ENSG00000011295	TTC19	0	ENSG00000214941	ZSWIM7	15879874	15903031	12041	protein_coding	G	A	0.411215	0	A	0.317204	0.0106383	1	406.249	6.08398e-89	910	8.5427e-82	-1.04903	-21.1419	0.0496183	1.09379e-51	-1.09705	-9.61516	0.114096	2.34339e-11	-1.02294	-17.7143	0.0577465	8.79837e-38	0.0980067	0.808736	0.121185	0.419695	ENSG00000214941.7	chr17_16011758_A_G_b38	17928	135	174	0.430693	1.19e-21	-0.549046	0.0494588	A
rs12659818:87747781:G:T	5	87747781	ENSG00000271904	CTC-498M16.4	0	ENSG00000247828	TMEM161B-AS1	87564708	87735154	12627	lncRNA	G	T	0.242991	0	T	0.201087	0.0212766	1	404.187	1.7057e-88	545	1.43439e-81	-1.17158	-19.0245	0.0615829	8.81255e-46	-1.29647	-13.4055	0.0967116	2.38235e-15	-1.14089	-14.9826	0.0761477	4.95028e-31	-0.0738367	-0.504487	0.14636	0.614513	ENSG00000247828.7	chr5_88451964_G_T_b38	182893	77	90	0.222772	4.22e-19	0.583162	0.0573366	G
rs35985715:45490684:G:A	21	45490684	ENSG00000160218	TRAPPC10	0	ENSG00000280071	GATD3B	45553521	45602558	62837	protein_coding	G	A	0.191589	0	A	0.231183	0.0106383	1	405.933	7.12383e-89	1425	1.56637e-81	1.35099	20.3399	0.0664207	1.775e-49	1.17062	7.88509	0.14846	2.86021e-09	1.44407	18.5407	0.0778865	9.45142e-40	-0.352124	-2.44153	0.144223	0.0155557	-	-	-	-	-	-	-	-	-	-
rs113828108:87649879:A:G	5	87649879	ENSG00000247828	TMEM161B-AS1	0	ENSG00000247828	TMEM161B-AS1	87564708	87735154	0	lncRNA	A	G	0.257009	0	G	0.252688	0.0106383	1	403.875	1.99328e-88	545	1.67622e-81	-1.1602	-20.3816	0.056924	1.35958e-49	-1.22298	-10.9547	0.111641	7.39923e-13	-1.1486	-16.8485	0.0681724	1.11005e-35	0.014552	0.105118	0.138434	0.916395	ENSG00000247828.7	chr5_88354062_A_G_b38	84991	89	104	0.257426	1.07e-25	0.628154	0.0500167	A
rs145691696:87645835:C:T	5	87645835	-	-	-	ENSG00000247828	TMEM161B-AS1	87564708	87735154	0	lncRNA	C	T	0.257009	0	T	0.252688	0.0106383	1	403.875	1.99328e-88	545	1.67622e-81	-1.1602	-20.3816	0.056924	1.35958e-49	-1.22298	-10.9547	0.111641	7.39923e-13	-1.1486	-16.8485	0.0681724	1.11005e-35	0.014552	0.105118	0.138434	0.916395	-	-	-	-	-	-	-	-	-	-
rs2299816:45486216:G:A	21	45486216	ENSG00000160218	TRAPPC10	0	ENSG00000280071	GATD3B	45553521	45602558	67305	protein_coding	G	A	0.179245	0.00934579	A	0.306452	0.0106383	1	405.715	7.9442e-89	1425	1.74675e-81	1.26736	21.4593	0.0590588	1.49206e-52	1.21515	8.46276	0.143588	5.51795e-10	1.29028	18.2783	0.0705907	3.95154e-39	-0.0750989	-0.565082	0.132899	0.572695	-	-	-	-	-	-	-	-	-	-
rs2255016:45473673:G:T	21	45473673	ENSG00000160218	TRAPPC10	0	ENSG00000280071	GATD3B	45553521	45602558	79848	protein_coding	G	T	0.179245	0.00934579	T	0.306452	0.0106383	1	405.715	7.9442e-89	1425	1.74675e-81	1.26736	21.4593	0.0590588	1.49206e-52	1.21515	8.46276	0.143588	5.51795e-10	1.29028	18.2783	0.0705907	3.95154e-39	-0.0750989	-0.565082	0.132899	0.572695	-	-	-	-	-	-	-	-	-	-
rs58326354:242310972:AC:A	1	242310972	-	-	-	ENSG00000272865	AL591686.2	242310532	242372431	0	lncRNA	A	AC	0.59434	0.00934579	AC	0.322581	0.0106383	1	405.914	7.19239e-89	1954	2.16852e-81	1.04673	20.6757	0.0506261	2.08757e-50	1.19427	9.77776	0.122141	1.52146e-11	1.03242	17.6156	0.0586083	1.52061e-37	0.10606	0.871392	0.121713	0.384657	-	-	-	-	-	-	-	-	-	-
rs805277	6	31662957	ENSG00000204427|ENSG00000204422	ABHD16A|XXbac-BPG32J3.20	0	ENSG00000204428	LY6G5C	31644461	31651817	11140	protein_coding	C	T	0.363208	0.00934579	T	0.553191	0	1	406.147	6.40086e-89	3973	2.23926e-81	1.01355	20.3531	0.0497982	1.63053e-49	1.01109	11.0801	0.0912526	5.41758e-13	1.02248	16.8338	0.0607393	1.20544e-35	0.051457	0.449808	0.114398	0.65337	ENSG00000204428.12	chr6_31695180_C_T_b38	11140	115	131	0.324257	3.94e-53	-0.983543	0.0425799	C
rs1595121:242310432:T:G	1	242310432	ENSG00000180287	PLD5	0	ENSG00000272865	AL591686.2	242310532	242372431	100	lncRNA	G	T	0.593458	0	T	0.327957	0.0106383	1	405.653	8.1947e-89	1954	2.47072e-81	1.04924	20.7302	0.0506142	1.47689e-50	1.19427	9.77776	0.122141	1.52146e-11	1.03276	17.6082	0.058652	1.58441e-37	0.104122	0.856304	0.121595	0.392925	ENSG00000272865.1	chr1_242147130_T_G_b38	-384	139	178	0.440594	5.21e-45	1.04797	0.0530369	T
rs3788102:45487949:C:T	21	45487949	ENSG00000160218	TRAPPC10	0	ENSG00000280071	GATD3B	45553521	45602558	65572	protein_coding	C	T	0.180952	0.0186916	T	0.306452	0.0106383	1	404.743	1.29177e-88	1425	2.8403e-81	1.26731	21.4031	0.0592116	2.12069e-52	1.21515	8.46276	0.143588	5.51795e-10	1.29276	18.2517	0.0708297	4.57076e-39	-0.0806733	-0.605148	0.133312	0.545814	-	-	-	-	-	-	-	-	-	-
rs10030553:167880:T:C	4	167880	ENSG00000250312	ZNF718	10101	ENSG00000250312	ZNF718	124383	196092	0	protein_coding	C	T	0.538462	0.0280374	T	0.483696	0.0212766	1	402.685	3.61383e-88	831	4.63378e-81	1.13262	20.4658	0.0553423	7.94448e-50	1.19069	8.17323	0.145681	1.2526e-09	1.09683	18.3271	0.0598476	3.02637e-39	0.0878885	0.635576	0.138282	0.52583	ENSG00000250312.6	chr4_174091_T_C_b38	49611	139	176	0.435644	8.72e-32	0.782138	0.0529955	T
12:56477694:A:T	12	56477694	-	-	-	ENSG00000197728	RPS26	56435135	56438481	39213	protein_coding	A	T	0.547619	0.0186916	T	0.322222	0.0425532	1	401.476	6.61734e-88	676	6.90234e-81	0.901223	18.7617	0.0480352	4.93867e-45	0.773552	8.48318	0.0911865	5.20992e-10	0.982067	18.1524	0.0541011	7.87206e-39	-0.1156	-1.05765	0.109299	0.291578	-	-	-	-	-	-	-	-	-	-
rs6542896:98181377:T:C	2	98181377	ENSG00000196912	ANKRD36B	0	ENSG00000235833	AC017099.1	98140412	98141439	39938	processed_pseudogene	C	T	0.385	0.0654206	T	0.534483	0.0744681	1	398.016	3.73238e-87	419	2.41305e-80	-1.0093	-19.5692	0.0515761	2.53549e-47	-1.05976	-8.94075	0.118531	1.45814e-10	-1.01725	-17.8348	0.0570376	4.521e-38	0.136187	1.12764	0.120772	0.260918	-	-	-	-	-	-	-	-	-	-
rs3793638:123582697:G:T	9	123582697	ENSG00000095261	PSMD5	0	ENSG00000226752	CUTALP	123587106	123616663	4409	transcribed_unitary_pseudogene	G	T	0.556604	0.00934579	T	0.217391	0.0212766	1	399.341	1.92434e-87	869	2.58028e-80	1.08765	20.9964	0.0518015	2.73742e-51	1.07192	9.97502	0.107461	9.05118e-12	1.08577	17.3159	0.0627038	8.06278e-37	-0.154855	-1.39856	0.110725	0.163602	ENSG00000226752.9	chr9_120820419_G_T_b38	-4409	134	180	0.445545	1.08e-65	-1.09708	0.0380438	G
rs34970786:98182058:GA:G	2	98182058	-	-	-	ENSG00000235833	AC017099.1	98140412	98141439	40619	processed_pseudogene	G	GA	0.37619	0.0186916	GA	0.528409	0.0638298	1	397.722	4.32307e-87	419	2.79494e-80	-0.993992	-19.5373	0.0508765	3.11826e-47	-1.06554	-9.90959	0.107527	1.07468e-11	-1.0016	-17.3067	0.0578733	8.48656e-37	0.101399	0.853369	0.118822	0.394547	-	-	-	-	-	-	-	-	-	-
rs1028455:88829975:T:A	14	88829975	ENSG00000042317	SPATA7	21293	ENSG00000042317	SPATA7	88851268	88936694	21293	protein_coding	T	A	0.383178	0	A	0.521505	0.0106383	1	399.274	1.98984e-87	1836	5.63712e-80	0.982728	20.1856	0.0486846	4.76579e-49	1.03281	10.391	0.0993947	3.07791e-12	0.99106	17.0675	0.058067	3.23794e-36	0.11773	1.04638	0.112512	0.296736	ENSG00000042317.16	chr14_88363631_T_A_b38	-21293	107	134	0.331683	1.01e-31	-0.669078	0.0454046	T
rs9677528:98169479:T:G	2	98169479	ENSG00000196912	ANKRD36B	0	ENSG00000235833	AC017099.1	98140412	98141439	28040	processed_pseudogene	G	T	0.37619	0.0186916	T	0.517045	0.0638298	1	395.989	1.02841e-86	419	6.64884e-80	-0.99408	-19.5906	0.0507426	2.20699e-47	-1.06554	-9.90959	0.107527	1.07468e-11	-0.997567	-17.2566	0.057808	1.12309e-36	0.101654	0.854914	0.118906	0.393693	-	-	-	-	-	-	-	-	-	-
rs12515274:87655662:G:A	5	87655662	ENSG00000247828	TMEM161B-AS1	0	ENSG00000247828	TMEM161B-AS1	87564708	87735154	0	lncRNA	G	A	0.257009	0	A	0.25	0.0212766	1	395.429	1.36045e-86	545	1.14405e-79	-1.15685	-20.154	0.0574007	5.83688e-49	-1.22298	-10.9547	0.111641	7.39923e-13	-1.14455	-16.5959	0.0689655	4.62602e-35	0.0122741	0.0879365	0.13958	0.930021	ENSG00000247828.7	chr5_88359845_G_A_b38	90774	89	104	0.257426	1.07e-25	0.628154	0.0500167	G
rs12993579:98163927:A:T	2	98163927	ENSG00000196912	ANKRD36B	0	ENSG00000235833	AC017099.1	98140412	98141439	22488	processed_pseudogene	T	A	0.37619	0.0186916	A	0.536145	0.117021	0	394.818	1.84692e-86	419	1.19407e-79	-1.01618	-19.8329	0.0512374	4.60764e-48	-1.09544	-8.52544	0.12849	4.62672e-10	-1.01519	-17.9481	0.0565624	2.41981e-38	0.103664	0.846916	0.122401	0.398125	-	-	-	-	-	-	-	-	-	-
rs6740188:98216270:T:A	2	98216270	ENSG00000196912	ANKRD36B	9842	ENSG00000235833	AC017099.1	98140412	98141439	74831	processed_pseudogene	A	T	0.375	0.0280374	T	0.533708	0.0531915	1	394.588	2.07143e-86	419	1.33921e-79	-0.992476	-19.7109	0.0503515	1.01294e-47	-1.06554	-9.90959	0.107527	1.07468e-11	-0.989172	-17.2159	0.0574568	1.40957e-36	0.0972346	0.824993	0.117861	0.410427	-	-	-	-	-	-	-	-	-	-
rs4437014:98216119:A:T	2	98216119	ENSG00000196912	ANKRD36B	9691	ENSG00000235833	AC017099.1	98140412	98141439	74680	processed_pseudogene	T	A	0.37619	0.0186916	A	0.533333	0.0425532	1	393.349	3.84937e-86	419	2.48868e-79	-0.992227	-19.6898	0.050393	1.1615e-47	-1.06554	-9.90959	0.107527	1.07468e-11	-0.988429	-17.1799	0.0575341	1.72453e-36	0.0967474	0.820422	0.117924	0.41302	-	-	-	-	-	-	-	-	-	-
rs2692886:98211676:G:T	2	98211676	ENSG00000196912	ANKRD36B	5248	ENSG00000235833	AC017099.1	98140412	98141439	70237	processed_pseudogene	T	G	0.37619	0.0186916	G	0.533333	0.0425532	1	393.349	3.84937e-86	419	2.48868e-79	-0.992227	-19.6898	0.050393	1.1615e-47	-1.06554	-9.90959	0.107527	1.07468e-11	-0.988429	-17.1799	0.0575341	1.72453e-36	0.0967474	0.820422	0.117924	0.41302	-	-	-	-	-	-	-	-	-	-
rs13000078:98209061:G:A	2	98209061	ENSG00000196912	ANKRD36B	2633	ENSG00000235833	AC017099.1	98140412	98141439	67622	processed_pseudogene	A	G	0.37619	0.0186916	G	0.533333	0.0425532	1	393.349	3.84937e-86	419	2.48868e-79	-0.992227	-19.6898	0.050393	1.1615e-47	-1.06554	-9.90959	0.107527	1.07468e-11	-0.988429	-17.1799	0.0575341	1.72453e-36	0.0967474	0.820422	0.117924	0.41302	-	-	-	-	-	-	-	-	-	-
rs377058746:98206546:G:C	2	98206546	-	-	-	ENSG00000235833	AC017099.1	98140412	98141439	65107	processed_pseudogene	C	G	0.37619	0.0186916	G	0.533333	0.0425532	1	393.349	3.84937e-86	419	2.48868e-79	-0.992227	-19.6898	0.050393	1.1615e-47	-1.06554	-9.90959	0.107527	1.07468e-11	-0.988429	-17.1799	0.0575341	1.72453e-36	0.0967474	0.820422	0.117924	0.41302	-	-	-	-	-	-	-	-	-	-
rs12994535:98208691:G:T	2	98208691	ENSG00000196912	ANKRD36B	2263	ENSG00000235833	AC017099.1	98140412	98141439	67252	processed_pseudogene	T	G	0.37619	0.0186916	G	0.533333	0.0425532	1	393.349	3.84937e-86	419	2.48868e-79	-0.992227	-19.6898	0.050393	1.1615e-47	-1.06554	-9.90959	0.107527	1.07468e-11	-0.988429	-17.1799	0.0575341	1.72453e-36	0.0967474	0.820422	0.117924	0.41302	-	-	-	-	-	-	-	-	-	-
rs56226039:98207930:T:C	2	98207930	ENSG00000196912	ANKRD36B	1502	ENSG00000235833	AC017099.1	98140412	98141439	66491	processed_pseudogene	C	T	0.37619	0.0186916	T	0.533333	0.0425532	1	393.349	3.84937e-86	419	2.48868e-79	-0.992227	-19.6898	0.050393	1.1615e-47	-1.06554	-9.90959	0.107527	1.07468e-11	-0.988429	-17.1799	0.0575341	1.72453e-36	0.0967474	0.820422	0.117924	0.41302	-	-	-	-	-	-	-	-	-	-
rs201978420:98218313:G:T	2	98218313	-	-	-	ENSG00000235833	AC017099.1	98140412	98141439	76874	processed_pseudogene	T	G	0.37619	0.0186916	G	0.533333	0.0425532	1	393.349	3.84937e-86	419	2.48868e-79	-0.992227	-19.6898	0.050393	1.1615e-47	-1.06554	-9.90959	0.107527	1.07468e-11	-0.988429	-17.1799	0.0575341	1.72453e-36	0.0967474	0.820422	0.117924	0.41302	-	-	-	-	-	-	-	-	-	-
rs10182018:98208380:A:T	2	98208380	ENSG00000196912	ANKRD36B	1952	ENSG00000235833	AC017099.1	98140412	98141439	66941	processed_pseudogene	T	A	0.37619	0.0186916	A	0.533333	0.0425532	1	393.349	3.84937e-86	419	2.48868e-79	-0.992227	-19.6898	0.050393	1.1615e-47	-1.06554	-9.90959	0.107527	1.07468e-11	-0.988429	-17.1799	0.0575341	1.72453e-36	0.0967474	0.820422	0.117924	0.41302	-	-	-	-	-	-	-	-	-	-
rs11684898:98209456:T:C	2	98209456	-	-	-	ENSG00000235833	AC017099.1	98140412	98141439	68017	processed_pseudogene	C	T	0.37619	0.0186916	T	0.533333	0.0425532	1	393.349	3.84937e-86	419	2.48868e-79	-0.992227	-19.6898	0.050393	1.1615e-47	-1.06554	-9.90959	0.107527	1.07468e-11	-0.988429	-17.1799	0.0575341	1.72453e-36	0.0967474	0.820422	0.117924	0.41302	-	-	-	-	-	-	-	-	-	-
rs144712413:98214674:A:G	2	98214674	-	-	-	ENSG00000235833	AC017099.1	98140412	98141439	73235	processed_pseudogene	G	A	0.37619	0.0186916	A	0.533333	0.0425532	1	393.349	3.84937e-86	419	2.48868e-79	-0.992227	-19.6898	0.050393	1.1615e-47	-1.06554	-9.90959	0.107527	1.07468e-11	-0.988429	-17.1799	0.0575341	1.72453e-36	0.0967474	0.820422	0.117924	0.41302	-	-	-	-	-	-	-	-	-	-
rs6542909:98212640:C:A	2	98212640	ENSG00000196912	ANKRD36B	6212	ENSG00000235833	AC017099.1	98140412	98141439	71201	processed_pseudogene	A	C	0.37619	0.0186916	C	0.533333	0.0425532	1	393.349	3.84937e-86	419	2.48868e-79	-0.992227	-19.6898	0.050393	1.1615e-47	-1.06554	-9.90959	0.107527	1.07468e-11	-0.988429	-17.1799	0.0575341	1.72453e-36	0.0967474	0.820422	0.117924	0.41302	-	-	-	-	-	-	-	-	-	-
rs9653462:98207253:G:A	2	98207253	ENSG00000196912	ANKRD36B	825	ENSG00000235833	AC017099.1	98140412	98141439	65814	processed_pseudogene	A	G	0.37619	0.0186916	G	0.533333	0.0425532	1	393.349	3.84937e-86	419	2.48868e-79	-0.992227	-19.6898	0.050393	1.1615e-47	-1.06554	-9.90959	0.107527	1.07468e-11	-0.988429	-17.1799	0.0575341	1.72453e-36	0.0967474	0.820422	0.117924	0.41302	-	-	-	-	-	-	-	-	-	-
rs6542908:98212608:A:G	2	98212608	ENSG00000196912	ANKRD36B	6180	ENSG00000235833	AC017099.1	98140412	98141439	71169	processed_pseudogene	G	A	0.37619	0.0186916	A	0.533333	0.0425532	1	393.349	3.84937e-86	419	2.48868e-79	-0.992227	-19.6898	0.050393	1.1615e-47	-1.06554	-9.90959	0.107527	1.07468e-11	-0.988429	-17.1799	0.0575341	1.72453e-36	0.0967474	0.820422	0.117924	0.41302	-	-	-	-	-	-	-	-	-	-
rs200605207:98218290:G:A	2	98218290	-	-	-	ENSG00000235833	AC017099.1	98140412	98141439	76851	processed_pseudogene	A	G	0.37619	0.0186916	G	0.533333	0.0425532	1	393.349	3.84937e-86	419	2.48868e-79	-0.992227	-19.6898	0.050393	1.1615e-47	-1.06554	-9.90959	0.107527	1.07468e-11	-0.988429	-17.1799	0.0575341	1.72453e-36	0.0967474	0.820422	0.117924	0.41302	-	-	-	-	-	-	-	-	-	-
rs201302005:98214573:T:C	2	98214573	-	-	-	ENSG00000235833	AC017099.1	98140412	98141439	73134	processed_pseudogene	C	T	0.37619	0.0186916	T	0.533333	0.0425532	1	393.349	3.84937e-86	419	2.48868e-79	-0.992227	-19.6898	0.050393	1.1615e-47	-1.06554	-9.90959	0.107527	1.07468e-11	-0.988429	-17.1799	0.0575341	1.72453e-36	0.0967474	0.820422	0.117924	0.41302	-	-	-	-	-	-	-	-	-	-
rs140556117:98214754:C:T	2	98214754	-	-	-	ENSG00000235833	AC017099.1	98140412	98141439	73315	processed_pseudogene	T	C	0.37619	0.0186916	C	0.533333	0.0425532	1	393.349	3.84937e-86	419	2.48868e-79	-0.992227	-19.6898	0.050393	1.1615e-47	-1.06554	-9.90959	0.107527	1.07468e-11	-0.988429	-17.1799	0.0575341	1.72453e-36	0.0967474	0.820422	0.117924	0.41302	-	-	-	-	-	-	-	-	-	-
rs1814505:98206293:G:A	2	98206293	ENSG00000196912	ANKRD36B	0	ENSG00000235833	AC017099.1	98140412	98141439	64854	processed_pseudogene	A	G	0.37619	0.0186916	G	0.539773	0.0638298	1	393.108	4.34223e-86	419	2.80732e-79	-0.994871	-19.5621	0.0508569	2.65483e-47	-1.06554	-9.90959	0.107527	1.07468e-11	-0.996072	-17.1729	0.0580026	1.79361e-36	0.100532	0.848282	0.118512	0.397365	-	-	-	-	-	-	-	-	-	-
rs28415903:98206282:C:T	2	98206282	ENSG00000196912	ANKRD36B	0	ENSG00000235833	AC017099.1	98140412	98141439	64843	processed_pseudogene	T	C	0.37619	0.0186916	C	0.539326	0.0531915	1	391.935	7.80384e-86	419	5.04532e-79	-0.99435	-19.5298	0.0509144	3.27389e-47	-1.06554	-9.90959	0.107527	1.07468e-11	-0.995721	-17.1387	0.0580978	2.17201e-36	0.100505	0.847104	0.118646	0.39802	-	-	-	-	-	-	-	-	-	-
rs1868445:98206188:C:G	2	98206188	ENSG00000196912	ANKRD36B	0	ENSG00000235833	AC017099.1	98140412	98141439	64749	processed_pseudogene	G	C	0.37619	0.0186916	C	0.539326	0.0531915	1	391.935	7.80384e-86	419	5.04532e-79	-0.99435	-19.5298	0.0509144	3.27389e-47	-1.06554	-9.90959	0.107527	1.07468e-11	-0.995721	-17.1387	0.0580978	2.17201e-36	0.100505	0.847104	0.118646	0.39802	-	-	-	-	-	-	-	-	-	-
rs1836768	1	242311490	ENSG00000180287|ENSG00000272865	PLD5|RP11-561I11.4	0	ENSG00000272865	AL591686.2	242310532	242372431	0	lncRNA	G	A	0.584906	0.00934579	A	0.317204	0.0106383	1	394.806	1.85742e-86	1954	5.60015e-79	1.02977	20.5475	0.0501167	4.71946e-50	1.16953	9.60717	0.121735	2.39386e-11	1.0113	17.3928	0.0581447	5.2503e-37	0.107898	0.896817	0.120312	0.37097	ENSG00000272865.1	chr1_242148188_A_G_b38	674	140	180	0.445545	1.81e-42	1.04481	0.055686	A
rs70938519:98178461:G:GATGCATTTA	2	98178461	-	-	-	ENSG00000235833	AC017099.1	98140412	98141439	37022	processed_pseudogene	GATGCATTTA	G	0.37619	0.0186916	G	0.535294	0.0957447	1	391.556	9.43579e-86	419	6.1004e-79	-0.991553	-19.3381	0.0512746	1.13803e-46	-1.06665	-9.91919	0.107534	1.04789e-11	-0.99729	-17.1221	0.0582459	2.38441e-36	0.0999934	0.834929	0.119763	0.404823	-	-	-	-	-	-	-	-	-	-
rs11123815:98218639:G:C	2	98218639	ENSG00000196912	ANKRD36B	12211	ENSG00000235833	AC017099.1	98140412	98141439	77200	processed_pseudogene	C	G	0.37619	0.0186916	G	0.538889	0.0425532	1	390.513	1.58954e-85	419	1.02766e-78	-0.993547	-19.482	0.0509982	4.46576e-47	-1.06554	-9.90959	0.107527	1.07468e-11	-0.995157	-17.0972	0.058206	2.74189e-36	0.099593	0.838038	0.118841	0.403079	-	-	-	-	-	-	-	-	-	-
rs12653074:87748737:A:T	5	87748737	ENSG00000271904	CTC-498M16.4	0	ENSG00000247828	TMEM161B-AS1	87564708	87735154	13583	lncRNA	A	T	0.242991	0	T	0.215054	0.0106383	1	389.885	2.17572e-85	545	1.82964e-78	-1.14957	-18.4096	0.0624439	5.02905e-44	-1.29647	-13.4055	0.0967116	2.38235e-15	-1.11417	-14.4974	0.0768529	8.46517e-30	-0.0910385	-0.608583	0.149591	0.54354	ENSG00000247828.7	chr5_88452920_A_T_b38	183849	77	90	0.222772	4.22e-19	0.583162	0.0573366	A
rs13189022:87740834:G:T	5	87740834	ENSG00000271904	CTC-498M16.4	0	ENSG00000247828	TMEM161B-AS1	87564708	87735154	5680	lncRNA	G	T	0.242991	0	T	0.215054	0.0106383	1	389.885	2.17572e-85	545	1.82964e-78	-1.14957	-18.4096	0.0624439	5.02905e-44	-1.29647	-13.4055	0.0967116	2.38235e-15	-1.11417	-14.4974	0.0768529	8.46517e-30	-0.0910385	-0.608583	0.149591	0.54354	ENSG00000247828.7	chr5_88445017_G_T_b38	175946	77	90	0.222772	4.22e-19	0.583162	0.0573366	G
rs2922521:98224752:T:C	2	98224752	ENSG00000196912	ANKRD36B	18324	ENSG00000235833	AC017099.1	98140412	98141439	83313	processed_pseudogene	C	T	0.366667	0.0186916	T	0.533333	0.0425532	1	387.321	7.84175e-85	419	5.06982e-78	-0.982033	-19.5788	0.0501579	2.38289e-47	-1.05705	-9.85591	0.107251	1.23775e-11	-0.982225	-17.0347	0.0576602	3.8926e-36	0.100403	0.860588	0.116668	0.390567	-	-	-	-	-	-	-	-	-	-
rs3906948:98225437:A:G	2	98225437	ENSG00000196912	ANKRD36B	19009	ENSG00000235833	AC017099.1	98140412	98141439	83998	processed_pseudogene	G	A	0.366667	0.0186916	A	0.533333	0.0425532	1	387.321	7.84175e-85	419	5.06982e-78	-0.982033	-19.5788	0.0501579	2.38289e-47	-1.05705	-9.85591	0.107251	1.23775e-11	-0.982225	-17.0347	0.0576602	3.8926e-36	0.100403	0.860588	0.116668	0.390567	-	-	-	-	-	-	-	-	-	-
rs10181934:98208346:A:C	2	98208346	ENSG00000196912	ANKRD36B	1918	ENSG00000235833	AC017099.1	98140412	98141439	66907	processed_pseudogene	C	A	0.379808	0.0280374	A	0.533708	0.0531915	1	386.29	1.31251e-84	419	8.4856e-78	-0.991534	-19.4349	0.0510183	6.06538e-47	-1.06554	-9.90959	0.107527	1.07468e-11	-0.98872	-16.9732	0.0582517	5.49913e-36	0.0964323	0.810458	0.118985	0.418707	-	-	-	-	-	-	-	-	-	-
rs56089651:98182622:CAA:C	2	98182622	-	-	-	ENSG00000235833	AC017099.1	98140412	98141439	41183	processed_pseudogene	C	CAA	0.379808	0.0280374	CAA	0.522727	0.0638298	1	385.119	2.35753e-84	419	1.52418e-77	-0.986764	-19.2539	0.0512502	1.96991e-46	-1.06554	-9.90959	0.107527	1.07468e-11	-0.988523	-16.9387	0.0583589	6.67842e-36	0.0886714	0.73951	0.119906	0.460524	-	-	-	-	-	-	-	-	-	-
rs6756674:98166779:A:C	2	98166779	ENSG00000196912	ANKRD36B	0	ENSG00000235833	AC017099.1	98140412	98141439	25340	processed_pseudogene	C	A	0.37619	0.0186916	A	0.528736	0.0744681	1	384.08	3.96391e-84	419	2.56274e-77	-0.991352	-19.4637	0.0509332	5.02757e-47	-1.06554	-9.90959	0.107527	1.07468e-11	-0.985051	-16.908	0.0582595	7.93836e-36	0.0955242	0.801806	0.119136	0.423683	-	-	-	-	-	-	-	-	-	-
rs141431441:15447777:T:C	17	15447777	-	-	-	ENSG00000175106	TVP23C	15405578	15466909	0	protein_coding	T	C	0.357143	0.0186916	C	0.505435	0.0212766	1	386.389	1.24966e-84	1342	2.58767e-77	0.861919	19.7962	0.0435395	5.83707e-48	0.697792	8.82602	0.0790608	2.00166e-10	0.914363	17.5639	0.0520593	2.02632e-37	-0.158645	-1.67389	0.0947765	0.0958246	-	-	-	-	-	-	-	-	-	-
rs11691967:98164389:T:A	2	98164389	ENSG00000196912	ANKRD36B	0	ENSG00000235833	AC017099.1	98140412	98141439	22950	processed_pseudogene	A	T	0.37619	0.0186916	T	0.541176	0.0957447	1	383.553	5.15826e-84	419	3.33491e-77	-1.00939	-19.6233	0.0514383	1.7861e-47	-1.09463	-8.51819	0.128505	4.72185e-10	-1.00583	-17.635	0.0570359	1.36546e-37	0.0913083	0.741942	0.123067	0.459053	-	-	-	-	-	-	-	-	-	-
rs13017744:98164084:T:A	2	98164084	ENSG00000196912	ANKRD36B	0	ENSG00000235833	AC017099.1	98140412	98141439	22645	processed_pseudogene	A	T	0.37619	0.0186916	T	0.541176	0.0957447	1	383.553	5.15826e-84	419	3.33491e-77	-1.00939	-19.6233	0.0514383	1.7861e-47	-1.09463	-8.51819	0.128505	4.72185e-10	-1.00583	-17.635	0.0570359	1.36546e-37	0.0913083	0.741942	0.123067	0.459053	-	-	-	-	-	-	-	-	-	-
rs13033336:98163810:C:T	2	98163810	ENSG00000196912	ANKRD36B	0	ENSG00000235833	AC017099.1	98140412	98141439	22371	processed_pseudogene	T	C	0.37619	0.0186916	C	0.541176	0.0957447	1	383.553	5.15826e-84	419	3.33491e-77	-1.00939	-19.6233	0.0514383	1.7861e-47	-1.09463	-8.51819	0.128505	4.72185e-10	-1.00583	-17.635	0.0570359	1.36546e-37	0.0913083	0.741942	0.123067	0.459053	-	-	-	-	-	-	-	-	-	-
rs11688454:98164580:C:T	2	98164580	-	-	-	ENSG00000235833	AC017099.1	98140412	98141439	23141	processed_pseudogene	T	C	0.37619	0.0186916	C	0.541176	0.0957447	1	383.553	5.15826e-84	419	3.33491e-77	-1.00939	-19.6233	0.0514383	1.7861e-47	-1.09463	-8.51819	0.128505	4.72185e-10	-1.00583	-17.635	0.0570359	1.36546e-37	0.0913083	0.741942	0.123067	0.459053	-	-	-	-	-	-	-	-	-	-
rs3111569:8396981:A:G	19	8396981	ENSG00000186994	KANK3	0	ENSG00000233927	RPS28	8386042	8388224	8757	protein_coding	G	A	0.418269	0.0280374	A	0.286517	0.0531915	1	385.525	1.92424e-84	1163	3.45307e-77	-1.17209	-20.2595	0.0578538	2.96896e-49	-1.33136	-11.0822	0.120135	5.38983e-13	-1.09597	-16.2083	0.0676179	4.19241e-34	-0.0403299	-0.274894	0.146711	0.783701	ENSG00000233927.4	chr19_8332097_A_G_b38	10597	141	179	0.443069	8.02e-19	-0.265604	0.0263799	A
rs11690658:98163203:G:T	2	98163203	ENSG00000196912	ANKRD36B	0	ENSG00000235833	AC017099.1	98140412	98141439	21764	processed_pseudogene	T	G	0.373786	0.0373832	G	0.541667	0.106383	0	382.015	1.1128e-83	419	7.19446e-77	-1.00912	-19.5936	0.0515024	2.1649e-47	-1.09419	-8.50581	0.12864	4.88893e-10	-1.00576	-17.5973	0.0571541	1.68275e-37	0.0920186	0.747	0.123184	0.456002	-	-	-	-	-	-	-	-	-	-
rs12712050:98163417:C:G	2	98163417	ENSG00000196912	ANKRD36B	0	ENSG00000235833	AC017099.1	98140412	98141439	21978	processed_pseudogene	G	C	0.373786	0.0373832	C	0.541667	0.106383	0	382.015	1.1128e-83	419	7.19446e-77	-1.00912	-19.5936	0.0515024	2.1649e-47	-1.09419	-8.50581	0.12864	4.88893e-10	-1.00576	-17.5973	0.0571541	1.68275e-37	0.0920186	0.747	0.123184	0.456002	-	-	-	-	-	-	-	-	-	-
rs35156996:87582895:C:CA	5	87582895	-	-	-	ENSG00000247828	TMEM161B-AS1	87564708	87735154	0	lncRNA	C	CA	0.252381	0.0186916	CA	0.293103	0.0744681	1	381.694	1.3068e-83	545	1.09893e-76	-1.14342	-19.9773	0.057236	1.8172e-48	-1.24298	-9.84752	0.126223	1.26544e-11	-1.14686	-16.8737	0.0679675	9.63158e-36	0.0515162	0.362737	0.142021	0.717211	-	-	-	-	-	-	-	-	-	-
rs113680099:134962:GA:G	4	134962	-	-	-	ENSG00000250312	ZNF718	124383	196092	0	protein_coding	G	GA	0.538095	0.0186916	GA	0.460674	0.0531915	1	382.439	9.00208e-84	831	1.15428e-76	1.14142	19.6828	0.0579908	1.21491e-47	1.14129	6.77718	0.168402	7.42198e-08	1.11601	18.3442	0.0608374	2.75725e-39	0.0471168	0.323632	0.145587	0.746578	-	-	-	-	-	-	-	-	-	-
rs142930381:98170577:G:A	2	98170577	-	-	-	ENSG00000235833	AC017099.1	98140412	98141439	29138	processed_pseudogene	A	G	0.386139	0.0560748	G	0.541667	0.106383	0	380.379	2.52183e-83	419	1.63041e-76	-1.00613	-18.9388	0.0531255	1.5447e-45	-1.09685	-9.82686	0.111618	1.33634e-11	-1.01052	-16.8467	0.0599833	1.12105e-35	0.102276	0.827278	0.12363	0.409134	-	-	-	-	-	-	-	-	-	-
rs13009263:98172627:C:T	2	98172627	ENSG00000196912	ANKRD36B	0	ENSG00000235833	AC017099.1	98140412	98141439	31188	processed_pseudogene	T	C	0.37619	0.0186916	C	0.488095	0.106383	0	380.072	2.94009e-83	419	1.90082e-76	-1.00568	-19.1513	0.0525122	3.84674e-46	-1.03103	-8.21037	0.125577	1.12691e-09	-1.02245	-17.6823	0.0578236	1.05089e-37	0.177117	1.44617	0.122473	0.149802	-	-	-	-	-	-	-	-	-	-
rs12657776:87661593:A:G	5	87661593	ENSG00000247828	TMEM161B-AS1	0	ENSG00000247828	TMEM161B-AS1	87564708	87735154	0	lncRNA	A	G	0.257009	0	G	0.247312	0.0106383	1	380.237	2.70776e-83	545	2.27705e-76	-1.14537	-19.7117	0.0581062	1.00827e-47	-1.22298	-10.9547	0.111641	7.39923e-13	-1.13019	-16.1317	0.0700603	6.49461e-34	-0.000406784	-0.00287196	0.14164	0.997712	ENSG00000247828.7	chr5_88365776_A_G_b38	96705	88	103	0.25495	1.5e-26	0.639278	0.049685	A
rs4916907:87659980:T:G	5	87659980	ENSG00000247828	TMEM161B-AS1	0	ENSG00000247828	TMEM161B-AS1	87564708	87735154	0	lncRNA	T	G	0.257009	0	G	0.247312	0.0106383	1	380.237	2.70776e-83	545	2.27705e-76	-1.14537	-19.7117	0.0581062	1.00827e-47	-1.22298	-10.9547	0.111641	7.39923e-13	-1.13019	-16.1317	0.0700603	6.49461e-34	-0.000406784	-0.00287196	0.14164	0.997712	-	-	-	-	-	-	-	-	-	-
rs12909883:45572054:G:C	15	45572054	ENSG00000259520	CTD-2651B20.3	605	ENSG00000259520	AC051619.4	45528128	45571449	605	lncRNA	C	G	0.317757	0	G	0.468085	0	1	381.202	1.67092e-83	1049	2.70457e-76	1.17999	19.4703	0.0606043	4.81766e-47	1.10601	11.8091	0.0936569	9.20906e-14	1.15535	15.5482	0.0743077	1.85759e-32	0.135003	1.02453	0.131771	0.306909	ENSG00000259520.5	chr15_45279856_G_C_b38	605	112	137	0.339109	3.4e-35	1.03521	0.0646624	G
rs62026703:45569929:G:T	15	45569929	ENSG00000259520	CTD-2651B20.3	0	ENSG00000259520	AC051619.4	45528128	45571449	0	lncRNA	T	G	0.317757	0	G	0.468085	0	1	381.202	1.67092e-83	1049	2.70457e-76	1.17999	19.4703	0.0606043	4.81766e-47	1.10601	11.8091	0.0936569	9.20906e-14	1.15535	15.5482	0.0743077	1.85759e-32	0.135003	1.02453	0.131771	0.306909	-	-	-	-	-	-	-	-	-	-
rs7167146	15	45571386	ENSG00000259520	CTD-2651B20.3	0	ENSG00000259520	AC051619.4	45528128	45571449	0	lncRNA	A	G	0.317757	0	G	0.468085	0	1	381.202	1.67092e-83	1049	2.70457e-76	1.17999	19.4703	0.0606043	4.81766e-47	1.10601	11.8091	0.0936569	9.20906e-14	1.15535	15.5482	0.0743077	1.85759e-32	0.135003	1.02453	0.131771	0.306909	ENSG00000259520.5	chr15_45279188_G_A_b38	-63	112	137	0.339109	3.4e-35	1.03521	0.0646624	G
rs12909625:45572053:C:A	15	45572053	ENSG00000259520	CTD-2651B20.3	604	ENSG00000259520	AC051619.4	45528128	45571449	604	lncRNA	A	C	0.317757	0	C	0.468085	0	1	381.202	1.67092e-83	1049	2.70457e-76	1.17999	19.4703	0.0606043	4.81766e-47	1.10601	11.8091	0.0936569	9.20906e-14	1.15535	15.5482	0.0743077	1.85759e-32	0.135003	1.02453	0.131771	0.306909	ENSG00000259520.5	chr15_45279855_C_A_b38	604	112	137	0.339109	3.4e-35	1.03521	0.0646624	C
rs12910009:45572408:A:G	15	45572408	ENSG00000259520	CTD-2651B20.3	959	ENSG00000259520	AC051619.4	45528128	45571449	959	lncRNA	G	A	0.317757	0	A	0.468085	0	1	381.202	1.67092e-83	1049	2.70457e-76	1.17999	19.4703	0.0606043	4.81766e-47	1.10601	11.8091	0.0936569	9.20906e-14	1.15535	15.5482	0.0743077	1.85759e-32	0.135003	1.02453	0.131771	0.306909	ENSG00000259520.5	chr15_45280210_A_G_b38	959	112	137	0.339109	3.4e-35	1.03521	0.0646624	A
rs7165039:45570413:C:G	15	45570413	ENSG00000259520	CTD-2651B20.3	0	ENSG00000259520	AC051619.4	45528128	45571449	0	lncRNA	G	C	0.317757	0	C	0.468085	0	1	381.202	1.67092e-83	1049	2.70457e-76	1.17999	19.4703	0.0606043	4.81766e-47	1.10601	11.8091	0.0936569	9.20906e-14	1.15535	15.5482	0.0743077	1.85759e-32	0.135003	1.02453	0.131771	0.306909	ENSG00000259520.5	chr15_45278215_C_G_b38	-1036	112	137	0.339109	3.4e-35	1.03521	0.0646624	C
rs12908818	15	45571668	ENSG00000259520	CTD-2651B20.3	219	ENSG00000259520	AC051619.4	45528128	45571449	219	lncRNA	G	A	0.317757	0	A	0.468085	0	1	381.202	1.67092e-83	1049	2.70457e-76	1.17999	19.4703	0.0606043	4.81766e-47	1.10601	11.8091	0.0936569	9.20906e-14	1.15535	15.5482	0.0743077	1.85759e-32	0.135003	1.02453	0.131771	0.306909	ENSG00000259520.5	chr15_45279470_A_G_b38	219	112	137	0.339109	3.4e-35	1.03521	0.0646624	A
rs2927608:96252432:G:A	5	96252432	ENSG00000247121|ENSG00000164308	CTD-2260A17.2|ERAP2	0	ENSG00000164308	ERAP2	96211690	96255407	0	protein_coding	G	A	0.406542	0	A	0.37234	0	1	380.977	1.87051e-83	1488	4.29467e-76	-1.12487	-19.3199	0.0582233	1.28137e-46	-1.03615	-9.19651	0.112667	7.23941e-11	-1.16936	-17.2163	0.0679217	1.40667e-36	0.0694185	0.549239	0.12639	0.583497	ENSG00000164308.16	chr5_96916728_G_A_b38	40789	136	170	0.420792	7.89e-71	1.16631	0.0371139	G
rs2910686:96252589:T:C	5	96252589	ENSG00000247121|ENSG00000164308	CTD-2260A17.2|ERAP2	0	ENSG00000164308	ERAP2	96211690	96255407	0	protein_coding	T	C	0.406542	0	C	0.37234	0	1	380.977	1.87051e-83	1488	4.29467e-76	-1.12487	-19.3199	0.0582233	1.28137e-46	-1.03615	-9.19651	0.112667	7.23941e-11	-1.16936	-17.2163	0.0679217	1.40667e-36	0.0694185	0.549239	0.12639	0.583497	ENSG00000164308.16	chr5_96916885_T_C_b38	40946	137	171	0.423267	1.8e-67	1.15963	0.0390253	T
rs13017573:98164021:T:C	2	98164021	ENSG00000196912	ANKRD36B	0	ENSG00000235833	AC017099.1	98140412	98141439	22582	processed_pseudogene	C	T	0.379808	0.0280374	T	0.541176	0.0957447	1	378.116	7.81765e-83	419	5.05424e-76	-1.01185	-19.5993	0.0516271	2.08697e-47	-1.10886	-8.19286	0.135345	1.18451e-09	-1.00583	-17.635	0.0570359	1.36546e-37	0.0759531	0.603108	0.125936	0.547168	-	-	-	-	-	-	-	-	-	-
rs145551920:98226007:G:A	2	98226007	-	-	-	ENSG00000235833	AC017099.1	98140412	98141439	84568	processed_pseudogene	A	G	0.359223	0.0373832	G	0.52809	0.0531915	1	377.452	1.08992e-82	419	7.04653e-76	-0.992222	-19.3113	0.0513804	1.35527e-46	-1.05705	-9.85591	0.107251	1.23775e-11	-0.996055	-16.7425	0.0594925	2.01818e-35	0.10832	0.914585	0.118436	0.361587	-	-	-	-	-	-	-	-	-	-
rs4337471	2	88448348	-	FABP1	20713	ENSG00000144115	THNSL2	88469793	88486155	21445	protein_coding	G	A	0.252336	0	A	0.367021	0	1	378.522	6.3838e-83	919	9.05234e-76	1.11071	19.6262	0.0565934	1.75297e-47	1.13259	8.0128	0.141348	1.98134e-09	1.09647	17.729	0.0618459	8.11314e-38	-0.0288178	-0.211948	0.135967	0.832379	-	-	-	-	-	-	-	-	-	-
rs4410294:88450605:A:G	2	88450605	ENSG00000144115	THNSL2	19230	ENSG00000144115	THNSL2	88469793	88486155	19188	protein_coding	G	A	0.252336	0	A	0.367021	0	1	378.522	6.3838e-83	919	9.05234e-76	1.11071	19.6262	0.0565934	1.75297e-47	1.13259	8.0128	0.141348	1.98134e-09	1.09647	17.729	0.0618459	8.11314e-38	-0.0288178	-0.211948	0.135967	0.832379	ENSG00000144115.16	chr2_88151086_A_G_b38	-19209	91	103	0.25495	1.16e-36	0.993478	0.0600128	A
rs7582011:88452740:A:T	2	88452740	ENSG00000144115	THNSL2	17095	ENSG00000144115	THNSL2	88469793	88486155	17053	protein_coding	T	A	0.252336	0	A	0.367021	0	1	378.522	6.3838e-83	919	9.05234e-76	1.11071	19.6262	0.0565934	1.75297e-47	1.13259	8.0128	0.141348	1.98134e-09	1.09647	17.729	0.0618459	8.11314e-38	-0.0288178	-0.211948	0.135967	0.832379	ENSG00000144115.16	chr2_88153221_A_T_b38	-17074	91	103	0.25495	1.16e-36	0.993478	0.0600128	A
rs4458211:88459592:A:G	2	88459592	ENSG00000144115	THNSL2	10243	ENSG00000144115	THNSL2	88469793	88486155	10201	protein_coding	G	A	0.252336	0	A	0.367021	0	1	378.522	6.3838e-83	919	9.05234e-76	1.11071	19.6262	0.0565934	1.75297e-47	1.13259	8.0128	0.141348	1.98134e-09	1.09647	17.729	0.0618459	8.11314e-38	-0.0288178	-0.211948	0.135967	0.832379	ENSG00000144115.16	chr2_88160073_A_G_b38	-10222	91	103	0.25495	1.16e-36	0.993478	0.0600128	A
rs10173112:88463155:C:G	2	88463155	ENSG00000144115	THNSL2	6680	ENSG00000144115	THNSL2	88469793	88486155	6638	protein_coding	G	C	0.252336	0	C	0.367021	0	1	378.522	6.3838e-83	919	9.05234e-76	1.11071	19.6262	0.0565934	1.75297e-47	1.13259	8.0128	0.141348	1.98134e-09	1.09647	17.729	0.0618459	8.11314e-38	-0.0288178	-0.211948	0.135967	0.832379	ENSG00000144115.16	chr2_88163636_C_G_b38	-6659	91	103	0.25495	1.16e-36	0.993478	0.0600128	C
rs6547752:88447437:G:A	2	88447437	-	FABP1	19802	ENSG00000144115	THNSL2	88469793	88486155	22356	protein_coding	A	G	0.252336	0	G	0.367021	0	1	378.522	6.3838e-83	919	9.05234e-76	1.11071	19.6262	0.0565934	1.75297e-47	1.13259	8.0128	0.141348	1.98134e-09	1.09647	17.729	0.0618459	8.11314e-38	-0.0288178	-0.211948	0.135967	0.832379	ENSG00000144115.16	chr2_88147918_G_A_b38	-22377	91	103	0.25495	1.16e-36	0.993478	0.0600128	G
rs6493145:45573862:G:T	15	45573862	ENSG00000259520	CTD-2651B20.3	2413	ENSG00000259520	AC051619.4	45528128	45571449	2413	lncRNA	T	G	0.317757	0	G	0.462766	0	1	377.701	9.62314e-83	1049	1.55761e-75	1.16977	19.2412	0.0607949	2.13903e-46	1.10601	11.8091	0.0936569	9.20906e-14	1.14445	15.4352	0.0741457	3.5707e-32	0.143786	1.08375	0.132674	0.27987	ENSG00000259520.5	chr15_45281664_G_T_b38	2413	112	137	0.339109	3.4e-35	1.03521	0.0646624	G
rs6493144:45573489:G:C	15	45573489	ENSG00000259520	CTD-2651B20.3	2040	ENSG00000259520	AC051619.4	45528128	45571449	2040	lncRNA	C	G	0.317757	0	G	0.462766	0	1	377.701	9.62314e-83	1049	1.55761e-75	1.16977	19.2412	0.0607949	2.13903e-46	1.10601	11.8091	0.0936569	9.20906e-14	1.14445	15.4352	0.0741457	3.5707e-32	0.143786	1.08375	0.132674	0.27987	ENSG00000259520.5	chr15_45281291_G_C_b38	2040	112	137	0.339109	3.4e-35	1.03521	0.0646624	G
rs10505857:87716193:G:A	5	87716193	ENSG00000247828|ENSG00000250156	TMEM161B-AS1|CTC-498M16.2	0	ENSG00000247828	TMEM161B-AS1	87564708	87735154	0	lncRNA	G	A	0.240566	0.00934579	A	0.223404	0	1	376.349	1.89206e-82	545	1.5911e-75	-1.15203	-18.6889	0.0616426	7.97296e-45	-1.27177	-12.5173	0.101601	1.75368e-14	-1.12125	-14.8211	0.0756526	1.27085e-30	-0.0678061	-0.459888	0.14744	0.646131	ENSG00000247828.7	chr5_88420376_G_A_b38	151305	76	89	0.220297	1.37e-19	0.584844	0.0565077	G
rs13185071:87725712:T:C	5	87725712	ENSG00000247828|ENSG00000250156	TMEM161B-AS1|CTC-498M16.2	0	ENSG00000247828	TMEM161B-AS1	87564708	87735154	0	lncRNA	T	C	0.240566	0.00934579	C	0.223404	0	1	376.349	1.89206e-82	545	1.5911e-75	-1.15203	-18.6889	0.0616426	7.97296e-45	-1.27177	-12.5173	0.101601	1.75368e-14	-1.12125	-14.8211	0.0756526	1.27085e-30	-0.0678061	-0.459888	0.14744	0.646131	ENSG00000247828.7	chr5_88429895_T_C_b38	160824	77	90	0.222772	4.22e-19	0.583162	0.0573366	T
rs4601863:87729621:C:T	5	87729621	ENSG00000247828|ENSG00000250156	TMEM161B-AS1|CTC-498M16.2	0	ENSG00000247828	TMEM161B-AS1	87564708	87735154	0	lncRNA	C	T	0.240566	0.00934579	T	0.223404	0	1	376.349	1.89206e-82	545	1.5911e-75	-1.15203	-18.6889	0.0616426	7.97296e-45	-1.27177	-12.5173	0.101601	1.75368e-14	-1.12125	-14.8211	0.0756526	1.27085e-30	-0.0678061	-0.459888	0.14744	0.646131	ENSG00000247828.7	chr5_88433804_C_T_b38	164733	77	90	0.222772	4.22e-19	0.583162	0.0573366	C
rs34634636:87731806:G:A	5	87731806	ENSG00000247828|ENSG00000250156|ENSG00000271904	TMEM161B-AS1|CTC-498M16.2|CTC-498M16.4	0	ENSG00000247828	TMEM161B-AS1	87564708	87735154	0	lncRNA	G	A	0.240566	0.00934579	A	0.223404	0	1	376.349	1.89206e-82	545	1.5911e-75	-1.15203	-18.6889	0.0616426	7.97296e-45	-1.27177	-12.5173	0.101601	1.75368e-14	-1.12125	-14.8211	0.0756526	1.27085e-30	-0.0678061	-0.459888	0.14744	0.646131	ENSG00000247828.7	chr5_88435989_G_A_b38	166918	77	90	0.222772	4.22e-19	0.583162	0.0573366	G
rs710949:8399628:A:G	19	8399628	ENSG00000186994	KANK3	0	ENSG00000233927	RPS28	8386042	8388224	11404	protein_coding	G	A	0.424528	0.00934579	A	0.292135	0.0531915	1	377.222	1.22284e-82	1163	2.1944e-75	-1.14969	-19.9773	0.0575499	1.81695e-48	-1.33136	-11.0822	0.120135	5.38983e-13	-1.07154	-15.9501	0.0671809	1.83704e-33	-0.0717408	-0.48646	0.147475	0.62721	ENSG00000233927.4	chr19_8334744_A_G_b38	13244	142	180	0.445545	3.27e-19	-0.269598	0.0264006	A
rs2913957:8401151:A:C	19	8401151	ENSG00000186994	KANK3	0	ENSG00000233927	RPS28	8386042	8388224	12927	protein_coding	C	A	0.424528	0.00934579	A	0.292135	0.0531915	1	377.222	1.22284e-82	1163	2.1944e-75	-1.14969	-19.9773	0.0575499	1.81695e-48	-1.33136	-11.0822	0.120135	5.38983e-13	-1.07154	-15.9501	0.0671809	1.83704e-33	-0.0717408	-0.48646	0.147475	0.62721	ENSG00000233927.4	chr19_8336267_A_C_b38	14767	142	179	0.443069	7.18e-19	-0.269376	0.0267076	A
rs2840605:242313559:T:C	1	242313559	ENSG00000180287|ENSG00000272865	PLD5|RP11-561I11.4	0	ENSG00000272865	AL591686.2	242310532	242372431	0	lncRNA	C	T	0.59434	0.00934579	T	0.295699	0.0106383	1	377.781	9.24577e-83	1954	2.78762e-75	1.07311	20.0434	0.0535395	1.18767e-48	1.14433	8.8533	0.129254	1.85613e-10	1.0767	17.3032	0.0622254	8.65547e-37	0.0443513	0.358931	0.123565	0.720051	ENSG00000272865.1	chr1_242150257_T_C_b38	2743	139	181	0.44802	9.48e-40	1.01001	0.0570067	T
rs1051981	21	45525685	-	-	-	ENSG00000275464	FP565260.1	45527280	45551063	1595	protein_coding	A	G	0.198113	0.00934579	G	0.307692	0.0319149	1	376.841	1.47904e-82	1331	3.03756e-75	1.11264	19.9383	0.0558039	2.33542e-48	1.13535	9.89002	0.114798	1.13143e-11	1.16041	16.7042	0.0694685	2.50717e-35	-0.176664	-1.43255	0.123321	0.153657	-	-	-	-	-	-	-	-	-	-
rs114646833:98177305:C:G	2	98177305	-	-	-	ENSG00000235833	AC017099.1	98140412	98141439	35866	processed_pseudogene	G	C	0.37619	0.0186916	C	0.5	0.0744681	1	374.318	5.22268e-82	419	3.37655e-75	-0.969051	-18.9894	0.0510312	1.10906e-45	-1.06554	-9.90959	0.107527	1.07468e-11	-0.965005	-16.6168	0.058074	4.11004e-35	0.0664092	0.548337	0.12111	0.584114	-	-	-	-	-	-	-	-	-	-
rs12435019:88831418:T:C	14	88831418	ENSG00000042317	SPATA7	19850	ENSG00000042317	SPATA7	88851268	88936694	19850	protein_coding	T	C	0.400943	0.00934579	C	0.532967	0.0319149	1	376.852	1.47076e-82	1836	4.16657e-75	0.953924	19.4969	0.048927	4.05407e-47	0.919403	10.3137	0.0891439	3.75498e-12	0.985614	16.4463	0.0599293	1.0813e-34	0.0466836	0.423515	0.110229	0.672407	ENSG00000042317.16	chr14_88365074_T_C_b38	-19850	110	141	0.34901	4.07e-27	-0.60879	0.0465783	T
rs10469888:88467576:T:G	2	88467576	ENSG00000144115	THNSL2	2259	ENSG00000144115	THNSL2	88469793	88486155	2217	protein_coding	G	T	0.252336	0	T	0.36413	0.0212766	1	374.989	3.73441e-82	919	5.29546e-75	1.10693	19.5189	0.0567106	3.51549e-47	1.13259	8.0128	0.141348	1.98134e-09	1.09202	17.6291	0.0619444	1.41122e-37	-0.0284824	-0.208632	0.13652	0.834963	ENSG00000144115.16	chr2_88168057_T_G_b38	-2238	91	103	0.25495	1.16e-36	0.993478	0.0600128	T
rs6750197:98166183:C:T	2	98166183	ENSG00000196912	ANKRD36B	0	ENSG00000235833	AC017099.1	98140412	98141439	24744	processed_pseudogene	T	C	0.379808	0.0280374	C	0.547619	0.106383	0	373.148	9.37496e-82	419	6.06107e-75	-1.01823	-19.6265	0.0518802	1.74925e-47	-1.09469	-7.77991	0.140707	3.87541e-09	-1.00944	-17.6811	0.0570918	1.05769e-37	0.0790625	0.629265	0.125643	0.529944	-	-	-	-	-	-	-	-	-	-
rs4569	6	31637807	ENSG00000204435|ENSG00000263020	CSNK2B|CSNK2B-LY6G5B-1181	0	ENSG00000204428	LY6G5C	31644461	31651817	6654	protein_coding	C	T	0.35514	0	T	0.532258	0.0106383	1	376.37	1.87187e-82	3973	6.5485e-75	1.04081	19.8551	0.0524202	3.9931e-48	1.00443	10.4561	0.0960619	2.60565e-12	1.05344	16.3414	0.0644645	1.96372e-34	0.041296	0.343529	0.120211	0.731587	ENSG00000204428.12	chr6_31670030_C_T_b38	-14010	115	130	0.321782	5.76e-51	-0.982164	0.0442746	C
rs12712056:98170122:T:C	2	98170122	ENSG00000196912	ANKRD36B	0	ENSG00000235833	AC017099.1	98140412	98141439	28683	processed_pseudogene	C	T	0.37619	0.0186916	T	0.5	0.0744681	1	372.474	1.31338e-81	419	8.49125e-75	-0.96767	-18.9096	0.0511735	1.87038e-45	-1.06554	-9.90959	0.107527	1.07468e-11	-0.964561	-16.5612	0.0582422	5.63181e-35	0.0649386	0.534651	0.12146	0.593526	-	-	-	-	-	-	-	-	-	-
rs28522661:112409:T:C	4	112409	ENSG00000250238	Z95704.3	5409	ENSG00000250312	ZNF718	124383	196092	11974	protein_coding	C	T	0.525	0.0654206	T	0.467742	0.0106383	1	373.457	8.03148e-82	831	1.02982e-74	1.12078	19.6449	0.0570518	1.55299e-47	1.12189	6.67838	0.167988	9.97557e-08	1.09348	18.1344	0.0602988	8.69097e-39	0.0712631	0.492575	0.144675	0.622891	ENSG00000250312.6	chr4_112523_C_T_b38	-11957	144	184	0.455446	1.25e-31	-0.793664	0.0539836	C
rs3788104	21	45512094	ENSG00000160218	TRAPPC10	0	ENSG00000275464	FP565260.1	45527280	45551063	15186	protein_coding	G	A	0.198113	0.00934579	A	0.304348	0.0212766	1	374.197	5.54866e-82	1331	1.13955e-74	1.1094	19.8411	0.0559144	4.36947e-48	1.13535	9.89002	0.114798	1.13143e-11	1.1572	16.6248	0.069607	3.92774e-35	-0.173026	-1.3986	0.123713	0.163589	-	-	-	-	-	-	-	-	-	-
rs10177127:98208116:C:G	2	98208116	ENSG00000196912	ANKRD36B	1688	ENSG00000235833	AC017099.1	98140412	98141439	66677	processed_pseudogene	G	C	0.37619	0.0186916	C	0.545977	0.0744681	1	371.452	2.18887e-81	419	1.41514e-74	-0.998063	-19.4441	0.0513297	5.71029e-47	-1.0715	-9.1394	0.11724	8.45841e-11	-0.990229	-16.9683	0.0583576	5.65352e-36	0.0848342	0.700464	0.121111	0.484508	-	-	-	-	-	-	-	-	-	-
rs2938158	17	15447364	ENSG00000259024|ENSG00000175106	TVP23C-CDRT4|TVP23C	0	ENSG00000175106	TVP23C	15405578	15466909	0	protein_coding	T	C	0.360577	0.0280374	C	0.505435	0.0212766	1	371.834	1.80833e-81	1342	3.74451e-74	0.858886	19.4212	0.0442241	6.62765e-47	0.697792	8.82602	0.0790608	2.00166e-10	0.909868	17.1445	0.0530704	2.10221e-36	-0.153654	-1.59917	0.0960833	0.111471	ENSG00000175106.16	chr17_15544050_T_C_b38	-19545	130	160	0.39604	3.58e-05	-0.242128	0.0569583	T
rs33917953:74696620:CCT:C	11	74696620	-	-	-	ENSG00000166435	XRRA1	74518784	74660245	36375	protein_coding	CCT	C	0.316038	0.00934579	C	0.157303	0.0531915	1	371.217	2.46175e-81	1283	4.87346e-74	-1.28292	-19.404	0.066116	7.41141e-47	-1.25094	-6.9109	0.18101	4.97995e-08	-1.28661	-17.9849	0.0715382	1.9761e-38	0.0143369	0.0930469	0.154083	0.925966	-	-	-	-	-	-	-	-	-	-
rs10942532:87757832:A:G	5	87757832	ENSG00000271904	CTC-498M16.4	0	ENSG00000247828	TMEM161B-AS1	87564708	87735154	22678	lncRNA	A	G	0.242991	0	G	0.194444	0.0425532	1	368.186	1.1206e-80	545	9.42354e-74	-1.17434	-18.7945	0.062483	3.98119e-45	-1.30528	-12.0026	0.10875	5.81927e-14	-1.14409	-14.9708	0.0764215	5.30347e-31	-0.0717064	-0.480682	0.149176	0.631305	ENSG00000247828.7	chr5_88462015_A_G_b38	192944	77	90	0.222772	4.22e-19	0.583162	0.0573366	A
rs56301259:1894606:C:T	20	1894606	ENSG00000198053	SIRPA	0	ENSG00000101307	SIRPB1	1542031	1600707	293899	protein_coding	C	T	0.419811	0.00934579	T	0.302198	0.0319149	1	370.241	4.0106e-81	1709	1.05759e-73	-1.12059	-18.7264	0.0598399	6.2279e-45	-1.22437	-6.26519	0.195425	3.45964e-07	-1.12484	-18.1931	0.0618281	6.3003e-39	-0.0761599	-0.482944	0.157699	0.6297	ENSG00000101307.15	chr20_1913960_C_T_b38	293899	117	148	0.366337	8.88e-44	1.09521	0.0568242	C
rs35182117:87721684:A:AT	5	87721684	-	-	-	ENSG00000247828	TMEM161B-AS1	87564708	87735154	0	lncRNA	A	AT	0.242857	0.0186916	AT	0.225806	0.0106383	1	367.777	1.3748e-80	545	1.15612e-73	-1.14949	-18.3527	0.0626334	7.32859e-44	-1.27177	-12.5173	0.101601	1.75368e-14	-1.11871	-14.5291	0.0769979	7.03158e-30	-0.0711066	-0.475959	0.149396	0.634659	-	-	-	-	-	-	-	-	-	-
rs28521730:39446058:C:A	4	39446058	ENSG00000134962	KLB	0	ENSG00000163682	RPL9	39454141	39460569	8083	protein_coding	C	A	0.319048	0.0186916	A	0.423913	0.0212766	1	368.853	8.02722e-81	1104	1.36742e-73	-0.913038	-19.6169	0.0465435	1.86191e-47	-0.971547	-8.23768	0.117939	1.04275e-09	-0.913165	-17.3492	0.0526345	6.6955e-37	0.0833769	0.747548	0.111534	0.455672	ENSG00000163682.15	chr4_39444438_C_A_b38	-14148	113	133	0.329208	4.14e-41	0.674652	0.0369925	C
rs75911764:39445899:A:ATTCTCTTAAAAT	4	39445899	-	-	-	ENSG00000163682	RPL9	39454141	39460569	8242	protein_coding	A	ATTCTCTTAAAAT	0.319048	0.0186916	ATTCTCTTAAAAT	0.423913	0.0212766	1	368.853	8.02722e-81	1104	1.36742e-73	-0.913038	-19.6169	0.0465435	1.86191e-47	-0.971547	-8.23768	0.117939	1.04275e-09	-0.913165	-17.3492	0.0526345	6.6955e-37	0.0833769	0.747548	0.111534	0.455672	-	-	-	-	-	-	-	-	-	-
rs10865489	2	88446892	-	FABP1	19257	ENSG00000144115	THNSL2	88469793	88486155	22901	protein_coding	T	G	0.252336	0	G	0.37234	0	1	367.922	1.27855e-80	919	1.813e-73	1.09638	19.3743	0.0565891	8.99142e-47	1.13259	8.0128	0.141348	1.98134e-09	1.07692	17.4275	0.0617941	4.32691e-37	-0.00650253	-0.0475595	0.136724	0.962118	ENSG00000144115.16	chr2_88147373_G_T_b38	-22922	91	103	0.25495	1.16e-36	0.993478	0.0600128	G
rs34516809:88458356:ATT:A	2	88458356	-	-	-	ENSG00000144115	THNSL2	88469793	88486155	11437	protein_coding	A	ATT	0.252336	0	ATT	0.37234	0	1	367.922	1.27855e-80	919	1.813e-73	1.09638	19.3743	0.0565891	8.99142e-47	1.13259	8.0128	0.141348	1.98134e-09	1.07692	17.4275	0.0617941	4.32691e-37	-0.00650253	-0.0475595	0.136724	0.962118	-	-	-	-	-	-	-	-	-	-
rs4359651	2	88464840	ENSG00000144115	THNSL2	4995	ENSG00000144115	THNSL2	88469793	88486155	4953	protein_coding	T	G	0.252336	0	G	0.37234	0	1	367.922	1.27855e-80	919	1.813e-73	1.09638	19.3743	0.0565891	8.99142e-47	1.13259	8.0128	0.141348	1.98134e-09	1.07692	17.4275	0.0617941	4.32691e-37	-0.00650253	-0.0475595	0.136724	0.962118	ENSG00000144115.16	chr2_88165321_G_T_b38	-4974	91	103	0.25495	1.16e-36	0.993478	0.0600128	G
rs6727043:88461512:A:T	2	88461512	ENSG00000144115	THNSL2	8323	ENSG00000144115	THNSL2	88469793	88486155	8281	protein_coding	T	A	0.252336	0	A	0.37234	0	1	367.922	1.27855e-80	919	1.813e-73	1.09638	19.3743	0.0565891	8.99142e-47	1.13259	8.0128	0.141348	1.98134e-09	1.07692	17.4275	0.0617941	4.32691e-37	-0.00650253	-0.0475595	0.136724	0.962118	ENSG00000144115.16	chr2_88161993_A_T_b38	-8302	91	103	0.25495	1.16e-36	0.993478	0.0600128	A
rs146158454:242312343:A:AGTACAATGTGCAATAGGATTAGT	1	242312343	-	-	-	ENSG00000272865	AL591686.2	242310532	242372431	0	lncRNA	AGTACAATGTGCAATAGGATTAGT	A	0.589623	0.00934579	A	0.295699	0.0106383	1	368.318	1.04874e-80	1954	3.16198e-73	1.06224	19.7316	0.0538346	8.86154e-48	1.116	8.30172	0.13443	8.69484e-10	1.0767	17.3032	0.0622254	8.65547e-37	0.00685845	0.0553165	0.123986	0.955945	-	-	-	-	-	-	-	-	-	-
rs10460516:88465998:C:G	2	88465998	ENSG00000144115	THNSL2	3837	ENSG00000144115	THNSL2	88469793	88486155	3795	protein_coding	G	C	0.254717	0.00934579	C	0.370968	0.0106383	1	364.353	7.61703e-80	919	1.08011e-72	1.11218	19.3429	0.0574981	1.10338e-46	1.13259	8.0128	0.141348	1.98134e-09	1.09758	17.3248	0.0633533	7.67191e-37	-0.0286684	-0.208595	0.137436	0.834992	ENSG00000144115.16	chr2_88166479_C_G_b38	-3816	91	103	0.25495	1.16e-36	0.993478	0.0600128	C
rs12911111:45575489:A:G	15	45575489	ENSG00000259520	CTD-2651B20.3	4040	ENSG00000259520	AC051619.4	45528128	45571449	4040	lncRNA	G	A	0.311321	0.00934579	A	0.462766	0	1	364.203	8.20779e-80	1049	1.32852e-72	1.17317	18.6525	0.0628962	1.01316e-44	1.14875	11.2231	0.102355	3.80654e-13	1.14445	15.4352	0.0741457	3.5707e-32	0.143665	1.03391	0.138953	0.302512	ENSG00000259520.5	chr15_45283291_A_G_b38	4040	111	136	0.336634	1.15e-33	1.01484	0.0657017	A
rs7676	21	45565473	ENSG00000160221	C21orf33	0	ENSG00000280071	GATD3B	45553521	45602558	0	protein_coding	T	C	0.165094	0.00934579	C	0.26087	0.0212766	1	364.326	7.72015e-80	1425	1.69749e-72	1.26388	18.7378	0.0674508	5.78044e-45	1.21211	12.1088	0.100101	4.53171e-14	1.31072	14.7548	0.0888337	1.87287e-30	-0.0999451	-0.691521	0.144529	0.490096	-	-	-	-	-	-	-	-	-	-
rs968713:45553476:A:C	21	45553476	ENSG00000160221	C21orf33	11	ENSG00000280071	GATD3B	45553521	45602558	45	protein_coding	C	A	0.165094	0.00934579	A	0.26087	0.0212766	1	364.326	7.72015e-80	1425	1.69749e-72	1.26388	18.7378	0.0674508	5.78044e-45	1.21211	12.1088	0.100101	4.53171e-14	1.31072	14.7548	0.0888337	1.87287e-30	-0.0999451	-0.691521	0.144529	0.490096	-	-	-	-	-	-	-	-	-	-
rs2840603:242315883:A:C	1	242315883	ENSG00000180287|ENSG00000272865	PLD5|RP11-561I11.4	0	ENSG00000272865	AL591686.2	242310532	242372431	0	lncRNA	C	A	0.59434	0.00934579	A	0.298913	0.0212766	1	361.512	3.15219e-79	1954	9.50392e-72	1.06685	19.6774	0.0542171	1.25808e-47	1.14433	8.8533	0.129254	1.85613e-10	1.06628	16.8265	0.0633688	1.25641e-35	0.0480528	0.38354	0.125288	0.701755	ENSG00000272865.1	chr1_242152581_A_C_b38	5067	140	182	0.450495	1.73e-41	1.02374	0.0556886	A
rs1898155:242314304:T:C	1	242314304	ENSG00000180287|ENSG00000272865	PLD5|RP11-561I11.4	0	ENSG00000272865	AL591686.2	242310532	242372431	0	lncRNA	C	T	0.59434	0.00934579	T	0.298913	0.0212766	1	361.512	3.15219e-79	1954	9.50392e-72	1.06685	19.6774	0.0542171	1.25808e-47	1.14433	8.8533	0.129254	1.85613e-10	1.06628	16.8265	0.0633688	1.25641e-35	0.0480528	0.38354	0.125288	0.701755	ENSG00000272865.1	chr1_242151002_T_C_b38	3488	139	180	0.445545	1.25e-40	1.02438	0.0567436	T
rs1836766:242315638:T:G	1	242315638	ENSG00000180287|ENSG00000272865	PLD5|RP11-561I11.4	0	ENSG00000272865	AL591686.2	242310532	242372431	0	lncRNA	G	T	0.59434	0.00934579	T	0.298913	0.0212766	1	361.512	3.15219e-79	1954	9.50392e-72	1.06685	19.6774	0.0542171	1.25808e-47	1.14433	8.8533	0.129254	1.85613e-10	1.06628	16.8265	0.0633688	1.25641e-35	0.0480528	0.38354	0.125288	0.701755	ENSG00000272865.1	chr1_242152336_T_G_b38	4822	140	181	0.44802	1.24e-42	1.04133	0.0553133	T
rs147451925:45568734:AAAAT:A	15	45568734	-	-	-	ENSG00000259520	AC051619.4	45528128	45571449	0	lncRNA	A	AAAAT	0.317757	0	AAAAT	0.478723	0	1	360.051	6.54389e-79	1049	1.0592e-71	1.15888	18.8186	0.0615814	3.39751e-45	1.10601	11.8091	0.0936569	9.20906e-14	1.12424	14.8525	0.0756936	1.05807e-30	0.165238	1.23044	0.134292	0.220079	-	-	-	-	-	-	-	-	-	-
rs10628787:98207655:T:TCTTA	2	98207655	-	-	-	ENSG00000235833	AC017099.1	98140412	98141439	66216	processed_pseudogene	TCTTA	T	0.376238	0.0560748	T	0.539326	0.0531915	1	358.09	1.74504e-78	419	1.1282e-71	-0.979	-18.5408	0.0528025	2.11519e-44	-1.07405	-10.219	0.105103	4.79501e-12	-0.971474	-15.9268	0.0609963	2.10063e-33	0.0766726	0.624039	0.122865	0.533363	-	-	-	-	-	-	-	-	-	-
rs61060747:45519978:T:G	21	45519978	ENSG00000160218	TRAPPC10	0	ENSG00000160221	GATD3A	45553492	45629997	33514	protein_coding	T	G	0.198113	0.00934579	G	0.295699	0.0106383	1	360.521	5.17474e-79	1529	1.22085e-71	-1.20866	-19.7212	0.0612877	9.48177e-48	-1.01076	-9.72266	0.103959	1.76058e-11	-1.25682	-16.3092	0.0770622	2.35847e-34	0.127342	0.94022	0.135439	0.348318	-	-	-	-	-	-	-	-	-	-
rs57492153:45519979:G:T	21	45519979	ENSG00000160218	TRAPPC10	0	ENSG00000160221	GATD3A	45553492	45629997	33513	protein_coding	G	T	0.198113	0.00934579	T	0.295699	0.0106383	1	360.521	5.17474e-79	1529	1.22085e-71	-1.20866	-19.7212	0.0612877	9.48177e-48	-1.01076	-9.72266	0.103959	1.76058e-11	-1.25682	-16.3092	0.0770622	2.35847e-34	0.127342	0.94022	0.135439	0.348318	-	-	-	-	-	-	-	-	-	-
rs146772939:150044:GTGTT:G	4	150044	-	-	-	ENSG00000250312	ZNF718	124383	196092	0	protein_coding	GTGTT	G	0.442857	0.0186916	G	0.358696	0.0212766	1	358.95	1.13527e-78	831	1.45568e-71	-1.14318	-19.2493	0.059388	2.02974e-46	-1.35753	-10.8615	0.124985	9.33749e-13	-1.08734	-15.5234	0.0700454	2.14351e-32	-0.226243	-1.5215	0.148697	0.129823	-	-	-	-	-	-	-	-	-	-
rs41747:116443573:A:T	7	116443573	ENSG00000105976	MET	5133	ENSG00000105976	MET	116312250	116438440	5133	protein_coding	A	T	0.433333	0.0186916	T	0.0957447	0	1	359.267	9.68503e-79	986	1.47348e-71	0.958285	18.5473	0.051667	2.02597e-44	0.851137	7.518	0.113213	8.30023e-09	0.999636	17.3996	0.0574516	5.05355e-37	-0.272169	-2.57425	0.105727	0.0108195	ENSG00000105976.14	chr7_116803519_A_T_b38	131129	128	159	0.393564	1.51e-19	-0.578633	0.055989	A
rs6075339:1894315:C:T	20	1894315	ENSG00000198053	SIRPA	0	ENSG00000101307	SIRPB1	1542031	1600707	293608	protein_coding	C	T	0.418269	0.0280374	T	0.307692	0.0319149	1	360.301	5.7766e-79	1709	1.52328e-71	-1.11901	-19.0147	0.0588494	9.39381e-46	-1.27602	-7.11556	0.179328	2.71178e-08	-1.10626	-17.5974	0.0628651	1.68195e-37	-0.165338	-1.0758	0.153689	0.283404	ENSG00000101307.15	chr20_1913669_C_T_b38	293608	117	148	0.366337	8.88e-44	1.09521	0.0568242	C
rs42374:116444070:T:C	7	116444070	ENSG00000105976	MET	5630	ENSG00000105976	MET	116312250	116438440	5630	protein_coding	T	C	0.433962	0.00934579	C	0.0957447	0	1	358.877	1.17692e-78	986	1.79057e-71	0.959011	18.5538	0.051688	1.94076e-44	0.856308	7.49203	0.114296	8.95488e-09	0.999636	17.3996	0.0574516	5.05355e-37	-0.270314	-2.56254	0.105487	0.0111782	ENSG00000105976.14	chr7_116804016_T_C_b38	131626	128	159	0.393564	1.51e-19	-0.578633	0.055989	T
rs4269995:87701223:C:T	5	87701223	ENSG00000247828	TMEM161B-AS1	0	ENSG00000247828	TMEM161B-AS1	87564708	87735154	0	lncRNA	C	T	0.257009	0	T	0.241935	0.0106383	1	356.47	3.92159e-78	545	3.2978e-71	-1.13439	-18.8837	0.0600723	2.21709e-45	-1.22298	-10.9547	0.111641	7.39923e-13	-1.11415	-15.3774	0.0724538	4.98816e-32	-0.031742	-0.21833	0.145386	0.82741	ENSG00000247828.7	chr5_88405406_C_T_b38	136335	88	103	0.25495	1.5e-26	0.639278	0.049685	C
rs8024620	15	45574329	ENSG00000259520	CTD-2651B20.3	2880	ENSG00000259520	AC051619.4	45528128	45571449	2880	lncRNA	T	C	0.317757	0	C	0.473404	0	1	356.209	4.46886e-78	1049	7.23334e-71	1.14827	18.5938	0.0617557	1.49158e-44	1.10601	11.8091	0.0936569	9.20906e-14	1.11193	14.7225	0.075526	2.26194e-30	0.174492	1.29078	0.135184	0.198375	ENSG00000259520.5	chr15_45282131_C_T_b38	2880	112	138	0.341584	1.48e-35	1.02983	0.0637939	C
rs6136376:1896244:A:G	20	1896244	ENSG00000198053	SIRPA	0	ENSG00000101307	SIRPB1	1542031	1600707	295537	protein_coding	A	G	0.415888	0	G	0.318182	0.0638298	1	356.915	3.13933e-78	1709	8.27838e-71	-1.11823	-18.4988	0.060449	2.79031e-44	-1.35807	-6.85674	0.198064	5.85248e-08	-1.11396	-17.604	0.0632787	1.62186e-37	-0.143132	-0.880829	0.162497	0.379541	ENSG00000101307.15	chr20_1915598_A_G_b38	295537	118	150	0.371287	1.21e-44	1.09433	0.0557929	A
rs6136377:1896288:A:G	20	1896288	ENSG00000198053	SIRPA	0	ENSG00000101307	SIRPB1	1542031	1600707	295581	protein_coding	A	G	0.415888	0	G	0.318182	0.0638298	1	356.915	3.13933e-78	1709	8.27838e-71	-1.11823	-18.4988	0.060449	2.79031e-44	-1.35807	-6.85674	0.198064	5.85248e-08	-1.11396	-17.604	0.0632787	1.62186e-37	-0.143132	-0.880829	0.162497	0.379541	ENSG00000101307.15	chr20_1915642_A_G_b38	295581	118	150	0.371287	1.21e-44	1.09433	0.0557929	A
rs35301639:87753842:G:A	5	87753842	ENSG00000271904	CTC-498M16.4	0	ENSG00000247828	TMEM161B-AS1	87564708	87735154	18688	lncRNA	G	A	0.242991	0	A	0.208791	0.0319149	1	353.789	1.49893e-77	545	1.26051e-70	-1.1512	-18.18	0.0633222	2.30106e-43	-1.30528	-12.0026	0.10875	5.81927e-14	-1.11683	-14.482	0.0771186	9.27168e-30	-0.0890118	-0.583743	0.152484	0.560096	ENSG00000247828.7	chr5_88458025_G_A_b38	188954	77	90	0.222772	4.22e-19	0.583162	0.0573366	G
rs76393802:87751128:A:G	5	87751128	ENSG00000271904	CTC-498M16.4	0	ENSG00000247828	TMEM161B-AS1	87564708	87735154	15974	lncRNA	A	G	0.242991	0	G	0.208791	0.0319149	1	353.789	1.49893e-77	545	1.26051e-70	-1.1512	-18.18	0.0633222	2.30106e-43	-1.30528	-12.0026	0.10875	5.81927e-14	-1.11683	-14.482	0.0771186	9.27168e-30	-0.0890118	-0.583743	0.152484	0.560096	ENSG00000247828.7	chr5_88455311_A_G_b38	186240	77	90	0.222772	4.22e-19	0.583162	0.0573366	A
rs67606195:87753581:AATAAACTC:A	5	87753581	-	-	-	ENSG00000247828	TMEM161B-AS1	87564708	87735154	18427	lncRNA	AATAAACTC	A	0.242991	0	A	0.208791	0.0319149	1	353.789	1.49893e-77	545	1.26051e-70	-1.1512	-18.18	0.0633222	2.30106e-43	-1.30528	-12.0026	0.10875	5.81927e-14	-1.11683	-14.482	0.0771186	9.27168e-30	-0.0890118	-0.583743	0.152484	0.560096	-	-	-	-	-	-	-	-	-	-
rs144857350:98205882:T:A	2	98205882	-	-	-	ENSG00000235833	AC017099.1	98140412	98141439	64443	processed_pseudogene	A	T	0.383495	0.0373832	T	0.505682	0.0638298	1	352.158	3.38708e-77	419	2.1898e-70	-0.970845	-18.4168	0.0527153	4.79725e-44	-1.06554	-9.90959	0.107527	1.07468e-11	-0.961327	-15.9361	0.060324	1.99144e-33	0.0665031	0.538118	0.123585	0.591135	-	-	-	-	-	-	-	-	-	-
rs885872	21	45551176	ENSG00000241945	PWP2	113	ENSG00000280071	GATD3B	45553521	45602558	2345	protein_coding	C	T	0.163551	0	T	0.290323	0.0106383	1	354.475	1.06322e-77	1425	2.33779e-70	1.17977	18.4156	0.0640634	4.83341e-44	1.21211	12.1088	0.100101	4.53171e-14	1.17769	14.4171	0.081687	1.35715e-29	0.049533	0.347941	0.14236	0.728276	-	-	-	-	-	-	-	-	-	-
rs7587359:98180628:T:A	2	98180628	ENSG00000196912	ANKRD36B	0	ENSG00000235833	AC017099.1	98140412	98141439	39189	processed_pseudogene	A	T	0.376238	0.0560748	T	0.5	0.0638298	1	351.802	4.04652e-77	419	2.61615e-70	-0.960232	-18.2527	0.0526078	1.42131e-43	-1.06991	-10.0496	0.106462	7.44661e-12	-0.954656	-15.8369	0.0602805	3.51964e-33	0.0504413	0.405985	0.124244	0.685218	-	-	-	-	-	-	-	-	-	-
rs74429030:87770506:C:A	5	87770506	ENSG00000271904	CTC-498M16.4	0	ENSG00000247828	TMEM161B-AS1	87564708	87735154	35352	lncRNA	C	A	0.238318	0	A	0.1875	0.0638298	1	351.971	3.71971e-77	545	3.12804e-70	-1.18991	-18.8618	0.0630858	2.5589e-45	-1.37726	-11.1013	0.124063	5.1408e-13	-1.15057	-15.1239	0.0760766	2.17391e-31	-0.0877654	-0.578151	0.151804	0.563858	ENSG00000247828.7	chr5_88474689_C_A_b38	205618	75	88	0.217822	1.09e-19	0.588672	0.0566752	C
rs6872276:87769720:T:C	5	87769720	ENSG00000271904	CTC-498M16.4	0	ENSG00000247828	TMEM161B-AS1	87564708	87735154	34566	lncRNA	T	C	0.238318	0	C	0.1875	0.0638298	1	351.971	3.71971e-77	545	3.12804e-70	-1.18991	-18.8618	0.0630858	2.5589e-45	-1.37726	-11.1013	0.124063	5.1408e-13	-1.15057	-15.1239	0.0760766	2.17391e-31	-0.0877654	-0.578151	0.151804	0.563858	ENSG00000247828.7	chr5_88473903_T_C_b38	204832	75	88	0.217822	1.09e-19	0.588672	0.0566752	T
rs236810:15458308:C:T	17	15458308	ENSG00000259024|ENSG00000175106	TVP23C-CDRT4|TVP23C	0	ENSG00000175106	TVP23C	15405578	15466909	0	protein_coding	C	T	0.352041	0.0841121	T	0.488764	0.0531915	1	353.715	1.5552e-77	1342	3.22037e-70	0.840705	18.2793	0.0459922	1.1915e-43	0.728641	8.7387	0.083381	2.55036e-10	0.88818	16.6538	0.0533319	3.33271e-35	-0.140853	-1.35916	0.103632	0.175731	ENSG00000175106.16	chr17_15554994_C_T_b38	-8601	129	157	0.388614	1.32e-05	-0.261039	0.0580795	C
rs6720712:98178613:C:A	2	98178613	ENSG00000196912	ANKRD36B	0	ENSG00000235833	AC017099.1	98140412	98141439	37174	processed_pseudogene	A	C	0.37619	0.0186916	C	0.494253	0.0744681	1	349.863	1.06696e-76	419	6.89805e-70	-0.953961	-18.5231	0.0515011	2.377e-44	-1.0051	-8.58751	0.117042	3.88812e-10	-0.965005	-16.6168	0.058074	4.11004e-35	0.110189	0.909792	0.121115	0.364103	-	-	-	-	-	-	-	-	-	-
rs2187313	21	45544594	-	-	-	ENSG00000280071	GATD3B	45553521	45602558	8927	protein_coding	C	T	0.169811	0.00934579	T	0.295699	0.0106383	1	348.937	1.69547e-76	1425	3.72795e-69	1.16543	18.3847	0.0633913	5.93017e-44	1.20634	11.9737	0.100749	6.23027e-14	1.15035	14.3376	0.0802329	2.1661e-29	0.082107	0.581967	0.141085	0.56129	-	-	-	-	-	-	-	-	-	-
rs10476696:96319607:T:G	5	96319607	ENSG00000113441	LNPEP	0	ENSG00000164308	ERAP2	96211690	96255407	64200	protein_coding	T	G	0.397196	0	G	0.37234	0	1	348.919	1.71064e-76	1488	3.92761e-69	-1.12392	-18.6912	0.0601307	7.85059e-45	-1.01649	-7.77319	0.130769	3.95154e-09	-1.16838	-16.9852	0.0687881	5.14149e-36	0.0841173	0.635503	0.132363	0.525878	ENSG00000164308.16	chr5_96983903_T_G_b38	107964	136	171	0.423267	4.08e-56	1.1008	0.0451277	T
rs38033:96322136:A:G	5	96322136	ENSG00000113441	LNPEP	0	ENSG00000164308	ERAP2	96211690	96255407	66729	protein_coding	A	G	0.397196	0	G	0.37234	0	1	348.919	1.71064e-76	1488	3.92761e-69	-1.12392	-18.6912	0.0601307	7.85059e-45	-1.01649	-7.77319	0.130769	3.95154e-09	-1.16838	-16.9852	0.0687881	5.14149e-36	0.0841173	0.635503	0.132363	0.525878	ENSG00000164308.16	chr5_96986432_A_G_b38	110493	136	171	0.423267	4.08e-56	1.1008	0.0451277	A
rs38044:96337790:T:C	5	96337790	ENSG00000113441	LNPEP	0	ENSG00000164308	ERAP2	96211690	96255407	82383	protein_coding	C	T	0.397196	0	T	0.37234	0	1	348.919	1.71064e-76	1488	3.92761e-69	-1.12392	-18.6912	0.0601307	7.85059e-45	-1.01649	-7.77319	0.130769	3.95154e-09	-1.16838	-16.9852	0.0687881	5.14149e-36	0.0841173	0.635503	0.132363	0.525878	ENSG00000164308.16	chr5_97002086_T_C_b38	126147	135	170	0.420792	9.05e-58	-1.10219	0.0438631	T
rs3836862:96332085:TC:T	5	96332085	-	-	-	ENSG00000164308	ERAP2	96211690	96255407	76678	protein_coding	T	TC	0.397196	0	TC	0.37234	0	1	348.919	1.71064e-76	1488	3.92761e-69	-1.12392	-18.6912	0.0601307	7.85059e-45	-1.01649	-7.77319	0.130769	3.95154e-09	-1.16838	-16.9852	0.0687881	5.14149e-36	0.0841173	0.635503	0.132363	0.525878	-	-	-	-	-	-	-	-	-	-
rs145917648:8397700:AAAAAT:A	19	8397700	-	-	-	ENSG00000233927	RPS28	8386042	8388224	9476	protein_coding	A	AAAAAT	0.428571	0.0186916	AAAAAT	0.267045	0.0638298	1	348.329	2.29822e-76	1163	4.12418e-69	-1.15251	-19.6999	0.0585034	1.08779e-47	-1.25113	-8.68577	0.144043	2.95512e-10	-1.09227	-16.5193	0.0661207	7.14446e-35	0.0578843	0.389703	0.148534	0.697199	-	-	-	-	-	-	-	-	-	-
rs4292130:98217971:A:G	2	98217971	-	-	-	ENSG00000235833	AC017099.1	98140412	98141439	76532	processed_pseudogene	G	A	0.375	0.0280374	A	0.480769	0.170213	0	345.742	8.37794e-76	419	5.41648e-69	-1.02009	-18.4178	0.0553862	4.7637e-44	-1.12714	-9.31425	0.121013	5.25946e-11	-1.0105	-16.0931	0.062791	8.10168e-34	0.101927	0.772438	0.131955	0.44083	-	-	-	-	-	-	-	-	-	-
rs6132062:1896401:T:A	20	1896401	ENSG00000198053	SIRPA	0	ENSG00000101307	SIRPB1	1542031	1600707	295694	protein_coding	T	A	0.409524	0.0186916	A	0.318182	0.0638298	1	347.826	2.95422e-76	1709	7.79023e-69	-1.11915	-18.2578	0.0612969	1.37357e-43	-1.35807	-6.85674	0.198064	5.85248e-08	-1.11431	-17.3439	0.064248	6.8946e-37	-0.144509	-0.881631	0.163911	0.379108	ENSG00000101307.15	chr20_1915755_T_A_b38	295694	119	151	0.373762	2.96e-42	1.0769	0.0576511	T
rs35909486:45576115:G:A	15	45576115	ENSG00000259520	CTD-2651B20.3	4666	ENSG00000259520	AC051619.4	45528128	45571449	4666	lncRNA	A	G	0.311321	0.00934579	G	0.478723	0	1	346.554	5.58143e-76	1049	9.03414e-69	1.16063	18.2275	0.0636747	1.67924e-43	1.14875	11.2231	0.102355	3.80654e-13	1.12424	14.8525	0.0756936	1.05807e-30	0.165206	1.17426	0.140689	0.241785	ENSG00000259520.5	chr15_45283917_G_A_b38	4666	112	138	0.341584	1.48e-35	1.02983	0.0637939	G
rs7731592:96288960:G:A	5	96288960	ENSG00000113441	LNPEP	0	ENSG00000164308	ERAP2	96211690	96255407	33553	protein_coding	G	A	0.397196	0	A	0.367021	0	1	347.158	4.1261e-76	1488	9.47346e-69	-1.13033	-18.6333	0.0606614	1.14932e-44	-1.01649	-7.77319	0.130769	3.95154e-09	-1.17655	-16.9333	0.0694815	6.88505e-36	0.089209	0.671948	0.132762	0.502446	ENSG00000164308.16	chr5_96953256_G_A_b38	77317	135	169	0.418317	1.81e-60	1.11942	0.042474	G
rs3797796:96316758:C:T	5	96316758	ENSG00000113441	LNPEP	0	ENSG00000164308	ERAP2	96211690	96255407	61351	protein_coding	C	T	0.397196	0	T	0.367021	0	1	347.158	4.1261e-76	1488	9.47346e-69	-1.13033	-18.6333	0.0606614	1.14932e-44	-1.01649	-7.77319	0.130769	3.95154e-09	-1.17655	-16.9333	0.0694815	6.88505e-36	0.089209	0.671948	0.132762	0.502446	ENSG00000164308.16	chr5_96981054_C_T_b38	105115	135	169	0.418317	1.81e-60	1.11942	0.042474	C
rs3842058:96272528:CAA:C	5	96272528	-	-	-	ENSG00000164308	ERAP2	96211690	96255407	17121	protein_coding	CAA	C	0.397196	0	C	0.367021	0	1	347.158	4.1261e-76	1488	9.47346e-69	-1.13033	-18.6333	0.0606614	1.14932e-44	-1.01649	-7.77319	0.130769	3.95154e-09	-1.17655	-16.9333	0.0694815	6.88505e-36	0.089209	0.671948	0.132762	0.502446	-	-	-	-	-	-	-	-	-	-
rs4360063:96293153:A:G	5	96293153	ENSG00000113441	LNPEP	0	ENSG00000164308	ERAP2	96211690	96255407	37746	protein_coding	A	G	0.397196	0	G	0.367021	0	1	347.158	4.1261e-76	1488	9.47346e-69	-1.13033	-18.6333	0.0606614	1.14932e-44	-1.01649	-7.77319	0.130769	3.95154e-09	-1.17655	-16.9333	0.0694815	6.88505e-36	0.089209	0.671948	0.132762	0.502446	ENSG00000164308.16	chr5_96957449_A_G_b38	81510	136	170	0.420792	2.01e-58	1.11614	0.0439049	A
rs13170029:96279053:C:T	5	96279053	ENSG00000113441	LNPEP	0	ENSG00000164308	ERAP2	96211690	96255407	23646	protein_coding	C	T	0.397196	0	T	0.367021	0	1	347.158	4.1261e-76	1488	9.47346e-69	-1.13033	-18.6333	0.0606614	1.14932e-44	-1.01649	-7.77319	0.130769	3.95154e-09	-1.17655	-16.9333	0.0694815	6.88505e-36	0.089209	0.671948	0.132762	0.502446	ENSG00000164308.16	chr5_96943349_C_T_b38	67410	136	170	0.420792	2.01e-58	1.11614	0.0439049	C
rs2548224:96272420:T:G	5	96272420	ENSG00000113441	LNPEP	0	ENSG00000164308	ERAP2	96211690	96255407	17013	protein_coding	T	G	0.397196	0	G	0.367021	0	1	347.158	4.1261e-76	1488	9.47346e-69	-1.13033	-18.6333	0.0606614	1.14932e-44	-1.01649	-7.77319	0.130769	3.95154e-09	-1.17655	-16.9333	0.0694815	6.88505e-36	0.089209	0.671948	0.132762	0.502446	ENSG00000164308.16	chr5_96936716_T_G_b38	60777	136	170	0.420792	2.01e-58	1.11614	0.0439049	T
rs2161548:96318145:G:A	5	96318145	ENSG00000113441	LNPEP	0	ENSG00000164308	ERAP2	96211690	96255407	62738	protein_coding	G	A	0.397196	0	A	0.367021	0	1	347.158	4.1261e-76	1488	9.47346e-69	-1.13033	-18.6333	0.0606614	1.14932e-44	-1.01649	-7.77319	0.130769	3.95154e-09	-1.17655	-16.9333	0.0694815	6.88505e-36	0.089209	0.671948	0.132762	0.502446	ENSG00000164308.16	chr5_96982441_G_A_b38	106502	135	169	0.418317	1.81e-60	1.11942	0.042474	G
rs75610088:96289043:G:T	5	96289043	ENSG00000113441	LNPEP	0	ENSG00000164308	ERAP2	96211690	96255407	33636	protein_coding	G	T	0.397196	0	T	0.367021	0	1	347.158	4.1261e-76	1488	9.47346e-69	-1.13033	-18.6333	0.0606614	1.14932e-44	-1.01649	-7.77319	0.130769	3.95154e-09	-1.17655	-16.9333	0.0694815	6.88505e-36	0.089209	0.671948	0.132762	0.502446	ENSG00000164308.16	chr5_96953339_G_T_b38	77400	135	169	0.418317	1.81e-60	1.11942	0.042474	G
rs4813331:1897442:C:T	20	1897442	ENSG00000198053	SIRPA	0	ENSG00000101307	SIRPB1	1542031	1600707	296735	protein_coding	C	T	0.409524	0.0186916	T	0.321429	0.106383	0	347.375	3.70254e-76	1709	9.76356e-69	-1.12737	-18.2461	0.0617867	1.48405e-43	-1.39396	-7.00817	0.198905	3.72885e-08	-1.12259	-17.2702	0.0650015	1.04052e-36	-0.162598	-0.978205	0.166221	0.329237	ENSG00000101307.15	chr20_1916796_C_T_b38	296735	118	150	0.371287	1.21e-44	1.09433	0.0557929	C
rs4813330:1897407:A:G	20	1897407	ENSG00000198053	SIRPA	0	ENSG00000101307	SIRPB1	1542031	1600707	296700	protein_coding	A	G	0.409524	0.0186916	G	0.323529	0.0957447	1	347.373	3.70643e-76	1709	9.77381e-69	-1.12656	-18.2659	0.0616755	1.30187e-43	-1.39396	-7.00817	0.198905	3.72885e-08	-1.11978	-17.2702	0.0648392	1.04087e-36	-0.167936	-1.01216	0.165918	0.31277	ENSG00000101307.15	chr20_1916761_A_G_b38	296700	118	150	0.371287	1.21e-44	1.09433	0.0557929	A
rs3788108:45564060:A:G	21	45564060	ENSG00000160221	C21orf33	0	ENSG00000280071	GATD3B	45553521	45602558	0	protein_coding	G	A	0.165094	0.00934579	A	0.252747	0.0319149	1	346.54	5.61985e-76	1425	1.23568e-68	1.27468	18.148	0.0702382	2.84584e-43	1.21211	12.1088	0.100101	4.53171e-14	1.32651	14.1392	0.0938173	6.97353e-29	-0.113961	-0.766555	0.148667	0.444313	-	-	-	-	-	-	-	-	-	-
rs142238587:98228561:CT:C	2	98228561	-	-	-	ENSG00000235833	AC017099.1	98140412	98141439	87122	processed_pseudogene	C	CT	0.366667	0.0186916	CT	0.556818	0.0638298	1	343.634	2.40333e-75	419	1.55379e-68	-0.976341	-18.3107	0.0533207	9.67427e-44	-1.01768	-9.43079	0.107911	3.84023e-11	-0.988555	-15.9591	0.0619428	1.74455e-33	0.140303	1.16755	0.120169	0.244474	-	-	-	-	-	-	-	-	-	-
rs4069526:98184793:C:A	2	98184793	ENSG00000196912	ANKRD36B	0	ENSG00000235833	AC017099.1	98140412	98141439	43354	processed_pseudogene	A	C	0.37619	0.0186916	C	0.561111	0.0425532	1	343.602	2.44249e-75	419	1.57911e-68	-0.978116	-18.2445	0.0536114	1.49971e-43	-1.00651	-9.56832	0.105192	2.65558e-11	-0.985029	-15.8761	0.062045	2.81054e-33	0.162436	1.3559	0.119799	0.176765	-	-	-	-	-	-	-	-	-	-
rs6547758:88469863:G:C	2	88469863	ENSG00000144115	THNSL2	0	ENSG00000144115	THNSL2	88469793	88486155	0	protein_coding	C	G	0.254902	0.046729	G	0.348315	0.0531915	1	344.658	1.44065e-75	919	2.04287e-68	1.12687	18.7615	0.060063	4.94514e-45	1.13244	8.05859	0.140526	1.73773e-09	1.11854	16.7247	0.0668796	2.23181e-35	-0.0495975	-0.349812	0.141783	0.726873	ENSG00000144115.16	chr2_88170344_G_C_b38	49	91	103	0.25495	1.16e-36	0.993478	0.0600128	G
rs6547757:88469770:G:C	2	88469770	ENSG00000144115	THNSL2	65	ENSG00000144115	THNSL2	88469793	88486155	23	protein_coding	C	G	0.257426	0.0560748	G	0.348315	0.0531915	1	342.495	4.24836e-75	919	6.02425e-68	1.12839	18.6891	0.0603771	7.96239e-45	1.13244	8.05859	0.140526	1.73773e-09	1.12103	16.6599	0.0672887	3.21933e-35	-0.0511696	-0.359772	0.142228	0.719423	-	-	-	-	-	-	-	-	-	-
rs9314181:96320586:T:C	5	96320586	ENSG00000113441	LNPEP	0	ENSG00000164308	ERAP2	96211690	96255407	65179	protein_coding	T	C	0.397196	0	C	0.382979	0	1	343.11	3.12351e-75	1488	7.17154e-68	-1.11959	-18.1903	0.0615492	2.14952e-43	-0.999677	-7.45587	0.134079	9.95449e-09	-1.17776	-16.9564	0.0694579	6.04467e-36	0.118522	0.874065	0.135598	0.383204	ENSG00000164308.16	chr5_96984882_T_C_b38	108943	136	171	0.423267	4.08e-56	1.1008	0.0451277	T
rs200075523:96325023:AT:A	5	96325023	-	-	-	ENSG00000164308	ERAP2	96211690	96255407	69616	protein_coding	A	AT	0.397196	0	AT	0.382979	0	1	343.11	3.12351e-75	1488	7.17154e-68	-1.11959	-18.1903	0.0615492	2.14952e-43	-0.999677	-7.45587	0.134079	9.95449e-09	-1.17776	-16.9564	0.0694579	6.04467e-36	0.118522	0.874065	0.135598	0.383204	-	-	-	-	-	-	-	-	-	-
rs10044354	5	96320495	ENSG00000113441	LNPEP	0	ENSG00000164308	ERAP2	96211690	96255407	65088	protein_coding	C	T	0.397196	0	T	0.382979	0	1	343.11	3.12351e-75	1488	7.17154e-68	-1.11959	-18.1903	0.0615492	2.14952e-43	-0.999677	-7.45587	0.134079	9.95449e-09	-1.17776	-16.9564	0.0694579	6.04467e-36	0.118522	0.874065	0.135598	0.383204	ENSG00000164308.16	chr5_96984791_C_T_b38	108852	136	171	0.423267	4.08e-56	1.1008	0.0451277	C
rs38034	5	96322419	ENSG00000113441	LNPEP	0	ENSG00000164308	ERAP2	96211690	96255407	67012	protein_coding	C	T	0.397196	0	T	0.382979	0	1	343.11	3.12351e-75	1488	7.17154e-68	-1.11959	-18.1903	0.0615492	2.14952e-43	-0.999677	-7.45587	0.134079	9.95449e-09	-1.17776	-16.9564	0.0694579	6.04467e-36	0.118522	0.874065	0.135598	0.383204	ENSG00000164308.16	chr5_96986715_C_T_b38	110776	136	171	0.423267	4.08e-56	1.1008	0.0451277	C
rs27436:96330966:T:C	5	96330966	ENSG00000113441	LNPEP	0	ENSG00000164308	ERAP2	96211690	96255407	75559	protein_coding	C	T	0.397196	0	T	0.382979	0	1	343.11	3.12351e-75	1488	7.17154e-68	-1.11959	-18.1903	0.0615492	2.14952e-43	-0.999677	-7.45587	0.134079	9.95449e-09	-1.17776	-16.9564	0.0694579	6.04467e-36	0.118522	0.874065	0.135598	0.383204	ENSG00000164308.16	chr5_96995262_T_C_b38	119323	135	170	0.420792	9.05e-58	-1.10219	0.0438631	T
rs1160962:96327549:A:ATT	5	96327549	-	-	-	ENSG00000164308	ERAP2	96211690	96255407	72142	protein_coding	ATT	A	0.397196	0	A	0.382979	0	1	343.11	3.12351e-75	1488	7.17154e-68	-1.11959	-18.1903	0.0615492	2.14952e-43	-0.999677	-7.45587	0.134079	9.95449e-09	-1.17776	-16.9564	0.0694579	6.04467e-36	0.118522	0.874065	0.135598	0.383204	-	-	-	-	-	-	-	-	-	-
rs38038:96327138:G:A	5	96327138	ENSG00000113441	LNPEP	0	ENSG00000164308	ERAP2	96211690	96255407	71731	protein_coding	A	G	0.397196	0	G	0.382979	0	1	343.11	3.12351e-75	1488	7.17154e-68	-1.11959	-18.1903	0.0615492	2.14952e-43	-0.999677	-7.45587	0.134079	9.95449e-09	-1.17776	-16.9564	0.0694579	6.04467e-36	0.118522	0.874065	0.135598	0.383204	ENSG00000164308.16	chr5_96991434_G_A_b38	115495	135	170	0.420792	9.05e-58	-1.10219	0.0438631	G
rs373385028:96325026:A:T	5	96325026	ENSG00000113441	LNPEP	0	ENSG00000164308	ERAP2	96211690	96255407	69619	protein_coding	T	A	0.397196	0	A	0.382979	0	1	343.11	3.12351e-75	1488	7.17154e-68	-1.11959	-18.1903	0.0615492	2.14952e-43	-0.999677	-7.45587	0.134079	9.95449e-09	-1.17776	-16.9564	0.0694579	6.04467e-36	0.118522	0.874065	0.135598	0.383204	-	-	-	-	-	-	-	-	-	-
rs35304156:96319015:CAT:C	5	96319015	-	-	-	ENSG00000164308	ERAP2	96211690	96255407	63608	protein_coding	CAT	C	0.397196	0	C	0.382979	0	1	343.11	3.12351e-75	1488	7.17154e-68	-1.11959	-18.1903	0.0615492	2.14952e-43	-0.999677	-7.45587	0.134079	9.95449e-09	-1.17776	-16.9564	0.0694579	6.04467e-36	0.118522	0.874065	0.135598	0.383204	-	-	-	-	-	-	-	-	-	-
rs251851:96325018:T:A	5	96325018	ENSG00000113441	LNPEP	0	ENSG00000164308	ERAP2	96211690	96255407	69611	protein_coding	A	T	0.397196	0	T	0.382979	0	1	343.11	3.12351e-75	1488	7.17154e-68	-1.11959	-18.1903	0.0615492	2.14952e-43	-0.999677	-7.45587	0.134079	9.95449e-09	-1.17776	-16.9564	0.0694579	6.04467e-36	0.118522	0.874065	0.135598	0.383204	-	-	-	-	-	-	-	-	-	-
rs430827:96331371:A:C	5	96331371	ENSG00000113441	LNPEP	0	ENSG00000164308	ERAP2	96211690	96255407	75964	protein_coding	C	A	0.397196	0	A	0.382979	0	1	343.11	3.12351e-75	1488	7.17154e-68	-1.11959	-18.1903	0.0615492	2.14952e-43	-0.999677	-7.45587	0.134079	9.95449e-09	-1.17776	-16.9564	0.0694579	6.04467e-36	0.118522	0.874065	0.135598	0.383204	ENSG00000164308.16	chr5_96995667_A_C_b38	119728	135	170	0.420792	9.05e-58	-1.10219	0.0438631	A
rs10038651:96320411:G:A	5	96320411	ENSG00000113441	LNPEP	0	ENSG00000164308	ERAP2	96211690	96255407	65004	protein_coding	G	A	0.397196	0	A	0.382979	0	1	343.11	3.12351e-75	1488	7.17154e-68	-1.11959	-18.1903	0.0615492	2.14952e-43	-0.999677	-7.45587	0.134079	9.95449e-09	-1.17776	-16.9564	0.0694579	6.04467e-36	0.118522	0.874065	0.135598	0.383204	ENSG00000164308.16	chr5_96984707_G_A_b38	108768	136	171	0.423267	4.08e-56	1.1008	0.0451277	G
rs147837667:96280241:C:CT	5	96280241	-	-	-	ENSG00000164308	ERAP2	96211690	96255407	24834	protein_coding	C	CT	0.395238	0.0186916	CT	0.37766	0	1	342.642	3.9461e-75	1488	9.06019e-68	-1.12815	-18.1767	0.0620659	2.35161e-43	-1.00071	-7.46284	0.134093	9.75332e-09	-1.18791	-16.9395	0.0701265	6.64619e-36	0.124596	0.917197	0.135845	0.360221	-	-	-	-	-	-	-	-	-	-
rs74393176:96280248:G:T	5	96280248	ENSG00000113441	LNPEP	0	ENSG00000164308	ERAP2	96211690	96255407	24841	protein_coding	G	T	0.395238	0.0186916	T	0.37766	0	1	342.642	3.9461e-75	1488	9.06019e-68	-1.12815	-18.1767	0.0620659	2.35161e-43	-1.00071	-7.46284	0.134093	9.75332e-09	-1.18791	-16.9395	0.0701265	6.64619e-36	0.124596	0.917197	0.135845	0.360221	-	-	-	-	-	-	-	-	-	-
rs2071154	21	45507193	ENSG00000160218	TRAPPC10	0	ENSG00000280071	GATD3B	45553521	45602558	46328	protein_coding	G	A	0.171429	0.0186916	A	0.293478	0.0212766	1	342.273	4.74655e-75	1425	1.04366e-67	1.27015	19.7403	0.0643426	8.37562e-48	1.18087	9.17345	0.128727	7.70846e-11	1.28744	16.0661	0.0801339	9.45104e-34	-0.0554187	-0.392943	0.141035	0.694809	-	-	-	-	-	-	-	-	-	-
rs7705093:96290647:C:T	5	96290647	ENSG00000113441	LNPEP	0	ENSG00000164308	ERAP2	96211690	96255407	35240	protein_coding	C	T	0.4	0.0186916	T	0.37766	0	1	341.67	6.41752e-75	1488	1.47345e-67	-1.13016	-18.1342	0.0623224	3.11839e-43	-0.999677	-7.45587	0.134079	9.95449e-09	-1.19203	-16.9139	0.0704766	7.67869e-36	0.129551	0.951347	0.136177	0.342656	ENSG00000164308.16	chr5_96954943_C_T_b38	79004	138	174	0.430693	1.05e-49	1.06877	0.049343	C
rs41739	7	116437504	ENSG00000105976	MET	0	ENSG00000105976	MET	116312250	116438440	0	protein_coding	A	G	0.429907	0	G	0.0957447	0	1	340.675	1.05538e-74	986	1.60565e-67	0.944792	18.0948	0.0522133	4.04904e-43	0.856308	7.49203	0.114296	8.95488e-09	0.982558	16.8684	0.0582483	9.91898e-36	-0.262782	-2.44865	0.107317	0.0152612	ENSG00000105976.14	chr7_116797450_A_G_b38	125060	128	159	0.393564	1.51e-19	-0.578633	0.055989	A
rs6566	7	116438418	ENSG00000105976	MET	0	ENSG00000105976	MET	116312250	116438440	0	protein_coding	G	A	0.429907	0	A	0.0957447	0	1	340.675	1.05538e-74	986	1.60565e-67	0.944792	18.0948	0.0522133	4.04904e-43	0.856308	7.49203	0.114296	8.95488e-09	0.982558	16.8684	0.0582483	9.91898e-36	-0.262782	-2.44865	0.107317	0.0152612	ENSG00000105976.14	chr7_116798364_G_A_b38	125974	128	159	0.393564	1.51e-19	-0.578633	0.055989	G
rs41746:116443074:A:T	7	116443074	ENSG00000105976	MET	4634	ENSG00000105976	MET	116312250	116438440	4634	protein_coding	A	T	0.429907	0	T	0.0957447	0	1	340.675	1.05538e-74	986	1.60565e-67	0.944792	18.0948	0.0522133	4.04904e-43	0.856308	7.49203	0.114296	8.95488e-09	0.982558	16.8684	0.0582483	9.91898e-36	-0.262782	-2.44865	0.107317	0.0152612	ENSG00000105976.14	chr7_116803020_A_T_b38	130630	128	159	0.393564	1.51e-19	-0.578633	0.055989	A
rs41738	7	116437206	ENSG00000105976	MET	0	ENSG00000105976	MET	116312250	116438440	0	protein_coding	A	G	0.429907	0	G	0.0957447	0	1	340.675	1.05538e-74	986	1.60565e-67	0.944792	18.0948	0.0522133	4.04904e-43	0.856308	7.49203	0.114296	8.95488e-09	0.982558	16.8684	0.0582483	9.91898e-36	-0.262782	-2.44865	0.107317	0.0152612	ENSG00000105976.14	chr7_116797152_A_G_b38	124762	128	159	0.393564	1.51e-19	-0.578633	0.055989	A
rs41737	7	116436097	ENSG00000105976	MET	0	ENSG00000105976	MET	116312250	116438440	0	protein_coding	G	A	0.429907	0	A	0.0957447	0	1	340.675	1.05538e-74	986	1.60565e-67	0.944792	18.0948	0.0522133	4.04904e-43	0.856308	7.49203	0.114296	8.95488e-09	0.982558	16.8684	0.0582483	9.91898e-36	-0.262782	-2.44865	0.107317	0.0152612	ENSG00000105976.14	chr7_116796043_G_A_b38	123653	128	159	0.393564	1.51e-19	-0.578633	0.055989	G
rs42229:116442287:C:T	7	116442287	ENSG00000105976	MET	3847	ENSG00000105976	MET	116312250	116438440	3847	protein_coding	C	T	0.429907	0	T	0.0957447	0	1	340.675	1.05538e-74	986	1.60565e-67	0.944792	18.0948	0.0522133	4.04904e-43	0.856308	7.49203	0.114296	8.95488e-09	0.982558	16.8684	0.0582483	9.91898e-36	-0.262782	-2.44865	0.107317	0.0152612	ENSG00000105976.14	chr7_116802233_C_T_b38	129843	128	159	0.393564	1.51e-19	-0.578633	0.055989	C
rs16945:116438654:T:C	7	116438654	ENSG00000105976	MET	214	ENSG00000105976	MET	116312250	116438440	214	protein_coding	T	C	0.429907	0	C	0.0957447	0	1	340.675	1.05538e-74	986	1.60565e-67	0.944792	18.0948	0.0522133	4.04904e-43	0.856308	7.49203	0.114296	8.95488e-09	0.982558	16.8684	0.0582483	9.91898e-36	-0.262782	-2.44865	0.107317	0.0152612	ENSG00000105976.14	chr7_116798600_T_C_b38	126210	128	159	0.393564	1.51e-19	-0.578633	0.055989	T
rs42336	7	116441589	ENSG00000105976	MET	3149	ENSG00000105976	MET	116312250	116438440	3149	protein_coding	A	G	0.429907	0	G	0.0957447	0	1	340.675	1.05538e-74	986	1.60565e-67	0.944792	18.0948	0.0522133	4.04904e-43	0.856308	7.49203	0.114296	8.95488e-09	0.982558	16.8684	0.0582483	9.91898e-36	-0.262782	-2.44865	0.107317	0.0152612	ENSG00000105976.14	chr7_116801535_A_G_b38	129145	128	159	0.393564	1.51e-19	-0.578633	0.055989	A
rs41743:116439582:A:G	7	116439582	ENSG00000105976	MET	1142	ENSG00000105976	MET	116312250	116438440	1142	protein_coding	A	G	0.429907	0	G	0.0957447	0	1	340.675	1.05538e-74	986	1.60565e-67	0.944792	18.0948	0.0522133	4.04904e-43	0.856308	7.49203	0.114296	8.95488e-09	0.982558	16.8684	0.0582483	9.91898e-36	-0.262782	-2.44865	0.107317	0.0152612	ENSG00000105976.14	chr7_116799528_A_G_b38	127138	128	159	0.393564	1.51e-19	-0.578633	0.055989	A
rs444309:96331369:C:A	5	96331369	ENSG00000113441	LNPEP	0	ENSG00000164308	ERAP2	96211690	96255407	75962	protein_coding	A	C	0.400943	0.00934579	C	0.382979	0	1	341.088	8.58355e-75	1488	1.97077e-67	-1.12542	-18.2277	0.0617426	1.67721e-43	-0.999677	-7.45587	0.134079	9.95449e-09	-1.18277	-16.8967	0.0700003	8.4597e-36	0.12188	0.899216	0.13554	0.369694	ENSG00000164308.16	chr5_96995665_C_A_b38	119726	135	170	0.420792	9.05e-58	-1.10219	0.0438631	C
rs2762	5	96273298	ENSG00000113441	LNPEP	0	ENSG00000164308	ERAP2	96211690	96255407	17891	protein_coding	C	T	0.397196	0	T	0.37766	0	1	340.767	1.00789e-74	1488	2.3141e-67	-1.12545	-18.121	0.0621072	3.40305e-43	-0.999677	-7.45587	0.134079	9.95449e-09	-1.18528	-16.8872	0.0701879	8.92504e-36	0.123388	0.906871	0.136059	0.365642	ENSG00000164308.16	chr5_96937594_C_T_b38	61655	135	169	0.418317	1.81e-60	1.11942	0.042474	C
rs13358339:96295810:T:C	5	96295810	ENSG00000113441	LNPEP	0	ENSG00000164308	ERAP2	96211690	96255407	40403	protein_coding	T	C	0.397196	0	C	0.37766	0	1	340.767	1.00789e-74	1488	2.3141e-67	-1.12545	-18.121	0.0621072	3.40305e-43	-0.999677	-7.45587	0.134079	9.95449e-09	-1.18528	-16.8872	0.0701879	8.92504e-36	0.123388	0.906871	0.136059	0.365642	ENSG00000164308.16	chr5_96960106_T_C_b38	84167	135	169	0.418317	1.81e-60	1.11942	0.042474	T
rs1046396:96273187:G:A	5	96273187	ENSG00000113441	LNPEP	0	ENSG00000164308	ERAP2	96211690	96255407	17780	protein_coding	G	A	0.397196	0	A	0.37766	0	1	340.767	1.00789e-74	1488	2.3141e-67	-1.12545	-18.121	0.0621072	3.40305e-43	-0.999677	-7.45587	0.134079	9.95449e-09	-1.18528	-16.8872	0.0701879	8.92504e-36	0.123388	0.906871	0.136059	0.365642	ENSG00000164308.16	chr5_96937483_G_A_b38	61544	136	170	0.420792	2.01e-58	1.11614	0.0439049	G
rs2910788:96274720:G:T	5	96274720	ENSG00000113441	LNPEP	0	ENSG00000164308	ERAP2	96211690	96255407	19313	protein_coding	G	T	0.397196	0	T	0.37766	0	1	340.767	1.00789e-74	1488	2.3141e-67	-1.12545	-18.121	0.0621072	3.40305e-43	-0.999677	-7.45587	0.134079	9.95449e-09	-1.18528	-16.8872	0.0701879	8.92504e-36	0.123388	0.906871	0.136059	0.365642	ENSG00000164308.16	chr5_96939016_G_T_b38	63077	135	169	0.418317	1.81e-60	1.11942	0.042474	G
rs2910789:96276395:G:C	5	96276395	ENSG00000113441	LNPEP	0	ENSG00000164308	ERAP2	96211690	96255407	20988	protein_coding	G	C	0.397196	0	C	0.37766	0	1	340.767	1.00789e-74	1488	2.3141e-67	-1.12545	-18.121	0.0621072	3.40305e-43	-0.999677	-7.45587	0.134079	9.95449e-09	-1.18528	-16.8872	0.0701879	8.92504e-36	0.123388	0.906871	0.136059	0.365642	ENSG00000164308.16	chr5_96940691_G_C_b38	64752	136	170	0.420792	2.01e-58	1.11614	0.0439049	G
rs2910792:96276386:A:G	5	96276386	ENSG00000113441	LNPEP	0	ENSG00000164308	ERAP2	96211690	96255407	20979	protein_coding	A	G	0.397196	0	G	0.37766	0	1	340.767	1.00789e-74	1488	2.3141e-67	-1.12545	-18.121	0.0621072	3.40305e-43	-0.999677	-7.45587	0.134079	9.95449e-09	-1.18528	-16.8872	0.0701879	8.92504e-36	0.123388	0.906871	0.136059	0.365642	ENSG00000164308.16	chr5_96940682_A_G_b38	64743	136	170	0.420792	2.01e-58	1.11614	0.0439049	A
rs10566969:96289036:GAGAC:G	5	96289036	-	-	-	ENSG00000164308	ERAP2	96211690	96255407	33629	protein_coding	GAGAC	G	0.397196	0	G	0.37766	0	1	340.767	1.00789e-74	1488	2.3141e-67	-1.12545	-18.121	0.0621072	3.40305e-43	-0.999677	-7.45587	0.134079	9.95449e-09	-1.18528	-16.8872	0.0701879	8.92504e-36	0.123388	0.906871	0.136059	0.365642	-	-	-	-	-	-	-	-	-	-
rs10077945:96281402:C:T	5	96281402	ENSG00000113441	LNPEP	0	ENSG00000164308	ERAP2	96211690	96255407	25995	protein_coding	C	T	0.397196	0	T	0.37766	0	1	340.767	1.00789e-74	1488	2.3141e-67	-1.12545	-18.121	0.0621072	3.40305e-43	-0.999677	-7.45587	0.134079	9.95449e-09	-1.18528	-16.8872	0.0701879	8.92504e-36	0.123388	0.906871	0.136059	0.365642	ENSG00000164308.16	chr5_96945698_C_T_b38	69759	135	169	0.418317	1.81e-60	1.11942	0.042474	C
rs3909451	5	96295121	ENSG00000113441	LNPEP	0	ENSG00000164308	ERAP2	96211690	96255407	39714	protein_coding	G	T	0.397196	0	T	0.37766	0	1	340.767	1.00789e-74	1488	2.3141e-67	-1.12545	-18.121	0.0621072	3.40305e-43	-0.999677	-7.45587	0.134079	9.95449e-09	-1.18528	-16.8872	0.0701879	8.92504e-36	0.123388	0.906871	0.136059	0.365642	ENSG00000164308.16	chr5_96959417_G_T_b38	83478	135	169	0.418317	1.81e-60	1.11942	0.042474	G
rs1423566:96273767:T:C	5	96273767	ENSG00000113441	LNPEP	0	ENSG00000164308	ERAP2	96211690	96255407	18360	protein_coding	T	C	0.397196	0	C	0.37766	0	1	340.767	1.00789e-74	1488	2.3141e-67	-1.12545	-18.121	0.0621072	3.40305e-43	-0.999677	-7.45587	0.134079	9.95449e-09	-1.18528	-16.8872	0.0701879	8.92504e-36	0.123388	0.906871	0.136059	0.365642	ENSG00000164308.16	chr5_96938063_T_C_b38	62124	136	170	0.420792	2.01e-58	1.11614	0.0439049	T
rs2548225:96273033:A:T	5	96273033	ENSG00000113441	LNPEP	0	ENSG00000164308	ERAP2	96211690	96255407	17626	protein_coding	A	T	0.397196	0	T	0.37766	0	1	340.767	1.00789e-74	1488	2.3141e-67	-1.12545	-18.121	0.0621072	3.40305e-43	-0.999677	-7.45587	0.134079	9.95449e-09	-1.18528	-16.8872	0.0701879	8.92504e-36	0.123388	0.906871	0.136059	0.365642	ENSG00000164308.16	chr5_96937329_A_T_b38	61390	136	170	0.420792	2.01e-58	1.11614	0.0439049	A
rs2548516:96275413:C:T	5	96275413	ENSG00000113441	LNPEP	0	ENSG00000164308	ERAP2	96211690	96255407	20006	protein_coding	C	T	0.397196	0	T	0.37766	0	1	340.767	1.00789e-74	1488	2.3141e-67	-1.12545	-18.121	0.0621072	3.40305e-43	-0.999677	-7.45587	0.134079	9.95449e-09	-1.18528	-16.8872	0.0701879	8.92504e-36	0.123388	0.906871	0.136059	0.365642	ENSG00000164308.16	chr5_96939709_C_T_b38	63770	136	170	0.420792	2.01e-58	1.11614	0.0439049	C
rs2617435:96273034:T:C	5	96273034	ENSG00000113441	LNPEP	0	ENSG00000164308	ERAP2	96211690	96255407	17627	protein_coding	T	C	0.397196	0	C	0.37766	0	1	340.767	1.00789e-74	1488	2.3141e-67	-1.12545	-18.121	0.0621072	3.40305e-43	-0.999677	-7.45587	0.134079	9.95449e-09	-1.18528	-16.8872	0.0701879	8.92504e-36	0.123388	0.906871	0.136059	0.365642	ENSG00000164308.16	chr5_96937330_T_C_b38	61391	136	170	0.420792	2.01e-58	1.11614	0.0439049	T
rs10051637	5	96279490	ENSG00000113441	LNPEP	0	ENSG00000164308	ERAP2	96211690	96255407	24083	protein_coding	A	G	0.397196	0	G	0.37766	0	1	340.767	1.00789e-74	1488	2.3141e-67	-1.12545	-18.121	0.0621072	3.40305e-43	-0.999677	-7.45587	0.134079	9.95449e-09	-1.18528	-16.8872	0.0701879	8.92504e-36	0.123388	0.906871	0.136059	0.365642	ENSG00000164308.16	chr5_96943786_A_G_b38	67847	136	170	0.420792	2.01e-58	1.11614	0.0439049	A
rs7716222	5	96293006	ENSG00000113441	LNPEP	0	ENSG00000164308	ERAP2	96211690	96255407	37599	protein_coding	C	A	0.397196	0	A	0.37766	0	1	340.767	1.00789e-74	1488	2.3141e-67	-1.12545	-18.121	0.0621072	3.40305e-43	-0.999677	-7.45587	0.134079	9.95449e-09	-1.18528	-16.8872	0.0701879	8.92504e-36	0.123388	0.906871	0.136059	0.365642	ENSG00000164308.16	chr5_96957302_C_A_b38	81363	135	169	0.418317	1.81e-60	1.11942	0.042474	C
rs7703341:96290230:G:A	5	96290230	ENSG00000113441	LNPEP	0	ENSG00000164308	ERAP2	96211690	96255407	34823	protein_coding	G	A	0.397196	0	A	0.37766	0	1	340.767	1.00789e-74	1488	2.3141e-67	-1.12545	-18.121	0.0621072	3.40305e-43	-0.999677	-7.45587	0.134079	9.95449e-09	-1.18528	-16.8872	0.0701879	8.92504e-36	0.123388	0.906871	0.136059	0.365642	ENSG00000164308.16	chr5_96954526_G_A_b38	78587	134	168	0.415842	7.02e-59	1.10699	0.0431938	G
rs7726445:96281043:A:T	5	96281043	ENSG00000113441	LNPEP	0	ENSG00000164308	ERAP2	96211690	96255407	25636	protein_coding	A	T	0.397196	0	T	0.37766	0	1	340.767	1.00789e-74	1488	2.3141e-67	-1.12545	-18.121	0.0621072	3.40305e-43	-0.999677	-7.45587	0.134079	9.95449e-09	-1.18528	-16.8872	0.0701879	8.92504e-36	0.123388	0.906871	0.136059	0.365642	ENSG00000164308.16	chr5_96945339_A_T_b38	69400	135	169	0.418317	1.81e-60	1.11942	0.042474	A
rs6887500:96277721:G:A	5	96277721	ENSG00000113441	LNPEP	0	ENSG00000164308	ERAP2	96211690	96255407	22314	protein_coding	G	A	0.397196	0	A	0.37766	0	1	340.767	1.00789e-74	1488	2.3141e-67	-1.12545	-18.121	0.0621072	3.40305e-43	-0.999677	-7.45587	0.134079	9.95449e-09	-1.18528	-16.8872	0.0701879	8.92504e-36	0.123388	0.906871	0.136059	0.365642	ENSG00000164308.16	chr5_96942017_G_A_b38	66078	135	169	0.418317	1.81e-60	1.11942	0.042474	G
rs2351010	5	96293929	ENSG00000113441	LNPEP	0	ENSG00000164308	ERAP2	96211690	96255407	38522	protein_coding	G	A	0.397196	0	A	0.37766	0	1	340.767	1.00789e-74	1488	2.3141e-67	-1.12545	-18.121	0.0621072	3.40305e-43	-0.999677	-7.45587	0.134079	9.95449e-09	-1.18528	-16.8872	0.0701879	8.92504e-36	0.123388	0.906871	0.136059	0.365642	ENSG00000164308.16	chr5_96958225_G_A_b38	82286	136	170	0.420792	2.01e-58	1.11614	0.0439049	G
rs11674250:98167017:T:C	2	98167017	-	-	-	ENSG00000235833	AC017099.1	98140412	98141439	25578	processed_pseudogene	C	T	0.384615	0.0280374	T	0.528736	0.0744681	1	338.054	3.91284e-74	419	2.52972e-67	-0.980033	-18.4319	0.0531706	4.34153e-44	-1.05775	-8.59042	0.123131	3.8566e-10	-0.977462	-16.256	0.0601292	3.19363e-34	0.0837555	0.665821	0.125793	0.506346	-	-	-	-	-	-	-	-	-	-
rs11688491:98167020:G:A	2	98167020	ENSG00000196912	ANKRD36B	0	ENSG00000235833	AC017099.1	98140412	98141439	25581	processed_pseudogene	A	G	0.384615	0.0280374	G	0.528736	0.0744681	1	338.054	3.91284e-74	419	2.52972e-67	-0.980033	-18.4319	0.0531706	4.34153e-44	-1.05775	-8.59042	0.123131	3.8566e-10	-0.977462	-16.256	0.0601292	3.19363e-34	0.0837555	0.665821	0.125793	0.506346	-	-	-	-	-	-	-	-	-	-
rs7171312:45570225:C:G	15	45570225	ENSG00000259520	CTD-2651B20.3	0	ENSG00000259520	AC051619.4	45528128	45571449	0	lncRNA	G	C	0.317757	0	C	0.473404	0	1	339.253	2.149e-74	1049	3.47839e-67	1.1407	18.1378	0.0628908	3.04401e-43	1.10601	11.8091	0.0936569	9.20906e-14	1.09867	14.1349	0.077727	7.15268e-29	0.186339	1.35715	0.137302	0.176371	-	-	-	-	-	-	-	-	-	-
rs6493143:45570781:G:T	15	45570781	ENSG00000259520	CTD-2651B20.3	0	ENSG00000259520	AC051619.4	45528128	45571449	0	lncRNA	T	G	0.317757	0	G	0.473404	0	1	339.253	2.149e-74	1049	3.47839e-67	1.1407	18.1378	0.0628908	3.04401e-43	1.10601	11.8091	0.0936569	9.20906e-14	1.09867	14.1349	0.077727	7.15268e-29	0.186339	1.35715	0.137302	0.176371	ENSG00000259520.5	chr15_45278583_G_T_b38	-668	112	138	0.341584	1.48e-35	1.02983	0.0637939	G
rs80083342:87772738:A:G	5	87772738	ENSG00000271904	CTC-498M16.4	0	ENSG00000247828	TMEM161B-AS1	87564708	87735154	37584	lncRNA	A	G	0.238318	0	G	0.202247	0.0531915	1	337.062	6.4265e-74	545	5.40427e-67	-1.16533	-18.222	0.0639517	1.74185e-43	-1.37726	-11.1013	0.124063	5.1408e-13	-1.12306	-14.6227	0.0768026	4.0597e-30	-0.10456	-0.673766	0.155187	0.501292	ENSG00000247828.7	chr5_88476921_A_G_b38	207850	75	88	0.217822	1.09e-19	0.588672	0.0566752	A
rs38043:96336791:A:G	5	96336791	ENSG00000113441	LNPEP	0	ENSG00000164308	ERAP2	96211690	96255407	81384	protein_coding	G	A	0.397196	0	A	0.361702	0	1	338.271	3.51035e-74	1488	8.05971e-67	-1.14082	-18.5689	0.0614369	1.75705e-44	-1.08332	-7.83966	0.138185	3.26078e-09	-1.16988	-16.6376	0.0703151	3.65264e-35	0.0436363	0.318577	0.136972	0.750403	ENSG00000164308.16	chr5_97001087_A_G_b38	125148	135	169	0.418317	5.15e-56	-1.09987	0.0451718	A
rs71463621:68653267:CT:C	11	68653267	-	-	-	ENSG00000197345	MRPL21	68658744	68671303	5477	protein_coding	CT	C	0.311321	0.00934579	C	0.388298	0	1	336.845	7.16287e-74	1165	1.28759e-66	0.782082	18.9901	0.0411837	1.10391e-45	0.72687	7.99146	0.0909559	2.10642e-09	0.809597	16.5221	0.0490007	7.02851e-35	0.14065	1.35899	0.103496	0.175787	-	-	-	-	-	-	-	-	-	-
rs10198979:88469104:A:T	2	88469104	ENSG00000144115	THNSL2	731	ENSG00000144115	THNSL2	88469793	88486155	689	protein_coding	T	A	0.252427	0.0373832	A	0.359551	0.0531915	1	336.251	9.64068e-74	919	1.36706e-66	1.1138	18.5441	0.0600623	2.06988e-44	1.13244	8.05859	0.140526	1.73773e-09	1.09928	16.4715	0.0667386	9.37069e-35	-0.022103	-0.155337	0.14229	0.876723	ENSG00000144115.16	chr2_88169585_A_T_b38	-710	91	103	0.25495	1.16e-36	0.993478	0.0600128	A
rs725460:74697923:G:T	11	74697923	ENSG00000162139	NEU3	1256	ENSG00000166435	XRRA1	74518784	74660245	37678	protein_coding	G	T	0.325472	0.00934579	T	0.188889	0.0425532	1	336.865	7.08936e-74	1283	1.40346e-66	-1.20876	-18.6585	0.0647834	9.73522e-45	-1.25094	-6.9109	0.18101	4.97995e-08	-1.19457	-17.0031	0.0702562	4.6496e-36	-0.0595974	-0.381419	0.156252	0.703325	ENSG00000166435.15	chr11_74986878_G_T_b38	37678	102	120	0.29703	8.61e-47	1.06505	0.052027	G
rs17366947:27103024:A:G	8	27103024	ENSG00000015592	STMN4	0	ENSG00000015592	STMN4	27092840	27115937	0	protein_coding	A	G	0.404762	0.0186916	G	0.175824	0.0319149	1	337.239	5.88171e-74	1864	1.69167e-66	0.790647	17.1106	0.0462081	2.93038e-40	0.785433	11.4197	0.0687789	2.3536e-13	0.777187	14.3816	0.0540404	1.6726e-29	-0.0553225	-0.529351	0.10451	0.59719	ENSG00000015592.16	chr8_27245507_A_G_b38	-12913	123	150	0.371287	5.06e-17	-0.400593	0.0426149	A
rs72620874:1895889:G:C	20	1895889	-	-	-	ENSG00000101307	SIRPB1	1542031	1600707	295182	protein_coding	G	C	0.4	0.0654206	C	0.284091	0.0638298	1	336.878	7.04649e-74	1709	1.85815e-66	-1.14984	-18.3722	0.0625856	6.44052e-44	-1.27602	-7.11556	0.179328	2.71178e-08	-1.1512	-16.9188	0.0680428	7.46877e-36	-0.113599	-0.713667	0.159176	0.476323	-	-	-	-	-	-	-	-	-	-
rs4944965:74698676:G:A	11	74698676	ENSG00000162139	NEU3	503	ENSG00000166435	XRRA1	74518784	74660245	38431	protein_coding	G	A	0.328571	0.0186916	A	0.197802	0.0319149	1	336.192	9.92549e-74	1283	1.96492e-66	-1.18731	-18.5143	0.064129	2.51852e-44	-1.25094	-6.9109	0.18101	4.97995e-08	-1.17154	-16.9833	0.0689819	5.19702e-36	-0.0814667	-0.521003	0.156365	0.602981	ENSG00000166435.15	chr11_74987631_G_A_b38	38431	102	120	0.29703	8.61e-47	1.06505	0.052027	G
rs7396866	11	74698928	ENSG00000162139	NEU3	251	ENSG00000166435	XRRA1	74518784	74660245	38683	protein_coding	G	A	0.328571	0.0186916	A	0.197802	0.0319149	1	336.192	9.92549e-74	1283	1.96492e-66	-1.18731	-18.5143	0.064129	2.51852e-44	-1.25094	-6.9109	0.18101	4.97995e-08	-1.17154	-16.9833	0.0689819	5.19702e-36	-0.0814667	-0.521003	0.156365	0.602981	-	-	-	-	-	-	-	-	-	-
rs10150594:88955957:A:G	14	88955957	ENSG00000070778	PTPN21	0	ENSG00000042317	SPATA7	88851268	88936694	19263	protein_coding	A	G	0.372642	0.00934579	G	0.478723	0	1	336.606	8.06958e-74	1836	2.28607e-66	1.00413	18.274	0.0549488	1.23411e-43	1.00743	10.0293	0.100448	7.85307e-12	1.03129	15.3629	0.0671288	5.42578e-32	0.0600738	0.490032	0.122592	0.624686	ENSG00000042317.16	chr14_88489613_A_G_b38	104689	109	138	0.341584	8.46e-39	-0.7014	0.0404106	A
rs12904576:101094127:T:C	15	101094127	ENSG00000259205	PRKXP1	0	ENSG00000140471	LINS1	101099574	101143435	5447	protein_coding	T	C	0.408654	0.0280374	C	0.56044	0.0319149	1	336.23	9.73815e-74	2037	3.06079e-66	1.06076	18.2489	0.0581272	1.45667e-43	1.0799	9.47908	0.113924	3.37273e-11	1.07823	15.6964	0.0686929	7.899e-33	0.130235	0.978152	0.133144	0.329263	ENSG00000140471.16	chr15_100553922_T_C_b38	-49292	134	174	0.430693	0.0029748	0.201123	0.0666855	T
rs636049	11	68667198	ENSG00000197345	MRPL21	0	ENSG00000197345	MRPL21	68658744	68671303	0	protein_coding	A	C	0.313084	0	C	0.367021	0	1	333.874	3.16305e-73	1165	5.68588e-66	0.765183	18.5104	0.041338	2.58474e-44	0.668933	7.41397	0.0902261	1.1255e-08	0.809231	16.7005	0.0484554	2.55914e-35	0.0399676	0.385041	0.103801	0.700644	ENSG00000197345.12	chr11_68899730_A_C_b38	-4105	94	108	0.267327	2.12e-58	-0.88004	0.034632	A
rs111612765:68671280:G:GCCGCCGCCATCTTC	11	68671280	-	-	-	ENSG00000197345	MRPL21	68658744	68671303	0	protein_coding	G	GCCGCCGCCATCTTC	0.313084	0	GCCGCCGCCATCTTC	0.367021	0	1	333.874	3.16305e-73	1165	5.68588e-66	0.765183	18.5104	0.041338	2.58474e-44	0.668933	7.41397	0.0902261	1.1255e-08	0.809231	16.7005	0.0484554	2.55914e-35	0.0399676	0.385041	0.103801	0.700644	-	-	-	-	-	-	-	-	-	-
rs13290413:123517704:G:T	9	123517704	ENSG00000119402	FBXW2	0	ENSG00000226752	CUTALP	123587106	123616663	69402	transcribed_unitary_pseudogene	G	T	0.607843	0.046729	T	0.225275	0.0319149	1	332.604	5.9684e-73	869	8.00283e-66	1.09348	19.754	0.0553549	7.66856e-48	1.05085	7.88974	0.133193	2.82214e-09	1.10594	16.4425	0.0672608	1.10468e-34	-0.172136	-1.49475	0.11516	0.136665	-	-	-	-	-	-	-	-	-	-
rs8041874:45577308:C:T	15	45577308	ENSG00000259520	CTD-2651B20.3	5859	ENSG00000259520	AC051619.4	45528128	45571449	5859	lncRNA	T	C	0.311321	0.00934579	C	0.483871	0.0106383	1	332.65	5.83327e-73	1049	9.44177e-66	1.16275	18.0004	0.0645962	7.588e-43	1.17262	10.5856	0.110775	1.87298e-12	1.12424	14.8525	0.0756936	1.05807e-30	0.169469	1.181	0.143496	0.239103	ENSG00000259520.5	chr15_45285110_C_T_b38	5859	112	138	0.341584	1.48e-35	1.02983	0.0637939	C
rs115898370:98174434:T:A	2	98174434	-	-	-	ENSG00000235833	AC017099.1	98140412	98141439	32995	processed_pseudogene	A	T	0.391753	0.0934579	T	0.528409	0.0638298	1	329.662	2.59874e-72	419	1.68013e-65	-0.964181	-17.5604	0.0549064	1.42902e-41	-1.06328	-9.81104	0.108376	1.39331e-11	-0.968561	-15.2776	0.0633974	8.89876e-32	0.0793771	0.622347	0.127545	0.534472	-	-	-	-	-	-	-	-	-	-
rs2432141:96275166:C:T	5	96275166	ENSG00000113441	LNPEP	0	ENSG00000164308	ERAP2	96211690	96255407	19759	protein_coding	C	T	0.400943	0.00934579	T	0.365591	0.0106383	1	331.974	8.18139e-73	1488	1.87843e-65	-1.12662	-18.2792	0.0616339	1.19227e-43	-1.01649	-7.77319	0.130769	3.95154e-09	-1.17075	-16.4788	0.0710456	8.98877e-35	0.0831243	0.617015	0.13472	0.537975	ENSG00000164308.16	chr5_96939462_C_T_b38	63523	136	170	0.420792	2.01e-58	1.11614	0.0439049	C
rs2432142:96275201:G:A	5	96275201	ENSG00000113441	LNPEP	0	ENSG00000164308	ERAP2	96211690	96255407	19794	protein_coding	G	A	0.400943	0.00934579	A	0.365591	0.0106383	1	331.974	8.18139e-73	1488	1.87843e-65	-1.12662	-18.2792	0.0616339	1.19227e-43	-1.01649	-7.77319	0.130769	3.95154e-09	-1.17075	-16.4788	0.0710456	8.98877e-35	0.0831243	0.617015	0.13472	0.537975	ENSG00000164308.16	chr5_96939497_G_A_b38	63558	136	170	0.420792	2.01e-58	1.11614	0.0439049	G
rs2574678:242318292:G:T	1	242318292	ENSG00000180287|ENSG00000272865	PLD5|RP11-561I11.4	0	ENSG00000272865	AL591686.2	242310532	242372431	0	lncRNA	T	G	0.590476	0.0186916	G	0.3	0.0425532	1	331.292	1.15048e-72	1954	3.46872e-65	1.05757	18.7884	0.0562885	4.14472e-45	1.14433	8.8533	0.129254	1.85613e-10	1.05527	15.9032	0.0663559	2.4052e-33	0.0538696	0.41573	0.129578	0.678084	ENSG00000272865.1	chr1_242154990_G_T_b38	7476	139	176	0.435644	1.38e-35	1.02607	0.0635187	G
rs217483:64017830:A:G	1	64017830	ENSG00000142856|ENSG00000203965	ITGB3BP|EFCAB7	0	ENSG00000142856	ITGB3BP	63906441	64059392	0	protein_coding	G	A	0.292929	0.0747664	A	0.129032	0.0106383	1	330.838	1.44333e-72	1816	4.04435e-65	-1.3691	-19.0977	0.0716892	5.46102e-46	-1.23291	-6.69207	0.184234	9.57489e-08	-1.39021	-16.9131	0.0821971	7.71086e-36	-0.0308115	-0.191186	0.16116	0.848587	ENSG00000142856.16	chr1_63552159_A_G_b38	22973	96	106	0.262376	1.52e-48	-1.17549	0.0554928	A
rs7527536:63955008:T:C	1	63955008	ENSG00000142856	ITGB3BP	0	ENSG00000142856	ITGB3BP	63906441	64059392	0	protein_coding	T	C	0.27619	0.0186916	C	0.12766	0	1	330.826	1.45237e-72	1816	4.06966e-65	-1.35617	-19.3163	0.0702088	1.31187e-46	-1.2192	-7.09141	0.171926	2.91291e-08	-1.37216	-16.7493	0.0819238	1.943e-35	-0.0577911	-0.367188	0.157388	0.713894	ENSG00000142856.16	chr1_63489337_T_C_b38	-39849	96	106	0.262376	1.52e-48	1.17549	0.0554928	T
rs12747542:63922813:C:T	1	63922813	ENSG00000142856	ITGB3BP	0	ENSG00000142856	ITGB3BP	63906441	64059392	0	protein_coding	C	T	0.27619	0.0186916	T	0.12766	0	1	330.826	1.45237e-72	1816	4.06966e-65	-1.35617	-19.3163	0.0702088	1.31187e-46	-1.2192	-7.09141	0.171926	2.91291e-08	-1.37216	-16.7493	0.0819238	1.943e-35	-0.0577911	-0.367188	0.157388	0.713894	ENSG00000142856.16	chr1_63457142_C_T_b38	-72044	96	106	0.262376	1.52e-48	1.17549	0.0554928	C
rs11804843:63926293:T:C	1	63926293	ENSG00000142856	ITGB3BP	0	ENSG00000142856	ITGB3BP	63906441	64059392	0	protein_coding	T	C	0.27619	0.0186916	C	0.12766	0	1	330.826	1.45237e-72	1816	4.06966e-65	-1.35617	-19.3163	0.0702088	1.31187e-46	-1.2192	-7.09141	0.171926	2.91291e-08	-1.37216	-16.7493	0.0819238	1.943e-35	-0.0577911	-0.367188	0.157388	0.713894	ENSG00000142856.16	chr1_63460622_T_C_b38	-68564	96	106	0.262376	1.52e-48	1.17549	0.0554928	T
rs12724335:63921882:T:C	1	63921882	ENSG00000142856	ITGB3BP	0	ENSG00000142856	ITGB3BP	63906441	64059392	0	protein_coding	T	C	0.27619	0.0186916	C	0.12766	0	1	330.826	1.45237e-72	1816	4.06966e-65	-1.35617	-19.3163	0.0702088	1.31187e-46	-1.2192	-7.09141	0.171926	2.91291e-08	-1.37216	-16.7493	0.0819238	1.943e-35	-0.0577911	-0.367188	0.157388	0.713894	ENSG00000142856.16	chr1_63456211_T_C_b38	-72975	96	106	0.262376	1.52e-48	1.17549	0.0554928	T
rs12754236:63946264:A:G	1	63946264	ENSG00000142856	ITGB3BP	0	ENSG00000142856	ITGB3BP	63906441	64059392	0	protein_coding	A	G	0.27619	0.0186916	G	0.12766	0	1	330.826	1.45237e-72	1816	4.06966e-65	-1.35617	-19.3163	0.0702088	1.31187e-46	-1.2192	-7.09141	0.171926	2.91291e-08	-1.37216	-16.7493	0.0819238	1.943e-35	-0.0577911	-0.367188	0.157388	0.713894	ENSG00000142856.16	chr1_63480593_A_G_b38	-48593	96	106	0.262376	1.52e-48	1.17549	0.0554928	A
rs67831341:63964166:A:T	1	63964166	ENSG00000142856	ITGB3BP	0	ENSG00000142856	ITGB3BP	63906441	64059392	0	protein_coding	A	T	0.27619	0.0186916	T	0.12766	0	1	330.826	1.45237e-72	1816	4.06966e-65	-1.35617	-19.3163	0.0702088	1.31187e-46	-1.2192	-7.09141	0.171926	2.91291e-08	-1.37216	-16.7493	0.0819238	1.943e-35	-0.0577911	-0.367188	0.157388	0.713894	ENSG00000142856.16	chr1_63498495_A_T_b38	-30691	96	106	0.262376	1.52e-48	1.17549	0.0554928	A
rs36019623:63925241:A:T	1	63925241	ENSG00000142856	ITGB3BP	0	ENSG00000142856	ITGB3BP	63906441	64059392	0	protein_coding	A	T	0.27619	0.0186916	T	0.12766	0	1	330.826	1.45237e-72	1816	4.06966e-65	-1.35617	-19.3163	0.0702088	1.31187e-46	-1.2192	-7.09141	0.171926	2.91291e-08	-1.37216	-16.7493	0.0819238	1.943e-35	-0.0577911	-0.367188	0.157388	0.713894	ENSG00000142856.16	chr1_63459570_A_T_b38	-69616	96	106	0.262376	1.52e-48	1.17549	0.0554928	A
rs17391717:63956746:T:C	1	63956746	ENSG00000142856	ITGB3BP	0	ENSG00000142856	ITGB3BP	63906441	64059392	0	protein_coding	T	C	0.27619	0.0186916	C	0.12766	0	1	330.826	1.45237e-72	1816	4.06966e-65	-1.35617	-19.3163	0.0702088	1.31187e-46	-1.2192	-7.09141	0.171926	2.91291e-08	-1.37216	-16.7493	0.0819238	1.943e-35	-0.0577911	-0.367188	0.157388	0.713894	ENSG00000142856.16	chr1_63491075_T_C_b38	-38111	96	106	0.262376	1.52e-48	1.17549	0.0554928	T
rs855303:64051299:C:T	1	64051299	ENSG00000142856	ITGB3BP	0	ENSG00000142856	ITGB3BP	63906441	64059392	0	protein_coding	T	C	0.29	0.0654206	C	0.129032	0.0106383	1	330.541	1.67502e-72	1816	4.69357e-65	-1.36704	-19.175	0.0712927	3.29486e-46	-1.20641	-6.66978	0.180878	1.0236e-07	-1.39021	-16.9131	0.0821971	7.71086e-36	-0.0245078	-0.15339	0.159775	0.878256	ENSG00000142856.16	chr1_63585628_C_T_b38	56442	97	107	0.264851	1.75e-46	-1.16157	0.0570885	C
rs217456:64047140:G:T	1	64047140	ENSG00000142856	ITGB3BP	0	ENSG00000142856	ITGB3BP	63906441	64059392	0	protein_coding	T	G	0.29	0.0654206	G	0.129032	0.0106383	1	330.541	1.67502e-72	1816	4.69357e-65	-1.36704	-19.175	0.0712927	3.29486e-46	-1.20641	-6.66978	0.180878	1.0236e-07	-1.39021	-16.9131	0.0821971	7.71086e-36	-0.0245078	-0.15339	0.159775	0.878256	ENSG00000142856.16	chr1_63581469_G_T_b38	52283	97	107	0.264851	1.75e-46	-1.16157	0.0570885	G
rs217460:64045639:C:T	1	64045639	ENSG00000142856	ITGB3BP	0	ENSG00000142856	ITGB3BP	63906441	64059392	0	protein_coding	T	C	0.29	0.0654206	C	0.129032	0.0106383	1	330.541	1.67502e-72	1816	4.69357e-65	-1.36704	-19.175	0.0712927	3.29486e-46	-1.20641	-6.66978	0.180878	1.0236e-07	-1.39021	-16.9131	0.0821971	7.71086e-36	-0.0245078	-0.15339	0.159775	0.878256	ENSG00000142856.16	chr1_63579968_C_T_b38	50782	97	107	0.264851	1.75e-46	-1.16157	0.0570885	C
rs177763:64024764:T:G	1	64024764	ENSG00000142856|ENSG00000203965	ITGB3BP|EFCAB7	0	ENSG00000142856	ITGB3BP	63906441	64059392	0	protein_coding	G	T	0.29	0.0654206	T	0.129032	0.0106383	1	330.541	1.67502e-72	1816	4.69357e-65	-1.36704	-19.175	0.0712927	3.29486e-46	-1.20641	-6.66978	0.180878	1.0236e-07	-1.39021	-16.9131	0.0821971	7.71086e-36	-0.0245078	-0.15339	0.159775	0.878256	ENSG00000142856.16	chr1_63559093_T_G_b38	29907	96	106	0.262376	1.52e-48	-1.17549	0.0554928	T
rs34886184:64030400:CA:C	1	64030400	-	-	-	ENSG00000142856	ITGB3BP	63906441	64059392	0	protein_coding	C	CA	0.29	0.0654206	CA	0.129032	0.0106383	1	330.541	1.67502e-72	1816	4.69357e-65	-1.36704	-19.175	0.0712927	3.29486e-46	-1.20641	-6.66978	0.180878	1.0236e-07	-1.39021	-16.9131	0.0821971	7.71086e-36	-0.0245078	-0.15339	0.159775	0.878256	-	-	-	-	-	-	-	-	-	-
rs3788104	21	45512094	ENSG00000160218	TRAPPC10	0	ENSG00000160221	GATD3A	45553492	45629997	41398	protein_coding	G	A	0.198113	0.00934579	A	0.304348	0.0212766	1	329.766	2.4675e-72	1529	5.82143e-65	-1.20367	-19.3843	0.0620951	8.42513e-47	-1.00432	-8.35028	0.120274	7.57816e-10	-1.25283	-16.1257	0.0776913	6.72167e-34	0.132944	0.965097	0.137752	0.335743	ENSG00000160221.16	chr21_44092213_G_A_b38	-41392	80	87	0.215347	4.59e-41	1.38569	0.0760526	G
rs12047756:155624944:G:A	1	155624944	ENSG00000125459|ENSG00000203761|ENSG00000246203	MSTO1|MSTO2P|RP11-29H23.5	0	ENSG00000163374	YY1AP1	155629234	155658791	4290	protein_coding	G	A	0.247664	0	A	0.163043	0.0212766	1	326.669	1.16055e-71	451	8.0762e-65	-0.924286	-18.2293	0.0507034	1.65962e-43	-1.02556	-9.51708	0.10776	3.04594e-11	-0.955178	-15.3654	0.0621644	5.34982e-32	-0.086271	-0.749444	0.115113	0.454531	ENSG00000163374.19	chr1_155655153_G_A_b38	-33621	90	100	0.247525	0.927885	-0.0054488	0.0601101	G
rs1051981	21	45525685	-	-	-	ENSG00000160221	GATD3A	45553492	45629997	27807	protein_coding	A	G	0.198113	0.00934579	G	0.307692	0.0319149	1	329.072	3.49165e-72	1529	8.23766e-65	-1.20532	-19.3869	0.0621721	8.2846e-47	-1.00432	-8.35028	0.120274	7.57816e-10	-1.25369	-16.1042	0.0778487	7.60287e-34	0.134312	0.974777	0.137788	0.33093	-	-	-	-	-	-	-	-	-	-
rs4490185:88467934:G:T	2	88467934	ENSG00000144115	THNSL2	1901	ENSG00000144115	THNSL2	88469793	88486155	1859	protein_coding	T	G	0.247619	0.0186916	G	0.359551	0.0531915	1	327.992	5.99025e-72	919	8.49428e-65	1.10508	18.3258	0.0603018	8.75576e-44	1.13244	8.05859	0.140526	1.73773e-09	1.08907	16.2189	0.0671483	3.94843e-34	-0.0113213	-0.0790282	0.143256	0.937095	ENSG00000144115.16	chr2_88168415_G_T_b38	-1880	91	103	0.25495	1.16e-36	0.993478	0.0600128	G
rs35888445:63977172:T:C	1	63977172	ENSG00000142856	ITGB3BP	0	ENSG00000142856	ITGB3BP	63906441	64059392	0	protein_coding	T	C	0.278846	0.0280374	C	0.12766	0	1	328.963	3.68631e-72	1816	1.03294e-64	-1.35894	-19.2594	0.07056	1.90033e-46	-1.2192	-7.09141	0.171926	2.91291e-08	-1.37558	-16.6936	0.082402	2.66191e-35	-0.0587858	-0.372734	0.157715	0.709768	ENSG00000142856.16	chr1_63511501_T_C_b38	-17685	96	106	0.262376	1.52e-48	1.17549	0.0554928	T
rs201055010:96325031:TA:T	5	96325031	-	-	-	ENSG00000164308	ERAP2	96211690	96255407	69624	protein_coding	T	TA	0.403846	0.0280374	TA	0.382979	0	1	328.297	5.14287e-72	1488	1.18079e-64	-1.1224	-17.9694	0.0624618	9.32114e-43	-0.999677	-7.45587	0.134079	9.95449e-09	-1.17966	-16.5138	0.0714345	7.36764e-35	0.124207	0.905386	0.137186	0.366426	-	-	-	-	-	-	-	-	-	-
rs13047030:45477156:A:G	21	45477156	ENSG00000160218	TRAPPC10	0	ENSG00000160221	GATD3A	45553492	45629997	76336	protein_coding	A	G	0.198113	0.00934579	G	0.315217	0.0212766	1	327.947	6.12716e-72	1529	1.44555e-64	-1.19042	-19.3105	0.0616461	1.36221e-46	-1.03776	-8.81885	0.117676	2.04182e-10	-1.22439	-15.8169	0.0774101	3.94799e-33	0.0826151	0.596131	0.138586	0.551809	ENSG00000160221.16	chr21_44057275_A_G_b38	-76330	80	87	0.215347	4.59e-41	1.38569	0.0760526	A
rs1842150:181145170:A:G	3	181145170	ENSG00000242808|ENSG00000241231	SOX2-OT|RP11-275H4.1	0	ENSG00000241231	AC068308.1	181090520	181160385	0	lncRNA	G	A	0.275701	0	A	0.303191	0	1	326.605	1.19833e-71	842	1.55688e-64	1.06525	18.0942	0.0588725	4.0654e-43	0.997187	6.75066	0.147717	8.03465e-08	1.1005	16.7641	0.0656461	1.78717e-35	-0.208517	-1.44416	0.144386	0.150367	ENSG00000241231.1	chr3_181427382_A_G_b38	-15104	113	135	0.334158	1.41e-37	0.873785	0.0517151	A
rs3783889:88941981:A:T	14	88941981	ENSG00000070778	PTPN21	0	ENSG00000042317	SPATA7	88851268	88936694	5287	protein_coding	A	T	0.369159	0	T	0.478723	0	1	327.918	6.21736e-72	1836	1.76135e-64	0.996846	18.0263	0.0552995	6.38489e-43	1.00743	10.0293	0.100448	7.85307e-12	1.01927	15.0775	0.0676023	2.84778e-31	0.0751398	0.608966	0.123389	0.543286	ENSG00000042317.16	chr14_88475637_A_T_b38	90713	109	138	0.341584	8.46e-39	-0.7014	0.0404106	A
rs28509444:88951062:A:G	14	88951062	ENSG00000070778	PTPN21	0	ENSG00000042317	SPATA7	88851268	88936694	14368	protein_coding	A	G	0.369159	0	G	0.478723	0	1	327.918	6.21736e-72	1836	1.76135e-64	0.996846	18.0263	0.0552995	6.38489e-43	1.00743	10.0293	0.100448	7.85307e-12	1.01927	15.0775	0.0676023	2.84778e-31	0.0751398	0.608966	0.123389	0.543286	ENSG00000042317.16	chr14_88484718_A_G_b38	99794	108	137	0.339109	2.78e-39	-0.702997	0.0400805	A
rs28371093:88952456:A:C	14	88952456	ENSG00000070778	PTPN21	0	ENSG00000042317	SPATA7	88851268	88936694	15762	protein_coding	A	C	0.369159	0	C	0.478723	0	1	327.918	6.21736e-72	1836	1.76135e-64	0.996846	18.0263	0.0552995	6.38489e-43	1.00743	10.0293	0.100448	7.85307e-12	1.01927	15.0775	0.0676023	2.84778e-31	0.0751398	0.608966	0.123389	0.543286	ENSG00000042317.16	chr14_88486112_A_C_b38	101188	109	138	0.341584	8.46e-39	-0.7014	0.0404106	A
rs7141363:88938223:T:A	14	88938223	ENSG00000070778	PTPN21	0	ENSG00000042317	SPATA7	88851268	88936694	1529	protein_coding	T	A	0.369159	0	A	0.478723	0	1	327.918	6.21736e-72	1836	1.76135e-64	0.996846	18.0263	0.0552995	6.38489e-43	1.00743	10.0293	0.100448	7.85307e-12	1.01927	15.0775	0.0676023	2.84778e-31	0.0751398	0.608966	0.123389	0.543286	ENSG00000042317.16	chr14_88471879_T_A_b38	86955	109	138	0.341584	8.46e-39	-0.7014	0.0404106	T
rs7161660:88938176:C:G	14	88938176	ENSG00000070778	PTPN21	0	ENSG00000042317	SPATA7	88851268	88936694	1482	protein_coding	C	G	0.369159	0	G	0.478723	0	1	327.918	6.21736e-72	1836	1.76135e-64	0.996846	18.0263	0.0552995	6.38489e-43	1.00743	10.0293	0.100448	7.85307e-12	1.01927	15.0775	0.0676023	2.84778e-31	0.0751398	0.608966	0.123389	0.543286	ENSG00000042317.16	chr14_88471832_C_G_b38	86908	109	138	0.341584	8.46e-39	-0.7014	0.0404106	C
rs1864744:88951006:C:G	14	88951006	ENSG00000070778	PTPN21	0	ENSG00000042317	SPATA7	88851268	88936694	14312	protein_coding	C	G	0.369159	0	G	0.478723	0	1	327.918	6.21736e-72	1836	1.76135e-64	0.996846	18.0263	0.0552995	6.38489e-43	1.00743	10.0293	0.100448	7.85307e-12	1.01927	15.0775	0.0676023	2.84778e-31	0.0751398	0.608966	0.123389	0.543286	ENSG00000042317.16	chr14_88484662_C_G_b38	99738	108	137	0.339109	2.78e-39	-0.702997	0.0400805	C
rs8017689:88949786:T:C	14	88949786	ENSG00000070778	PTPN21	0	ENSG00000042317	SPATA7	88851268	88936694	13092	protein_coding	T	C	0.369159	0	C	0.478723	0	1	327.918	6.21736e-72	1836	1.76135e-64	0.996846	18.0263	0.0552995	6.38489e-43	1.00743	10.0293	0.100448	7.85307e-12	1.01927	15.0775	0.0676023	2.84778e-31	0.0751398	0.608966	0.123389	0.543286	ENSG00000042317.16	chr14_88483442_T_C_b38	98518	109	138	0.341584	8.46e-39	-0.7014	0.0404106	T
rs113432422:88953504:A:AT	14	88953504	-	-	-	ENSG00000042317	SPATA7	88851268	88936694	16810	protein_coding	A	AT	0.369159	0	AT	0.478723	0	1	327.918	6.21736e-72	1836	1.76135e-64	0.996846	18.0263	0.0552995	6.38489e-43	1.00743	10.0293	0.100448	7.85307e-12	1.01927	15.0775	0.0676023	2.84778e-31	0.0751398	0.608966	0.123389	0.543286	-	-	-	-	-	-	-	-	-	-
rs200302641:88937947:A:C	14	88937947	ENSG00000070778	PTPN21	0	ENSG00000042317	SPATA7	88851268	88936694	1253	protein_coding	A	C	0.369159	0	C	0.478723	0	1	327.918	6.21736e-72	1836	1.76135e-64	0.996846	18.0263	0.0552995	6.38489e-43	1.00743	10.0293	0.100448	7.85307e-12	1.01927	15.0775	0.0676023	2.84778e-31	0.0751398	0.608966	0.123389	0.543286	ENSG00000042317.16	chr14_88471603_A_C_b38	86679	109	138	0.341584	8.46e-39	-0.7014	0.0404106	A
rs2297129	14	88935925	ENSG00000042317|ENSG00000070778	SPATA7|PTPN21	0	ENSG00000042317	SPATA7	88851268	88936694	0	protein_coding	A	G	0.369159	0	G	0.478723	0	1	327.918	6.21736e-72	1836	1.76135e-64	0.996846	18.0263	0.0552995	6.38489e-43	1.00743	10.0293	0.100448	7.85307e-12	1.01927	15.0775	0.0676023	2.84778e-31	0.0751398	0.608966	0.123389	0.543286	ENSG00000042317.16	chr14_88469581_A_G_b38	84657	109	138	0.341584	8.46e-39	-0.7014	0.0404106	A
rs879932:88945591:A:G	14	88945591	ENSG00000070778	PTPN21	0	ENSG00000042317	SPATA7	88851268	88936694	8897	protein_coding	A	G	0.369159	0	G	0.478723	0	1	327.918	6.21736e-72	1836	1.76135e-64	0.996846	18.0263	0.0552995	6.38489e-43	1.00743	10.0293	0.100448	7.85307e-12	1.01927	15.0775	0.0676023	2.84778e-31	0.0751398	0.608966	0.123389	0.543286	ENSG00000042317.16	chr14_88479247_A_G_b38	94323	109	138	0.341584	8.46e-39	-0.7014	0.0404106	A
rs2274736	14	88938652	ENSG00000070778	PTPN21	0	ENSG00000042317	SPATA7	88851268	88936694	1958	protein_coding	A	G	0.369159	0	G	0.478723	0	1	327.918	6.21736e-72	1836	1.76135e-64	0.996846	18.0263	0.0552995	6.38489e-43	1.00743	10.0293	0.100448	7.85307e-12	1.01927	15.0775	0.0676023	2.84778e-31	0.0751398	0.608966	0.123389	0.543286	ENSG00000042317.16	chr14_88472308_A_G_b38	87384	109	138	0.341584	8.46e-39	-0.7014	0.0404106	A
rs61542857:88936702:A:G	14	88936702	ENSG00000070778	PTPN21	0	ENSG00000042317	SPATA7	88851268	88936694	8	protein_coding	A	G	0.369159	0	G	0.478723	0	1	327.918	6.21736e-72	1836	1.76135e-64	0.996846	18.0263	0.0552995	6.38489e-43	1.00743	10.0293	0.100448	7.85307e-12	1.01927	15.0775	0.0676023	2.84778e-31	0.0751398	0.608966	0.123389	0.543286	ENSG00000042317.16	chr14_88470358_A_G_b38	85434	109	138	0.341584	8.46e-39	-0.7014	0.0404106	A
rs2023748	7	116436022	ENSG00000105976	MET	0	ENSG00000105976	MET	116312250	116438440	0	protein_coding	G	A	0.434579	0	A	0.0957447	0	1	326.637	1.17954e-71	986	1.79454e-64	0.929337	17.8041	0.052198	2.8049e-42	0.856308	7.49203	0.114296	8.95488e-09	0.961271	16.4471	0.0584463	1.07644e-34	-0.24252	-2.23577	0.108473	0.0265494	ENSG00000105976.14	chr7_116795968_G_A_b38	123578	127	158	0.391089	1.51e-18	-0.562765	0.0564648	G
rs187437:116445091:G:A	7	116445091	ENSG00000198898	CAPZA2	6033	ENSG00000105976	MET	116312250	116438440	6651	protein_coding	G	A	0.433962	0.00934579	A	0.0860215	0.0106383	1	325.826	1.76904e-71	986	2.69142e-64	0.954204	17.2476	0.0553239	1.16578e-40	0.791655	4.80409	0.164788	2.89525e-05	0.999636	17.3996	0.0574516	5.05355e-37	-0.340405	-2.9314	0.116124	0.00379544	ENSG00000105976.14	chr7_116805037_G_A_b38	132647	128	159	0.393564	1.51e-19	-0.578633	0.055989	G
rs41748:116446573:T:G	7	116446573	ENSG00000198898	CAPZA2	4551	ENSG00000105976	MET	116312250	116438440	8133	protein_coding	T	G	0.433962	0.00934579	G	0.0860215	0.0106383	1	325.826	1.76904e-71	986	2.69142e-64	0.954204	17.2476	0.0553239	1.16578e-40	0.791655	4.80409	0.164788	2.89525e-05	0.999636	17.3996	0.0574516	5.05355e-37	-0.340405	-2.9314	0.116124	0.00379544	-	-	-	-	-	-	-	-	-	-
12:89873975:A:T	12	89873975	-	-	-	ENSG00000139323	POC1B	89813495	89919824	0	protein_coding	T	A	0.485981	0	A	0.404255	0	1	325.803	1.79005e-71	1097	3.02996e-64	0.796585	18.5558	0.0429291	1.91566e-44	0.853392	7.57975	0.112588	6.93137e-09	0.76836	16.3814	0.0469045	1.56382e-34	-0.0146541	-0.134968	0.108574	0.892782	-	-	-	-	-	-	-	-	-	-
12:89884687:ATCCAAGCCAGGACCTGGACTGC:A	12	89884687	-	-	-	ENSG00000139323	POC1B	89813495	89919824	0	protein_coding	A	ATCCAAGCCAGGACCTGGACTGC	0.485981	0	ATCCAAGCCAGGACCTGGACTGC	0.404255	0	1	325.803	1.79005e-71	1097	3.02996e-64	0.796585	18.5558	0.0429291	1.91566e-44	0.853392	7.57975	0.112588	6.93137e-09	0.76836	16.3814	0.0469045	1.56382e-34	-0.0146541	-0.134968	0.108574	0.892782	-	-	-	-	-	-	-	-	-	-
12:89866054:TAGAAAGAAGA:T	12	89866054	-	-	-	ENSG00000139323	POC1B	89813495	89919824	0	protein_coding	T	TAGAAAGAAGA	0.485981	0	TAGAAAGAAGA	0.404255	0	1	325.803	1.79005e-71	1097	3.02996e-64	0.796585	18.5558	0.0429291	1.91566e-44	0.853392	7.57975	0.112588	6.93137e-09	0.76836	16.3814	0.0469045	1.56382e-34	-0.0146541	-0.134968	0.108574	0.892782	-	-	-	-	-	-	-	-	-	-
rs34857793:87763566:G:A	5	87763566	ENSG00000271904	CTC-498M16.4	0	ENSG00000247828	TMEM161B-AS1	87564708	87735154	28412	lncRNA	G	A	0.238318	0	A	0.191011	0.0531915	1	324.295	3.80445e-71	545	3.19929e-64	-1.17393	-18.4989	0.0634596	2.78842e-44	-1.27352	-10.0314	0.126954	7.81032e-12	-1.1479	-14.9555	0.0767543	5.79871e-31	-0.0491578	-0.323287	0.152056	0.746839	ENSG00000247828.7	chr5_88467749_G_A_b38	198678	75	88	0.217822	1.09e-19	0.588672	0.0566752	G
rs2474469:63994492:T:C	1	63994492	ENSG00000142856|ENSG00000203965	ITGB3BP|EFCAB7	0	ENSG00000142856	ITGB3BP	63906441	64059392	0	protein_coding	C	T	0.282828	0.0747664	T	0.129032	0.0106383	1	325.567	2.01366e-71	1816	5.64247e-64	-1.36696	-19.0163	0.0718836	9.30007e-46	-1.20641	-6.66978	0.180878	1.0236e-07	-1.39149	-16.7655	0.0829976	1.77299e-35	-0.0240105	-0.14948	0.160627	0.881336	ENSG00000142856.16	chr1_63528821_T_C_b38	-365	96	106	0.262376	1.52e-48	-1.17549	0.0554928	T
rs9436244:63995175:A:G	1	63995175	ENSG00000142856|ENSG00000203965	ITGB3BP|EFCAB7	0	ENSG00000142856	ITGB3BP	63906441	64059392	0	protein_coding	G	A	0.282828	0.0747664	A	0.129032	0.0106383	1	325.567	2.01366e-71	1816	5.64247e-64	-1.36696	-19.0163	0.0718836	9.30007e-46	-1.20641	-6.66978	0.180878	1.0236e-07	-1.39149	-16.7655	0.0829976	1.77299e-35	-0.0240105	-0.14948	0.160627	0.881336	ENSG00000142856.16	chr1_63529504_A_G_b38	318	96	106	0.262376	1.52e-48	-1.17549	0.0554928	A
rs12728538:63959125:A:C	1	63959125	ENSG00000142856	ITGB3BP	0	ENSG00000142856	ITGB3BP	63906441	64059392	0	protein_coding	A	C	0.271429	0.0186916	C	0.132979	0	1	324.589	3.28322e-71	1816	9.19986e-64	-1.35274	-19.084	0.0708833	5.97091e-46	-1.2192	-7.09141	0.171926	2.91291e-08	-1.37009	-16.562	0.0827245	5.60517e-35	-0.0291219	-0.182326	0.159725	0.855525	-	-	-	-	-	-	-	-	-	-
rs4813323:1893815:G:A	20	1893815	ENSG00000198053	SIRPA	0	ENSG00000101307	SIRPB1	1542031	1600707	293108	protein_coding	G	A	0.417476	0.0373832	A	0.321839	0.0744681	1	324.464	3.49588e-71	1709	9.2186e-64	-1.10857	-18.1958	0.0609248	2.07202e-43	-1.27602	-7.11556	0.179328	2.71178e-08	-1.09127	-16.5479	0.0659461	6.07362e-35	-0.175744	-1.10932	0.158424	0.268715	ENSG00000101307.15	chr20_1913169_G_A_b38	293108	117	148	0.366337	8.88e-44	1.09521	0.0568242	G
rs4813322:1893809:G:A	20	1893809	ENSG00000198053	SIRPA	0	ENSG00000101307	SIRPB1	1542031	1600707	293102	protein_coding	G	A	0.417476	0.0373832	A	0.321839	0.0744681	1	324.464	3.49588e-71	1709	9.2186e-64	-1.10857	-18.1958	0.0609248	2.07202e-43	-1.27602	-7.11556	0.179328	2.71178e-08	-1.09127	-16.5479	0.0659461	6.07362e-35	-0.175744	-1.10932	0.158424	0.268715	ENSG00000101307.15	chr20_1913163_G_A_b38	293102	117	148	0.366337	8.88e-44	1.09521	0.0568242	G
rs34620961:155649827:G:C	1	155649827	ENSG00000125459|ENSG00000203761|ENSG00000163374	MSTO1|MSTO2P|YY1AP1	0	ENSG00000163374	YY1AP1	155629234	155658791	0	protein_coding	G	C	0.245283	0.00934579	C	0.166667	0.0106383	1	321.068	1.90962e-70	451	1.32889e-63	-0.918801	-18.014	0.0510048	6.92928e-43	-1.02556	-9.51708	0.10776	3.04594e-11	-0.948984	-15.182	0.0625071	1.55054e-31	-0.0915204	-0.789179	0.115969	0.431007	ENSG00000163374.19	chr1_155680036_G_C_b38	-8738	93	105	0.259901	0.91672	-0.00610225	0.0582669	G
rs150747315:155656793:C:T	1	155656793	-	-	-	ENSG00000163374	YY1AP1	155629234	155658791	0	protein_coding	C	T	0.245283	0.00934579	T	0.166667	0.0106383	1	321.068	1.90962e-70	451	1.32889e-63	-0.918801	-18.014	0.0510048	6.92928e-43	-1.02556	-9.51708	0.10776	3.04594e-11	-0.948984	-15.182	0.0625071	1.55054e-31	-0.0915204	-0.789179	0.115969	0.431007	-	-	-	-	-	-	-	-	-	-
rs12039893:155614815:A:C	1	155614815	ENSG00000125459|ENSG00000203761|ENSG00000246203	MSTO1|MSTO2P|RP11-29H23.5	0	ENSG00000163374	YY1AP1	155629234	155658791	14419	protein_coding	A	C	0.245283	0.00934579	C	0.163043	0.0212766	1	320.848	2.13228e-70	451	1.48384e-63	-0.923401	-18.0481	0.0511633	5.52361e-43	-1.02556	-9.51708	0.10776	3.04594e-11	-0.954334	-15.1747	0.0628897	1.61743e-31	-0.0869021	-0.749316	0.115975	0.454608	ENSG00000163374.19	chr1_155645024_A_C_b38	-43750	93	105	0.259901	0.91672	-0.00610225	0.0582669	A
rs217448	1	86432539	-	-	-	ENSG00000142856	ITGB3BP	63906441	64059392	22373147	protein_coding	T	G	0.285	0.0654206	G	0.129032	0.0106383	1	323.514	5.62145e-71	1816	1.57518e-63	-1.36178	-18.9736	0.0717722	1.22951e-45	-1.20641	-6.66978	0.180878	1.0236e-07	-1.38491	-16.7041	0.0829082	2.5075e-35	-0.0281794	-0.175217	0.160826	0.861099	ENSG00000142856.16	chr1_63543803_G_T_b38	14617	97	107	0.264851	1.75e-46	-1.16157	0.0570885	G
rs217446:64010820:T:C	1	64010820	ENSG00000142856|ENSG00000203965	ITGB3BP|EFCAB7	0	ENSG00000142856	ITGB3BP	63906441	64059392	0	protein_coding	C	T	0.285	0.0654206	T	0.129032	0.0106383	1	323.514	5.62145e-71	1816	1.57518e-63	-1.36178	-18.9736	0.0717722	1.22951e-45	-1.20641	-6.66978	0.180878	1.0236e-07	-1.38491	-16.7041	0.0829082	2.5075e-35	-0.0281794	-0.175217	0.160826	0.861099	ENSG00000142856.16	chr1_63545149_T_C_b38	15963	96	106	0.262376	1.52e-48	-1.17549	0.0554928	T
rs2255955:45493560:T:A	21	45493560	ENSG00000160218	TRAPPC10	0	ENSG00000160221	GATD3A	45553492	45629997	59932	protein_coding	T	A	0.207547	0.00934579	A	0.304348	0.0212766	1	322.781	8.11119e-71	1529	1.91363e-63	-1.19578	-19.1232	0.0625303	4.62252e-46	-0.957957	-7.51009	0.127556	8.49428e-09	-1.25322	-16.3211	0.0767851	2.20386e-34	0.166734	1.20095	0.138835	0.231288	ENSG00000160221.16	chr21_44073679_T_A_b38	-59926	83	92	0.227723	2.52e-36	1.29516	0.0788358	T
rs780405:87556339:A:G	5	87556339	ENSG00000164180	TMEM161B	0	ENSG00000247828	TMEM161B-AS1	87564708	87735154	8369	lncRNA	G	A	0.257009	0	A	0.296703	0.0319149	1	320.251	2.87383e-70	545	2.41671e-63	-1.09745	-18.2624	0.0600936	1.33248e-43	-1.18443	-9.12567	0.129792	8.78144e-11	-1.08755	-15.3939	0.070648	4.53418e-32	0.0381743	0.254478	0.15001	0.799406	ENSG00000247828.7	chr5_88260522_A_G_b38	-8549	93	108	0.267327	3.12e-25	-0.619696	0.0500061	A
rs1363974	5	96293816	ENSG00000113441	LNPEP	0	ENSG00000164308	ERAP2	96211690	96255407	38409	protein_coding	A	G	0.397196	0	G	0.361702	0	1	320.843	2.13689e-70	1488	4.90626e-63	-1.11623	-17.9882	0.0620534	8.22862e-43	-1.01649	-7.77319	0.130769	3.95154e-09	-1.15761	-16.1376	0.0717336	6.28165e-34	0.0669634	0.493202	0.135773	0.622448	ENSG00000164308.16	chr5_96958112_A_G_b38	82173	136	170	0.420792	2.01e-58	1.11614	0.0439049	A
rs1479167:181141888:A:G	3	181141888	ENSG00000242808|ENSG00000241231	SOX2-OT|RP11-275H4.1	0	ENSG00000241231	AC068308.1	181090520	181160385	0	lncRNA	G	A	0.278302	0.00934579	A	0.303191	0	1	319.435	4.32007e-70	842	5.61266e-63	1.06487	17.9674	0.0592667	9.4454e-43	0.997187	6.75066	0.147717	8.03465e-08	1.09889	16.5488	0.0664029	6.0411e-35	-0.208583	-1.43707	0.145144	0.152369	ENSG00000241231.1	chr3_181424100_A_G_b38	-18386	113	134	0.331683	1.45e-36	0.871724	0.0527753	A
rs4855027:181132933:C:G	3	181132933	ENSG00000242808	SOX2-OT	0	ENSG00000241231	AC068308.1	181090520	181160385	0	lncRNA	G	C	0.278302	0.00934579	C	0.303191	0	1	319.435	4.32007e-70	842	5.61266e-63	1.06487	17.9674	0.0592667	9.4454e-43	0.997187	6.75066	0.147717	8.03465e-08	1.09889	16.5488	0.0664029	6.0411e-35	-0.208583	-1.43707	0.145144	0.152369	ENSG00000241231.1	chr3_181415145_C_G_b38	-27341	113	134	0.331683	1.45e-36	0.871724	0.0527753	C
rs1479168:181142442:C:T	3	181142442	ENSG00000242808|ENSG00000241231	SOX2-OT|RP11-275H4.1	0	ENSG00000241231	AC068308.1	181090520	181160385	0	lncRNA	T	C	0.278302	0.00934579	C	0.303191	0	1	319.435	4.32007e-70	842	5.61266e-63	1.06487	17.9674	0.0592667	9.4454e-43	0.997187	6.75066	0.147717	8.03465e-08	1.09889	16.5488	0.0664029	6.0411e-35	-0.208583	-1.43707	0.145144	0.152369	ENSG00000241231.1	chr3_181424654_C_T_b38	-17832	112	133	0.329208	7.27e-36	0.869157	0.0534617	C
rs1569960:1893121:G:A	20	1893121	ENSG00000198053	SIRPA	0	ENSG00000101307	SIRPB1	1542031	1600707	292414	protein_coding	G	A	0.417476	0.0373832	A	0.323864	0.0638298	1	320.81	2.17298e-70	1709	5.73012e-63	-1.10457	-18.0474	0.061204	5.55153e-43	-1.25799	-6.85398	0.183541	5.90093e-08	-1.09127	-16.5479	0.0659461	6.07362e-35	-0.15608	-0.980606	0.159167	0.328054	ENSG00000101307.15	chr20_1912475_G_A_b38	292414	116	147	0.363861	7.41e-43	1.08409	0.0573185	G
rs11656843:41339487:G:A	17	41339487	ENSG00000188554	NBR1	0	ENSG00000198496	NBR2	41277568	41305688	33799	lncRNA	G	A	0.334951	0.0373832	A	0.234043	0	1	319.044	5.25511e-70	712	5.77335e-63	1.13245	17.3226	0.0653739	7.03919e-41	1.02049	6.02868	0.169273	7.07807e-07	1.18169	16.8136	0.0702816	1.35097e-35	-0.112597	-0.725934	0.155107	0.468787	ENSG00000198496.10	chr17_43187470_G_A_b38	61860	116	141	0.34901	3.04e-54	-1.0788	0.0457576	G
rs4813329:1897390:C:G	20	1897390	ENSG00000198053	SIRPA	0	ENSG00000101307	SIRPB1	1542031	1600707	296683	protein_coding	C	G	0.433673	0.0841121	G	0.323529	0.0957447	1	320.495	2.5432e-70	1709	6.70639e-63	-1.1149	-17.2291	0.0647099	1.31961e-40	-1.48359	-6.62464	0.223951	1.17196e-07	-1.10948	-16.6316	0.0667096	3.78026e-35	-0.161287	-0.904626	0.178291	0.366828	ENSG00000101307.15	chr20_1916744_C_G_b38	296683	121	157	0.388614	1.35e-39	1.03259	0.0584727	C
rs17391823:63986865:T:C	1	63986865	ENSG00000142856	ITGB3BP	0	ENSG00000142856	ITGB3BP	63906441	64059392	0	protein_coding	T	C	0.28	0.0654206	C	0.12766	0	1	319.354	4.49932e-70	1816	1.26075e-62	-1.36117	-18.853	0.0721987	2.71082e-45	-1.20641	-6.66978	0.180878	1.0236e-07	-1.38478	-16.5791	0.0835252	5.08737e-35	-0.0329928	-0.204467	0.16136	0.838211	ENSG00000142856.16	chr1_63521194_T_C_b38	-7992	96	106	0.262376	1.52e-48	1.17549	0.0554928	T
rs17125090:63988904:G:A	1	63988904	ENSG00000142856	ITGB3BP	0	ENSG00000142856	ITGB3BP	63906441	64059392	0	protein_coding	G	A	0.28	0.0654206	A	0.12766	0	1	319.354	4.49932e-70	1816	1.26075e-62	-1.36117	-18.853	0.0721987	2.71082e-45	-1.20641	-6.66978	0.180878	1.0236e-07	-1.38478	-16.5791	0.0835252	5.08737e-35	-0.0329928	-0.204467	0.16136	0.838211	ENSG00000142856.16	chr1_63523233_G_A_b38	-5953	96	106	0.262376	1.52e-48	1.17549	0.0554928	G
rs11431559:116432139:A:AT	7	116432139	-	-	-	ENSG00000105976	MET	116312250	116438440	0	protein_coding	A	AT	0.429907	0	AT	0.0904255	0	1	317.241	1.29444e-69	986	1.96937e-62	0.948194	17.3864	0.0545366	4.58913e-41	0.850604	5.71807	0.148757	1.81692e-06	0.982558	16.8684	0.0582483	9.91898e-36	-0.290701	-2.52009	0.115353	0.0125691	-	-	-	-	-	-	-	-	-	-
rs183642	7	116433630	ENSG00000105976	MET	0	ENSG00000105976	MET	116312250	116438440	0	protein_coding	G	A	0.429907	0	A	0.0904255	0	1	317.241	1.29444e-69	986	1.96937e-62	0.948194	17.3864	0.0545366	4.58913e-41	0.850604	5.71807	0.148757	1.81692e-06	0.982558	16.8684	0.0582483	9.91898e-36	-0.290701	-2.52009	0.115353	0.0125691	ENSG00000105976.14	chr7_116793576_G_A_b38	121186	128	159	0.393564	1.51e-19	-0.578633	0.055989	G
rs193688:116433527:T:C	7	116433527	ENSG00000105976	MET	0	ENSG00000105976	MET	116312250	116438440	0	protein_coding	T	C	0.429907	0	C	0.0904255	0	1	317.241	1.29444e-69	986	1.96937e-62	0.948194	17.3864	0.0545366	4.58913e-41	0.850604	5.71807	0.148757	1.81692e-06	0.982558	16.8684	0.0582483	9.91898e-36	-0.290701	-2.52009	0.115353	0.0125691	ENSG00000105976.14	chr7_116793473_T_C_b38	121083	128	159	0.393564	1.51e-19	-0.578633	0.055989	T
rs67405755:63975859:C:CA	1	63975859	-	-	-	ENSG00000142856	ITGB3BP	63906441	64059392	0	protein_coding	C	CA	0.27619	0.0186916	CA	0.131868	0.0319149	1	317.47	1.15416e-69	1816	3.23405e-62	-1.35197	-18.978	0.0712391	1.19504e-45	-1.2192	-7.09141	0.171926	2.91291e-08	-1.3648	-16.3457	0.0834959	1.91603e-34	-0.0618152	-0.387543	0.159505	0.698795	-	-	-	-	-	-	-	-	-	-
rs2255955:45493560:T:A	21	45493560	ENSG00000160218	TRAPPC10	0	ENSG00000275464	FP565260.1	45527280	45551063	33720	protein_coding	T	A	0.207547	0.00934579	A	0.304348	0.0212766	1	316.356	2.01409e-69	1331	4.13641e-62	1.07965	18.4279	0.0585881	4.458e-44	1.02361	7.3962	0.138396	1.1857e-08	1.14183	16.1757	0.0705893	5.05212e-34	-0.226274	-1.74636	0.129569	0.0823911	-	-	-	-	-	-	-	-	-	-
rs71580759:87770123:T:C	5	87770123	ENSG00000271904	CTC-498M16.4	0	ENSG00000247828	TMEM161B-AS1	87564708	87735154	34969	lncRNA	T	C	0.238318	0	C	0.205556	0.0425532	1	314.452	5.22038e-69	545	4.39e-62	-1.15341	-18.0343	0.0639563	6.05378e-43	-1.27352	-10.0314	0.126954	7.81032e-12	-1.12306	-14.6227	0.0768026	4.0597e-30	-0.0653088	-0.42271	0.1545	0.672993	ENSG00000247828.7	chr5_88474306_T_C_b38	205235	75	88	0.217822	1.09e-19	0.588672	0.0566752	T
rs483702:15464843:A:G	17	15464843	ENSG00000259024|ENSG00000175106	TVP23C-CDRT4|TVP23C	0	ENSG00000175106	TVP23C	15405578	15466909	0	protein_coding	A	G	0.351485	0.0560748	G	0.47619	0.106383	0	316.168	2.21297e-69	1342	4.5824e-62	0.848681	17.7498	0.0478136	4.03052e-42	0.701096	8.36027	0.0838604	7.36715e-10	0.907574	15.6931	0.0578326	8.05063e-33	-0.160299	-1.52189	0.105329	0.129725	ENSG00000175106.16	chr17_15561529_A_G_b38	-2066	129	157	0.388614	1.2e-05	-0.26322	0.0582573	A
rs35310240:123516414:C:CT	9	123516414	-	-	-	ENSG00000226752	CUTALP	123587106	123616663	70692	transcribed_unitary_pseudogene	C	CT	0.6	0.0654206	CT	0.224719	0.0531915	1	315.117	3.74315e-69	869	5.01907e-62	1.09019	19.1977	0.0567874	2.84231e-46	1.05745	7.49412	0.141104	8.90032e-09	1.10039	16.0921	0.0683806	8.1472e-34	-0.162574	-1.35748	0.119761	0.176264	-	-	-	-	-	-	-	-	-	-
rs2187313	21	45544594	-	-	-	ENSG00000275464	FP565260.1	45527280	45551063	0	protein_coding	C	T	0.169811	0.00934579	T	0.295699	0.0106383	1	315.957	2.45929e-69	1331	5.05073e-62	1.02654	17.1097	0.0599976	2.94781e-40	1.13188	11.5491	0.0980057	1.71954e-13	1.02806	13.512	0.0760849	2.86226e-27	-0.012509	-0.0935062	0.133777	0.925602	-	-	-	-	-	-	-	-	-	-
rs4916719:87623661:C:T	5	87623661	ENSG00000247828	TMEM161B-AS1	0	ENSG00000247828	TMEM161B-AS1	87564708	87735154	0	lncRNA	C	T	0.257009	0	T	0.285714	0.0319149	1	313.404	8.81621e-69	545	7.41386e-62	-1.09878	-18.1201	0.060639	3.42368e-43	-1.17983	-9.44373	0.124932	3.70878e-11	-1.08074	-14.974	0.0721744	5.20606e-31	-0.0303174	-0.203948	0.148652	0.838616	ENSG00000247828.7	chr5_88327844_C_T_b38	58773	93	108	0.267327	7.69e-27	0.62712	0.0483491	C
rs7252798	19	21908053	ENSG00000197020	ZNF100	0	ENSG00000197020	ZNF100	21905573	21950381	0	protein_coding	T	C	0.542056	0	C	0.386364	0.0638298	1	315.502	3.08774e-69	1619	7.71352e-62	1.08998	18.4623	0.0590383	3.55038e-44	1.1197	8.14032	0.13755	1.37579e-09	1.07066	15.7872	0.0678178	4.6825e-33	-0.118671	-0.835657	0.14201	0.404415	ENSG00000197020.10	chr19_21725251_C_T_b38	-42377	131	162	0.40099	6.89e-22	0.549667	0.0491358	C
rs11637364:45579238:C:T	15	45579238	ENSG00000259520	CTD-2651B20.3	7789	ENSG00000259520	AC051619.4	45528128	45571449	7789	lncRNA	T	C	0.314286	0.0186916	C	0.483871	0.0106383	1	314.212	5.88562e-69	1049	9.52651e-62	1.1316	17.2858	0.0654643	9.01716e-41	1.17262	10.5856	0.110775	1.87298e-12	1.08752	14.2182	0.0764883	4.37765e-29	0.199862	1.3622	0.14672	0.174772	ENSG00000259520.5	chr15_45287040_C_T_b38	7789	112	138	0.341584	1.48e-35	1.02983	0.0637939	C
rs8039153:45579813:T:C	15	45579813	ENSG00000259520	CTD-2651B20.3	8364	ENSG00000259520	AC051619.4	45528128	45571449	8364	lncRNA	C	T	0.316038	0.00934579	T	0.473118	0.0106383	1	314.209	5.89258e-69	1049	9.53777e-62	1.13393	17.2451	0.0657536	1.18519e-40	1.17366	10.902	0.107656	8.43879e-13	1.08585	13.977	0.0776883	1.81838e-28	0.208304	1.41789	0.146912	0.157888	ENSG00000259520.5	chr15_45287615_T_C_b38	8364	112	138	0.341584	1.48e-35	1.02983	0.0637939	T
rs74177636:98204464:C:T	2	98204464	-	-	-	ENSG00000235833	AC017099.1	98140412	98141439	63025	processed_pseudogene	T	C	0.363636	0.0747664	C	0.522989	0.0744681	1	310.873	3.1239e-68	419	2.01965e-61	-0.991567	-17.5014	0.0566564	2.12171e-41	-1.11915	-8.45242	0.132406	5.68087e-10	-0.982238	-15.4735	0.0634786	2.86019e-32	0.0574644	0.426772	0.134649	0.670036	-	-	-	-	-	-	-	-	-	-
rs9826653:181108197:C:T	3	181108197	ENSG00000242808	SOX2-OT	0	ENSG00000241231	AC068308.1	181090520	181160385	0	lncRNA	T	C	0.280374	0	C	0.301075	0.0106383	1	311.902	1.86748e-68	842	2.42624e-61	1.06231	17.8176	0.0596217	2.56364e-42	0.997187	6.75066	0.147717	8.03465e-08	1.09462	16.3197	0.0670738	2.22242e-34	-0.203888	-1.39704	0.145943	0.164058	ENSG00000241231.1	chr3_181390409_C_T_b38	-52077	114	135	0.334158	1.88e-35	0.860384	0.0534234	C
rs9836763:181106778:T:C	3	181106778	ENSG00000242808	SOX2-OT	0	ENSG00000241231	AC068308.1	181090520	181160385	0	lncRNA	C	T	0.280374	0	T	0.301075	0.0106383	1	311.902	1.86748e-68	842	2.42624e-61	1.06231	17.8176	0.0596217	2.56364e-42	0.997187	6.75066	0.147717	8.03465e-08	1.09462	16.3197	0.0670738	2.22242e-34	-0.203888	-1.39704	0.145943	0.164058	ENSG00000241231.1	chr3_181388990_T_C_b38	-53496	114	135	0.334158	1.88e-35	0.860384	0.0534234	T
rs1518931:181105872:A:G	3	181105872	ENSG00000242808	SOX2-OT	0	ENSG00000241231	AC068308.1	181090520	181160385	0	lncRNA	G	A	0.280374	0	A	0.301075	0.0106383	1	311.902	1.86748e-68	842	2.42624e-61	1.06231	17.8176	0.0596217	2.56364e-42	0.997187	6.75066	0.147717	8.03465e-08	1.09462	16.3197	0.0670738	2.22242e-34	-0.203888	-1.39704	0.145943	0.164058	ENSG00000241231.1	chr3_181388084_A_G_b38	-54402	114	135	0.335821	1.34e-35	0.864041	0.0534688	A
rs6767003:181100881:C:G	3	181100881	ENSG00000242808	SOX2-OT	0	ENSG00000241231	AC068308.1	181090520	181160385	0	lncRNA	G	C	0.280374	0	C	0.301075	0.0106383	1	311.902	1.86748e-68	842	2.42624e-61	1.06231	17.8176	0.0596217	2.56364e-42	0.997187	6.75066	0.147717	8.03465e-08	1.09462	16.3197	0.0670738	2.22242e-34	-0.203888	-1.39704	0.145943	0.164058	ENSG00000241231.1	chr3_181383093_C_G_b38	-59393	113	134	0.331683	8.2e-35	0.858274	0.0540885	C
rs780403:87540806:T:G	5	87540806	ENSG00000164180	TMEM161B	0	ENSG00000247828	TMEM161B-AS1	87564708	87735154	23902	lncRNA	G	T	0.247664	0	T	0.207447	0	1	310.888	3.10155e-68	545	2.6082e-61	-1.11758	-18.4212	0.0606678	4.65758e-44	-1.26492	-8.9959	0.140611	1.25292e-10	-1.09271	-15.1645	0.0720571	1.71678e-31	-0.036652	-0.241511	0.151761	0.809424	ENSG00000247828.7	chr5_88244989_T_G_b38	-24082	90	105	0.259901	1.18e-22	-0.602647	0.0525716	T
rs780397:87529658:G:C	5	87529658	ENSG00000164180	TMEM161B	0	ENSG00000247828	TMEM161B-AS1	87564708	87735154	35050	lncRNA	C	G	0.247664	0	G	0.207447	0	1	310.888	3.10155e-68	545	2.6082e-61	-1.11758	-18.4212	0.0606678	4.65758e-44	-1.26492	-8.9959	0.140611	1.25292e-10	-1.09271	-15.1645	0.0720571	1.71678e-31	-0.036652	-0.241511	0.151761	0.809424	ENSG00000247828.7	chr5_88233841_G_C_b38	-35230	90	105	0.259901	1.18e-22	-0.602647	0.0525716	G
rs1059307	6	86387888	ENSG00000203875	SNHG5	0	ENSG00000203875	SNHG5	86360209	86388650	0	lncRNA	G	T	0.565421	0	T	0.258065	0.0106383	1	312.241	1.57639e-68	1073	2.60993e-61	-0.962982	-18.8234	0.0511589	3.29373e-45	-0.979104	-8.14207	0.120252	1.36893e-09	-0.956043	-15.6827	0.0609615	8.54735e-33	0.0336022	0.28531	0.117774	0.775722	ENSG00000203875.10	chr6_85678170_G_T_b38	-566	139	194	0.480198	1.23e-50	0.717739	0.0325555	G
rs7585011:98217573:C:T	2	98217573	ENSG00000196912	ANKRD36B	11145	ENSG00000235833	AC017099.1	98140412	98141439	76134	processed_pseudogene	T	C	0.37619	0.0186916	C	0.455056	0.0531915	1	310.157	4.4696e-68	419	2.88967e-61	-0.987096	-18.2125	0.054199	1.85529e-43	-0.984989	-7.67472	0.128342	5.25763e-09	-0.985827	-15.851	0.0621932	3.24464e-33	0.174049	1.36881	0.127153	0.1727	-	-	-	-	-	-	-	-	-	-
rs12189274:87764486:A:G	5	87764486	ENSG00000271904	CTC-498M16.4	0	ENSG00000247828	TMEM161B-AS1	87564708	87735154	29332	lncRNA	A	G	0.238318	0	G	0.208791	0.0319149	1	310.356	4.04719e-68	545	3.40342e-61	-1.14826	-17.9183	0.0640828	1.3098e-42	-1.27352	-10.0314	0.126954	7.81032e-12	-1.11683	-14.482	0.0771186	9.27168e-30	-0.0711162	-0.458649	0.155056	0.647019	ENSG00000247828.7	chr5_88468669_A_G_b38	199598	75	88	0.217822	1.09e-19	0.588672	0.0566752	A
rs41736	7	116435768	ENSG00000105976	MET	0	ENSG00000105976	MET	116312250	116438440	0	protein_coding	C	T	0.420561	0	T	0.0957447	0	1	311.19	2.66673e-68	986	4.05716e-61	0.916564	17.2304	0.0531945	1.30819e-40	0.856308	7.49203	0.114296	8.95488e-09	0.951098	15.9706	0.0595532	1.63386e-33	-0.252199	-2.27445	0.110884	0.0240746	ENSG00000105976.14	chr7_116795714_C_T_b38	123324	128	159	0.393564	1.51e-19	-0.578633	0.055989	C
rs736730	2	219120255	ENSG00000261338	RP11-378A13.1	0	ENSG00000261338	AC021016.1	219120042	219122089	0	lncRNA	C	T	0.514019	0	T	0.234043	0	1	310.757	3.31177e-68	881	4.50197e-61	-0.97683	-19.0276	0.0513376	8.63645e-46	-0.94642	-6.24713	0.151497	3.65374e-07	-0.954403	-16.4842	0.0578979	8.71613e-35	-0.0400976	-0.338595	0.118423	0.735295	ENSG00000261338.2	chr2_218255532_C_T_b38	213	144	188	0.465347	4.12e-49	0.781299	0.0364846	C
rs6809553	3	181114907	ENSG00000242808	SOX2-OT	0	ENSG00000241231	AC068308.1	181090520	181160385	0	lncRNA	C	T	0.280374	0	T	0.303191	0	1	309.852	5.20505e-68	842	6.76244e-61	1.05925	17.7565	0.0596544	3.85301e-42	0.997187	6.75066	0.147717	8.03465e-08	1.09089	16.2567	0.0671039	3.18126e-34	-0.201555	-1.37799	0.146267	0.169852	ENSG00000241231.1	chr3_181397119_T_C_b38	-45367	114	135	0.334158	1.88e-35	0.860384	0.0534234	T
rs6801749:181117704:T:C	3	181117704	ENSG00000242808	SOX2-OT	0	ENSG00000241231	AC068308.1	181090520	181160385	0	lncRNA	C	T	0.280374	0	T	0.303191	0	1	309.852	5.20505e-68	842	6.76244e-61	1.05925	17.7565	0.0596544	3.85301e-42	0.997187	6.75066	0.147717	8.03465e-08	1.09089	16.2567	0.0671039	3.18126e-34	-0.201555	-1.37799	0.146267	0.169852	ENSG00000241231.1	chr3_181399916_T_C_b38	-42570	114	135	0.334158	1.88e-35	0.860384	0.0534234	T
rs6804481:181117474:G:A	3	181117474	ENSG00000242808	SOX2-OT	0	ENSG00000241231	AC068308.1	181090520	181160385	0	lncRNA	A	G	0.280374	0	G	0.303191	0	1	309.852	5.20505e-68	842	6.76244e-61	1.05925	17.7565	0.0596544	3.85301e-42	0.997187	6.75066	0.147717	8.03465e-08	1.09089	16.2567	0.0671039	3.18126e-34	-0.201555	-1.37799	0.146267	0.169852	ENSG00000241231.1	chr3_181399686_G_A_b38	-42800	113	134	0.331683	8.2e-35	0.858274	0.0540885	G
rs9882065:181129180:C:T	3	181129180	ENSG00000242808	SOX2-OT	0	ENSG00000241231	AC068308.1	181090520	181160385	0	lncRNA	T	C	0.280374	0	C	0.303191	0	1	309.852	5.20505e-68	842	6.76244e-61	1.05925	17.7565	0.0596544	3.85301e-42	0.997187	6.75066	0.147717	8.03465e-08	1.09089	16.2567	0.0671039	3.18126e-34	-0.201555	-1.37799	0.146267	0.169852	ENSG00000241231.1	chr3_181411392_C_T_b38	-31094	114	135	0.334158	1.88e-35	0.860384	0.0534234	C
rs1568304:181116955:G:T	3	181116955	ENSG00000242808	SOX2-OT	0	ENSG00000241231	AC068308.1	181090520	181160385	0	lncRNA	T	G	0.280374	0	G	0.303191	0	1	309.852	5.20505e-68	842	6.76244e-61	1.05925	17.7565	0.0596544	3.85301e-42	0.997187	6.75066	0.147717	8.03465e-08	1.09089	16.2567	0.0671039	3.18126e-34	-0.201555	-1.37799	0.146267	0.169852	ENSG00000241231.1	chr3_181399167_G_T_b38	-43319	114	135	0.334158	1.88e-35	0.860384	0.0534234	G
rs2303707:6605532:C:A	5	6605532	ENSG00000037474	NSUN2	0	ENSG00000037474	NSUN2	6599352	6633404	0	protein_coding	A	C	0.32243	0	C	0.27957	0.0106383	1	311.281	2.54766e-68	1965	7.7245e-61	-0.969638	-16.9553	0.0571878	8.3468e-40	-1.01845	-10.2054	0.0997954	4.96678e-12	-0.988255	-14.392	0.0686667	1.57273e-29	-0.205443	-1.49086	0.137802	0.137683	ENSG00000037474.14	chr5_6605419_C_A_b38	-27872	110	133	0.329208	1.08e-48	-0.944335	0.0444548	C
rs77600425:87533534:T:TAC	5	87533534	-	-	-	ENSG00000247828	TMEM161B-AS1	87564708	87735154	31174	lncRNA	TAC	T	0.266355	0	T	0.255319	0	1	308.541	1.00259e-67	545	8.43115e-61	-1.09333	-18.3167	0.0596904	9.30089e-44	-1.19968	-8.74196	0.137232	2.52735e-10	-1.07896	-15.2355	0.070819	1.13658e-31	0.0130002	0.087125	0.149213	0.930665	-	-	-	-	-	-	-	-	-	-
rs9846082:181124253:A:G	3	181124253	ENSG00000242808	SOX2-OT	0	ENSG00000241231	AC068308.1	181090520	181160385	0	lncRNA	G	A	0.278302	0.00934579	A	0.306452	0.0106383	1	309.318	6.80012e-68	842	8.83475e-61	1.06431	17.7808	0.0598569	3.27545e-42	0.997187	6.75066	0.147717	8.03465e-08	1.09516	16.2403	0.0674346	3.49423e-34	-0.207406	-1.41822	0.146244	0.157791	ENSG00000241231.1	chr3_181406465_A_G_b38	-36021	113	134	0.331683	8.2e-35	0.858274	0.0540885	A
rs27659:96343552:A:G	5	96343552	ENSG00000113441	LNPEP	0	ENSG00000164308	ERAP2	96211690	96255407	88145	protein_coding	G	A	0.385714	0.0186916	A	0.375	0.0212766	1	310.159	4.46419e-68	1488	1.02497e-60	-1.11273	-17.3933	0.0639743	4.37984e-41	-0.967231	-6.77354	0.142795	7.50315e-08	-1.16421	-16.2566	0.0716143	3.18262e-34	0.109659	0.768051	0.142775	0.443426	ENSG00000164308.16	chr5_97007848_A_G_b38	131909	135	170	0.420792	9.05e-58	-1.10219	0.0438631	A
rs6962809:1208889:A:G	7	1208889	ENSG00000229043	AC091729.9	3986	ENSG00000229043	AC091729.3	1200010	1205243	3646	lncRNA	G	A	0.420561	0	A	0.426966	0.0531915	1	309.298	6.86725e-68	1398	1.48134e-60	-1.04468	-17.7552	0.0588376	3.88635e-42	-1.17252	-7.55593	0.155179	7.43009e-09	-1.01601	-15.881	0.0639767	2.73186e-33	-0.128063	-0.861576	0.148638	0.390024	ENSG00000229043.2	chr7_1169253_A_G_b38	8768	127	151	0.373762	4.06e-58	-1.23638	0.0488988	A
rs2855653:45540143:G:A	21	45540143	ENSG00000241945	PWP2	0	ENSG00000280071	GATD3B	45553521	45602558	13378	protein_coding	A	G	0.169811	0.00934579	G	0.274194	0.0106383	1	309.113	7.53124e-68	1425	1.65595e-60	1.23434	18.2008	0.067818	2.00407e-43	1.1287	8.75368	0.12894	2.44632e-10	1.29987	15.2475	0.0852514	1.05983e-31	-0.144506	-0.986575	0.146472	0.325126	-	-	-	-	-	-	-	-	-	-
rs35908185:41255111:A:T	17	41255111	ENSG00000012048	BRCA1	0	ENSG00000198496	NBR2	41277568	41305688	22457	lncRNA	A	T	0.316038	0.00934579	T	0.234043	0	1	307.227	1.93398e-67	712	2.1247e-60	1.11207	17.1122	0.0649869	2.89885e-40	1.00619	5.96315	0.168735	8.63386e-07	1.1594	16.4824	0.0703421	8.80959e-35	-0.124061	-0.805341	0.154048	0.421646	ENSG00000198496.10	chr17_43103094_A_T_b38	-22516	112	130	0.321782	4.48e-66	-1.1738	0.0404431	A
rs10445303:41254405:C:T	17	41254405	ENSG00000012048	BRCA1	0	ENSG00000198496	NBR2	41277568	41305688	23163	lncRNA	C	T	0.316038	0.00934579	T	0.234043	0	1	307.227	1.93398e-67	712	2.1247e-60	1.11207	17.1122	0.0649869	2.89885e-40	1.00619	5.96315	0.168735	8.63386e-07	1.1594	16.4824	0.0703421	8.80959e-35	-0.124061	-0.805341	0.154048	0.421646	-	-	-	-	-	-	-	-	-	-
rs10445320:41254174:A:G	17	41254174	ENSG00000012048	BRCA1	0	ENSG00000198496	NBR2	41277568	41305688	23394	lncRNA	A	G	0.316038	0.00934579	G	0.234043	0	1	307.227	1.93398e-67	712	2.1247e-60	1.11207	17.1122	0.0649869	2.89885e-40	1.00619	5.96315	0.168735	8.63386e-07	1.1594	16.4824	0.0703421	8.80959e-35	-0.124061	-0.805341	0.154048	0.421646	ENSG00000198496.10	chr17_43102157_A_G_b38	-23453	112	130	0.321782	4.48e-66	-1.1738	0.0404431	A
rs8176145	17	41249094	ENSG00000012048	BRCA1	0	ENSG00000198496	NBR2	41277568	41305688	28474	lncRNA	A	G	0.316038	0.00934579	G	0.234043	0	1	307.227	1.93398e-67	712	2.1247e-60	1.11207	17.1122	0.0649869	2.89885e-40	1.00619	5.96315	0.168735	8.63386e-07	1.1594	16.4824	0.0703421	8.80959e-35	-0.124061	-0.805341	0.154048	0.421646	ENSG00000198496.10	chr17_43097077_A_G_b38	-28533	112	129	0.319307	4.01e-65	-1.17832	0.0412594	A
rs8176130:41258043:C:T	17	41258043	ENSG00000012048	BRCA1	0	ENSG00000198496	NBR2	41277568	41305688	19525	lncRNA	C	T	0.316038	0.00934579	T	0.234043	0	1	307.227	1.93398e-67	712	2.1247e-60	1.11207	17.1122	0.0649869	2.89885e-40	1.00619	5.96315	0.168735	8.63386e-07	1.1594	16.4824	0.0703421	8.80959e-35	-0.124061	-0.805341	0.154048	0.421646	ENSG00000198496.10	chr17_43106026_C_T_b38	-19584	112	130	0.321782	4.48e-66	-1.1738	0.0404431	C
rs8176140:41251646:T:A	17	41251646	ENSG00000012048	BRCA1	0	ENSG00000198496	NBR2	41277568	41305688	25922	lncRNA	T	A	0.316038	0.00934579	A	0.234043	0	1	307.227	1.93398e-67	712	2.1247e-60	1.11207	17.1122	0.0649869	2.89885e-40	1.00619	5.96315	0.168735	8.63386e-07	1.1594	16.4824	0.0703421	8.80959e-35	-0.124061	-0.805341	0.154048	0.421646	ENSG00000198496.10	chr17_43099629_T_A_b38	-25981	112	129	0.319307	4.01e-65	-1.17832	0.0412594	T
rs35693790:41250678:C:CT	17	41250678	-	-	-	ENSG00000198496	NBR2	41277568	41305688	26890	lncRNA	C	CT	0.316038	0.00934579	CT	0.234043	0	1	307.227	1.93398e-67	712	2.1247e-60	1.11207	17.1122	0.0649869	2.89885e-40	1.00619	5.96315	0.168735	8.63386e-07	1.1594	16.4824	0.0703421	8.80959e-35	-0.124061	-0.805341	0.154048	0.421646	-	-	-	-	-	-	-	-	-	-
rs6951311:116434338:G:A	7	116434338	ENSG00000105976	MET	0	ENSG00000105976	MET	116312250	116438440	0	protein_coding	G	A	0.429907	0	A	0.0860215	0.0106383	1	307.624	1.58634e-67	986	2.41346e-60	0.939672	16.8441	0.0557866	1.76958e-39	0.791655	4.80409	0.164788	2.89525e-05	0.982558	16.8684	0.0582483	9.91898e-36	-0.334525	-2.83623	0.117947	0.00506788	ENSG00000105976.14	chr7_116794284_G_A_b38	121894	128	159	0.393564	1.51e-19	-0.578633	0.055989	G
rs41735:116435416:G:A	7	116435416	ENSG00000105976	MET	0	ENSG00000105976	MET	116312250	116438440	0	protein_coding	G	A	0.429907	0	A	0.0860215	0.0106383	1	307.624	1.58634e-67	986	2.41346e-60	0.939672	16.8441	0.0557866	1.76958e-39	0.791655	4.80409	0.164788	2.89525e-05	0.982558	16.8684	0.0582483	9.91898e-36	-0.334525	-2.83623	0.117947	0.00506788	ENSG00000105976.14	chr7_116795362_G_A_b38	122972	128	159	0.393564	1.51e-19	-0.578633	0.055989	G
rs12653830:87649529:A:T	5	87649529	ENSG00000247828	TMEM161B-AS1	0	ENSG00000247828	TMEM161B-AS1	87564708	87735154	0	lncRNA	A	T	0.257009	0	T	0.293478	0.0212766	1	306.401	2.92291e-67	545	2.45797e-60	-1.09137	-17.9422	0.0608269	1.11758e-42	-1.12741	-8.65983	0.130188	3.17671e-10	-1.08371	-15.2121	0.07124	1.30164e-31	0.0249831	0.167755	0.148926	0.866957	ENSG00000247828.7	chr5_88353712_A_T_b38	84641	94	109	0.269802	8.23e-27	0.62771	0.0484338	A
rs2960831:1201192:A:T	7	1201192	ENSG00000229043	AC091729.9	0	ENSG00000229043	AC091729.3	1200010	1205243	0	lncRNA	T	A	0.419811	0.00934579	A	0.426966	0.0531915	1	308.239	1.16638e-67	1398	2.51601e-60	-1.04433	-17.7261	0.0589148	4.71926e-42	-1.17252	-7.55593	0.155179	7.43009e-09	-1.01554	-15.8476	0.0640818	3.30951e-33	-0.128908	-0.866373	0.14879	0.387396	ENSG00000229043.2	chr7_1161556_A_T_b38	1071	127	151	0.373762	4.06e-58	-1.23638	0.0488988	A
rs2960830:1200641:T:C	7	1200641	ENSG00000229043	AC091729.9	0	ENSG00000229043	AC091729.3	1200010	1205243	0	lncRNA	C	T	0.419811	0.00934579	T	0.426966	0.0531915	1	308.239	1.16638e-67	1398	2.51601e-60	-1.04433	-17.7261	0.0589148	4.71926e-42	-1.17252	-7.55593	0.155179	7.43009e-09	-1.01554	-15.8476	0.0640818	3.30951e-33	-0.128908	-0.866373	0.14879	0.387396	ENSG00000229043.2	chr7_1161005_T_C_b38	520	127	151	0.373762	4.06e-58	-1.23638	0.0488988	T
rs2949196:1202468:C:A	7	1202468	ENSG00000229043	AC091729.9	0	ENSG00000229043	AC091729.3	1200010	1205243	0	lncRNA	A	C	0.419811	0.00934579	C	0.426966	0.0531915	1	308.239	1.16638e-67	1398	2.51601e-60	-1.04433	-17.7261	0.0589148	4.71926e-42	-1.17252	-7.55593	0.155179	7.43009e-09	-1.01554	-15.8476	0.0640818	3.30951e-33	-0.128908	-0.866373	0.14879	0.387396	ENSG00000229043.2	chr7_1162832_C_A_b38	2347	127	151	0.373762	4.06e-58	-1.23638	0.0488988	C
rs3759453	13	107220853	ENSG00000134884	ARGLU1	341	ENSG00000272274	LINC00551	107220609	107369027	0	lncRNA	A	G	0.434579	0	G	0.356383	0	1	308.591	9.77985e-68	1695	2.55781e-60	-1.04219	-17.9022	0.0582158	1.45843e-42	-0.807776	-7.03001	0.114904	3.49465e-08	-1.09547	-16.0988	0.0680471	7.84211e-34	0.122073	0.874311	0.139622	0.38307	ENSG00000272274.1	chr13_106568505_G_A_b38	-49305	130	163	0.403465	1.38e-19	-0.850966	0.0822224	G
rs12657757:87576769:T:C	5	87576769	ENSG00000247828	TMEM161B-AS1	0	ENSG00000247828	TMEM161B-AS1	87564708	87735154	0	lncRNA	T	C	0.257009	0	C	0.351064	0	1	306.229	3.18526e-67	545	2.67859e-60	-1.05577	-18.1378	0.058208	3.04379e-43	-1.12221	-8.15126	0.137674	1.33354e-09	-1.04335	-15.485	0.0673777	2.676e-32	0.013675	0.092511	0.14782	0.926391	ENSG00000247828.7	chr5_88280952_T_C_b38	11881	97	113	0.279703	1.46e-27	0.627159	0.0474027	T
rs12655529:87576797:C:A	5	87576797	ENSG00000247828	TMEM161B-AS1	0	ENSG00000247828	TMEM161B-AS1	87564708	87735154	0	lncRNA	C	A	0.257009	0	A	0.351064	0	1	306.229	3.18526e-67	545	2.67859e-60	-1.05577	-18.1378	0.058208	3.04379e-43	-1.12221	-8.15126	0.137674	1.33354e-09	-1.04335	-15.485	0.0673777	2.676e-32	0.013675	0.092511	0.14782	0.926391	ENSG00000247828.7	chr5_88280980_C_A_b38	11909	97	113	0.279703	1.46e-27	0.627159	0.0474027	C
rs34094168:41379112:A:G	17	41379112	ENSG00000236383	LINC00854	0	ENSG00000198496	NBR2	41277568	41305688	73424	lncRNA	A	G	0.32243	0	G	0.234043	0	1	305.973	3.61996e-67	712	3.97695e-60	1.11161	17.0477	0.0652056	4.47662e-40	1.00619	5.96315	0.168735	8.63386e-07	1.16196	16.4443	0.0706605	1.09368e-34	-0.125234	-0.810372	0.154539	0.418756	ENSG00000198496.10	chr17_43227065_A_G_b38	101455	113	133	0.329208	7.04e-68	-1.1626	0.038858	A
rs11653231	17	41331460	ENSG00000188554	NBR1	0	ENSG00000198496	NBR2	41277568	41305688	25772	lncRNA	G	A	0.32243	0	A	0.234043	0	1	305.973	3.61996e-67	712	3.97695e-60	1.11161	17.0477	0.0652056	4.47662e-40	1.00619	5.96315	0.168735	8.63386e-07	1.16196	16.4443	0.0706605	1.09368e-34	-0.125234	-0.810372	0.154539	0.418756	ENSG00000198496.10	chr17_43179443_G_A_b38	53833	112	132	0.326733	5.29e-66	-1.15336	0.0397872	G
rs8074136:41342313:A:C	17	41342313	ENSG00000188554	NBR1	0	ENSG00000198496	NBR2	41277568	41305688	36625	lncRNA	A	C	0.32243	0	C	0.234043	0	1	305.973	3.61996e-67	712	3.97695e-60	1.11161	17.0477	0.0652056	4.47662e-40	1.00619	5.96315	0.168735	8.63386e-07	1.16196	16.4443	0.0706605	1.09368e-34	-0.125234	-0.810372	0.154539	0.418756	ENSG00000198496.10	chr17_43190296_A_C_b38	64686	112	132	0.326733	5.29e-66	-1.15336	0.0397872	A
rs748620:41362272:C:G	17	41362272	ENSG00000188554	NBR1	0	ENSG00000198496	NBR2	41277568	41305688	56584	lncRNA	C	G	0.32243	0	G	0.234043	0	1	305.973	3.61996e-67	712	3.97695e-60	1.11161	17.0477	0.0652056	4.47662e-40	1.00619	5.96315	0.168735	8.63386e-07	1.16196	16.4443	0.0706605	1.09368e-34	-0.125234	-0.810372	0.154539	0.418756	ENSG00000198496.10	chr17_43210253_C_G_b38	84643	112	132	0.326733	5.29e-66	-1.15336	0.0397872	C
rs8070085	17	41341984	ENSG00000188554	NBR1	0	ENSG00000198496	NBR2	41277568	41305688	36296	lncRNA	A	G	0.32243	0	G	0.234043	0	1	305.973	3.61996e-67	712	3.97695e-60	1.11161	17.0477	0.0652056	4.47662e-40	1.00619	5.96315	0.168735	8.63386e-07	1.16196	16.4443	0.0706605	1.09368e-34	-0.125234	-0.810372	0.154539	0.418756	ENSG00000198496.10	chr17_43189967_A_G_b38	64357	112	132	0.326733	5.29e-66	-1.15336	0.0397872	A
rs4445938:41337900:A:C	17	41337900	ENSG00000188554	NBR1	0	ENSG00000198496	NBR2	41277568	41305688	32212	lncRNA	A	C	0.32243	0	C	0.234043	0	1	305.973	3.61996e-67	712	3.97695e-60	1.11161	17.0477	0.0652056	4.47662e-40	1.00619	5.96315	0.168735	8.63386e-07	1.16196	16.4443	0.0706605	1.09368e-34	-0.125234	-0.810372	0.154539	0.418756	ENSG00000198496.10	chr17_43185883_A_C_b38	60273	112	132	0.326733	5.29e-66	-1.15336	0.0397872	A
rs11654877:41340689:A:G	17	41340689	ENSG00000188554	NBR1	0	ENSG00000198496	NBR2	41277568	41305688	35001	lncRNA	A	G	0.32243	0	G	0.234043	0	1	305.973	3.61996e-67	712	3.97695e-60	1.11161	17.0477	0.0652056	4.47662e-40	1.00619	5.96315	0.168735	8.63386e-07	1.16196	16.4443	0.0706605	1.09368e-34	-0.125234	-0.810372	0.154539	0.418756	ENSG00000198496.10	chr17_43188672_A_G_b38	63062	112	132	0.326733	5.29e-66	-1.15336	0.0397872	A
rs35954893:41333786:A:G	17	41333786	ENSG00000188554	NBR1	0	ENSG00000198496	NBR2	41277568	41305688	28098	lncRNA	A	G	0.32243	0	G	0.234043	0	1	305.973	3.61996e-67	712	3.97695e-60	1.11161	17.0477	0.0652056	4.47662e-40	1.00619	5.96315	0.168735	8.63386e-07	1.16196	16.4443	0.0706605	1.09368e-34	-0.125234	-0.810372	0.154539	0.418756	ENSG00000198496.10	chr17_43181769_A_G_b38	56159	112	132	0.326733	5.29e-66	-1.15336	0.0397872	A
rs1133320:41375597:A:G	17	41375597	ENSG00000236383	LINC00854	0	ENSG00000198496	NBR2	41277568	41305688	69909	lncRNA	A	G	0.32243	0	G	0.234043	0	1	305.973	3.61996e-67	712	3.97695e-60	1.11161	17.0477	0.0652056	4.47662e-40	1.00619	5.96315	0.168735	8.63386e-07	1.16196	16.4443	0.0706605	1.09368e-34	-0.125234	-0.810372	0.154539	0.418756	ENSG00000198496.10	chr17_43223574_A_G_b38	97964	112	132	0.326733	5.29e-66	-1.15336	0.0397872	A
rs35960318:41377185:C:T	17	41377185	ENSG00000236383	LINC00854	0	ENSG00000198496	NBR2	41277568	41305688	71497	lncRNA	C	T	0.32243	0	T	0.234043	0	1	305.973	3.61996e-67	712	3.97695e-60	1.11161	17.0477	0.0652056	4.47662e-40	1.00619	5.96315	0.168735	8.63386e-07	1.16196	16.4443	0.0706605	1.09368e-34	-0.125234	-0.810372	0.154539	0.418756	ENSG00000198496.10	chr17_43225162_C_T_b38	99552	112	132	0.326733	5.29e-66	-1.15336	0.0397872	C
rs1399323:41332330:T:C	17	41332330	ENSG00000188554	NBR1	0	ENSG00000198496	NBR2	41277568	41305688	26642	lncRNA	T	C	0.32243	0	C	0.234043	0	1	305.973	3.61996e-67	712	3.97695e-60	1.11161	17.0477	0.0652056	4.47662e-40	1.00619	5.96315	0.168735	8.63386e-07	1.16196	16.4443	0.0706605	1.09368e-34	-0.125234	-0.810372	0.154539	0.418756	ENSG00000198496.10	chr17_43180313_T_C_b38	54703	112	132	0.326733	5.29e-66	-1.15336	0.0397872	T
rs149420345:41331919:T:TCTTGAGTCCTGAGCATCA	17	41331919	-	-	-	ENSG00000198496	NBR2	41277568	41305688	26231	lncRNA	T	TCTTGAGTCCTGAGCATCA	0.32243	0	TCTTGAGTCCTGAGCATCA	0.234043	0	1	305.973	3.61996e-67	712	3.97695e-60	1.11161	17.0477	0.0652056	4.47662e-40	1.00619	5.96315	0.168735	8.63386e-07	1.16196	16.4443	0.0706605	1.09368e-34	-0.125234	-0.810372	0.154539	0.418756	-	-	-	-	-	-	-	-	-	-
rs7406411:41377969:C:T	17	41377969	ENSG00000236383	LINC00854	0	ENSG00000198496	NBR2	41277568	41305688	72281	lncRNA	C	T	0.32243	0	T	0.234043	0	1	305.973	3.61996e-67	712	3.97695e-60	1.11161	17.0477	0.0652056	4.47662e-40	1.00619	5.96315	0.168735	8.63386e-07	1.16196	16.4443	0.0706605	1.09368e-34	-0.125234	-0.810372	0.154539	0.418756	ENSG00000198496.10	chr17_43225922_C_T_b38	100312	112	132	0.326733	5.29e-66	-1.15336	0.0397872	C
rs3744244:41376104:C:T	17	41376104	ENSG00000236383	LINC00854	0	ENSG00000198496	NBR2	41277568	41305688	70416	lncRNA	C	T	0.32243	0	T	0.234043	0	1	305.973	3.61996e-67	712	3.97695e-60	1.11161	17.0477	0.0652056	4.47662e-40	1.00619	5.96315	0.168735	8.63386e-07	1.16196	16.4443	0.0706605	1.09368e-34	-0.125234	-0.810372	0.154539	0.418756	ENSG00000198496.10	chr17_43224081_C_T_b38	98471	112	132	0.326733	5.29e-66	-1.15336	0.0397872	C
17:41374793:GT:G	17	41374793	-	-	-	ENSG00000198496	NBR2	41277568	41305688	69105	lncRNA	GT	G	0.32243	0	G	0.234043	0	1	305.973	3.61996e-67	712	3.97695e-60	1.11161	17.0477	0.0652056	4.47662e-40	1.00619	5.96315	0.168735	8.63386e-07	1.16196	16.4443	0.0706605	1.09368e-34	-0.125234	-0.810372	0.154539	0.418756	-	-	-	-	-	-	-	-	-	-
rs372125809:41374780:GT:G	17	41374780	-	-	-	ENSG00000198496	NBR2	41277568	41305688	69092	lncRNA	GT	G	0.32243	0	G	0.234043	0	1	305.973	3.61996e-67	712	3.97695e-60	1.11161	17.0477	0.0652056	4.47662e-40	1.00619	5.96315	0.168735	8.63386e-07	1.16196	16.4443	0.0706605	1.09368e-34	-0.125234	-0.810372	0.154539	0.418756	-	-	-	-	-	-	-	-	-	-
rs12999734:219121528:A:G	2	219121528	ENSG00000261338	RP11-378A13.1	0	ENSG00000261338	AC021016.1	219120042	219122089	0	lncRNA	A	G	0.514019	0	G	0.231183	0.0106383	1	305.967	3.63096e-67	881	4.93586e-60	-0.975356	-18.902	0.0516006	1.96571e-45	-0.94642	-6.24713	0.151497	3.65374e-07	-0.952357	-16.3383	0.0582897	1.99823e-34	-0.0426346	-0.358539	0.118912	0.720344	ENSG00000261338.2	chr2_218256805_A_G_b38	1486	144	188	0.465347	4.12e-49	0.781299	0.0364846	A
rs2277805	21	45494183	ENSG00000160218	TRAPPC10	0	ENSG00000275464	FP565260.1	45527280	45551063	33097	protein_coding	G	A	0.195238	0.0186916	A	0.280899	0.0531915	1	306.609	2.63459e-67	1331	5.41075e-60	1.11047	18.1273	0.0612595	3.26472e-43	1.14391	9.08273	0.125943	9.87496e-11	1.15063	14.9704	0.0768605	5.31513e-31	-0.140541	-1.02752	0.136777	0.305505	-	-	-	-	-	-	-	-	-	-
rs27290	5	96350088	ENSG00000113441	LNPEP	0	ENSG00000164308	ERAP2	96211690	96255407	94681	protein_coding	A	G	0.397196	0	G	0.382979	0	1	306.602	2.64435e-67	1488	6.07139e-60	-1.07293	-16.6722	0.0643544	5.65865e-39	-0.940466	-6.79399	0.138426	7.05836e-08	-1.15778	-16.1383	0.0717416	6.25662e-34	0.190784	1.36369	0.139904	0.174306	ENSG00000164308.16	chr5_97014384_G_A_b38	138445	136	171	0.423267	5.08e-55	-1.09411	0.0457528	G
rs27295:96358687:C:T	5	96358687	ENSG00000113441	LNPEP	0	ENSG00000164308	ERAP2	96211690	96255407	103280	protein_coding	T	C	0.397196	0	C	0.382979	0	1	306.602	2.64435e-67	1488	6.07139e-60	-1.07293	-16.6722	0.0643544	5.65865e-39	-0.940466	-6.79399	0.138426	7.05836e-08	-1.15778	-16.1383	0.0717416	6.25662e-34	0.190784	1.36369	0.139904	0.174306	ENSG00000164308.16	chr5_97022983_C_T_b38	147044	136	171	0.423267	5.08e-55	-1.09411	0.0457528	C
rs27289:96346278:G:T	5	96346278	ENSG00000113441	LNPEP	0	ENSG00000164308	ERAP2	96211690	96255407	90871	protein_coding	T	G	0.397196	0	G	0.382979	0	1	306.602	2.64435e-67	1488	6.07139e-60	-1.07293	-16.6722	0.0643544	5.65865e-39	-0.940466	-6.79399	0.138426	7.05836e-08	-1.15778	-16.1383	0.0717416	6.25662e-34	0.190784	1.36369	0.139904	0.174306	ENSG00000164308.16	chr5_97010574_G_T_b38	134635	136	171	0.423267	5.08e-55	-1.09411	0.0457528	G
rs39602:96364454:C:G	5	96364454	ENSG00000113441	LNPEP	0	ENSG00000164308	ERAP2	96211690	96255407	109047	protein_coding	G	C	0.397196	0	C	0.382979	0	1	306.602	2.64435e-67	1488	6.07139e-60	-1.07293	-16.6722	0.0643544	5.65865e-39	-0.940466	-6.79399	0.138426	7.05836e-08	-1.15778	-16.1383	0.0717416	6.25662e-34	0.190784	1.36369	0.139904	0.174306	ENSG00000164308.16	chr5_97028750_C_G_b38	152811	136	171	0.423267	5.08e-55	-1.09411	0.0457528	C
rs4039790:242322472:C:T	1	242322472	ENSG00000180287|ENSG00000272865	PLD5|RP11-561I11.4	0	ENSG00000272865	AL591686.2	242310532	242372431	0	lncRNA	T	C	0.595238	0.0186916	C	0.329545	0.0638298	1	306.934	2.23908e-67	1954	6.75086e-60	1.02704	17.6836	0.058079	6.27178e-42	1.06493	7.42603	0.143404	1.0864e-08	1.04768	15.8678	0.0660253	2.94621e-33	-0.0249642	-0.183611	0.135962	0.854518	ENSG00000272865.1	chr1_242159170_C_T_b38	11656	138	176	0.435644	3.44e-35	0.991114	0.0619149	C
rs2255016:45473673:G:T	21	45473673	ENSG00000160218	TRAPPC10	0	ENSG00000275464	FP565260.1	45527280	45551063	53607	protein_coding	G	T	0.179245	0.00934579	T	0.306452	0.0106383	1	304.571	7.29847e-67	1331	1.49891e-59	1.08207	17.984	0.0601681	8.45849e-43	1.12274	7.92149	0.141734	2.5756e-09	1.12037	15.5506	0.0720469	1.83197e-32	-0.138601	-1.02502	0.135218	0.306679	-	-	-	-	-	-	-	-	-	-
rs2299816:45486216:G:A	21	45486216	ENSG00000160218	TRAPPC10	0	ENSG00000275464	FP565260.1	45527280	45551063	41064	protein_coding	G	A	0.179245	0.00934579	A	0.306452	0.0106383	1	304.571	7.29847e-67	1331	1.49891e-59	1.08207	17.984	0.0601681	8.45849e-43	1.12274	7.92149	0.141734	2.5756e-09	1.12037	15.5506	0.0720469	1.83197e-32	-0.138601	-1.02502	0.135218	0.306679	-	-	-	-	-	-	-	-	-	-
rs370738494:87607070:G:A	5	87607070	ENSG00000247828	TMEM161B-AS1	0	ENSG00000247828	TMEM161B-AS1	87564708	87735154	0	lncRNA	G	A	0.257009	0	A	0.354839	0.0106383	1	302.662	1.896e-66	545	1.59441e-59	-1.06233	-18.3652	0.0578448	6.74512e-44	-1.13735	-8.39756	0.135438	6.63082e-10	-1.04892	-15.2362	0.068844	1.13154e-31	-0.00891406	-0.0605162	0.1473	0.951809	-	-	-	-	-	-	-	-	-	-
rs2339416:181080553:T:C	3	181080553	ENSG00000242808	SOX2-OT	0	ENSG00000241231	AC068308.1	181090520	181160385	9967	lncRNA	C	T	0.281553	0.0373832	T	0.295699	0.0106383	1	303.105	1.51894e-66	842	1.97342e-59	1.07356	17.547	0.0611817	1.56316e-41	1.00367	5.63524	0.178106	2.33677e-06	1.10193	16.4727	0.0668946	9.30717e-35	-0.208247	-1.33004	0.156573	0.185126	ENSG00000241231.1	chr3_181362765_T_C_b38	-79721	114	133	0.329208	9.34e-33	0.850063	0.0562485	T
rs5869428:87775048:AG:A	5	87775048	-	-	-	ENSG00000247828	TMEM161B-AS1	87564708	87735154	39894	lncRNA	AG	A	0.233333	0.0186916	A	0.193182	0.0638298	1	302.113	2.49515e-66	545	2.09826e-59	-1.16359	-17.0723	0.0681564	3.79167e-40	-1.37726	-11.1013	0.124063	5.1408e-13	-1.11396	-13.3744	0.0832909	6.49081e-27	-0.100349	-0.616509	0.162769	0.538309	-	-	-	-	-	-	-	-	-	-
rs8176109	17	41265776	ENSG00000012048	BRCA1	0	ENSG00000198496	NBR2	41277568	41305688	11792	lncRNA	A	G	0.314286	0.0186916	G	0.231183	0.0106383	1	302.476	2.08053e-66	712	2.28571e-59	1.11358	16.9892	0.0655463	6.64255e-40	1.00619	5.96315	0.168735	8.63386e-07	1.16107	16.3376	0.0710673	2.0066e-34	-0.120807	-0.780747	0.154732	0.435938	ENSG00000198496.10	chr17_43113759_A_G_b38	-11851	112	130	0.321782	4.48e-66	-1.1738	0.0404431	A
rs13003334:219124921:T:A	2	219124921	ENSG00000179921	GPBAR1	0	ENSG00000261338	AC021016.1	219120042	219122089	2832	lncRNA	T	A	0.514019	0	A	0.236559	0.0106383	1	302.833	1.74077e-66	881	2.36637e-59	-0.964475	-18.3349	0.0526031	8.24162e-44	-0.936895	-5.99097	0.156384	7.93522e-07	-0.952357	-16.3383	0.0582897	1.99823e-34	-0.0152564	-0.124013	0.123022	0.901438	ENSG00000261338.2	chr2_218260198_T_A_b38	4879	144	189	0.467822	1.27e-46	0.767123	0.0375983	T
rs16903177:87776233:G:A	5	87776233	ENSG00000271904	CTC-498M16.4	0	ENSG00000247828	TMEM161B-AS1	87564708	87735154	41079	lncRNA	G	A	0.233333	0.0186916	A	0.191011	0.0531915	1	301.845	2.85238e-66	545	2.39867e-59	-1.16216	-17.0858	0.0680193	3.4632e-40	-1.37726	-11.1013	0.124063	5.1408e-13	-1.11218	-13.3644	0.08322	6.88916e-27	-0.101839	-0.626248	0.162618	0.531916	ENSG00000247828.7	chr5_88480416_G_A_b38	211345	67	79	0.195545	2.62e-15	0.536154	0.0612619	G
rs71639113:87775557:C:T	5	87775557	ENSG00000271904	CTC-498M16.4	0	ENSG00000247828	TMEM161B-AS1	87564708	87735154	40403	lncRNA	C	T	0.233333	0.0186916	T	0.191011	0.0531915	1	301.845	2.85238e-66	545	2.39867e-59	-1.16216	-17.0858	0.0680193	3.4632e-40	-1.37726	-11.1013	0.124063	5.1408e-13	-1.11218	-13.3644	0.08322	6.88916e-27	-0.101839	-0.626248	0.162618	0.531916	ENSG00000247828.7	chr5_88479740_C_T_b38	210669	67	79	0.195545	2.62e-15	0.536154	0.0612619	C
rs61272350:87778792:AT:A	5	87778792	-	-	-	ENSG00000247828	TMEM161B-AS1	87564708	87735154	43638	lncRNA	AT	A	0.233333	0.0186916	A	0.191011	0.0531915	1	301.845	2.85238e-66	545	2.39867e-59	-1.16216	-17.0858	0.0680193	3.4632e-40	-1.37726	-11.1013	0.124063	5.1408e-13	-1.11218	-13.3644	0.08322	6.88916e-27	-0.101839	-0.626248	0.162618	0.531916	-	-	-	-	-	-	-	-	-	-
rs8176126	17	41259049	ENSG00000012048	BRCA1	0	ENSG00000198496	NBR2	41277568	41305688	18519	lncRNA	C	T	0.316038	0.00934579	T	0.231183	0.0106383	1	301.803	2.91325e-66	712	3.20054e-59	1.11041	16.9614	0.0654668	8.01113e-40	1.00619	5.96315	0.168735	8.63386e-07	1.15797	16.317	0.0709671	2.25662e-34	-0.120743	-0.779429	0.154913	0.436712	ENSG00000198496.10	chr17_43107032_C_T_b38	-18578	112	130	0.321782	4.48e-66	-1.1738	0.0404431	C
rs12936316:41263044:A:G	17	41263044	ENSG00000012048	BRCA1	0	ENSG00000198496	NBR2	41277568	41305688	14524	lncRNA	A	G	0.316038	0.00934579	G	0.231183	0.0106383	1	301.803	2.91325e-66	712	3.20054e-59	1.11041	16.9614	0.0654668	8.01113e-40	1.00619	5.96315	0.168735	8.63386e-07	1.15797	16.317	0.0709671	2.25662e-34	-0.120743	-0.779429	0.154913	0.436712	ENSG00000198496.10	chr17_43111027_A_G_b38	-14583	112	129	0.319307	4.01e-65	-1.17832	0.0412594	A
rs8176120:41261233:C:T	17	41261233	ENSG00000012048	BRCA1	0	ENSG00000198496	NBR2	41277568	41305688	16335	lncRNA	C	T	0.316038	0.00934579	T	0.231183	0.0106383	1	301.803	2.91325e-66	712	3.20054e-59	1.11041	16.9614	0.0654668	8.01113e-40	1.00619	5.96315	0.168735	8.63386e-07	1.15797	16.317	0.0709671	2.25662e-34	-0.120743	-0.779429	0.154913	0.436712	ENSG00000198496.10	chr17_43109216_C_T_b38	-16394	112	130	0.321782	4.48e-66	-1.1738	0.0404431	C
rs4792977:41260808:A:G	17	41260808	ENSG00000012048	BRCA1	0	ENSG00000198496	NBR2	41277568	41305688	16760	lncRNA	A	G	0.316038	0.00934579	G	0.231183	0.0106383	1	301.803	2.91325e-66	712	3.20054e-59	1.11041	16.9614	0.0654668	8.01113e-40	1.00619	5.96315	0.168735	8.63386e-07	1.15797	16.317	0.0709671	2.25662e-34	-0.120743	-0.779429	0.154913	0.436712	ENSG00000198496.10	chr17_43108791_A_G_b38	-16819	110	128	0.32	9.67e-66	-1.17889	0.0408487	A
rs3788102:45487949:C:T	21	45487949	ENSG00000160218	TRAPPC10	0	ENSG00000275464	FP565260.1	45527280	45551063	39331	protein_coding	C	T	0.180952	0.0186916	T	0.306452	0.0106383	1	302.853	1.72333e-66	1331	3.53925e-59	1.08056	17.8813	0.0604296	1.67634e-42	1.12274	7.92149	0.141734	2.5756e-09	1.12153	15.4952	0.0723792	2.52253e-32	-0.141652	-1.0425	0.135877	0.298526	-	-	-	-	-	-	-	-	-	-
rs2860185	19	6436222	ENSG00000125648	SLC25A23	0	ENSG00000181240	SLC25A41	6426048	6433790	2432	protein_coding	T	C	0.580189	0.00934579	C	0.384615	0.0319149	1	301.731	3.01933e-66	1237	5.76297e-59	0.941553	17.6449	0.0533611	8.12029e-42	0.951177	9.51367	0.0999801	3.07392e-11	0.935121	14.5335	0.0643427	6.85209e-30	0.200568	1.68985	0.11869	0.0927231	ENSG00000181240.13	chr19_6436211_C_T_b38	2432	143	187	0.462871	1.76e-33	0.634276	0.0412462	C
rs9344539:86353621:A:G	6	86353621	ENSG00000135316	SYNCRIP	111	ENSG00000203875	SNHG5	86360209	86388650	6588	lncRNA	G	A	0.584112	0	A	0.258242	0.0319149	1	301.195	3.94827e-66	1073	6.53692e-59	-0.94948	-18.4708	0.0514044	3.35763e-44	-0.904083	-6.83439	0.132284	6.2561e-08	-0.963542	-15.9526	0.0604003	1.81117e-33	0.122824	1.07801	0.113936	0.282416	ENSG00000203875.10	chr6_85643903_A_G_b38	-34833	140	197	0.487624	7.15e-48	-0.696604	0.0333172	A
rs9362232:86353622:A:C	6	86353622	ENSG00000135316	SYNCRIP	112	ENSG00000203875	SNHG5	86360209	86388650	6587	lncRNA	C	A	0.584112	0	A	0.258242	0.0319149	1	301.195	3.94827e-66	1073	6.53692e-59	-0.94948	-18.4708	0.0514044	3.35763e-44	-0.904083	-6.83439	0.132284	6.2561e-08	-0.963542	-15.9526	0.0604003	1.81117e-33	0.122824	1.07801	0.113936	0.282416	ENSG00000203875.10	chr6_85643904_A_C_b38	-34832	140	197	0.487624	7.15e-48	-0.696604	0.0333172	A
rs3753029:123631642:G:C	9	123631642	ENSG00000119403	PHF19	0	ENSG00000226752	CUTALP	123587106	123616663	14979	transcribed_unitary_pseudogene	G	C	0.59901	0.0560748	C	0.244565	0.0212766	1	300.728	4.98705e-66	869	6.68698e-59	1.02918	18.2087	0.0565214	1.90224e-43	0.927748	8.42458	0.110124	6.14434e-10	1.04917	15.1576	0.0692174	1.78649e-31	-0.208013	-1.7636	0.117948	0.0794322	ENSG00000226752.9	chr9_120869364_G_C_b38	44536	135	182	0.450495	1.14e-35	-0.944412	0.0583527	G
5:87588171:T:A	5	87588171	-	-	-	ENSG00000247828	TMEM161B-AS1	87564708	87735154	0	lncRNA	T	A	0.257009	0	A	0.361702	0	1	299.297	1.01984e-65	545	8.57623e-59	-1.05929	-18.085	0.0585729	4.3224e-43	-1.12221	-8.15126	0.137674	1.33354e-09	-1.04875	-15.2595	0.0687272	9.8828e-32	0.0235461	0.158587	0.148475	0.874166	-	-	-	-	-	-	-	-	-	-
rs116005102:87605713:T:G	5	87605713	-	-	-	ENSG00000247828	TMEM161B-AS1	87564708	87735154	0	lncRNA	T	G	0.257009	0	G	0.361702	0	1	299.297	1.01984e-65	545	8.57623e-59	-1.05929	-18.085	0.0585729	4.3224e-43	-1.12221	-8.15126	0.137674	1.33354e-09	-1.04875	-15.2595	0.0687272	9.8828e-32	0.0235461	0.158587	0.148475	0.874166	-	-	-	-	-	-	-	-	-	-
rs4916897	5	87581588	ENSG00000247828	TMEM161B-AS1	0	ENSG00000247828	TMEM161B-AS1	87564708	87735154	0	lncRNA	A	C	0.257009	0	C	0.361702	0	1	299.297	1.01984e-65	545	8.57623e-59	-1.05929	-18.085	0.0585729	4.3224e-43	-1.12221	-8.15126	0.137674	1.33354e-09	-1.04875	-15.2595	0.0687272	9.8828e-32	0.0235461	0.158587	0.148475	0.874166	ENSG00000247828.7	chr5_88285771_A_C_b38	16700	97	113	0.279703	1.46e-27	0.627159	0.0474027	A
rs35300532:87589036:G:C	5	87589036	ENSG00000247828	TMEM161B-AS1	0	ENSG00000247828	TMEM161B-AS1	87564708	87735154	0	lncRNA	G	C	0.257009	0	C	0.361702	0	1	299.297	1.01984e-65	545	8.57623e-59	-1.05929	-18.085	0.0585729	4.3224e-43	-1.12221	-8.15126	0.137674	1.33354e-09	-1.04875	-15.2595	0.0687272	9.8828e-32	0.0235461	0.158587	0.148475	0.874166	ENSG00000247828.7	chr5_88293219_G_C_b38	24148	97	113	0.279703	1.46e-27	0.627159	0.0474027	G
rs4916898:87586062:G:A	5	87586062	ENSG00000247828	TMEM161B-AS1	0	ENSG00000247828	TMEM161B-AS1	87564708	87735154	0	lncRNA	G	A	0.257009	0	A	0.361702	0	1	299.297	1.01984e-65	545	8.57623e-59	-1.05929	-18.085	0.0585729	4.3224e-43	-1.12221	-8.15126	0.137674	1.33354e-09	-1.04875	-15.2595	0.0687272	9.8828e-32	0.0235461	0.158587	0.148475	0.874166	ENSG00000247828.7	chr5_88290245_G_A_b38	21174	97	113	0.279703	1.46e-27	0.627159	0.0474027	G
rs13172095:87590947:G:A	5	87590947	ENSG00000247828	TMEM161B-AS1	0	ENSG00000247828	TMEM161B-AS1	87564708	87735154	0	lncRNA	G	A	0.257009	0	A	0.361702	0	1	299.297	1.01984e-65	545	8.57623e-59	-1.05929	-18.085	0.0585729	4.3224e-43	-1.12221	-8.15126	0.137674	1.33354e-09	-1.04875	-15.2595	0.0687272	9.8828e-32	0.0235461	0.158587	0.148475	0.874166	ENSG00000247828.7	chr5_88295130_G_A_b38	26059	97	113	0.279703	1.46e-27	0.627159	0.0474027	G
rs201849600:87588172:T:TG	5	87588172	-	-	-	ENSG00000247828	TMEM161B-AS1	87564708	87735154	0	lncRNA	T	TG	0.257009	0	TG	0.361702	0	1	299.297	1.01984e-65	545	8.57623e-59	-1.05929	-18.085	0.0585729	4.3224e-43	-1.12221	-8.15126	0.137674	1.33354e-09	-1.04875	-15.2595	0.0687272	9.8828e-32	0.0235461	0.158587	0.148475	0.874166	-	-	-	-	-	-	-	-	-	-
rs6872223:87602372:A:G	5	87602372	ENSG00000247828	TMEM161B-AS1	0	ENSG00000247828	TMEM161B-AS1	87564708	87735154	0	lncRNA	A	G	0.257009	0	G	0.361702	0	1	299.297	1.01984e-65	545	8.57623e-59	-1.05929	-18.085	0.0585729	4.3224e-43	-1.12221	-8.15126	0.137674	1.33354e-09	-1.04875	-15.2595	0.0687272	9.8828e-32	0.0235461	0.158587	0.148475	0.874166	ENSG00000247828.7	chr5_88306555_A_G_b38	37484	97	113	0.279703	1.46e-27	0.627159	0.0474027	A
rs4916899:87588026:A:G	5	87588026	ENSG00000247828	TMEM161B-AS1	0	ENSG00000247828	TMEM161B-AS1	87564708	87735154	0	lncRNA	A	G	0.257009	0	G	0.361702	0	1	299.297	1.01984e-65	545	8.57623e-59	-1.05929	-18.085	0.0585729	4.3224e-43	-1.12221	-8.15126	0.137674	1.33354e-09	-1.04875	-15.2595	0.0687272	9.8828e-32	0.0235461	0.158587	0.148475	0.874166	ENSG00000247828.7	chr5_88292209_A_G_b38	23138	96	112	0.277228	1.26e-27	0.62543	0.0471876	A
rs12659252:87593289:G:A	5	87593289	ENSG00000247828	TMEM161B-AS1	0	ENSG00000247828	TMEM161B-AS1	87564708	87735154	0	lncRNA	G	A	0.257009	0	A	0.361702	0	1	299.297	1.01984e-65	545	8.57623e-59	-1.05929	-18.085	0.0585729	4.3224e-43	-1.12221	-8.15126	0.137674	1.33354e-09	-1.04875	-15.2595	0.0687272	9.8828e-32	0.0235461	0.158587	0.148475	0.874166	ENSG00000247828.7	chr5_88297472_G_A_b38	28401	97	113	0.279703	1.46e-27	0.627159	0.0474027	G
rs77060463:87698504:G:GT	5	87698504	-	-	-	ENSG00000247828	TMEM161B-AS1	87564708	87735154	0	lncRNA	G	GT	0.259434	0.00934579	GT	0.26087	0.0212766	1	299.08	1.13648e-65	545	9.55707e-59	-1.07845	-17.3152	0.0622837	7.40246e-41	-1.20767	-10.1605	0.118859	5.5799e-12	-1.04638	-13.9944	0.0747708	1.64011e-28	-0.095396	-0.626474	0.152274	0.531768	-	-	-	-	-	-	-	-	-	-
rs59289420:87650601:GCTAA:G	5	87650601	-	-	-	ENSG00000247828	TMEM161B-AS1	87564708	87735154	0	lncRNA	GCTAA	G	0.257009	0	G	0.3	0.0425532	1	298.695	1.37763e-65	545	1.1585e-58	-1.09212	-17.6555	0.0618575	7.56588e-42	-1.1421	-8.5662	0.133326	4.12709e-10	-1.08331	-15.0105	0.0721702	4.20689e-31	0.0168688	0.1112	0.151698	0.911577	-	-	-	-	-	-	-	-	-	-
rs11750391:87652072:C:T	5	87652072	ENSG00000247828	TMEM161B-AS1	0	ENSG00000247828	TMEM161B-AS1	87564708	87735154	0	lncRNA	C	T	0.257009	0	T	0.3	0.0425532	1	298.695	1.37763e-65	545	1.1585e-58	-1.09212	-17.6555	0.0618575	7.56588e-42	-1.1421	-8.5662	0.133326	4.12709e-10	-1.08331	-15.0105	0.0721702	4.20689e-31	0.0168688	0.1112	0.151698	0.911577	ENSG00000247828.7	chr5_88356255_C_T_b38	87184	95	110	0.272277	8.86e-27	0.62882	0.0485625	C
rs11748768:87650635:G:A	5	87650635	ENSG00000247828	TMEM161B-AS1	0	ENSG00000247828	TMEM161B-AS1	87564708	87735154	0	lncRNA	G	A	0.257009	0	A	0.3	0.0425532	1	298.695	1.37763e-65	545	1.1585e-58	-1.09212	-17.6555	0.0618575	7.56588e-42	-1.1421	-8.5662	0.133326	4.12709e-10	-1.08331	-15.0105	0.0721702	4.20689e-31	0.0168688	0.1112	0.151698	0.911577	ENSG00000247828.7	chr5_88354818_G_A_b38	85747	95	110	0.272277	8.86e-27	0.62882	0.0485625	G
rs1013675:181163775:T:C	3	181163775	ENSG00000242808	SOX2-OT	0	ENSG00000241231	AC068308.1	181090520	181160385	3390	lncRNA	C	T	0.285714	0.0186916	T	0.293478	0.0212766	1	299.456	9.41619e-66	842	1.22336e-58	1.04814	17.6999	0.0592173	5.62306e-42	0.992343	6.76736	0.146637	7.64305e-08	1.07325	15.9267	0.0673868	2.10165e-33	-0.163692	-1.11696	0.146551	0.265443	ENSG00000241231.1	chr3_181445987_T_C_b38	3501	117	141	0.34901	8.68e-41	0.87504	0.0483073	T
rs6443742:181160258:A:G	3	181160258	ENSG00000242808|ENSG00000241231	SOX2-OT|RP11-275H4.1	0	ENSG00000241231	AC068308.1	181090520	181160385	0	lncRNA	G	A	0.285714	0.0186916	A	0.293478	0.0212766	1	299.456	9.41619e-66	842	1.22336e-58	1.04814	17.6999	0.0592173	5.62306e-42	0.992343	6.76736	0.146637	7.64305e-08	1.07325	15.9267	0.0673868	2.10165e-33	-0.163692	-1.11696	0.146551	0.265443	ENSG00000241231.1	chr3_181442470_A_G_b38	-16	117	140	0.346535	2.35e-41	0.881739	0.048098	A
rs4916718:87612642:C:T	5	87612642	ENSG00000247828	TMEM161B-AS1	0	ENSG00000247828	TMEM161B-AS1	87564708	87735154	0	lncRNA	C	T	0.257009	0	T	0.360215	0.0106383	1	298.586	1.45523e-65	545	1.22376e-58	-1.05983	-18.0773	0.0586276	4.54948e-43	-1.12221	-8.15126	0.137674	1.33354e-09	-1.04892	-15.2362	0.068844	1.13154e-31	0.0216204	0.145643	0.148448	0.88436	ENSG00000247828.7	chr5_88316825_C_T_b38	47754	97	113	0.279703	1.46e-27	0.627159	0.0474027	C
rs2121102:87609356:A:G	5	87609356	ENSG00000247828	TMEM161B-AS1	0	ENSG00000247828	TMEM161B-AS1	87564708	87735154	0	lncRNA	A	G	0.257009	0	G	0.360215	0.0106383	1	298.586	1.45523e-65	545	1.22376e-58	-1.05983	-18.0773	0.0586276	4.54948e-43	-1.12221	-8.15126	0.137674	1.33354e-09	-1.04892	-15.2362	0.068844	1.13154e-31	0.0216204	0.145643	0.148448	0.88436	ENSG00000247828.7	chr5_88313539_A_G_b38	44468	97	113	0.279703	1.46e-27	0.627159	0.0474027	A
rs117121812:87607936:T:C	5	87607936	-	-	-	ENSG00000247828	TMEM161B-AS1	87564708	87735154	0	lncRNA	T	C	0.257009	0	C	0.360215	0.0106383	1	298.586	1.45523e-65	545	1.22376e-58	-1.05983	-18.0773	0.0586276	4.54948e-43	-1.12221	-8.15126	0.137674	1.33354e-09	-1.04892	-15.2362	0.068844	1.13154e-31	0.0216204	0.145643	0.148448	0.88436	-	-	-	-	-	-	-	-	-	-
rs2298861	17	41176831	ENSG00000108828	VAT1	0	ENSG00000198496	NBR2	41277568	41305688	100737	lncRNA	G	A	0.317757	0	A	0.234043	0	1	298.857	1.27047e-65	712	1.39576e-58	1.10442	16.95	0.0651579	8.65484e-40	0.992665	6.08319	0.163182	6.00045e-07	1.14723	16.1818	0.0708959	4.87726e-34	-0.110067	-0.714375	0.154075	0.475886	ENSG00000198496.10	chr17_43024814_G_A_b38	-100796	112	128	0.316832	7.24e-62	-1.17838	0.0436355	G
rs6555403:6606323:T:C	5	6606323	ENSG00000037474	NSUN2	0	ENSG00000037474	NSUN2	6599352	6633404	0	protein_coding	C	T	0.32243	0	T	0.309783	0.0212766	1	300.696	5.06717e-66	1965	1.53636e-58	-0.950208	-16.3085	0.0582646	6.67841e-38	-1.02424	-10.3513	0.0989476	3.40847e-12	-0.972426	-13.9121	0.0698979	2.66938e-28	-0.210641	-1.49202	0.141178	0.137378	ENSG00000037474.14	chr5_6606210_T_C_b38	-27081	112	136	0.336634	7.92e-45	-0.928148	0.0471443	T
rs1382696:181156239:A:T	3	181156239	ENSG00000242808|ENSG00000241231	SOX2-OT|RP11-275H4.1	0	ENSG00000241231	AC068308.1	181090520	181160385	0	lncRNA	T	A	0.287736	0.00934579	A	0.298913	0.0212766	1	298.831	1.28733e-65	842	1.6725e-58	1.0431	17.4321	0.0598382	3.37707e-41	0.997187	6.75066	0.147717	8.03465e-08	1.07238	15.9141	0.0673854	2.25858e-33	-0.189362	-1.27948	0.148	0.202315	ENSG00000241231.1	chr3_181438451_A_T_b38	-4035	117	140	0.346535	4.05e-40	0.874968	0.0489957	A
rs9860472	3	181155058	ENSG00000242808|ENSG00000241231	SOX2-OT|RP11-275H4.1	0	ENSG00000241231	AC068308.1	181090520	181160385	0	lncRNA	T	C	0.287736	0.00934579	C	0.298913	0.0212766	1	298.831	1.28733e-65	842	1.6725e-58	1.0431	17.4321	0.0598382	3.37707e-41	0.997187	6.75066	0.147717	8.03465e-08	1.07238	15.9141	0.0673854	2.25858e-33	-0.189362	-1.27948	0.148	0.202315	ENSG00000241231.1	chr3_181437270_C_T_b38	-5216	117	140	0.346535	4.05e-40	0.874968	0.0489957	C
rs3925996:98173875:T:C	2	98173875	ENSG00000196912	ANKRD36B	0	ENSG00000235833	AC017099.1	98140412	98141439	32436	processed_pseudogene	C	T	0.37619	0.0186916	T	0.442529	0.0744681	1	296.735	3.67201e-65	419	2.37402e-58	-0.965215	-16.8213	0.0573804	2.06328e-39	-1.05028	-7.64819	0.137325	5.67903e-09	-0.970113	-15.435	0.0628514	3.57406e-32	0.148282	1.07534	0.137893	0.283608	-	-	-	-	-	-	-	-	-	-
rs8176290:41205772:G:A	17	41205772	ENSG00000012048	BRCA1	0	ENSG00000198496	NBR2	41277568	41305688	71796	lncRNA	G	A	0.313084	0	A	0.234043	0	1	297.411	2.6179e-65	712	2.87606e-58	1.10359	16.9051	0.0652816	1.17153e-39	1.00619	5.96315	0.168735	8.63386e-07	1.14723	16.1818	0.0708959	4.87726e-34	-0.114573	-0.73861	0.15512	0.46107	ENSG00000198496.10	chr17_43053755_G_A_b38	-71855	112	129	0.319307	4.1e-66	-1.17694	0.0405246	G
rs36036395:41181297:T:C	17	41181297	ENSG00000108830|ENSG00000267267	RND2|CTD-3199J23.4	0	ENSG00000198496	NBR2	41277568	41305688	96271	lncRNA	T	C	0.313084	0	C	0.234043	0	1	297.411	2.6179e-65	712	2.87606e-58	1.10359	16.9051	0.0652816	1.17153e-39	1.00619	5.96315	0.168735	8.63386e-07	1.14723	16.1818	0.0708959	4.87726e-34	-0.114573	-0.73861	0.15512	0.46107	ENSG00000198496.10	chr17_43029280_T_C_b38	-96330	112	129	0.319307	4.1e-66	-1.17694	0.0405246	T
rs12516	17	41196408	ENSG00000012048	BRCA1	0	ENSG00000198496	NBR2	41277568	41305688	81160	lncRNA	G	A	0.313084	0	A	0.234043	0	1	297.411	2.6179e-65	712	2.87606e-58	1.10359	16.9051	0.0652816	1.17153e-39	1.00619	5.96315	0.168735	8.63386e-07	1.14723	16.1818	0.0708959	4.87726e-34	-0.114573	-0.73861	0.15512	0.46107	ENSG00000198496.10	chr17_43044391_G_A_b38	-81219	112	129	0.319307	4.1e-66	-1.17694	0.0405246	G
rs8176314:41198621:A:G	17	41198621	ENSG00000012048	BRCA1	0	ENSG00000198496	NBR2	41277568	41305688	78947	lncRNA	A	G	0.313084	0	G	0.234043	0	1	297.411	2.6179e-65	712	2.87606e-58	1.10359	16.9051	0.0652816	1.17153e-39	1.00619	5.96315	0.168735	8.63386e-07	1.14723	16.1818	0.0708959	4.87726e-34	-0.114573	-0.73861	0.15512	0.46107	ENSG00000198496.10	chr17_43046604_A_G_b38	-79006	112	129	0.319307	4.1e-66	-1.17694	0.0405246	A
rs4793191:41204377:A:G	17	41204377	ENSG00000012048	BRCA1	0	ENSG00000198496	NBR2	41277568	41305688	73191	lncRNA	A	G	0.313084	0	G	0.234043	0	1	297.411	2.6179e-65	712	2.87606e-58	1.10359	16.9051	0.0652816	1.17153e-39	1.00619	5.96315	0.168735	8.63386e-07	1.14723	16.1818	0.0708959	4.87726e-34	-0.114573	-0.73861	0.15512	0.46107	ENSG00000198496.10	chr17_43052360_A_G_b38	-73250	112	129	0.319307	4.1e-66	-1.17694	0.0405246	A
rs8176322:41195773:A:G	17	41195773	ENSG00000012048	BRCA1	539	ENSG00000198496	NBR2	41277568	41305688	81795	lncRNA	A	G	0.313084	0	G	0.234043	0	1	297.411	2.6179e-65	712	2.87606e-58	1.10359	16.9051	0.0652816	1.17153e-39	1.00619	5.96315	0.168735	8.63386e-07	1.14723	16.1818	0.0708959	4.87726e-34	-0.114573	-0.73861	0.15512	0.46107	ENSG00000198496.10	chr17_43043756_A_G_b38	-81854	112	129	0.319307	4.1e-66	-1.17694	0.0405246	A
rs8176170:41239491:T:C	17	41239491	ENSG00000012048	BRCA1	0	ENSG00000198496	NBR2	41277568	41305688	38077	lncRNA	T	C	0.313084	0	C	0.234043	0	1	297.411	2.6179e-65	712	2.87606e-58	1.10359	16.9051	0.0652816	1.17153e-39	1.00619	5.96315	0.168735	8.63386e-07	1.14723	16.1818	0.0708959	4.87726e-34	-0.114573	-0.73861	0.15512	0.46107	ENSG00000198496.10	chr17_43087474_T_C_b38	-38136	112	130	0.321782	4.48e-66	-1.1738	0.0404431	T
rs73311417:41181746:A:G	17	41181746	ENSG00000108830|ENSG00000267267	RND2|CTD-3199J23.4	0	ENSG00000198496	NBR2	41277568	41305688	95822	lncRNA	A	G	0.313084	0	G	0.234043	0	1	297.411	2.6179e-65	712	2.87606e-58	1.10359	16.9051	0.0652816	1.17153e-39	1.00619	5.96315	0.168735	8.63386e-07	1.14723	16.1818	0.0708959	4.87726e-34	-0.114573	-0.73861	0.15512	0.46107	ENSG00000198496.10	chr17_43029729_A_G_b38	-95881	112	128	0.316832	7.24e-62	-1.17838	0.0436355	A
rs4793192:41204390:T:C	17	41204390	ENSG00000012048	BRCA1	0	ENSG00000198496	NBR2	41277568	41305688	73178	lncRNA	T	C	0.313084	0	C	0.234043	0	1	297.411	2.6179e-65	712	2.87606e-58	1.10359	16.9051	0.0652816	1.17153e-39	1.00619	5.96315	0.168735	8.63386e-07	1.14723	16.1818	0.0708959	4.87726e-34	-0.114573	-0.73861	0.15512	0.46107	ENSG00000198496.10	chr17_43052373_T_C_b38	-73237	112	129	0.319307	4.1e-66	-1.17694	0.0405246	T
rs4793193:41212338:A:C	17	41212338	ENSG00000012048	BRCA1	0	ENSG00000198496	NBR2	41277568	41305688	65230	lncRNA	A	C	0.313084	0	C	0.234043	0	1	297.411	2.6179e-65	712	2.87606e-58	1.10359	16.9051	0.0652816	1.17153e-39	1.00619	5.96315	0.168735	8.63386e-07	1.14723	16.1818	0.0708959	4.87726e-34	-0.114573	-0.73861	0.15512	0.46107	ENSG00000198496.10	chr17_43060321_A_C_b38	-65289	112	129	0.319307	4.1e-66	-1.17694	0.0405246	A
rs4793194	17	41218333	ENSG00000012048	BRCA1	0	ENSG00000198496	NBR2	41277568	41305688	59235	lncRNA	G	A	0.313084	0	A	0.234043	0	1	297.411	2.6179e-65	712	2.87606e-58	1.10359	16.9051	0.0652816	1.17153e-39	1.00619	5.96315	0.168735	8.63386e-07	1.14723	16.1818	0.0708959	4.87726e-34	-0.114573	-0.73861	0.15512	0.46107	ENSG00000198496.10	chr17_43066316_G_A_b38	-59294	112	130	0.321782	4.48e-66	-1.1738	0.0404431	G
rs4793190:41200109:T:C	17	41200109	ENSG00000012048	BRCA1	0	ENSG00000198496	NBR2	41277568	41305688	77459	lncRNA	T	C	0.313084	0	C	0.234043	0	1	297.411	2.6179e-65	712	2.87606e-58	1.10359	16.9051	0.0652816	1.17153e-39	1.00619	5.96315	0.168735	8.63386e-07	1.14723	16.1818	0.0708959	4.87726e-34	-0.114573	-0.73861	0.15512	0.46107	ENSG00000198496.10	chr17_43048092_T_C_b38	-77518	112	129	0.319307	4.1e-66	-1.17694	0.0405246	T
rs4793189	17	41190715	ENSG00000012048	BRCA1	5597	ENSG00000198496	NBR2	41277568	41305688	86853	lncRNA	G	A	0.313084	0	A	0.234043	0	1	297.411	2.6179e-65	712	2.87606e-58	1.10359	16.9051	0.0652816	1.17153e-39	1.00619	5.96315	0.168735	8.63386e-07	1.14723	16.1818	0.0708959	4.87726e-34	-0.114573	-0.73861	0.15512	0.46107	ENSG00000198496.10	chr17_43038698_G_A_b38	-86912	113	129	0.319307	6.94e-58	-1.16163	0.0461338	G
rs12951869:41187567:T:G	17	41187567	ENSG00000108830	RND2	3510	ENSG00000198496	NBR2	41277568	41305688	90001	lncRNA	T	G	0.313084	0	G	0.234043	0	1	297.411	2.6179e-65	712	2.87606e-58	1.10359	16.9051	0.0652816	1.17153e-39	1.00619	5.96315	0.168735	8.63386e-07	1.14723	16.1818	0.0708959	4.87726e-34	-0.114573	-0.73861	0.15512	0.46107	ENSG00000198496.10	chr17_43035550_T_G_b38	-90060	112	129	0.319307	4.1e-66	-1.17694	0.0405246	T
rs8176297:41203325:T:A	17	41203325	ENSG00000012048	BRCA1	0	ENSG00000198496	NBR2	41277568	41305688	74243	lncRNA	T	A	0.313084	0	A	0.234043	0	1	297.411	2.6179e-65	712	2.87606e-58	1.10359	16.9051	0.0652816	1.17153e-39	1.00619	5.96315	0.168735	8.63386e-07	1.14723	16.1818	0.0708959	4.87726e-34	-0.114573	-0.73861	0.15512	0.46107	ENSG00000198496.10	chr17_43051308_T_A_b38	-74302	112	129	0.319307	4.1e-66	-1.17694	0.0405246	T
rs8176296	17	41203591	ENSG00000012048	BRCA1	0	ENSG00000198496	NBR2	41277568	41305688	73977	lncRNA	T	C	0.313084	0	C	0.234043	0	1	297.411	2.6179e-65	712	2.87606e-58	1.10359	16.9051	0.0652816	1.17153e-39	1.00619	5.96315	0.168735	8.63386e-07	1.14723	16.1818	0.0708959	4.87726e-34	-0.114573	-0.73861	0.15512	0.46107	ENSG00000198496.10	chr17_43051574_T_C_b38	-74036	112	129	0.319307	4.1e-66	-1.17694	0.0405246	T
rs35578914:41192016:C:CAT	17	41192016	-	-	-	ENSG00000198496	NBR2	41277568	41305688	85552	lncRNA	C	CAT	0.313084	0	CAT	0.234043	0	1	297.411	2.6179e-65	712	2.87606e-58	1.10359	16.9051	0.0652816	1.17153e-39	1.00619	5.96315	0.168735	8.63386e-07	1.14723	16.1818	0.0708959	4.87726e-34	-0.114573	-0.73861	0.15512	0.46107	-	-	-	-	-	-	-	-	-	-
rs8176268:41213660:T:C	17	41213660	ENSG00000012048	BRCA1	0	ENSG00000198496	NBR2	41277568	41305688	63908	lncRNA	T	C	0.313084	0	C	0.234043	0	1	297.411	2.6179e-65	712	2.87606e-58	1.10359	16.9051	0.0652816	1.17153e-39	1.00619	5.96315	0.168735	8.63386e-07	1.14723	16.1818	0.0708959	4.87726e-34	-0.114573	-0.73861	0.15512	0.46107	ENSG00000198496.10	chr17_43061643_T_C_b38	-63967	112	129	0.319307	4.1e-66	-1.17694	0.0405246	T
rs12944458	17	41180772	ENSG00000108830	RND2	0	ENSG00000198496	NBR2	41277568	41305688	96796	lncRNA	C	T	0.313084	0	T	0.234043	0	1	297.411	2.6179e-65	712	2.87606e-58	1.10359	16.9051	0.0652816	1.17153e-39	1.00619	5.96315	0.168735	8.63386e-07	1.14723	16.1818	0.0708959	4.87726e-34	-0.114573	-0.73861	0.15512	0.46107	ENSG00000198496.10	chr17_43028755_C_T_b38	-96855	112	128	0.316832	7.24e-62	-1.17838	0.0436355	C
rs2070834:41242285:T:G	17	41242285	ENSG00000012048	BRCA1	0	ENSG00000198496	NBR2	41277568	41305688	35283	lncRNA	T	G	0.313084	0	G	0.234043	0	1	297.411	2.6179e-65	712	2.87606e-58	1.10359	16.9051	0.0652816	1.17153e-39	1.00619	5.96315	0.168735	8.63386e-07	1.14723	16.1818	0.0708959	4.87726e-34	-0.114573	-0.73861	0.15512	0.46107	ENSG00000198496.10	chr17_43090268_T_G_b38	-35342	112	129	0.319307	4.01e-65	-1.17832	0.0412594	T
rs8176203:41229773:T:C	17	41229773	ENSG00000012048	BRCA1	0	ENSG00000198496	NBR2	41277568	41305688	47795	lncRNA	T	C	0.313084	0	C	0.234043	0	1	297.411	2.6179e-65	712	2.87606e-58	1.10359	16.9051	0.0652816	1.17153e-39	1.00619	5.96315	0.168735	8.63386e-07	1.14723	16.1818	0.0708959	4.87726e-34	-0.114573	-0.73861	0.15512	0.46107	-	-	-	-	-	-	-	-	-	-
rs8176204:41229763:T:A	17	41229763	ENSG00000012048	BRCA1	0	ENSG00000198496	NBR2	41277568	41305688	47805	lncRNA	T	A	0.313084	0	A	0.234043	0	1	297.411	2.6179e-65	712	2.87606e-58	1.10359	16.9051	0.0652816	1.17153e-39	1.00619	5.96315	0.168735	8.63386e-07	1.14723	16.1818	0.0708959	4.87726e-34	-0.114573	-0.73861	0.15512	0.46107	-	-	-	-	-	-	-	-	-	-
rs8176282:41209578:T:C	17	41209578	ENSG00000012048	BRCA1	0	ENSG00000198496	NBR2	41277568	41305688	67990	lncRNA	T	C	0.313084	0	C	0.234043	0	1	297.411	2.6179e-65	712	2.87606e-58	1.10359	16.9051	0.0652816	1.17153e-39	1.00619	5.96315	0.168735	8.63386e-07	1.14723	16.1818	0.0708959	4.87726e-34	-0.114573	-0.73861	0.15512	0.46107	ENSG00000198496.10	chr17_43057561_T_C_b38	-68049	112	129	0.319307	4.1e-66	-1.17694	0.0405246	T
rs2298862	17	41176688	ENSG00000108828	VAT1	0	ENSG00000198496	NBR2	41277568	41305688	100880	lncRNA	T	C	0.313084	0	C	0.234043	0	1	297.411	2.6179e-65	712	2.87606e-58	1.10359	16.9051	0.0652816	1.17153e-39	1.00619	5.96315	0.168735	8.63386e-07	1.14723	16.1818	0.0708959	4.87726e-34	-0.114573	-0.73861	0.15512	0.46107	ENSG00000198496.10	chr17_43024671_T_C_b38	-100939	112	128	0.316832	7.24e-62	-1.17838	0.0436355	T
rs8176193:41231516:C:T	17	41231516	ENSG00000012048|ENSG00000240828	BRCA1|RPL21P4	0	ENSG00000198496	NBR2	41277568	41305688	46052	lncRNA	C	T	0.313084	0	T	0.234043	0	1	297.411	2.6179e-65	712	2.87606e-58	1.10359	16.9051	0.0652816	1.17153e-39	1.00619	5.96315	0.168735	8.63386e-07	1.14723	16.1818	0.0708959	4.87726e-34	-0.114573	-0.73861	0.15512	0.46107	ENSG00000198496.10	chr17_43079499_C_T_b38	-46111	112	130	0.321782	4.48e-66	-1.1738	0.0404431	C
rs8176289:41206056:T:C	17	41206056	ENSG00000012048	BRCA1	0	ENSG00000198496	NBR2	41277568	41305688	71512	lncRNA	T	C	0.313084	0	C	0.234043	0	1	297.411	2.6179e-65	712	2.87606e-58	1.10359	16.9051	0.0652816	1.17153e-39	1.00619	5.96315	0.168735	8.63386e-07	1.14723	16.1818	0.0708959	4.87726e-34	-0.114573	-0.73861	0.15512	0.46107	ENSG00000198496.10	chr17_43054039_T_C_b38	-71571	112	129	0.319307	4.1e-66	-1.17694	0.0405246	T
rs8176212:41226601:G:C	17	41226601	-	-	-	ENSG00000198496	NBR2	41277568	41305688	50967	lncRNA	G	C	0.313084	0	C	0.234043	0	1	297.411	2.6179e-65	712	2.87606e-58	1.10359	16.9051	0.0652816	1.17153e-39	1.00619	5.96315	0.168735	8.63386e-07	1.14723	16.1818	0.0708959	4.87726e-34	-0.114573	-0.73861	0.15512	0.46107	-	-	-	-	-	-	-	-	-	-
rs8176205:41229760:AT:A	17	41229760	-	-	-	ENSG00000198496	NBR2	41277568	41305688	47808	lncRNA	AT	A	0.313084	0	A	0.234043	0	1	297.411	2.6179e-65	712	2.87606e-58	1.10359	16.9051	0.0652816	1.17153e-39	1.00619	5.96315	0.168735	8.63386e-07	1.14723	16.1818	0.0708959	4.87726e-34	-0.114573	-0.73861	0.15512	0.46107	-	-	-	-	-	-	-	-	-	-
rs12940378:41229386:T:C	17	41229386	ENSG00000012048	BRCA1	0	ENSG00000198496	NBR2	41277568	41305688	48182	lncRNA	T	C	0.313084	0	C	0.234043	0	1	297.411	2.6179e-65	712	2.87606e-58	1.10359	16.9051	0.0652816	1.17153e-39	1.00619	5.96315	0.168735	8.63386e-07	1.14723	16.1818	0.0708959	4.87726e-34	-0.114573	-0.73861	0.15512	0.46107	ENSG00000198496.10	chr17_43077369_T_C_b38	-48241	111	129	0.319307	2.74e-62	-1.15524	0.0424674	T
rs8176323:41195711:G:C	17	41195711	ENSG00000012048	BRCA1	601	ENSG00000198496	NBR2	41277568	41305688	81857	lncRNA	G	C	0.313084	0	C	0.234043	0	1	297.411	2.6179e-65	712	2.87606e-58	1.10359	16.9051	0.0652816	1.17153e-39	1.00619	5.96315	0.168735	8.63386e-07	1.14723	16.1818	0.0708959	4.87726e-34	-0.114573	-0.73861	0.15512	0.46107	ENSG00000198496.10	chr17_43043694_G_C_b38	-81916	112	129	0.319307	4.1e-66	-1.17694	0.0405246	G
rs8176218:41223538:G:GAATGTTCACTGTAACAATGCTTGT	17	41223538	-	-	-	ENSG00000198496	NBR2	41277568	41305688	54030	lncRNA	G	GAATGTTCACTGTAACAATGCTTGT	0.313084	0	GAATGTTCACTGTAACAATGCTTGT	0.234043	0	1	297.411	2.6179e-65	712	2.87606e-58	1.10359	16.9051	0.0652816	1.17153e-39	1.00619	5.96315	0.168735	8.63386e-07	1.14723	16.1818	0.0708959	4.87726e-34	-0.114573	-0.73861	0.15512	0.46107	-	-	-	-	-	-	-	-	-	-
rs3950989	17	41237953	ENSG00000012048	BRCA1	0	ENSG00000198496	NBR2	41277568	41305688	39615	lncRNA	G	A	0.313084	0	A	0.234043	0	1	297.411	2.6179e-65	712	2.87606e-58	1.10359	16.9051	0.0652816	1.17153e-39	1.00619	5.96315	0.168735	8.63386e-07	1.14723	16.1818	0.0708959	4.87726e-34	-0.114573	-0.73861	0.15512	0.46107	ENSG00000198496.10	chr17_43085936_G_A_b38	-39674	112	129	0.319307	4.01e-65	-1.17832	0.0412594	G
rs35330014:41212547:C:T	17	41212547	ENSG00000012048	BRCA1	0	ENSG00000198496	NBR2	41277568	41305688	65021	lncRNA	C	T	0.313084	0	T	0.234043	0	1	297.411	2.6179e-65	712	2.87606e-58	1.10359	16.9051	0.0652816	1.17153e-39	1.00619	5.96315	0.168735	8.63386e-07	1.14723	16.1818	0.0708959	4.87726e-34	-0.114573	-0.73861	0.15512	0.46107	ENSG00000198496.10	chr17_43060530_C_T_b38	-65080	112	129	0.319307	4.1e-66	-1.17694	0.0405246	C
rs8176161	17	41241390	ENSG00000012048	BRCA1	0	ENSG00000198496	NBR2	41277568	41305688	36178	lncRNA	C	A	0.313084	0	A	0.234043	0	1	297.411	2.6179e-65	712	2.87606e-58	1.10359	16.9051	0.0652816	1.17153e-39	1.00619	5.96315	0.168735	8.63386e-07	1.14723	16.1818	0.0708959	4.87726e-34	-0.114573	-0.73861	0.15512	0.46107	ENSG00000198496.10	chr17_43089373_C_A_b38	-36237	112	130	0.321782	4.48e-66	-1.1738	0.0404431	C
rs8176160:41241503:T:C	17	41241503	ENSG00000012048	BRCA1	0	ENSG00000198496	NBR2	41277568	41305688	36065	lncRNA	T	C	0.313084	0	C	0.234043	0	1	297.411	2.6179e-65	712	2.87606e-58	1.10359	16.9051	0.0652816	1.17153e-39	1.00619	5.96315	0.168735	8.63386e-07	1.14723	16.1818	0.0708959	4.87726e-34	-0.114573	-0.73861	0.15512	0.46107	ENSG00000198496.10	chr17_43089486_T_C_b38	-36124	112	130	0.321782	4.48e-66	-1.1738	0.0404431	T
rs3092994	17	41215825	ENSG00000012048	BRCA1	0	ENSG00000198496	NBR2	41277568	41305688	61743	lncRNA	C	T	0.313084	0	T	0.234043	0	1	297.411	2.6179e-65	712	2.87606e-58	1.10359	16.9051	0.0652816	1.17153e-39	1.00619	5.96315	0.168735	8.63386e-07	1.14723	16.1818	0.0708959	4.87726e-34	-0.114573	-0.73861	0.15512	0.46107	ENSG00000198496.10	chr17_43063808_C_T_b38	-61802	112	129	0.319307	4.1e-66	-1.17694	0.0405246	C
rs11654452:41189383:G:T	17	41189383	ENSG00000108830	RND2	5326	ENSG00000198496	NBR2	41277568	41305688	88185	lncRNA	G	T	0.313084	0	T	0.234043	0	1	297.411	2.6179e-65	712	2.87606e-58	1.10359	16.9051	0.0652816	1.17153e-39	1.00619	5.96315	0.168735	8.63386e-07	1.14723	16.1818	0.0708959	4.87726e-34	-0.114573	-0.73861	0.15512	0.46107	ENSG00000198496.10	chr17_43037366_G_T_b38	-88244	112	129	0.319307	4.1e-66	-1.17694	0.0405246	G
rs11657053	17	41191129	ENSG00000012048	BRCA1	5183	ENSG00000198496	NBR2	41277568	41305688	86439	lncRNA	G	T	0.313084	0	T	0.234043	0	1	297.411	2.6179e-65	712	2.87606e-58	1.10359	16.9051	0.0652816	1.17153e-39	1.00619	5.96315	0.168735	8.63386e-07	1.14723	16.1818	0.0708959	4.87726e-34	-0.114573	-0.73861	0.15512	0.46107	ENSG00000198496.10	chr17_43039112_G_T_b38	-86498	112	128	0.316832	7.24e-62	-1.17838	0.0436355	G
rs11653253:41182662:G:A	17	41182662	ENSG00000108830|ENSG00000267267	RND2|CTD-3199J23.4	0	ENSG00000198496	NBR2	41277568	41305688	94906	lncRNA	G	A	0.313084	0	A	0.234043	0	1	297.411	2.6179e-65	712	2.87606e-58	1.10359	16.9051	0.0652816	1.17153e-39	1.00619	5.96315	0.168735	8.63386e-07	1.14723	16.1818	0.0708959	4.87726e-34	-0.114573	-0.73861	0.15512	0.46107	ENSG00000198496.10	chr17_43030645_G_A_b38	-94965	112	128	0.316832	7.24e-62	-1.17838	0.0436355	G
rs16942	17	41244000	ENSG00000012048	BRCA1	0	ENSG00000198496	NBR2	41277568	41305688	33568	lncRNA	T	C	0.313084	0	C	0.234043	0	1	297.411	2.6179e-65	712	2.87606e-58	1.10359	16.9051	0.0652816	1.17153e-39	1.00619	5.96315	0.168735	8.63386e-07	1.14723	16.1818	0.0708959	4.87726e-34	-0.114573	-0.73861	0.15512	0.46107	ENSG00000198496.10	chr17_43091983_T_C_b38	-33627	112	129	0.319307	4.01e-65	-1.17832	0.0412594	T
rs11659028:41195025:T:A	17	41195025	ENSG00000012048	BRCA1	1287	ENSG00000198496	NBR2	41277568	41305688	82543	lncRNA	T	A	0.313084	0	A	0.234043	0	1	297.411	2.6179e-65	712	2.87606e-58	1.10359	16.9051	0.0652816	1.17153e-39	1.00619	5.96315	0.168735	8.63386e-07	1.14723	16.1818	0.0708959	4.87726e-34	-0.114573	-0.73861	0.15512	0.46107	ENSG00000198496.10	chr17_43043008_T_A_b38	-82602	112	129	0.319307	4.1e-66	-1.17694	0.0405246	T
rs11650013:41189045:A:G	17	41189045	ENSG00000108830	RND2	4988	ENSG00000198496	NBR2	41277568	41305688	88523	lncRNA	A	G	0.313084	0	G	0.234043	0	1	297.411	2.6179e-65	712	2.87606e-58	1.10359	16.9051	0.0652816	1.17153e-39	1.00619	5.96315	0.168735	8.63386e-07	1.14723	16.1818	0.0708959	4.87726e-34	-0.114573	-0.73861	0.15512	0.46107	ENSG00000198496.10	chr17_43037028_A_G_b38	-88582	112	129	0.319307	4.1e-66	-1.17694	0.0405246	A
rs72283059:88950557:ATTT:A	14	88950557	ENSG00000070778	PTPN21	0	ENSG00000042317	SPATA7	88851268	88936694	13863	protein_coding	ATTT	A	0.349057	0.00934579	A	0.473118	0.0106383	1	298.965	1.20411e-65	1836	3.41119e-58	0.990564	16.9474	0.0584494	8.80679e-40	1.06296	9.83821	0.108044	1.29688e-11	1.00775	14.2188	0.0708747	4.36198e-29	0.103528	0.783731	0.132096	0.43419	-	-	-	-	-	-	-	-	-	-
rs55981022:181075013:C:CT	3	181075013	-	-	-	ENSG00000241231	AC068308.1	181090520	181160385	15507	lncRNA	CT	C	0.280374	0	C	0.295699	0.0106383	1	297.355	2.69237e-65	842	3.49795e-58	1.06371	17.3935	0.0611554	4.37545e-41	0.974747	5.56993	0.175002	2.84965e-06	1.09462	16.3197	0.0670738	2.22242e-34	-0.207595	-1.33215	0.155835	0.184433	-	-	-	-	-	-	-	-	-	-
rs9812014:181086137:T:C	3	181086137	ENSG00000242808	SOX2-OT	0	ENSG00000241231	AC068308.1	181090520	181160385	4383	lncRNA	C	T	0.280374	0	T	0.295699	0.0106383	1	297.355	2.69237e-65	842	3.49795e-58	1.06371	17.3935	0.0611554	4.37545e-41	0.974747	5.56993	0.175002	2.84965e-06	1.09462	16.3197	0.0670738	2.22242e-34	-0.207595	-1.33215	0.155835	0.184433	ENSG00000241231.1	chr3_181368349_T_C_b38	-74137	114	135	0.334158	1.88e-35	0.860384	0.0534234	T
rs17527802:41349713:A:G	17	41349713	ENSG00000188554	NBR1	0	ENSG00000198496	NBR2	41277568	41305688	44025	lncRNA	A	G	0.32243	0	G	0.255319	0	1	296.765	3.61714e-65	712	3.97385e-58	1.09522	16.3765	0.0668777	4.20592e-38	0.948739	5.26864	0.180073	7.11359e-06	1.15677	16.4014	0.0705289	1.39554e-34	-0.190607	-1.20235	0.158528	0.230748	ENSG00000198496.10	chr17_43197696_A_G_b38	72086	112	132	0.326733	5.29e-66	-1.15336	0.0397872	A
rs34142696:41348148:A:C	17	41348148	ENSG00000188554	NBR1	0	ENSG00000198496	NBR2	41277568	41305688	42460	lncRNA	A	C	0.32243	0	C	0.255319	0	1	296.765	3.61714e-65	712	3.97385e-58	1.09522	16.3765	0.0668777	4.20592e-38	0.948739	5.26864	0.180073	7.11359e-06	1.15677	16.4014	0.0705289	1.39554e-34	-0.190607	-1.20235	0.158528	0.230748	-	-	-	-	-	-	-	-	-	-
rs34234065:41347816:T:C	17	41347816	ENSG00000188554	NBR1	0	ENSG00000198496	NBR2	41277568	41305688	42128	lncRNA	T	C	0.32243	0	C	0.255319	0	1	296.765	3.61714e-65	712	3.97385e-58	1.09522	16.3765	0.0668777	4.20592e-38	0.948739	5.26864	0.180073	7.11359e-06	1.15677	16.4014	0.0705289	1.39554e-34	-0.190607	-1.20235	0.158528	0.230748	ENSG00000198496.10	chr17_43195799_T_C_b38	70189	112	132	0.326733	5.29e-66	-1.15336	0.0397872	T
rs8482:41361960:A:G	17	41361960	ENSG00000188554	NBR1	0	ENSG00000198496	NBR2	41277568	41305688	56272	lncRNA	A	G	0.32243	0	G	0.255319	0	1	296.765	3.61714e-65	712	3.97385e-58	1.09522	16.3765	0.0668777	4.20592e-38	0.948739	5.26864	0.180073	7.11359e-06	1.15677	16.4014	0.0705289	1.39554e-34	-0.190607	-1.20235	0.158528	0.230748	ENSG00000198496.10	chr17_43209941_A_G_b38	84331	112	132	0.326733	5.29e-66	-1.15336	0.0397872	A
rs35863168:87566383:TA:T	5	87566383	-	-	-	ENSG00000247828	TMEM161B-AS1	87564708	87735154	0	lncRNA	TA	T	0.257009	0	T	0.356383	0	1	295.741	6.03562e-65	545	5.07557e-58	-1.05418	-17.8639	0.0590117	1.88205e-42	-1.12221	-8.15126	0.137674	1.33354e-09	-1.04099	-15.1426	0.0687457	1.95001e-31	0.0109586	0.073351	0.149399	0.941605	-	-	-	-	-	-	-	-	-	-
rs402114	5	87563923	ENSG00000164180	TMEM161B	0	ENSG00000247828	TMEM161B-AS1	87564708	87735154	785	lncRNA	T	C	0.257009	0	C	0.356383	0	1	295.741	6.03562e-65	545	5.07557e-58	-1.05418	-17.8639	0.0590117	1.88205e-42	-1.12221	-8.15126	0.137674	1.33354e-09	-1.04099	-15.1426	0.0687457	1.95001e-31	0.0109586	0.073351	0.149399	0.941605	ENSG00000247828.7	chr5_88268106_C_T_b38	-965	97	113	0.279703	1.46e-27	-0.627159	0.0474027	C
rs780404	5	87552492	ENSG00000164180	TMEM161B	0	ENSG00000247828	TMEM161B-AS1	87564708	87735154	12216	lncRNA	C	T	0.257009	0	T	0.356383	0	1	295.741	6.03562e-65	545	5.07557e-58	-1.05418	-17.8639	0.0590117	1.88205e-42	-1.12221	-8.15126	0.137674	1.33354e-09	-1.04099	-15.1426	0.0687457	1.95001e-31	0.0109586	0.073351	0.149399	0.941605	ENSG00000247828.7	chr5_88256675_T_C_b38	-12396	97	113	0.279703	1.46e-27	-0.627159	0.0474027	T
rs410354:87550284:A:T	5	87550284	ENSG00000164180	TMEM161B	0	ENSG00000247828	TMEM161B-AS1	87564708	87735154	14424	lncRNA	T	A	0.257009	0	A	0.356383	0	1	295.741	6.03562e-65	545	5.07557e-58	-1.05418	-17.8639	0.0590117	1.88205e-42	-1.12221	-8.15126	0.137674	1.33354e-09	-1.04099	-15.1426	0.0687457	1.95001e-31	0.0109586	0.073351	0.149399	0.941605	ENSG00000247828.7	chr5_88254467_A_T_b38	-14604	97	113	0.279703	1.46e-27	-0.627159	0.0474027	A
rs375514:87555294:G:A	5	87555294	ENSG00000164180	TMEM161B	0	ENSG00000247828	TMEM161B-AS1	87564708	87735154	9414	lncRNA	A	G	0.257009	0	G	0.356383	0	1	295.741	6.03562e-65	545	5.07557e-58	-1.05418	-17.8639	0.0590117	1.88205e-42	-1.12221	-8.15126	0.137674	1.33354e-09	-1.04099	-15.1426	0.0687457	1.95001e-31	0.0109586	0.073351	0.149399	0.941605	ENSG00000247828.7	chr5_88259477_G_A_b38	-9594	97	113	0.279703	1.46e-27	-0.627159	0.0474027	G
rs377958:87563388:T:A	5	87563388	ENSG00000164180	TMEM161B	0	ENSG00000247828	TMEM161B-AS1	87564708	87735154	1320	lncRNA	A	T	0.257009	0	T	0.356383	0	1	295.741	6.03562e-65	545	5.07557e-58	-1.05418	-17.8639	0.0590117	1.88205e-42	-1.12221	-8.15126	0.137674	1.33354e-09	-1.04099	-15.1426	0.0687457	1.95001e-31	0.0109586	0.073351	0.149399	0.941605	ENSG00000247828.7	chr5_88267571_T_A_b38	-1500	97	113	0.279703	1.46e-27	-0.627159	0.0474027	T
rs375172267:41247604:AAAAC:CAAAC	17	41247604	-	-	-	ENSG00000198496	NBR2	41277568	41305688	29964	lncRNA	AAAAC	CAAAC	0.317308	0.0280374	CAAAC	0.234043	0	1	296.194	4.81142e-65	712	5.2859e-58	1.1069	16.7705	0.0660027	2.90882e-39	1.00296	5.87938	0.17059	1.11327e-06	1.15553	16.1749	0.0714395	5.07498e-34	-0.127891	-0.815314	0.156861	0.41593	-	-	-	-	-	-	-	-	-	-
rs35345032:96361521:TA:T	5	96361521	-	-	-	ENSG00000164308	ERAP2	96211690	96255407	106114	protein_coding	T	TA	0.392523	0	TA	0.37766	0	1	297.389	2.64687e-65	1488	6.07716e-58	-1.09069	-17.1242	0.0636926	2.67284e-40	-0.999677	-7.45587	0.134079	9.95449e-09	-1.13829	-15.5499	0.0732027	1.8394e-32	0.0791202	0.56206	0.140768	0.574748	-	-	-	-	-	-	-	-	-	-
rs33910823:6604533:AC:A	5	6604533	-	-	-	ENSG00000037474	NSUN2	6599352	6633404	0	protein_coding	A	AC	0.32243	0	AC	0.311828	0.0106383	1	297.696	2.27039e-65	1965	6.8838e-58	-0.951567	-16.394	0.0580438	3.73595e-38	-1.01845	-10.2054	0.0997954	4.96678e-12	-0.972426	-13.9121	0.0698979	2.66938e-28	-0.213618	-1.5213	0.140418	0.129874	-	-	-	-	-	-	-	-	-	-
rs7717596:6610391:T:C	5	6610391	ENSG00000037474	NSUN2	0	ENSG00000037474	NSUN2	6599352	6633404	0	protein_coding	C	T	0.32243	0	T	0.311828	0.0106383	1	297.696	2.27039e-65	1965	6.8838e-58	-0.951567	-16.394	0.0580438	3.73595e-38	-1.01845	-10.2054	0.0997954	4.96678e-12	-0.972426	-13.9121	0.0698979	2.66938e-28	-0.213618	-1.5213	0.140418	0.129874	ENSG00000037474.14	chr5_6610278_T_C_b38	-23013	112	136	0.336634	7.92e-45	-0.928148	0.0471443	T
rs720846	5	6607916	ENSG00000037474	NSUN2	0	ENSG00000037474	NSUN2	6599352	6633404	0	protein_coding	C	T	0.32243	0	T	0.311828	0.0106383	1	297.696	2.27039e-65	1965	6.8838e-58	-0.951567	-16.394	0.0580438	3.73595e-38	-1.01845	-10.2054	0.0997954	4.96678e-12	-0.972426	-13.9121	0.0698979	2.66938e-28	-0.213618	-1.5213	0.140418	0.129874	ENSG00000037474.14	chr5_6607803_T_C_b38	-25488	112	136	0.336634	7.92e-45	-0.928148	0.0471443	T
rs3217325:6607125:GAAC:G	5	6607125	-	-	-	ENSG00000037474	NSUN2	6599352	6633404	0	protein_coding	G	GAAC	0.32243	0	GAAC	0.311828	0.0106383	1	297.696	2.27039e-65	1965	6.8838e-58	-0.951567	-16.394	0.0580438	3.73595e-38	-1.01845	-10.2054	0.0997954	4.96678e-12	-0.972426	-13.9121	0.0698979	2.66938e-28	-0.213618	-1.5213	0.140418	0.129874	-	-	-	-	-	-	-	-	-	-
rs12514004:87565796:G:A	5	87565796	ENSG00000247828	TMEM161B-AS1	0	ENSG00000247828	TMEM161B-AS1	87564708	87735154	0	lncRNA	G	A	0.257009	0	A	0.320652	0.0212766	1	294.297	1.24244e-64	545	1.04481e-57	-1.06332	-17.6708	0.0601737	6.83062e-42	-1.1421	-8.5662	0.133326	4.12709e-10	-1.04981	-14.8633	0.0706315	9.93264e-31	0.00425772	0.0280988	0.151527	0.977613	ENSG00000247828.7	chr5_88269979_G_A_b38	908	95	110	0.272277	8.86e-27	0.62882	0.0485625	G
rs3009576:63908735:C:T	1	63908735	ENSG00000142856	ITGB3BP	0	ENSG00000142856	ITGB3BP	63906441	64059392	0	protein_coding	T	C	0.285047	0	C	0.12766	0	1	296.673	3.78668e-65	1816	1.06106e-57	-1.29973	-18.3855	0.0706929	5.89738e-44	-1.2192	-7.09141	0.171926	2.91291e-08	-1.29924	-15.6967	0.082772	7.88807e-33	-0.113549	-0.701814	0.161793	0.483668	ENSG00000142856.16	chr1_63443064_C_T_b38	-86122	96	106	0.262376	1.52e-48	-1.17549	0.0554928	C
rs1141220:6436196:A:G	19	6436196	ENSG00000125648	SLC25A23	0	ENSG00000181240	SLC25A41	6426048	6433790	2406	protein_coding	G	A	0.576923	0.0280374	A	0.382022	0.0531915	1	295.772	5.94329e-65	1237	1.13439e-57	0.941505	17.4475	0.0539621	3.04508e-41	0.951177	9.51367	0.0999801	3.07392e-11	0.934913	14.327	0.0652555	2.30663e-29	0.200724	1.67515	0.119825	0.0955764	ENSG00000181240.13	chr19_6436185_A_G_b38	2406	143	187	0.462871	1.76e-33	0.634276	0.0412462	A
rs1141221:6436191:C:T	19	6436191	ENSG00000125648	SLC25A23	0	ENSG00000181240	SLC25A41	6426048	6433790	2401	protein_coding	T	C	0.576923	0.0280374	C	0.382022	0.0531915	1	295.772	5.94329e-65	1237	1.13439e-57	0.941505	17.4475	0.0539621	3.04508e-41	0.951177	9.51367	0.0999801	3.07392e-11	0.934913	14.327	0.0652555	2.30663e-29	0.200724	1.67515	0.119825	0.0955764	ENSG00000181240.13	chr19_6436180_C_T_b38	2401	143	187	0.462871	1.76e-33	0.634276	0.0412462	C
rs736731	2	219120588	ENSG00000261338	RP11-378A13.1	0	ENSG00000261338	AC021016.1	219120042	219122089	0	lncRNA	A	G	0.514019	0	G	0.212766	0	1	294.933	9.03878e-65	881	1.22872e-57	-0.971748	-18.3128	0.0530638	9.54065e-44	-0.872297	-4.94774	0.176302	1.87845e-05	-0.95455	-16.4455	0.0580434	1.08641e-34	0.0382704	0.321006	0.11922	0.748564	ENSG00000261338.2	chr2_218255865_A_G_b38	546	144	188	0.465347	4.12e-49	0.781299	0.0364846	A
rs3731859:219124222:G:A	2	219124222	ENSG00000179921	GPBAR1	0	ENSG00000261338	AC021016.1	219120042	219122089	2133	lncRNA	G	A	0.514019	0	A	0.212766	0	1	294.933	9.03878e-65	881	1.22872e-57	-0.971748	-18.3128	0.0530638	9.54065e-44	-0.872297	-4.94774	0.176302	1.87845e-05	-0.95455	-16.4455	0.0580434	1.08641e-34	0.0382704	0.321006	0.11922	0.748564	ENSG00000261338.2	chr2_218259499_G_A_b38	4180	144	189	0.467822	1.27e-46	0.767123	0.0375983	G
rs11554825	2	219125809	ENSG00000179921	GPBAR1	0	ENSG00000261338	AC021016.1	219120042	219122089	3720	lncRNA	C	T	0.514019	0	T	0.212766	0	1	294.933	9.03878e-65	881	1.22872e-57	-0.971748	-18.3128	0.0530638	9.54065e-44	-0.872297	-4.94774	0.176302	1.87845e-05	-0.95455	-16.4455	0.0580434	1.08641e-34	0.0382704	0.321006	0.11922	0.748564	ENSG00000261338.2	chr2_218261086_C_T_b38	5767	144	189	0.467822	1.27e-46	0.767123	0.0375983	C
rs10214154:87545319:T:G	5	87545319	ENSG00000164180	TMEM161B	0	ENSG00000247828	TMEM161B-AS1	87564708	87735154	19389	lncRNA	G	T	0.259434	0.00934579	T	0.345238	0.106383	0	293.905	1.51101e-64	545	1.27066e-57	-1.06116	-17.5296	0.0605356	1.75728e-41	-1.12379	-9.12181	0.123198	8.87448e-11	-1.05698	-14.5154	0.0728179	7.61656e-30	0.0544317	0.36771	0.148029	0.713505	ENSG00000247828.7	chr5_88249502_T_G_b38	-19569	89	104	0.262626	2.77e-25	-0.626446	0.050475	T
rs111535713:41401733:T:G	17	41401733	ENSG00000236383	LINC00854	18395	ENSG00000198496	NBR2	41277568	41305688	96045	lncRNA	T	G	0.325472	0.00934579	G	0.244681	0	1	294.201	1.30336e-64	712	1.43189e-57	1.09102	16.8325	0.0648163	1.91267e-39	1.00619	5.96315	0.168735	8.63386e-07	1.12993	16.0823	0.0702591	8.61382e-34	-0.099231	-0.638334	0.155453	0.524037	ENSG00000198496.10	chr17_43324365_T_G_b38	198755	114	134	0.331683	1.26e-67	-1.1573	0.0388448	T
rs27293:96357178:A:G	5	96357178	ENSG00000113441	LNPEP	0	ENSG00000164308	ERAP2	96211690	96255407	101771	protein_coding	G	A	0.397196	0	A	0.37234	0	1	295.557	6.6158e-65	1488	1.51898e-57	-1.05287	-16.1576	0.0651626	1.86412e-37	-0.927534	-6.5895	0.140759	1.30236e-07	-1.14784	-15.8788	0.0722876	2.76681e-33	0.226422	1.60007	0.141507	0.111271	ENSG00000164308.16	chr5_97021474_A_G_b38	145535	136	171	0.423267	5.08e-55	-1.09411	0.0457528	A
rs8176117:41263566:T:C	17	41263566	ENSG00000012048	BRCA1	0	ENSG00000198496	NBR2	41277568	41305688	14002	lncRNA	T	C	0.316038	0.00934579	C	0.236559	0.0106383	1	294.017	1.42869e-64	712	1.56959e-57	1.09277	16.3601	0.0667948	4.70308e-38	0.942848	5.27009	0.178905	7.08241e-06	1.15797	16.317	0.0709671	2.25662e-34	-0.184156	-1.16273	0.158382	0.246419	ENSG00000198496.10	chr17_43111549_T_C_b38	-14061	113	130	0.321782	2.07e-64	-1.17071	0.0414941	T
rs914218:46698445:G:C	21	46698445	ENSG00000186866	POFUT2	0	ENSG00000223768	LINC00205	46707965	46717721	9520	lncRNA	G	C	0.311321	0.00934579	C	0.258065	0.0106383	1	295.371	7.26261e-65	1490	1.66973e-57	1.08576	17.219	0.0630559	1.41296e-40	1.14243	8.6883	0.131491	2.93432e-10	1.08849	14.8285	0.0734054	1.21714e-30	0.225499	1.54526	0.14593	0.123975	ENSG00000223768.1	chr21_45278530_G_C_b38	-14755	107	132	0.326733	2.36e-48	-0.979163	0.0463969	G
rs59675192:45489799:G:A	21	45489799	ENSG00000160218	TRAPPC10	0	ENSG00000275464	FP565260.1	45527280	45551063	37481	protein_coding	G	A	0.179245	0.00934579	A	0.298913	0.0212766	1	294.904	9.17266e-65	1331	1.88382e-57	1.09143	17.7976	0.0613246	2.92966e-42	1.12274	7.92149	0.141734	2.5756e-09	1.13047	15.2366	0.0741943	1.12919e-31	-0.152115	-1.11362	0.136596	0.266873	-	-	-	-	-	-	-	-	-	-
rs35339529:87656101:A:G	5	87656101	ENSG00000247828	TMEM161B-AS1	0	ENSG00000247828	TMEM161B-AS1	87564708	87735154	0	lncRNA	A	G	0.257009	0	G	0.297753	0.0531915	1	292.773	2.66134e-64	545	2.23801e-57	-1.08876	-17.4934	0.0622384	2.23889e-41	-1.1421	-8.5662	0.133326	4.12709e-10	-1.07889	-14.8119	0.0728392	1.34078e-30	0.0142973	0.0936686	0.152637	0.925473	ENSG00000247828.7	chr5_88360284_A_G_b38	91213	95	110	0.272277	8.86e-27	0.62882	0.0485625	A
rs1574328:41401570:A:T	17	41401570	ENSG00000236383	LINC00854	18232	ENSG00000198496	NBR2	41277568	41305688	95882	lncRNA	A	T	0.320755	0.00934579	T	0.244681	0	1	293.026	2.34535e-64	712	2.57664e-57	1.08861	16.797	0.0648096	2.43212e-39	1.03287	6.08654	0.169697	5.93977e-07	1.12315	15.9994	0.0701999	1.38523e-33	-0.0870903	-0.55617	0.156589	0.57876	ENSG00000198496.10	chr17_43324202_A_T_b38	198592	114	134	0.331683	1.26e-67	-1.1573	0.0388448	A
rs71309635:21914073:T:TAGGTAAA	19	21914073	-	-	-	ENSG00000197020	ZNF100	21905573	21950381	0	protein_coding	TAGGTAAA	T	0.542453	0.00934579	T	0.376471	0.0957447	1	294.476	1.13569e-64	1619	2.83708e-57	1.08505	17.4604	0.0621434	2.79369e-41	1.15543	8.65329	0.133525	3.23518e-10	1.07563	14.8188	0.0725852	1.28801e-30	-0.136643	-0.939556	0.145434	0.348657	-	-	-	-	-	-	-	-	-	-
rs217490:64059644:C:G	1	64059644	ENSG00000079739	PGM1	0	ENSG00000142856	ITGB3BP	63906441	64059392	252	protein_coding	G	C	0.3	0.0654206	C	0.130435	0.0212766	1	294.622	1.05574e-64	1816	2.95827e-57	-1.32167	-18.3361	0.0720802	8.17888e-44	-1.11449	-6.96764	0.159953	4.20626e-08	-1.36002	-15.6868	0.0866987	8.35093e-33	0.0355545	0.228013	0.155932	0.819885	ENSG00000142856.16	chr1_63593973_C_G_b38	64787	96	106	0.262376	1.52e-48	-1.17549	0.0554928	C
rs35785081:181152984:A:ACTT	3	181152984	-	-	-	ENSG00000241231	AC068308.1	181090520	181160385	0	lncRNA	ACTT	A	0.285714	0.0186916	A	0.293478	0.0212766	1	292.772	2.66245e-64	842	3.45907e-57	1.05196	17.2547	0.0609666	1.11144e-40	0.997187	6.75066	0.147717	8.03465e-08	1.08439	15.7226	0.0689701	6.79197e-33	-0.199622	-1.33712	0.149292	0.182808	-	-	-	-	-	-	-	-	-	-
rs9827725:181058903:T:C	3	181058903	ENSG00000242808	SOX2-OT	0	ENSG00000241231	AC068308.1	181090520	181160385	31617	lncRNA	C	T	0.278302	0.00934579	T	0.295699	0.0106383	1	292.762	2.67654e-64	842	3.47738e-57	1.0624	17.2797	0.0614824	9.39245e-41	0.974747	5.56993	0.175002	2.84965e-06	1.0928	16.1783	0.067547	4.97681e-34	-0.203416	-1.29998	0.156476	0.195208	ENSG00000241231.1	chr3_181341115_T_C_b38	-101371	114	134	0.331683	1.2e-33	0.851814	0.0551737	T
rs9848098	3	181054636	ENSG00000242808	SOX2-OT	0	ENSG00000241231	AC068308.1	181090520	181160385	35884	lncRNA	G	A	0.278302	0.00934579	A	0.295699	0.0106383	1	292.762	2.67654e-64	842	3.47738e-57	1.0624	17.2797	0.0614824	9.39245e-41	0.974747	5.56993	0.175002	2.84965e-06	1.0928	16.1783	0.067547	4.97681e-34	-0.203416	-1.29998	0.156476	0.195208	ENSG00000241231.1	chr3_181336848_A_G_b38	-105638	112	132	0.326733	4.86e-33	0.846378	0.0556227	A
rs6791393:181063975:T:A	3	181063975	ENSG00000242808	SOX2-OT	0	ENSG00000241231	AC068308.1	181090520	181160385	26545	lncRNA	A	T	0.278302	0.00934579	T	0.295699	0.0106383	1	292.762	2.67654e-64	842	3.47738e-57	1.0624	17.2797	0.0614824	9.39245e-41	0.974747	5.56993	0.175002	2.84965e-06	1.0928	16.1783	0.067547	4.97681e-34	-0.203416	-1.29998	0.156476	0.195208	ENSG00000241231.1	chr3_181346187_T_A_b38	-96299	114	134	0.331683	1.2e-33	0.851814	0.0551737	T
rs6778471:181064210:C:T	3	181064210	ENSG00000242808	SOX2-OT	0	ENSG00000241231	AC068308.1	181090520	181160385	26310	lncRNA	T	C	0.278302	0.00934579	C	0.295699	0.0106383	1	292.762	2.67654e-64	842	3.47738e-57	1.0624	17.2797	0.0614824	9.39245e-41	0.974747	5.56993	0.175002	2.84965e-06	1.0928	16.1783	0.067547	4.97681e-34	-0.203416	-1.29998	0.156476	0.195208	ENSG00000241231.1	chr3_181346422_C_T_b38	-96064	114	135	0.334158	1.88e-35	0.860384	0.0534234	C
rs11741675:87628801:T:G	5	87628801	ENSG00000247828	TMEM161B-AS1	0	ENSG00000247828	TMEM161B-AS1	87564708	87735154	0	lncRNA	T	G	0.257009	0	G	0.297753	0.0531915	1	291.79	4.35177e-64	545	3.65955e-57	-1.09044	-17.4168	0.0626085	3.74099e-41	-1.1421	-8.5662	0.133326	4.12709e-10	-1.08027	-14.7787	0.0730961	1.6284e-30	0.00669796	0.0438123	0.152878	0.965101	ENSG00000247828.7	chr5_88332984_T_G_b38	63913	95	110	0.272277	8.86e-27	0.62882	0.0485625	T
rs4916904:87634597:G:A	5	87634597	ENSG00000247828	TMEM161B-AS1	0	ENSG00000247828	TMEM161B-AS1	87564708	87735154	0	lncRNA	G	A	0.257009	0	A	0.297753	0.0531915	1	291.79	4.35177e-64	545	3.65955e-57	-1.09044	-17.4168	0.0626085	3.74099e-41	-1.1421	-8.5662	0.133326	4.12709e-10	-1.08027	-14.7787	0.0730961	1.6284e-30	0.00669796	0.0438123	0.152878	0.965101	ENSG00000247828.7	chr5_88338780_G_A_b38	69709	94	109	0.269802	3.23e-26	0.623481	0.048913	G
rs35608679:87642454:A:ATTG	5	87642454	-	-	-	ENSG00000247828	TMEM161B-AS1	87564708	87735154	0	lncRNA	A	ATTG	0.257009	0	ATTG	0.297753	0.0531915	1	291.79	4.35177e-64	545	3.65955e-57	-1.09044	-17.4168	0.0626085	3.74099e-41	-1.1421	-8.5662	0.133326	4.12709e-10	-1.08027	-14.7787	0.0730961	1.6284e-30	0.00669796	0.0438123	0.152878	0.965101	-	-	-	-	-	-	-	-	-	-
rs2410766:87701483:T:G	5	87701483	ENSG00000247828	TMEM161B-AS1	0	ENSG00000247828	TMEM161B-AS1	87564708	87735154	0	lncRNA	T	G	0.257009	0	G	0.298913	0.0212766	1	291.631	4.7105e-64	545	3.96122e-57	-1.07507	-17.4613	0.0615688	2.77688e-41	-1.17983	-9.44373	0.124932	3.70878e-11	-1.04929	-14.2284	0.0737461	4.12203e-29	-0.0727361	-0.479521	0.151685	0.632129	ENSG00000247828.7	chr5_88405666_T_G_b38	136595	92	107	0.264851	1.85e-27	0.633469	0.0480152	T
12:9735629:C:G	12	9735629	-	-	-	ENSG00000284634	AC092821.4	9600891	9810988	0	lncRNA	G	C	0.419048	0.0186916	C	0.477778	0.0425532	1	293.853	1.55088e-64	1894	4.53235e-57	-1.11586	-17.4379	0.0639903	3.24721e-41	-0.980914	-7.94936	0.123395	2.37718e-09	-1.19219	-15.1875	0.0784982	1.50158e-31	0.0374686	0.271204	0.138157	0.786533	-	-	-	-	-	-	-	-	-	-
rs2343820:41408266:T:C	17	41408266	ENSG00000236383	LINC00854	24928	ENSG00000198496	NBR2	41277568	41305688	102578	lncRNA	T	C	0.320755	0.00934579	C	0.244681	0	1	291.809	4.31007e-64	712	4.73511e-57	1.0879	16.8105	0.0647152	2.21969e-39	1.00619	5.96315	0.168735	8.63386e-07	1.12409	16.0078	0.0702211	1.31992e-33	-0.0966327	-0.621431	0.1555	0.535073	ENSG00000198496.10	chr17_43330898_T_C_b38	205288	114	134	0.331683	1.26e-67	-1.1573	0.0388448	T
rs35788301:41408054:G:A	17	41408054	ENSG00000236383	LINC00854	24716	ENSG00000198496	NBR2	41277568	41305688	102366	lncRNA	G	A	0.320755	0.00934579	A	0.244681	0	1	291.809	4.31007e-64	712	4.73511e-57	1.0879	16.8105	0.0647152	2.21969e-39	1.00619	5.96315	0.168735	8.63386e-07	1.12409	16.0078	0.0702211	1.31992e-33	-0.0966327	-0.621431	0.1555	0.535073	ENSG00000198496.10	chr17_43330686_G_A_b38	205076	114	134	0.331683	1.26e-67	-1.1573	0.0388448	G
rs35612701:41408297:G:A	17	41408297	ENSG00000236383	LINC00854	24959	ENSG00000198496	NBR2	41277568	41305688	102609	lncRNA	G	A	0.320755	0.00934579	A	0.244681	0	1	291.809	4.31007e-64	712	4.73511e-57	1.0879	16.8105	0.0647152	2.21969e-39	1.00619	5.96315	0.168735	8.63386e-07	1.12409	16.0078	0.0702211	1.31992e-33	-0.0966327	-0.621431	0.1555	0.535073	ENSG00000198496.10	chr17_43330929_G_A_b38	205319	114	134	0.331683	1.26e-67	-1.1573	0.0388448	G
rs12189501:87758025:G:A	5	87758025	ENSG00000271904	CTC-498M16.4	0	ENSG00000247828	TMEM161B-AS1	87564708	87735154	22871	lncRNA	G	A	0.242991	0	A	0.241758	0.0319149	1	291.198	5.84925e-64	545	4.91884e-57	-1.10055	-16.9285	0.0650115	1.00041e-39	-1.2092	-10.4342	0.115889	2.75572e-12	-1.07027	-13.5028	0.0792629	3.02364e-27	-0.0748828	-0.477872	0.1567	0.633299	ENSG00000247828.7	chr5_88462208_G_A_b38	193137	77	90	0.222772	4.22e-19	0.583162	0.0573366	G
rs77584072:41387610:T:C	17	41387610	ENSG00000236383	LINC00854	4272	ENSG00000198496	NBR2	41277568	41305688	81922	lncRNA	T	C	0.32243	0	C	0.244681	0	1	291.539	4.93245e-64	712	5.41886e-57	1.08674	16.7923	0.0647165	2.51089e-39	1.00619	5.96315	0.168735	8.63386e-07	1.12315	15.9994	0.0701999	1.38523e-33	-0.0945287	-0.607599	0.155577	0.544191	ENSG00000198496.10	chr17_43310255_T_C_b38	184645	114	134	0.331683	1.26e-67	-1.1573	0.0388448	T
rs12951008:41417382:A:G	17	41417382	ENSG00000188825	LINC00910	29831	ENSG00000198496	NBR2	41277568	41305688	111694	lncRNA	A	G	0.32243	0	G	0.244681	0	1	291.539	4.93245e-64	712	5.41886e-57	1.08674	16.7923	0.0647165	2.51089e-39	1.00619	5.96315	0.168735	8.63386e-07	1.12315	15.9994	0.0701999	1.38523e-33	-0.0945287	-0.607599	0.155577	0.544191	ENSG00000198496.10	chr17_43340014_A_G_b38	214404	114	134	0.331683	1.26e-67	-1.1573	0.0388448	A
rs11649954:41420035:A:G	17	41420035	ENSG00000188825	LINC00910	27178	ENSG00000198496	NBR2	41277568	41305688	114347	lncRNA	A	G	0.32243	0	G	0.244681	0	1	291.539	4.93245e-64	712	5.41886e-57	1.08674	16.7923	0.0647165	2.51089e-39	1.00619	5.96315	0.168735	8.63386e-07	1.12315	15.9994	0.0701999	1.38523e-33	-0.0945287	-0.607599	0.155577	0.544191	ENSG00000198496.10	chr17_43342667_A_G_b38	217057	114	134	0.331683	1.26e-67	-1.1573	0.0388448	A
rs35956818:41422985:T:C	17	41422985	ENSG00000188825	LINC00910	24228	ENSG00000198496	NBR2	41277568	41305688	117297	lncRNA	T	C	0.32243	0	C	0.244681	0	1	291.539	4.93245e-64	712	5.41886e-57	1.08674	16.7923	0.0647165	2.51089e-39	1.00619	5.96315	0.168735	8.63386e-07	1.12315	15.9994	0.0701999	1.38523e-33	-0.0945287	-0.607599	0.155577	0.544191	ENSG00000198496.10	chr17_43345617_T_C_b38	220007	114	134	0.331683	1.26e-67	-1.1573	0.0388448	T
rs79860307:41385485:T:C	17	41385485	ENSG00000236383	LINC00854	2147	ENSG00000198496	NBR2	41277568	41305688	79797	lncRNA	T	C	0.32243	0	C	0.244681	0	1	291.539	4.93245e-64	712	5.41886e-57	1.08674	16.7923	0.0647165	2.51089e-39	1.00619	5.96315	0.168735	8.63386e-07	1.12315	15.9994	0.0701999	1.38523e-33	-0.0945287	-0.607599	0.155577	0.544191	ENSG00000198496.10	chr17_43308133_T_C_b38	182523	114	134	0.331683	1.26e-67	-1.1573	0.0388448	T
rs4793222:41396491:T:C	17	41396491	ENSG00000236383	LINC00854	13153	ENSG00000198496	NBR2	41277568	41305688	90803	lncRNA	T	C	0.32243	0	C	0.244681	0	1	291.539	4.93245e-64	712	5.41886e-57	1.08674	16.7923	0.0647165	2.51089e-39	1.00619	5.96315	0.168735	8.63386e-07	1.12315	15.9994	0.0701999	1.38523e-33	-0.0945287	-0.607599	0.155577	0.544191	ENSG00000198496.10	chr17_43319126_T_C_b38	193516	114	134	0.331683	1.26e-67	-1.1573	0.0388448	T
rs9646416:41424101:C:A	17	41424101	ENSG00000188825	LINC00910	23112	ENSG00000198496	NBR2	41277568	41305688	118413	lncRNA	C	A	0.32243	0	A	0.244681	0	1	291.539	4.93245e-64	712	5.41886e-57	1.08674	16.7923	0.0647165	2.51089e-39	1.00619	5.96315	0.168735	8.63386e-07	1.12315	15.9994	0.0701999	1.38523e-33	-0.0945287	-0.607599	0.155577	0.544191	ENSG00000198496.10	chr17_43346733_C_A_b38	221123	114	134	0.331683	1.26e-67	-1.1573	0.0388448	C
rs17600553:41394177:C:T	17	41394177	ENSG00000236383	LINC00854	10839	ENSG00000198496	NBR2	41277568	41305688	88489	lncRNA	C	T	0.32243	0	T	0.244681	0	1	291.539	4.93245e-64	712	5.41886e-57	1.08674	16.7923	0.0647165	2.51089e-39	1.00619	5.96315	0.168735	8.63386e-07	1.12315	15.9994	0.0701999	1.38523e-33	-0.0945287	-0.607599	0.155577	0.544191	ENSG00000198496.10	chr17_43316816_C_T_b38	191206	114	134	0.331683	1.26e-67	-1.1573	0.0388448	C
rs17600502	17	41393295	ENSG00000236383	LINC00854	9957	ENSG00000198496	NBR2	41277568	41305688	87607	lncRNA	T	C	0.32243	0	C	0.244681	0	1	291.539	4.93245e-64	712	5.41886e-57	1.08674	16.7923	0.0647165	2.51089e-39	1.00619	5.96315	0.168735	8.63386e-07	1.12315	15.9994	0.0701999	1.38523e-33	-0.0945287	-0.607599	0.155577	0.544191	ENSG00000198496.10	chr17_43315939_T_C_b38	190329	114	134	0.331683	1.26e-67	-1.1573	0.0388448	T
rs11651341	17	41428061	ENSG00000188825	LINC00910	19152	ENSG00000198496	NBR2	41277568	41305688	122373	lncRNA	T	C	0.32243	0	C	0.244681	0	1	291.539	4.93245e-64	712	5.41886e-57	1.08674	16.7923	0.0647165	2.51089e-39	1.00619	5.96315	0.168735	8.63386e-07	1.12315	15.9994	0.0701999	1.38523e-33	-0.0945287	-0.607599	0.155577	0.544191	ENSG00000198496.10	chr17_43350693_T_C_b38	225083	114	134	0.331683	1.26e-67	-1.1573	0.0388448	T
rs78845268:41383772:G:A	17	41383772	ENSG00000236383	LINC00854	434	ENSG00000198496	NBR2	41277568	41305688	78084	lncRNA	G	A	0.32243	0	A	0.244681	0	1	291.539	4.93245e-64	712	5.41886e-57	1.08674	16.7923	0.0647165	2.51089e-39	1.00619	5.96315	0.168735	8.63386e-07	1.12315	15.9994	0.0701999	1.38523e-33	-0.0945287	-0.607599	0.155577	0.544191	ENSG00000198496.10	chr17_43306410_G_A_b38	180800	114	134	0.331683	1.26e-67	-1.1573	0.0388448	G
rs113429486:41395592:T:A	17	41395592	ENSG00000236383	LINC00854	12254	ENSG00000198496	NBR2	41277568	41305688	89904	lncRNA	T	A	0.32243	0	A	0.244681	0	1	291.539	4.93245e-64	712	5.41886e-57	1.08674	16.7923	0.0647165	2.51089e-39	1.00619	5.96315	0.168735	8.63386e-07	1.12315	15.9994	0.0701999	1.38523e-33	-0.0945287	-0.607599	0.155577	0.544191	ENSG00000198496.10	chr17_43318225_T_A_b38	192615	114	134	0.331683	1.26e-67	-1.1573	0.0388448	T
rs71190320:41414025:A:G	17	41414025	ENSG00000236383	LINC00854	30687	ENSG00000198496	NBR2	41277568	41305688	108337	lncRNA	A	G	0.32243	0	G	0.244681	0	1	291.539	4.93245e-64	712	5.41886e-57	1.08674	16.7923	0.0647165	2.51089e-39	1.00619	5.96315	0.168735	8.63386e-07	1.12315	15.9994	0.0701999	1.38523e-33	-0.0945287	-0.607599	0.155577	0.544191	ENSG00000198496.10	chr17_43336657_A_G_b38	211047	114	134	0.331683	1.26e-67	-1.1573	0.0388448	A
rs9675026:41415023:T:C	17	41415023	ENSG00000236383	LINC00854	31685	ENSG00000198496	NBR2	41277568	41305688	109335	lncRNA	T	C	0.32243	0	C	0.244681	0	1	291.539	4.93245e-64	712	5.41886e-57	1.08674	16.7923	0.0647165	2.51089e-39	1.00619	5.96315	0.168735	8.63386e-07	1.12315	15.9994	0.0701999	1.38523e-33	-0.0945287	-0.607599	0.155577	0.544191	ENSG00000198496.10	chr17_43337655_T_C_b38	212045	114	134	0.331683	1.26e-67	-1.1573	0.0388448	T
rs1842145:41434990:G:T	17	41434990	ENSG00000188825	LINC00910	12223	ENSG00000198496	NBR2	41277568	41305688	129302	lncRNA	G	T	0.32243	0	T	0.244681	0	1	291.539	4.93245e-64	712	5.41886e-57	1.08674	16.7923	0.0647165	2.51089e-39	1.00619	5.96315	0.168735	8.63386e-07	1.12315	15.9994	0.0701999	1.38523e-33	-0.0945287	-0.607599	0.155577	0.544191	ENSG00000198496.10	chr17_43357622_G_T_b38	232012	114	134	0.331683	1.26e-67	-1.1573	0.0388448	G
rs4584865:41424919:C:G	17	41424919	ENSG00000188825	LINC00910	22294	ENSG00000198496	NBR2	41277568	41305688	119231	lncRNA	C	G	0.32243	0	G	0.244681	0	1	291.539	4.93245e-64	712	5.41886e-57	1.08674	16.7923	0.0647165	2.51089e-39	1.00619	5.96315	0.168735	8.63386e-07	1.12315	15.9994	0.0701999	1.38523e-33	-0.0945287	-0.607599	0.155577	0.544191	ENSG00000198496.10	chr17_43347551_C_G_b38	221941	114	134	0.331683	1.26e-67	-1.1573	0.0388448	C
rs36042146:41427721:A:G	17	41427721	ENSG00000188825	LINC00910	19492	ENSG00000198496	NBR2	41277568	41305688	122033	lncRNA	A	G	0.32243	0	G	0.244681	0	1	291.539	4.93245e-64	712	5.41886e-57	1.08674	16.7923	0.0647165	2.51089e-39	1.00619	5.96315	0.168735	8.63386e-07	1.12315	15.9994	0.0701999	1.38523e-33	-0.0945287	-0.607599	0.155577	0.544191	ENSG00000198496.10	chr17_43350353_A_G_b38	224743	114	134	0.331683	1.26e-67	-1.1573	0.0388448	A
rs9675035:41415016:A:T	17	41415016	ENSG00000236383	LINC00854	31678	ENSG00000198496	NBR2	41277568	41305688	109328	lncRNA	A	T	0.32243	0	T	0.244681	0	1	291.539	4.93245e-64	712	5.41886e-57	1.08674	16.7923	0.0647165	2.51089e-39	1.00619	5.96315	0.168735	8.63386e-07	1.12315	15.9994	0.0701999	1.38523e-33	-0.0945287	-0.607599	0.155577	0.544191	ENSG00000198496.10	chr17_43337648_A_T_b38	212038	114	134	0.331683	1.26e-67	-1.1573	0.0388448	A
rs4346244:41414293:G:A	17	41414293	ENSG00000236383	LINC00854	30955	ENSG00000198496	NBR2	41277568	41305688	108605	lncRNA	G	A	0.32243	0	A	0.244681	0	1	291.539	4.93245e-64	712	5.41886e-57	1.08674	16.7923	0.0647165	2.51089e-39	1.00619	5.96315	0.168735	8.63386e-07	1.12315	15.9994	0.0701999	1.38523e-33	-0.0945287	-0.607599	0.155577	0.544191	ENSG00000198496.10	chr17_43336925_G_A_b38	211315	114	134	0.331683	1.26e-67	-1.1573	0.0388448	G
rs75566810:41391759:G:A	17	41391759	ENSG00000236383	LINC00854	8421	ENSG00000198496	NBR2	41277568	41305688	86071	lncRNA	G	A	0.32243	0	A	0.244681	0	1	291.539	4.93245e-64	712	5.41886e-57	1.08674	16.7923	0.0647165	2.51089e-39	1.00619	5.96315	0.168735	8.63386e-07	1.12315	15.9994	0.0701999	1.38523e-33	-0.0945287	-0.607599	0.155577	0.544191	-	-	-	-	-	-	-	-	-	-
rs2343819:41409653:T:G	17	41409653	ENSG00000236383	LINC00854	26315	ENSG00000198496	NBR2	41277568	41305688	103965	lncRNA	T	G	0.32243	0	G	0.244681	0	1	291.539	4.93245e-64	712	5.41886e-57	1.08674	16.7923	0.0647165	2.51089e-39	1.00619	5.96315	0.168735	8.63386e-07	1.12315	15.9994	0.0701999	1.38523e-33	-0.0945287	-0.607599	0.155577	0.544191	ENSG00000198496.10	chr17_43332285_T_G_b38	206675	114	134	0.331683	1.26e-67	-1.1573	0.0388448	T
rs34093730:41387033:A:G	17	41387033	ENSG00000236383	LINC00854	3695	ENSG00000198496	NBR2	41277568	41305688	81345	lncRNA	A	G	0.32243	0	G	0.244681	0	1	291.539	4.93245e-64	712	5.41886e-57	1.08674	16.7923	0.0647165	2.51089e-39	1.00619	5.96315	0.168735	8.63386e-07	1.12315	15.9994	0.0701999	1.38523e-33	-0.0945287	-0.607599	0.155577	0.544191	ENSG00000198496.10	chr17_43309681_A_G_b38	184071	114	134	0.331683	1.26e-67	-1.1573	0.0388448	A
rs4356517:41409416:T:C	17	41409416	ENSG00000236383	LINC00854	26078	ENSG00000198496	NBR2	41277568	41305688	103728	lncRNA	T	C	0.32243	0	C	0.244681	0	1	291.539	4.93245e-64	712	5.41886e-57	1.08674	16.7923	0.0647165	2.51089e-39	1.00619	5.96315	0.168735	8.63386e-07	1.12315	15.9994	0.0701999	1.38523e-33	-0.0945287	-0.607599	0.155577	0.544191	ENSG00000198496.10	chr17_43332048_T_C_b38	206438	114	134	0.331683	1.26e-67	-1.1573	0.0388448	T
rs4600503:41414324:C:G	17	41414324	ENSG00000236383	LINC00854	30986	ENSG00000198496	NBR2	41277568	41305688	108636	lncRNA	C	G	0.32243	0	G	0.244681	0	1	291.539	4.93245e-64	712	5.41886e-57	1.08674	16.7923	0.0647165	2.51089e-39	1.00619	5.96315	0.168735	8.63386e-07	1.12315	15.9994	0.0701999	1.38523e-33	-0.0945287	-0.607599	0.155577	0.544191	ENSG00000198496.10	chr17_43336956_C_G_b38	211346	114	134	0.331683	1.26e-67	-1.1573	0.0388448	C
rs1824889:41421876:C:G	17	41421876	ENSG00000188825	LINC00910	25337	ENSG00000198496	NBR2	41277568	41305688	116188	lncRNA	C	G	0.32243	0	G	0.244681	0	1	291.539	4.93245e-64	712	5.41886e-57	1.08674	16.7923	0.0647165	2.51089e-39	1.00619	5.96315	0.168735	8.63386e-07	1.12315	15.9994	0.0701999	1.38523e-33	-0.0945287	-0.607599	0.155577	0.544191	ENSG00000198496.10	chr17_43344508_C_G_b38	218898	114	134	0.331683	1.26e-67	-1.1573	0.0388448	C
rs35332877:41389393:G:T	17	41389393	ENSG00000236383	LINC00854	6055	ENSG00000198496	NBR2	41277568	41305688	83705	lncRNA	G	T	0.32243	0	T	0.244681	0	1	291.539	4.93245e-64	712	5.41886e-57	1.08674	16.7923	0.0647165	2.51089e-39	1.00619	5.96315	0.168735	8.63386e-07	1.12315	15.9994	0.0701999	1.38523e-33	-0.0945287	-0.607599	0.155577	0.544191	ENSG00000198496.10	chr17_43312038_G_T_b38	186428	114	134	0.331683	1.26e-67	-1.1573	0.0388448	G
rs71379220:41417113:A:T	17	41417113	ENSG00000188825	LINC00910	30100	ENSG00000198496	NBR2	41277568	41305688	111425	lncRNA	A	T	0.32243	0	T	0.244681	0	1	291.539	4.93245e-64	712	5.41886e-57	1.08674	16.7923	0.0647165	2.51089e-39	1.00619	5.96315	0.168735	8.63386e-07	1.12315	15.9994	0.0701999	1.38523e-33	-0.0945287	-0.607599	0.155577	0.544191	ENSG00000198496.10	chr17_43339745_A_T_b38	214135	114	134	0.331683	1.26e-67	-1.1573	0.0388448	A
rs35437515:41429038:CCTAA:C	17	41429038	-	-	-	ENSG00000198496	NBR2	41277568	41305688	123350	lncRNA	CCTAA	C	0.32243	0	C	0.244681	0	1	291.539	4.93245e-64	712	5.41886e-57	1.08674	16.7923	0.0647165	2.51089e-39	1.00619	5.96315	0.168735	8.63386e-07	1.12315	15.9994	0.0701999	1.38523e-33	-0.0945287	-0.607599	0.155577	0.544191	-	-	-	-	-	-	-	-	-	-
rs4430789	17	41403711	-	-	-	ENSG00000198496	NBR2	41277568	41305688	98023	lncRNA	C	T	0.32243	0	T	0.244681	0	1	291.539	4.93245e-64	712	5.41886e-57	1.08674	16.7923	0.0647165	2.51089e-39	1.00619	5.96315	0.168735	8.63386e-07	1.12315	15.9994	0.0701999	1.38523e-33	-0.0945287	-0.607599	0.155577	0.544191	-	-	-	-	-	-	-	-	-	-
rs111309714:41413074:C:CTTG	17	41413074	-	-	-	ENSG00000198496	NBR2	41277568	41305688	107386	lncRNA	C	CTTG	0.32243	0	CTTG	0.244681	0	1	291.539	4.93245e-64	712	5.41886e-57	1.08674	16.7923	0.0647165	2.51089e-39	1.00619	5.96315	0.168735	8.63386e-07	1.12315	15.9994	0.0701999	1.38523e-33	-0.0945287	-0.607599	0.155577	0.544191	-	-	-	-	-	-	-	-	-	-
rs4793233:41435437:G:C	17	41435437	ENSG00000188825	LINC00910	11776	ENSG00000198496	NBR2	41277568	41305688	129749	lncRNA	G	C	0.32243	0	C	0.244681	0	1	291.539	4.93245e-64	712	5.41886e-57	1.08674	16.7923	0.0647165	2.51089e-39	1.00619	5.96315	0.168735	8.63386e-07	1.12315	15.9994	0.0701999	1.38523e-33	-0.0945287	-0.607599	0.155577	0.544191	ENSG00000198496.10	chr17_43358069_G_C_b38	232459	114	134	0.331683	1.26e-67	-1.1573	0.0388448	G
rs4793229:41418334:A:G	17	41418334	ENSG00000188825	LINC00910	28879	ENSG00000198496	NBR2	41277568	41305688	112646	lncRNA	A	G	0.32243	0	G	0.244681	0	1	291.539	4.93245e-64	712	5.41886e-57	1.08674	16.7923	0.0647165	2.51089e-39	1.00619	5.96315	0.168735	8.63386e-07	1.12315	15.9994	0.0701999	1.38523e-33	-0.0945287	-0.607599	0.155577	0.544191	ENSG00000198496.10	chr17_43340966_A_G_b38	215356	114	134	0.331683	1.26e-67	-1.1573	0.0388448	A
rs4793234	17	41436183	ENSG00000188825	LINC00910	11030	ENSG00000198496	NBR2	41277568	41305688	130495	lncRNA	A	G	0.32243	0	G	0.244681	0	1	291.539	4.93245e-64	712	5.41886e-57	1.08674	16.7923	0.0647165	2.51089e-39	1.00619	5.96315	0.168735	8.63386e-07	1.12315	15.9994	0.0701999	1.38523e-33	-0.0945287	-0.607599	0.155577	0.544191	ENSG00000198496.10	chr17_43358815_A_G_b38	233205	114	134	0.331683	1.26e-67	-1.1573	0.0388448	A
rs34572725:41428666:G:A	17	41428666	ENSG00000188825	LINC00910	18547	ENSG00000198496	NBR2	41277568	41305688	122978	lncRNA	G	A	0.32243	0	A	0.244681	0	1	291.539	4.93245e-64	712	5.41886e-57	1.08674	16.7923	0.0647165	2.51089e-39	1.00619	5.96315	0.168735	8.63386e-07	1.12315	15.9994	0.0701999	1.38523e-33	-0.0945287	-0.607599	0.155577	0.544191	ENSG00000198496.10	chr17_43351298_G_A_b38	225688	114	134	0.331683	1.26e-67	-1.1573	0.0388448	G
rs4793226:41405417:A:G	17	41405417	ENSG00000236383	LINC00854	22079	ENSG00000198496	NBR2	41277568	41305688	99729	lncRNA	A	G	0.32243	0	G	0.244681	0	1	291.539	4.93245e-64	712	5.41886e-57	1.08674	16.7923	0.0647165	2.51089e-39	1.00619	5.96315	0.168735	8.63386e-07	1.12315	15.9994	0.0701999	1.38523e-33	-0.0945287	-0.607599	0.155577	0.544191	ENSG00000198496.10	chr17_43328049_A_G_b38	202439	114	134	0.331683	1.26e-67	-1.1573	0.0388448	A
rs34576341:41410918:C:T	17	41410918	ENSG00000236383	LINC00854	27580	ENSG00000198496	NBR2	41277568	41305688	105230	lncRNA	C	T	0.32243	0	T	0.244681	0	1	291.539	4.93245e-64	712	5.41886e-57	1.08674	16.7923	0.0647165	2.51089e-39	1.00619	5.96315	0.168735	8.63386e-07	1.12315	15.9994	0.0701999	1.38523e-33	-0.0945287	-0.607599	0.155577	0.544191	ENSG00000198496.10	chr17_43333550_C_T_b38	207940	114	134	0.331683	1.26e-67	-1.1573	0.0388448	C
rs111241581:41387445:T:C	17	41387445	ENSG00000236383	LINC00854	4107	ENSG00000198496	NBR2	41277568	41305688	81757	lncRNA	T	C	0.32243	0	C	0.244681	0	1	291.539	4.93245e-64	712	5.41886e-57	1.08674	16.7923	0.0647165	2.51089e-39	1.00619	5.96315	0.168735	8.63386e-07	1.12315	15.9994	0.0701999	1.38523e-33	-0.0945287	-0.607599	0.155577	0.544191	ENSG00000198496.10	chr17_43310090_T_C_b38	184480	114	134	0.331683	1.26e-67	-1.1573	0.0388448	T
rs4520874:41415522:A:G	17	41415522	ENSG00000188825	LINC00910	31691	ENSG00000198496	NBR2	41277568	41305688	109834	lncRNA	A	G	0.32243	0	G	0.244681	0	1	291.539	4.93245e-64	712	5.41886e-57	1.08674	16.7923	0.0647165	2.51089e-39	1.00619	5.96315	0.168735	8.63386e-07	1.12315	15.9994	0.0701999	1.38523e-33	-0.0945287	-0.607599	0.155577	0.544191	ENSG00000198496.10	chr17_43338154_A_G_b38	212544	114	134	0.331683	1.26e-67	-1.1573	0.0388448	A
rs111418629:41387716:G:A	17	41387716	ENSG00000236383	LINC00854	4378	ENSG00000198496	NBR2	41277568	41305688	82028	lncRNA	G	A	0.32243	0	A	0.244681	0	1	291.539	4.93245e-64	712	5.41886e-57	1.08674	16.7923	0.0647165	2.51089e-39	1.00619	5.96315	0.168735	8.63386e-07	1.12315	15.9994	0.0701999	1.38523e-33	-0.0945287	-0.607599	0.155577	0.544191	ENSG00000198496.10	chr17_43310361_G_A_b38	184751	114	134	0.331683	1.26e-67	-1.1573	0.0388448	G
rs35253360:41385976:C:T	17	41385976	ENSG00000236383	LINC00854	2638	ENSG00000198496	NBR2	41277568	41305688	80288	lncRNA	C	T	0.32243	0	T	0.244681	0	1	291.539	4.93245e-64	712	5.41886e-57	1.08674	16.7923	0.0647165	2.51089e-39	1.00619	5.96315	0.168735	8.63386e-07	1.12315	15.9994	0.0701999	1.38523e-33	-0.0945287	-0.607599	0.155577	0.544191	ENSG00000198496.10	chr17_43308624_C_T_b38	183014	114	134	0.331683	1.26e-67	-1.1573	0.0388448	C
rs80228534:41395491:G:T	17	41395491	ENSG00000236383	LINC00854	12153	ENSG00000198496	NBR2	41277568	41305688	89803	lncRNA	G	T	0.32243	0	T	0.244681	0	1	291.539	4.93245e-64	712	5.41886e-57	1.08674	16.7923	0.0647165	2.51089e-39	1.00619	5.96315	0.168735	8.63386e-07	1.12315	15.9994	0.0701999	1.38523e-33	-0.0945287	-0.607599	0.155577	0.544191	ENSG00000198496.10	chr17_43318124_G_T_b38	192514	114	134	0.331683	1.26e-67	-1.1573	0.0388448	G
rs35399157:41411602:G:C	17	41411602	ENSG00000236383	LINC00854	28264	ENSG00000198496	NBR2	41277568	41305688	105914	lncRNA	G	C	0.32243	0	C	0.244681	0	1	291.539	4.93245e-64	712	5.41886e-57	1.08674	16.7923	0.0647165	2.51089e-39	1.00619	5.96315	0.168735	8.63386e-07	1.12315	15.9994	0.0701999	1.38523e-33	-0.0945287	-0.607599	0.155577	0.544191	ENSG00000198496.10	chr17_43334234_G_C_b38	208624	114	134	0.331683	1.26e-67	-1.1573	0.0388448	G
rs35265669:41384405:C:T	17	41384405	ENSG00000236383	LINC00854	1067	ENSG00000198496	NBR2	41277568	41305688	78717	lncRNA	C	T	0.32243	0	T	0.244681	0	1	291.539	4.93245e-64	712	5.41886e-57	1.08674	16.7923	0.0647165	2.51089e-39	1.00619	5.96315	0.168735	8.63386e-07	1.12315	15.9994	0.0701999	1.38523e-33	-0.0945287	-0.607599	0.155577	0.544191	ENSG00000198496.10	chr17_43307043_C_T_b38	181433	114	134	0.331683	1.26e-67	-1.1573	0.0388448	C
rs71379217:41387375:A:G	17	41387375	ENSG00000236383	LINC00854	4037	ENSG00000198496	NBR2	41277568	41305688	81687	lncRNA	A	G	0.32243	0	G	0.244681	0	1	291.539	4.93245e-64	712	5.41886e-57	1.08674	16.7923	0.0647165	2.51089e-39	1.00619	5.96315	0.168735	8.63386e-07	1.12315	15.9994	0.0701999	1.38523e-33	-0.0945287	-0.607599	0.155577	0.544191	ENSG00000198496.10	chr17_43310023_A_G_b38	184413	114	134	0.331683	1.26e-67	-1.1573	0.0388448	A
rs885872	21	45551176	ENSG00000241945	PWP2	113	ENSG00000275464	FP565260.1	45527280	45551063	113	protein_coding	C	T	0.163551	0	T	0.290323	0.0106383	1	292.512	3.0322e-64	1331	6.22733e-57	1.01355	16.115	0.0628949	2.49183e-37	1.13183	11.4052	0.099238	2.43814e-13	1.02276	12.745	0.0802479	2.77521e-25	-0.00605635	-0.0432497	0.140032	0.965549	-	-	-	-	-	-	-	-	-	-
rs2299439	7	116416010	ENSG00000105976	MET	0	ENSG00000105976	MET	116312250	116438440	0	protein_coding	T	G	0.429907	0	G	0.101064	0	1	291.789	4.3542e-64	986	6.62447e-57	0.91608	16.3534	0.0560177	4.92112e-38	0.815722	5.20491	0.156722	8.62994e-06	0.965926	16.2695	0.0593703	2.9572e-34	-0.322284	-2.68189	0.120171	0.00797595	ENSG00000105976.14	chr7_116775956_G_T_b38	103566	128	159	0.393564	1.51e-19	0.578633	0.055989	G
rs10435378	7	116425493	ENSG00000105976	MET	0	ENSG00000105976	MET	116312250	116438440	0	protein_coding	A	G	0.429907	0	G	0.101064	0	1	291.789	4.3542e-64	986	6.62447e-57	0.91608	16.3534	0.0560177	4.92112e-38	0.815722	5.20491	0.156722	8.62994e-06	0.965926	16.2695	0.0593703	2.9572e-34	-0.322284	-2.68189	0.120171	0.00797595	ENSG00000105976.14	chr7_116785439_G_A_b38	113049	128	159	0.393564	1.51e-19	0.578633	0.055989	G
rs145915977:242322476:T:TC	1	242322476	-	-	-	ENSG00000272865	AL591686.2	242310532	242372431	0	lncRNA	TC	T	0.595238	0.0186916	T	0.308989	0.0531915	1	293.127	2.23021e-64	1954	6.72412e-57	1.0229	17.3243	0.0590445	6.96213e-41	1.02033	6.91665	0.147518	4.89547e-08	1.05196	15.6616	0.0671682	9.65258e-33	-0.0580461	-0.428013	0.135617	0.669134	-	-	-	-	-	-	-	-	-	-
rs316841:242322654:C:T	1	242322654	ENSG00000180287|ENSG00000272865	PLD5|RP11-561I11.4	0	ENSG00000272865	AL591686.2	242310532	242372431	0	lncRNA	T	C	0.595238	0.0186916	C	0.308989	0.0531915	1	293.127	2.23021e-64	1954	6.72412e-57	1.0229	17.3243	0.0590445	6.96213e-41	1.02033	6.91665	0.147518	4.89547e-08	1.05196	15.6616	0.0671682	9.65258e-33	-0.0580461	-0.428013	0.135617	0.669134	ENSG00000272865.1	chr1_242159352_C_T_b38	11838	139	178	0.440594	3.02e-36	1.00778	0.0614512	C
rs316840:242322529:A:G	1	242322529	ENSG00000180287|ENSG00000272865	PLD5|RP11-561I11.4	0	ENSG00000272865	AL591686.2	242310532	242372431	0	lncRNA	G	A	0.595238	0.0186916	A	0.308989	0.0531915	1	293.127	2.23021e-64	1954	6.72412e-57	1.0229	17.3243	0.0590445	6.96213e-41	1.02033	6.91665	0.147518	4.89547e-08	1.05196	15.6616	0.0671682	9.65258e-33	-0.0580461	-0.428013	0.135617	0.669134	ENSG00000272865.1	chr1_242159227_A_G_b38	11713	139	178	0.440594	3.02e-36	1.00778	0.0614512	A
rs72829113:41181835:C:T	17	41181835	ENSG00000108830|ENSG00000267267	RND2|CTD-3199J23.4	0	ENSG00000198496	NBR2	41277568	41305688	95733	lncRNA	C	T	0.311321	0.00934579	T	0.234043	0	1	291.101	6.1404e-64	712	6.74594e-57	1.10079	16.7716	0.0656339	2.88711e-39	1.00619	5.96315	0.168735	8.63386e-07	1.14308	15.9857	0.0715062	1.49835e-33	-0.112436	-0.721063	0.155931	0.471771	ENSG00000198496.10	chr17_43029818_C_T_b38	-95792	112	128	0.316832	7.24e-62	-1.17838	0.0436355	C
rs33911743:41344312:A:T	17	41344312	ENSG00000188554	NBR1	0	ENSG00000198496	NBR2	41277568	41305688	38624	lncRNA	A	T	0.320755	0.00934579	T	0.255319	0	1	290.92	6.72192e-64	712	7.3848e-57	1.09272	16.2606	0.0672003	9.24769e-38	0.948739	5.26864	0.180073	7.11359e-06	1.15331	16.2223	0.0710943	3.87248e-34	-0.188931	-1.18626	0.159266	0.237024	ENSG00000198496.10	chr17_43192295_A_T_b38	66685	112	132	0.326733	5.29e-66	-1.15336	0.0397872	A
rs7246400:21909948:G:A	19	21909948	ENSG00000197020	ZNF100	0	ENSG00000197020	ZNF100	21905573	21950381	0	protein_coding	G	A	0.542056	0	A	0.353933	0.0531915	1	292.483	3.07653e-64	1619	7.68553e-57	1.07189	17.4128	0.0615579	3.84469e-41	1.16571	8.84658	0.131769	1.89093e-10	1.0496	14.6363	0.071712	3.74843e-30	-0.100866	-0.695001	0.145131	0.487917	-	-	-	-	-	-	-	-	-	-
rs8176168:41239628:A:G	17	41239628	ENSG00000012048	BRCA1	0	ENSG00000198496	NBR2	41277568	41305688	37940	lncRNA	A	G	0.313084	0	G	0.231183	0.0106383	1	290.781	7.20526e-64	712	7.91581e-57	1.10097	16.7323	0.0657989	3.76794e-39	1.00619	5.96315	0.168735	8.63386e-07	1.14459	15.9757	0.0716458	1.58682e-33	-0.112035	-0.717434	0.156161	0.474001	ENSG00000198496.10	chr17_43087611_A_G_b38	-37999	112	130	0.321782	4.48e-66	-1.1738	0.0404431	A
rs6978842	7	1204599	ENSG00000229043	AC091729.9	0	ENSG00000229043	AC091729.3	1200010	1205243	0	lncRNA	C	A	0.448598	0	A	0.462766	0	1	291.775	4.38326e-64	1398	9.45519e-57	-0.992828	-17.3317	0.057284	6.62491e-41	-1.04486	-7.61661	0.137181	6.22561e-09	-0.979453	-15.2893	0.0640613	8.31575e-32	-0.0630453	-0.45144	0.139654	0.652195	ENSG00000229043.2	chr7_1164963_A_C_b38	4478	118	142	0.38172	8.31e-54	-1.24695	0.0533146	A
rs35668327:41273095:G:A	17	41273095	ENSG00000012048	BRCA1	0	ENSG00000198496	NBR2	41277568	41305688	4473	lncRNA	G	A	0.319048	0.0186916	A	0.228261	0.0212766	1	290.258	9.35926e-64	712	1.02822e-56	1.11215	16.8009	0.066196	2.36878e-39	1.01964	6.19595	0.164566	4.26519e-07	1.15265	15.8704	0.0726294	2.9039e-33	-0.0849934	-0.545218	0.155889	0.586253	-	-	-	-	-	-	-	-	-	-
rs76356932:86282278:A:AAAATACC	6	86282278	-	-	-	ENSG00000203875	SNHG5	86360209	86388650	77931	lncRNA	A	AAAATACC	0.584112	0	AAAATACC	0.263441	0.0106383	1	290.758	7.29079e-64	1073	1.20709e-56	-0.944521	-18.1507	0.0520377	2.79466e-43	-0.904083	-6.83439	0.132284	6.2561e-08	-0.953937	-15.6221	0.0610634	1.21271e-32	0.107004	0.929905	0.11507	0.353619	-	-	-	-	-	-	-	-	-	-
rs10617710:86283777:TATA:T	6	86283777	-	-	-	ENSG00000203875	SNHG5	86360209	86388650	76432	lncRNA	TATA	T	0.584112	0	T	0.263441	0.0106383	1	290.758	7.29079e-64	1073	1.20709e-56	-0.944521	-18.1507	0.0520377	2.79466e-43	-0.904083	-6.83439	0.132284	6.2561e-08	-0.953937	-15.6221	0.0610634	1.21271e-32	0.107004	0.929905	0.11507	0.353619	-	-	-	-	-	-	-	-	-	-
rs34410138:41279770:A:G	17	41279770	ENSG00000198496	NBR2	0	ENSG00000198496	NBR2	41277568	41305688	0	lncRNA	A	G	0.319048	0.0186916	G	0.230769	0.0319149	1	289.848	1.14872e-63	712	1.262e-56	1.10848	16.6763	0.0664702	5.5045e-39	1.00619	5.96315	0.168735	8.63386e-07	1.15519	15.9464	0.0724417	1.87631e-33	-0.116364	-0.742676	0.156682	0.45861	ENSG00000198496.10	chr17_43127753_A_G_b38	2143	114	134	0.331683	1.34e-57	-1.14185	0.0455796	A
rs56234416:29297454:T:C	16	29297454	ENSG00000198106	SNX29P2	0	ENSG00000260953	AC009093.4	29273594	29275800	21654	lncRNA	C	T	0.626214	0.0373832	T	0.395604	0.0319149	1	288.675	2.06536e-63	434	1.38309e-56	-1.00165	-17.8474	0.056123	2.10151e-42	-1.07714	-7.162	0.150397	2.36366e-08	-0.987745	-15.4072	0.0641094	4.19927e-32	-0.0744287	-0.603467	0.123335	0.546929	ENSG00000260953.1	chr16_29286133_T_C_b38	21654	121	144	0.356436	1.62e-30	-0.654618	0.0457856	T
rs28548178:29296334:A:C	16	29296334	ENSG00000198106	SNX29P2	0	ENSG00000260953	AC009093.4	29273594	29275800	20534	lncRNA	C	A	0.626214	0.0373832	A	0.394444	0.0425532	1	288.646	2.09523e-63	434	1.4031e-56	-1.00167	-17.8492	0.0561183	2.07607e-42	-1.07714	-7.162	0.150397	2.36366e-08	-0.987736	-15.4062	0.0641127	4.222e-32	-0.074263	-0.602141	0.123331	0.54781	-	-	-	-	-	-	-	-	-	-
rs11865661:29296666:C:T	16	29296666	ENSG00000198106	SNX29P2	0	ENSG00000260953	AC009093.4	29273594	29275800	20866	lncRNA	T	C	0.626214	0.0373832	C	0.394444	0.0425532	1	288.646	2.09523e-63	434	1.4031e-56	-1.00167	-17.8492	0.0561183	2.07607e-42	-1.07714	-7.162	0.150397	2.36366e-08	-0.987736	-15.4062	0.0641127	4.222e-32	-0.074263	-0.602141	0.123331	0.54781	ENSG00000260953.1	chr16_29285345_C_T_b38	20866	120	143	0.35396	1.39e-29	-0.644279	0.0461543	C
rs8176231:41220223:A:G	17	41220223	ENSG00000012048	BRCA1	0	ENSG00000198496	NBR2	41277568	41305688	57345	lncRNA	A	G	0.313084	0	G	0.239362	0	1	289.626	1.28385e-63	712	1.41046e-56	1.08624	16.3106	0.0665971	6.5841e-38	0.942848	5.27009	0.178905	7.08241e-06	1.14723	16.1818	0.0708959	4.87726e-34	-0.177522	-1.1196	0.158558	0.264319	ENSG00000198496.10	chr17_43068206_A_G_b38	-57404	113	131	0.324257	4.51e-65	-1.1645	0.0408113	A
rs1799966	17	41223094	ENSG00000012048	BRCA1	0	ENSG00000198496	NBR2	41277568	41305688	54474	lncRNA	T	C	0.313084	0	C	0.239362	0	1	289.626	1.28385e-63	712	1.41046e-56	1.08624	16.3106	0.0665971	6.5841e-38	0.942848	5.27009	0.178905	7.08241e-06	1.14723	16.1818	0.0708959	4.87726e-34	-0.177522	-1.1196	0.158558	0.264319	ENSG00000198496.10	chr17_43071077_T_C_b38	-54533	113	131	0.324257	4.51e-65	-1.1645	0.0408113	T
rs8176214:41225839:T:C	17	41225839	ENSG00000012048	BRCA1	0	ENSG00000198496	NBR2	41277568	41305688	51729	lncRNA	T	C	0.313084	0	C	0.239362	0	1	289.626	1.28385e-63	712	1.41046e-56	1.08624	16.3106	0.0665971	6.5841e-38	0.942848	5.27009	0.178905	7.08241e-06	1.14723	16.1818	0.0708959	4.87726e-34	-0.177522	-1.1196	0.158558	0.264319	ENSG00000198496.10	chr17_43073822_T_C_b38	-51788	113	131	0.324257	4.51e-65	-1.1645	0.0408113	T
rs8176220:41222462:A:G	17	41222462	ENSG00000012048	BRCA1	0	ENSG00000198496	NBR2	41277568	41305688	55106	lncRNA	A	G	0.313084	0	G	0.239362	0	1	289.626	1.28385e-63	712	1.41046e-56	1.08624	16.3106	0.0665971	6.5841e-38	0.942848	5.27009	0.178905	7.08241e-06	1.14723	16.1818	0.0708959	4.87726e-34	-0.177522	-1.1196	0.158558	0.264319	ENSG00000198496.10	chr17_43070445_A_G_b38	-55165	113	131	0.324257	4.51e-65	-1.1645	0.0408113	A
rs8176234:41219780:T:C	17	41219780	ENSG00000012048	BRCA1	0	ENSG00000198496	NBR2	41277568	41305688	57788	lncRNA	T	C	0.313084	0	C	0.239362	0	1	289.626	1.28385e-63	712	1.41046e-56	1.08624	16.3106	0.0665971	6.5841e-38	0.942848	5.27009	0.178905	7.08241e-06	1.14723	16.1818	0.0708959	4.87726e-34	-0.177522	-1.1196	0.158558	0.264319	ENSG00000198496.10	chr17_43067763_T_C_b38	-57847	112	130	0.321782	4.48e-66	-1.1738	0.0404431	T
rs8176233:41219804:T:C	17	41219804	ENSG00000012048	BRCA1	0	ENSG00000198496	NBR2	41277568	41305688	57764	lncRNA	T	C	0.313084	0	C	0.239362	0	1	289.626	1.28385e-63	712	1.41046e-56	1.08624	16.3106	0.0665971	6.5841e-38	0.942848	5.27009	0.178905	7.08241e-06	1.14723	16.1818	0.0708959	4.87726e-34	-0.177522	-1.1196	0.158558	0.264319	ENSG00000198496.10	chr17_43067787_T_C_b38	-57823	112	130	0.321782	4.48e-66	-1.1738	0.0404431	T
rs59317774:1888865:A:G	20	1888865	ENSG00000198053	SIRPA	0	ENSG00000101307	SIRPB1	1542031	1600707	288158	protein_coding	A	G	0.425	0.0654206	G	0.333333	0.106383	0	291.167	5.94245e-64	1709	1.56702e-56	-1.09864	-17.4097	0.0631047	3.92391e-41	-1.28433	-7.06399	0.181814	3.15956e-08	-1.07666	-15.5328	0.0693155	2.03081e-32	-0.191316	-1.17109	0.163366	0.243053	ENSG00000101307.15	chr20_1908219_A_G_b38	288158	117	149	0.368812	6.27e-42	1.07321	0.0578441	A
rs34053645:41402874:T:C	17	41402874	ENSG00000236383	LINC00854	19536	ENSG00000198496	NBR2	41277568	41305688	97186	lncRNA	T	C	0.32243	0	C	0.241935	0.0106383	1	289.33	1.48854e-63	712	1.63533e-56	1.08803	16.744	0.0649803	3.4809e-39	1.00619	5.96315	0.168735	8.63386e-07	1.12506	15.9302	0.0706244	2.05975e-33	-0.0951427	-0.610283	0.155899	0.542415	ENSG00000198496.10	chr17_43325506_T_C_b38	199896	114	134	0.331683	1.26e-67	-1.1573	0.0388448	T
rs6511291:21950402:T:C	19	21950402	ENSG00000197020	ZNF100	0	ENSG00000197020	ZNF100	21905573	21950381	21	protein_coding	T	C	0.555	0.0654206	C	0.386905	0.106383	0	290.7	7.50369e-64	1619	1.87451e-56	1.07532	17.5261	0.0613555	1.79894e-41	1.16099	8.70642	0.133349	2.78994e-10	1.05253	14.6594	0.0717989	3.27359e-30	-0.132943	-0.917677	0.144869	0.35997	ENSG00000197020.10	chr19_21767600_T_C_b38	-28	131	163	0.403465	1.1e-21	-0.543149	0.0488743	T
rs1966974:181167216:A:G	3	181167216	ENSG00000242808	SOX2-OT	0	ENSG00000241231	AC068308.1	181090520	181160385	6831	lncRNA	G	A	0.291262	0.0373832	A	0.293478	0.0212766	1	289.107	1.6643e-63	842	2.16227e-56	1.04549	17.3947	0.0601038	4.33936e-41	0.993848	6.70045	0.148326	9.33747e-08	1.06936	15.6272	0.0684291	1.17694e-32	-0.166731	-1.11768	0.149175	0.265137	ENSG00000241231.1	chr3_181449428_A_G_b38	6942	117	141	0.34901	8.68e-41	0.87504	0.0483073	A
rs3776444:6601055:A:T	5	6601055	ENSG00000037474	NSUN2	0	ENSG00000037474	NSUN2	6599352	6633404	0	protein_coding	T	A	0.322115	0.0280374	A	0.285714	0.0319149	1	290.699	7.50961e-64	1965	2.27691e-56	-0.951087	-16.2769	0.0584318	8.28112e-38	-0.998107	-9.43753	0.105759	3.77122e-11	-0.982624	-14.1997	0.0692003	4.8816e-29	-0.173039	-1.22792	0.140921	0.221022	ENSG00000037474.14	chr5_6600942_A_T_b38	-32349	112	136	0.336634	1.71e-40	-0.894012	0.0496627	A
rs8176103:41267050:G:A	17	41267050	ENSG00000012048	BRCA1	0	ENSG00000198496	NBR2	41277568	41305688	10518	lncRNA	G	A	0.3125	0.0280374	A	0.228261	0.0212766	1	288.63	2.11269e-63	712	2.32104e-56	1.10646	16.6724	0.0663646	5.65084e-39	1.00866	6.06312	0.16636	6.37649e-07	1.15265	15.8704	0.0726294	2.9039e-33	-0.100676	-0.639956	0.157317	0.522984	ENSG00000198496.10	chr17_43115033_G_A_b38	-10577	112	129	0.319307	4.01e-65	-1.17832	0.0412594	G
rs2842615:86340848:G:C	6	86340848	ENSG00000135316|ENSG00000236016	SYNCRIP|RP1-3J17.3	0	ENSG00000203875	SNHG5	86360209	86388650	19361	lncRNA	C	G	0.584112	0	G	0.26087	0.0212766	1	289.404	1.43424e-63	1073	2.37459e-56	-0.944551	-18.1076	0.0521631	3.71958e-43	-0.904083	-6.83439	0.132284	6.2561e-08	-0.95471	-15.5787	0.0612831	1.55764e-32	0.106657	0.925369	0.115259	0.355966	ENSG00000203875.10	chr6_85631130_G_C_b38	-47606	140	197	0.487624	7.15e-48	-0.696604	0.0333172	G
rs2842605:86335150:A:T	6	86335150	ENSG00000135316	SYNCRIP	0	ENSG00000203875	SNHG5	86360209	86388650	25059	lncRNA	T	A	0.584112	0	A	0.26087	0.0212766	1	289.404	1.43424e-63	1073	2.37459e-56	-0.944551	-18.1076	0.0521631	3.71958e-43	-0.904083	-6.83439	0.132284	6.2561e-08	-0.95471	-15.5787	0.0612831	1.55764e-32	0.106657	0.925369	0.115259	0.355966	ENSG00000203875.10	chr6_85625432_A_T_b38	-53304	140	197	0.487624	7.15e-48	-0.696604	0.0333172	A
rs60309406:41435665:C:T	17	41435665	ENSG00000188825	LINC00910	11548	ENSG00000198496	NBR2	41277568	41305688	129977	lncRNA	C	T	0.32243	0	T	0.241935	0.0106383	1	288.288	2.50662e-63	712	2.75382e-56	1.08428	16.6205	0.0652377	8.03458e-39	0.997727	5.68399	0.175533	2.01508e-06	1.12315	15.9994	0.0701999	1.38523e-33	-0.10987	-0.698429	0.15731	0.485776	ENSG00000198496.10	chr17_43358297_C_T_b38	232687	114	134	0.331683	1.26e-67	-1.1573	0.0388448	C
rs1325922:89427453:G:A	1	89427453	ENSG00000137944	CCBL2	0	ENSG00000137944	KYAT3	89401456	89458636	0	protein_coding	G	A	0.439252	0	A	0.324468	0	1	289.102	1.66801e-63	1311	3.37418e-56	0.981662	16.6819	0.0588458	5.29787e-39	0.998019	6.64914	0.150098	1.08895e-07	0.982678	15.649	0.0627949	1.03814e-32	0.173113	1.27351	0.135933	0.204418	ENSG00000137944.17	chr1_88961770_G_A_b38	-26585	152	200	0.49505	3.17e-36	-0.786387	0.0479756	G
rs3738055	1	183338720	-	-	-	ENSG00000137944	KYAT3	89401456	89458636	93880084	protein_coding	G	A	0.439252	0	A	0.324468	0	1	289.102	1.66801e-63	1311	3.37418e-56	0.981662	16.6819	0.0588458	5.29787e-39	0.998019	6.64914	0.150098	1.08895e-07	0.982678	15.649	0.0627949	1.03814e-32	0.173113	1.27351	0.135933	0.204418	ENSG00000137944.17	chr1_88961219_G_A_b38	-27136	152	200	0.49505	3.17e-36	-0.786387	0.0479756	G
rs12749373:89419575:T:C	1	89419575	ENSG00000137944	CCBL2	0	ENSG00000137944	KYAT3	89401456	89458636	0	protein_coding	T	C	0.439252	0	C	0.324468	0	1	289.102	1.66801e-63	1311	3.37418e-56	0.981662	16.6819	0.0588458	5.29787e-39	0.998019	6.64914	0.150098	1.08895e-07	0.982678	15.649	0.0627949	1.03814e-32	0.173113	1.27351	0.135933	0.204418	ENSG00000137944.17	chr1_88953892_T_C_b38	-34463	148	193	0.489848	3.58e-34	-0.779404	0.0498595	T
rs1409152:89418403:C:T	1	89418403	ENSG00000137944	CCBL2	0	ENSG00000137944	KYAT3	89401456	89458636	0	protein_coding	C	T	0.439252	0	T	0.324468	0	1	289.102	1.66801e-63	1311	3.37418e-56	0.981662	16.6819	0.0588458	5.29787e-39	0.998019	6.64914	0.150098	1.08895e-07	0.982678	15.649	0.0627949	1.03814e-32	0.173113	1.27351	0.135933	0.204418	ENSG00000137944.17	chr1_88952720_C_T_b38	-35635	152	200	0.49505	3.17e-36	-0.786387	0.0479756	C
rs3753683:89427571:G:C	1	89427571	ENSG00000137944	CCBL2	0	ENSG00000137944	KYAT3	89401456	89458636	0	protein_coding	G	C	0.439252	0	C	0.324468	0	1	289.102	1.66801e-63	1311	3.37418e-56	0.981662	16.6819	0.0588458	5.29787e-39	0.998019	6.64914	0.150098	1.08895e-07	0.982678	15.649	0.0627949	1.03814e-32	0.173113	1.27351	0.135933	0.204418	ENSG00000137944.17	chr1_88961888_G_C_b38	-26467	152	200	0.49505	3.17e-36	-0.786387	0.0479756	G
rs8176082:41275645:A:G	17	41275645	ENSG00000012048	BRCA1	0	ENSG00000198496	NBR2	41277568	41305688	1923	lncRNA	A	G	0.314286	0.0186916	G	0.228261	0.0212766	1	287.428	3.85395e-63	712	4.23401e-56	1.10618	16.6201	0.0665566	8.05623e-39	1.00619	5.96315	0.168735	8.63386e-07	1.15265	15.8704	0.0726294	2.9039e-33	-0.110764	-0.706212	0.156842	0.480935	ENSG00000198496.10	chr17_43123628_A_G_b38	-1982	112	130	0.321782	4.48e-66	-1.1738	0.0404431	A
rs8176086:41274778:G:A	17	41274778	ENSG00000012048	BRCA1	0	ENSG00000198496	NBR2	41277568	41305688	2790	lncRNA	G	A	0.314286	0.0186916	A	0.228261	0.0212766	1	287.428	3.85395e-63	712	4.23401e-56	1.10618	16.6201	0.0665566	8.05623e-39	1.00619	5.96315	0.168735	8.63386e-07	1.15265	15.8704	0.0726294	2.9039e-33	-0.110764	-0.706212	0.156842	0.480935	ENSG00000198496.10	chr17_43122761_G_A_b38	-2849	112	130	0.321782	4.48e-66	-1.1738	0.0404431	G
rs33925201:41280682:A:G	17	41280682	-	-	-	ENSG00000198496	NBR2	41277568	41305688	0	lncRNA	A	G	0.314286	0.0186916	G	0.228261	0.0212766	1	287.428	3.85395e-63	712	4.23401e-56	1.10618	16.6201	0.0665566	8.05623e-39	1.00619	5.96315	0.168735	8.63386e-07	1.15265	15.8704	0.0726294	2.9039e-33	-0.110764	-0.706212	0.156842	0.480935	-	-	-	-	-	-	-	-	-	-
rs12947782:41279882:A:G	17	41279882	ENSG00000198496	NBR2	0	ENSG00000198496	NBR2	41277568	41305688	0	lncRNA	A	G	0.314286	0.0186916	G	0.228261	0.0212766	1	287.428	3.85395e-63	712	4.23401e-56	1.10618	16.6201	0.0665566	8.05623e-39	1.00619	5.96315	0.168735	8.63386e-07	1.15265	15.8704	0.0726294	2.9039e-33	-0.110764	-0.706212	0.156842	0.480935	-	-	-	-	-	-	-	-	-	-
rs8176077:41276348:T:C	17	41276348	ENSG00000012048	BRCA1	0	ENSG00000198496	NBR2	41277568	41305688	1220	lncRNA	T	C	0.314286	0.0186916	C	0.228261	0.0212766	1	287.428	3.85395e-63	712	4.23401e-56	1.10618	16.6201	0.0665566	8.05623e-39	1.00619	5.96315	0.168735	8.63386e-07	1.15265	15.8704	0.0726294	2.9039e-33	-0.110764	-0.706212	0.156842	0.480935	ENSG00000198496.10	chr17_43124331_T_C_b38	-1279	112	130	0.321782	4.48e-66	-1.1738	0.0404431	T
rs8176088:41270463:G:A	17	41270463	ENSG00000012048	BRCA1	0	ENSG00000198496	NBR2	41277568	41305688	7105	lncRNA	G	A	0.314286	0.0186916	A	0.228261	0.0212766	1	287.428	3.85395e-63	712	4.23401e-56	1.10618	16.6201	0.0665566	8.05623e-39	1.00619	5.96315	0.168735	8.63386e-07	1.15265	15.8704	0.0726294	2.9039e-33	-0.110764	-0.706212	0.156842	0.480935	ENSG00000198496.10	chr17_43118446_G_A_b38	-7164	113	131	0.324257	1.85e-64	-1.17347	0.0415571	G
rs33945274:41280073:G:A	17	41280073	ENSG00000198496	NBR2	0	ENSG00000198496	NBR2	41277568	41305688	0	lncRNA	G	A	0.314286	0.0186916	A	0.228261	0.0212766	1	287.428	3.85395e-63	712	4.23401e-56	1.10618	16.6201	0.0665566	8.05623e-39	1.00619	5.96315	0.168735	8.63386e-07	1.15265	15.8704	0.0726294	2.9039e-33	-0.110764	-0.706212	0.156842	0.480935	-	-	-	-	-	-	-	-	-	-
rs3765640	17	41276247	ENSG00000012048	BRCA1	0	ENSG00000198496	NBR2	41277568	41305688	1321	lncRNA	A	G	0.314286	0.0186916	G	0.228261	0.0212766	1	287.428	3.85395e-63	712	4.23401e-56	1.10618	16.6201	0.0665566	8.05623e-39	1.00619	5.96315	0.168735	8.63386e-07	1.15265	15.8704	0.0726294	2.9039e-33	-0.110764	-0.706212	0.156842	0.480935	ENSG00000198496.10	chr17_43124230_A_G_b38	-1380	112	130	0.321782	4.48e-66	-1.1738	0.0404431	A
rs11655505:41278377:G:A	17	41278377	ENSG00000198496	NBR2	0	ENSG00000198496	NBR2	41277568	41305688	0	lncRNA	G	A	0.314286	0.0186916	A	0.228261	0.0212766	1	287.428	3.85395e-63	712	4.23401e-56	1.10618	16.6201	0.0665566	8.05623e-39	1.00619	5.96315	0.168735	8.63386e-07	1.15265	15.8704	0.0726294	2.9039e-33	-0.110764	-0.706212	0.156842	0.480935	ENSG00000198496.10	chr17_43126360_G_A_b38	750	112	130	0.321782	4.48e-66	-1.1738	0.0404431	G
rs4793204:41279298:A:G	17	41279298	ENSG00000198496	NBR2	0	ENSG00000198496	NBR2	41277568	41305688	0	lncRNA	A	G	0.314286	0.0186916	G	0.228261	0.0212766	1	287.428	3.85395e-63	712	4.23401e-56	1.10618	16.6201	0.0665566	8.05623e-39	1.00619	5.96315	0.168735	8.63386e-07	1.15265	15.8704	0.0726294	2.9039e-33	-0.110764	-0.706212	0.156842	0.480935	ENSG00000198496.10	chr17_43127281_A_G_b38	1671	112	130	0.321782	4.48e-66	-1.1738	0.0404431	A
rs36086436:41273537:A:C	17	41273537	ENSG00000012048	BRCA1	0	ENSG00000198496	NBR2	41277568	41305688	4031	lncRNA	A	C	0.314286	0.0186916	C	0.228261	0.0212766	1	287.428	3.85395e-63	712	4.23401e-56	1.10618	16.6201	0.0665566	8.05623e-39	1.00619	5.96315	0.168735	8.63386e-07	1.15265	15.8704	0.0726294	2.9039e-33	-0.110764	-0.706212	0.156842	0.480935	ENSG00000198496.10	chr17_43121520_A_C_b38	-4090	112	130	0.321782	4.48e-66	-1.1738	0.0404431	A
rs72316840:46685560:ATCACAGAGGTTCCAGAGTCAGGGAGAACTGGCG:A	21	46685560	-	-	-	ENSG00000223768	LINC00205	46707965	46717721	22405	lncRNA	ATCACAGAGGTTCCAGAGTCAGGGAGAACTGGCG	A	0.308411	0	A	0.255319	0	1	288.775	1.96449e-63	1490	4.5165e-56	1.06973	16.6086	0.0644081	8.70631e-39	1.18456	9.56858	0.123797	2.65376e-11	1.06319	14.0434	0.075707	1.22789e-28	0.281391	1.88764	0.149071	0.0606232	-	-	-	-	-	-	-	-	-	-
rs2838865:46712299:C:T	21	46712299	ENSG00000215447	BX322557.10	646	ENSG00000223768	LINC00205	46707965	46717721	0	lncRNA	C	T	0.313084	0	T	0.255435	0.0212766	1	288.766	1.97311e-63	1490	4.53633e-56	1.08376	17.0753	0.0634694	3.71714e-40	1.14039	8.63998	0.131989	3.35769e-10	1.08264	14.6327	0.0739877	3.82728e-30	0.240125	1.63566	0.146806	0.103593	ENSG00000223768.1	chr21_45292384_C_T_b38	-901	106	130	0.321782	1.02e-48	-0.993713	0.046756	C
rs2271574:41327648:T:C	17	41327648	ENSG00000188554	NBR1	0	ENSG00000198496	NBR2	41277568	41305688	21960	lncRNA	T	C	0.32243	0	C	0.228723	0	1	287.233	4.24828e-63	712	4.66722e-56	1.09978	16.5652	0.0663907	1.16826e-38	1.00619	5.96315	0.168735	8.63386e-07	1.14782	15.8642	0.0723527	3.00813e-33	-0.107992	-0.686961	0.157203	0.492958	ENSG00000198496.10	chr17_43175631_T_C_b38	50021	112	132	0.326733	5.29e-66	-1.15336	0.0397872	T
rs12937192:41325490:G:A	17	41325490	ENSG00000188554	NBR1	0	ENSG00000198496	NBR2	41277568	41305688	19802	lncRNA	G	A	0.32243	0	A	0.228723	0	1	287.233	4.24828e-63	712	4.66722e-56	1.09978	16.5652	0.0663907	1.16826e-38	1.00619	5.96315	0.168735	8.63386e-07	1.14782	15.8642	0.0723527	3.00813e-33	-0.107992	-0.686961	0.157203	0.492958	ENSG00000198496.10	chr17_43173473_G_A_b38	47863	112	132	0.326733	5.29e-66	-1.15336	0.0397872	G
rs33918839:41329172:T:C	17	41329172	ENSG00000188554	NBR1	0	ENSG00000198496	NBR2	41277568	41305688	23484	lncRNA	T	C	0.32243	0	C	0.228723	0	1	287.233	4.24828e-63	712	4.66722e-56	1.09978	16.5652	0.0663907	1.16826e-38	1.00619	5.96315	0.168735	8.63386e-07	1.14782	15.8642	0.0723527	3.00813e-33	-0.107992	-0.686961	0.157203	0.492958	ENSG00000198496.10	chr17_43177155_T_C_b38	51545	112	132	0.326733	5.29e-66	-1.15336	0.0397872	T
rs33994002:41328818:T:A	17	41328818	ENSG00000188554	NBR1	0	ENSG00000198496	NBR2	41277568	41305688	23130	lncRNA	T	A	0.32243	0	A	0.228723	0	1	287.233	4.24828e-63	712	4.66722e-56	1.09978	16.5652	0.0663907	1.16826e-38	1.00619	5.96315	0.168735	8.63386e-07	1.14782	15.8642	0.0723527	3.00813e-33	-0.107992	-0.686961	0.157203	0.492958	ENSG00000198496.10	chr17_43176801_T_A_b38	51191	112	132	0.326733	5.29e-66	-1.15336	0.0397872	T
rs6947629:116421967:T:C	7	116421967	ENSG00000105976	MET	0	ENSG00000105976	MET	116312250	116438440	0	protein_coding	C	T	0.420561	0	T	0.0904255	0	1	287.756	3.27081e-63	986	4.97621e-56	0.918714	16.5634	0.0554664	1.18263e-38	0.850604	5.71807	0.148757	1.81692e-06	0.951098	15.9706	0.0595532	1.63386e-33	-0.283377	-2.38046	0.119043	0.0182963	ENSG00000105976.14	chr7_116781913_T_C_b38	109523	128	159	0.393564	1.51e-19	0.578633	0.055989	T
rs6978135:116430362:T:C	7	116430362	ENSG00000105976	MET	0	ENSG00000105976	MET	116312250	116438440	0	protein_coding	C	T	0.420561	0	T	0.0904255	0	1	287.756	3.27081e-63	986	4.97621e-56	0.918714	16.5634	0.0554664	1.18263e-38	0.850604	5.71807	0.148757	1.81692e-06	0.951098	15.9706	0.0595532	1.63386e-33	-0.283377	-2.38046	0.119043	0.0182963	ENSG00000105976.14	chr7_116790308_T_C_b38	117918	128	159	0.393564	1.51e-19	0.578633	0.055989	T
rs2237717	7	116405387	ENSG00000105976	MET	0	ENSG00000105976	MET	116312250	116438440	0	protein_coding	C	T	0.420561	0	T	0.0904255	0	1	287.756	3.27081e-63	986	4.97621e-56	0.918714	16.5634	0.0554664	1.18263e-38	0.850604	5.71807	0.148757	1.81692e-06	0.951098	15.9706	0.0595532	1.63386e-33	-0.283377	-2.38046	0.119043	0.0182963	ENSG00000105976.14	chr7_116765333_T_C_b38	92943	128	159	0.393564	1.51e-19	0.578633	0.055989	T
rs4993636:29293055:T:C	16	29293055	ENSG00000198106	SNX29P2	0	ENSG00000260953	AC009093.4	29273594	29275800	17255	lncRNA	T	C	0.373786	0.0373832	C	0.6	0.0425532	1	286.063	7.62526e-63	434	5.10634e-56	0.998422	17.7369	0.0562907	4.39234e-42	1.03283	6.97724	0.148029	4.08784e-08	0.987745	15.4072	0.0641094	4.19927e-32	0.0991776	0.784124	0.126482	0.43396	ENSG00000260953.1	chr16_29281734_T_C_b38	17255	121	144	0.356436	1.62e-30	-0.654618	0.0457856	T
rs58579888:29291300:C:T	16	29291300	ENSG00000198106	SNX29P2	0	ENSG00000260953	AC009093.4	29273594	29275800	15500	lncRNA	C	T	0.373786	0.0373832	T	0.6	0.0425532	1	286.063	7.62526e-63	434	5.10634e-56	0.998422	17.7369	0.0562907	4.39234e-42	1.03283	6.97724	0.148029	4.08784e-08	0.987745	15.4072	0.0641094	4.19927e-32	0.0991776	0.784124	0.126482	0.43396	ENSG00000260953.1	chr16_29279979_C_T_b38	15500	121	144	0.356436	1.62e-30	-0.654618	0.0457856	C
rs2887714:29292113:A:G	16	29292113	ENSG00000198106	SNX29P2	0	ENSG00000260953	AC009093.4	29273594	29275800	16313	lncRNA	A	G	0.373786	0.0373832	G	0.6	0.0425532	1	286.063	7.62526e-63	434	5.10634e-56	0.998422	17.7369	0.0562907	4.39234e-42	1.03283	6.97724	0.148029	4.08784e-08	0.987745	15.4072	0.0641094	4.19927e-32	0.0991776	0.784124	0.126482	0.43396	ENSG00000260953.1	chr16_29280792_A_G_b38	16313	121	144	0.356436	1.62e-30	-0.654618	0.0457856	A
rs914214:46697820:G:T	21	46697820	ENSG00000186866	POFUT2	0	ENSG00000223768	LINC00205	46707965	46717721	10145	lncRNA	G	T	0.311321	0.00934579	T	0.25	0.0212766	1	288.407	2.36116e-63	1490	5.42847e-56	1.08207	16.9319	0.0639068	9.77511e-40	1.14243	8.6883	0.131491	2.93432e-10	1.08741	14.5918	0.0745216	4.8656e-30	0.231834	1.57169	0.147506	0.117712	ENSG00000223768.1	chr21_45277905_G_T_b38	-15380	107	132	0.326733	2.36e-48	-0.979163	0.0463969	G
rs73025481:37837339:G:A	19	37837339	ENSG00000181666	HKR1	0	ENSG00000226686	LINC01535	37742787	37756437	80902	lncRNA	G	A	0.359813	0	A	0.12234	0	1	287.308	4.09185e-63	963	6.08011e-56	-1.34703	-17.4325	0.0772712	3.36792e-41	-1.71937	-8.06621	0.213157	1.70024e-09	-1.25759	-14.9078	0.0843576	7.6563e-31	-0.120667	-0.611805	0.197231	0.54141	ENSG00000226686.7	chr19_37346437_G_A_b38	94525	119	141	0.34901	1.16e-50	1.26101	0.0571726	G
rs3776446:6600793:T:C	5	6600793	ENSG00000037474	NSUN2	0	ENSG00000037474	NSUN2	6599352	6633404	0	protein_coding	C	T	0.325472	0.00934579	T	0.293478	0.0212766	1	288.527	2.22372e-63	1965	6.7423e-56	-0.922589	-16.1253	0.0572139	2.32408e-37	-1.01845	-10.2054	0.0997954	4.96678e-12	-0.932982	-13.5786	0.06871	1.92804e-27	-0.252351	-1.79452	0.140623	0.0743456	ENSG00000037474.14	chr5_6600680_T_C_b38	-32611	111	135	0.334158	3.58e-44	-0.907878	0.0467283	T
rs27298:96362800:T:G	5	96362800	ENSG00000113441	LNPEP	0	ENSG00000164308	ERAP2	96211690	96255407	107393	protein_coding	G	T	0.392523	0	T	0.382979	0	1	287.958	2.95662e-63	1488	6.78835e-56	-1.05981	-16.2931	0.0650464	7.41513e-38	-0.940466	-6.79399	0.138426	7.05836e-08	-1.13829	-15.5499	0.0732027	1.8394e-32	0.173697	1.2249	0.141804	0.222152	ENSG00000164308.16	chr5_97027096_T_G_b38	151157	135	170	0.420792	2.11e-53	-1.09317	0.0470896	T
rs27300	5	96363407	ENSG00000113441	LNPEP	0	ENSG00000164308	ERAP2	96211690	96255407	108000	protein_coding	T	C	0.392523	0	C	0.382979	0	1	287.958	2.95662e-63	1488	6.78835e-56	-1.05981	-16.2931	0.0650464	7.41513e-38	-0.940466	-6.79399	0.138426	7.05836e-08	-1.13829	-15.5499	0.0732027	1.8394e-32	0.173697	1.2249	0.141804	0.222152	ENSG00000164308.16	chr5_97027703_C_T_b38	151764	135	170	0.420792	2.11e-53	-1.09317	0.0470896	C
rs27998:96367408:G:A	5	96367408	ENSG00000113441	LNPEP	0	ENSG00000164308	ERAP2	96211690	96255407	112001	protein_coding	A	G	0.392523	0	G	0.382979	0	1	287.958	2.95662e-63	1488	6.78835e-56	-1.05981	-16.2931	0.0650464	7.41513e-38	-0.940466	-6.79399	0.138426	7.05836e-08	-1.13829	-15.5499	0.0732027	1.8394e-32	0.173697	1.2249	0.141804	0.222152	ENSG00000164308.16	chr5_97031704_G_A_b38	155765	135	170	0.420792	2.11e-53	-1.09317	0.0470896	G
rs9829253:181124826:T:C	3	181124826	ENSG00000242808	SOX2-OT	0	ENSG00000241231	AC068308.1	181090520	181160385	0	lncRNA	C	T	0.278302	0.00934579	T	0.311828	0.0106383	1	286.773	5.34523e-63	842	6.94455e-56	1.0412	16.8341	0.0618509	1.89315e-39	0.842706	4.83475	0.174302	2.64026e-05	1.09231	16.2296	0.0673034	3.71442e-34	-0.293601	-1.93602	0.151652	0.0543728	-	-	-	-	-	-	-	-	-	-
rs9829210:181124766:T:C	3	181124766	ENSG00000242808	SOX2-OT	0	ENSG00000241231	AC068308.1	181090520	181160385	0	lncRNA	C	T	0.278302	0.00934579	T	0.311828	0.0106383	1	286.773	5.34523e-63	842	6.94455e-56	1.0412	16.8341	0.0618509	1.89315e-39	0.842706	4.83475	0.174302	2.64026e-05	1.09231	16.2296	0.0673034	3.71442e-34	-0.293601	-1.93602	0.151652	0.0543728	-	-	-	-	-	-	-	-	-	-
rs4534897	17	41431808	ENSG00000188825	LINC00910	15405	ENSG00000198496	NBR2	41277568	41305688	126120	lncRNA	A	G	0.32243	0	G	0.25	0	1	286.08	7.56101e-63	712	8.30665e-56	1.08515	16.677	0.0650688	5.47925e-39	1.00619	5.96315	0.168735	8.63386e-07	1.12088	15.8278	0.0708172	3.70758e-33	-0.0906719	-0.58029	0.156253	0.562418	ENSG00000198496.10	chr17_43354440_A_G_b38	228830	114	134	0.331683	1.26e-67	-1.1573	0.0388448	A
rs145015056:6614206:CG:C	5	6614206	-	-	-	ENSG00000037474	NSUN2	6599352	6633404	0	protein_coding	C	CG	0.320755	0.00934579	CG	0.315217	0.0212766	1	288.096	2.75882e-63	1965	8.36472e-56	-0.94451	-16.0448	0.0588672	4.02314e-37	-1.01845	-10.2054	0.0997954	4.96678e-12	-0.964242	-13.5627	0.0710953	2.11885e-27	-0.219398	-1.54146	0.142331	0.124896	-	-	-	-	-	-	-	-	-	-
rs11282753:6614237:C:CCTCCCACCT	5	6614237	-	-	-	ENSG00000037474	NSUN2	6599352	6633404	0	protein_coding	CCTCCCACCT	C	0.32243	0	C	0.315217	0.0212766	1	288.088	2.7707e-63	1965	8.40074e-56	-0.943452	-16.0414	0.0588134	4.11521e-37	-1.01845	-10.2054	0.0997954	4.96678e-12	-0.963302	-13.5623	0.0710277	2.12284e-27	-0.220196	-1.54763	0.142279	0.123402	-	-	-	-	-	-	-	-	-	-
rs10710977:6614242:AC:A	5	6614242	-	-	-	ENSG00000037474	NSUN2	6599352	6633404	0	protein_coding	A	AC	0.32243	0	AC	0.315217	0.0212766	1	288.088	2.7707e-63	1965	8.40074e-56	-0.943452	-16.0414	0.0588134	4.11521e-37	-1.01845	-10.2054	0.0997954	4.96678e-12	-0.963302	-13.5623	0.0710277	2.12284e-27	-0.220196	-1.54763	0.142279	0.123402	-	-	-	-	-	-	-	-	-	-
rs78909929:87639971:A:G	5	87639971	ENSG00000247828	TMEM161B-AS1	0	ENSG00000247828	TMEM161B-AS1	87564708	87735154	0	lncRNA	A	G	0.257009	0	G	0.353261	0.0212766	1	285.381	1.07202e-62	545	9.01498e-56	-1.06707	-17.6066	0.0606066	1.04947e-41	-1.12221	-8.15126	0.137674	1.33354e-09	-1.05421	-14.7966	0.071247	1.4668e-30	0.00626042	0.0415073	0.150827	0.966936	ENSG00000247828.7	chr5_88344154_A_G_b38	75083	97	113	0.279703	1.46e-27	0.627159	0.0474027	A
rs11653069	17	41283377	ENSG00000198496	NBR2	0	ENSG00000198496	NBR2	41277568	41305688	0	lncRNA	C	T	0.314286	0.0186916	T	0.225275	0.0319149	1	285.835	8.54381e-63	712	9.38637e-56	1.10771	16.5774	0.0668205	1.07596e-38	1.00619	5.96315	0.168735	8.63386e-07	1.1548	15.8201	0.0729959	3.87589e-33	-0.111194	-0.707689	0.157123	0.48002	ENSG00000198496.10	chr17_43131360_C_T_b38	5750	112	130	0.321782	4.48e-66	-1.1738	0.0404431	C
rs2011530:41281680:T:C	17	41281680	ENSG00000198496	NBR2	0	ENSG00000198496	NBR2	41277568	41305688	0	lncRNA	T	C	0.314286	0.0186916	C	0.225275	0.0319149	1	285.835	8.54381e-63	712	9.38637e-56	1.10771	16.5774	0.0668205	1.07596e-38	1.00619	5.96315	0.168735	8.63386e-07	1.1548	15.8201	0.0729959	3.87589e-33	-0.111194	-0.707689	0.157123	0.48002	ENSG00000198496.10	chr17_43129663_T_C_b38	4053	112	130	0.321782	4.48e-66	-1.1738	0.0404431	T
rs8176071:41278005:G:GTGT	17	41278005	-	-	-	ENSG00000198496	NBR2	41277568	41305688	0	lncRNA	G	GTGT	0.314286	0.0186916	GTGT	0.225275	0.0319149	1	285.835	8.54381e-63	712	9.38637e-56	1.10771	16.5774	0.0668205	1.07596e-38	1.00619	5.96315	0.168735	8.63386e-07	1.1548	15.8201	0.0729959	3.87589e-33	-0.111194	-0.707689	0.157123	0.48002	-	-	-	-	-	-	-	-	-	-
rs35406806:41283854:G:A	17	41283854	ENSG00000198496	NBR2	0	ENSG00000198496	NBR2	41277568	41305688	0	lncRNA	G	A	0.314286	0.0186916	A	0.225275	0.0319149	1	285.835	8.54381e-63	712	9.38637e-56	1.10771	16.5774	0.0668205	1.07596e-38	1.00619	5.96315	0.168735	8.63386e-07	1.1548	15.8201	0.0729959	3.87589e-33	-0.111194	-0.707689	0.157123	0.48002	ENSG00000198496.10	chr17_43131837_G_A_b38	6227	112	130	0.321782	4.48e-66	-1.1738	0.0404431	G
rs12523282:87703496:T:C	5	87703496	ENSG00000247828	TMEM161B-AS1	0	ENSG00000247828	TMEM161B-AS1	87564708	87735154	0	lncRNA	T	C	0.257009	0	C	0.277174	0.0212766	1	285.175	1.18875e-62	545	9.99661e-56	-1.07481	-17.1536	0.0626577	2.19289e-40	-1.17983	-9.44373	0.124932	3.70878e-11	-1.04996	-13.9997	0.074999	1.59019e-28	-0.0666064	-0.433971	0.153481	0.66481	ENSG00000247828.7	chr5_88407679_T_C_b38	138608	92	107	0.264851	1.85e-27	0.633469	0.0480152	T
rs12651891	5	87704004	ENSG00000247828	TMEM161B-AS1	0	ENSG00000247828	TMEM161B-AS1	87564708	87735154	0	lncRNA	T	C	0.257009	0	C	0.277174	0.0212766	1	285.175	1.18875e-62	545	9.99661e-56	-1.07481	-17.1536	0.0626577	2.19289e-40	-1.17983	-9.44373	0.124932	3.70878e-11	-1.04996	-13.9997	0.074999	1.59019e-28	-0.0666064	-0.433971	0.153481	0.66481	ENSG00000247828.7	chr5_88408187_T_C_b38	139116	92	107	0.264851	1.85e-27	0.633469	0.0480152	T
rs12654702:87698699:G:A	5	87698699	ENSG00000247828	TMEM161B-AS1	0	ENSG00000247828	TMEM161B-AS1	87564708	87735154	0	lncRNA	G	A	0.257009	0	A	0.277174	0.0212766	1	285.175	1.18875e-62	545	9.99661e-56	-1.07481	-17.1536	0.0626577	2.19289e-40	-1.17983	-9.44373	0.124932	3.70878e-11	-1.04996	-13.9997	0.074999	1.59019e-28	-0.0666064	-0.433971	0.153481	0.66481	ENSG00000247828.7	chr5_88402882_G_A_b38	133811	92	107	0.264851	1.85e-27	0.633469	0.0480152	G
rs6452786:87704839:G:T	5	87704839	ENSG00000247828|ENSG00000250156	TMEM161B-AS1|CTC-498M16.2	0	ENSG00000247828	TMEM161B-AS1	87564708	87735154	0	lncRNA	G	T	0.259434	0.00934579	T	0.3125	0.0638298	1	285.022	1.28294e-62	545	1.07887e-55	-1.07389	-16.6426	0.0645264	6.91344e-39	-1.20393	-10.0514	0.119777	7.41164e-12	-1.04897	-13.5643	0.0773332	2.09816e-27	-0.110491	-0.694499	0.159094	0.488231	ENSG00000247828.7	chr5_88409022_G_T_b38	139951	93	108	0.267327	2.16e-27	0.634036	0.0481441	G
rs11655049:41334925:T:C	17	41334925	ENSG00000188554	NBR1	0	ENSG00000198496	NBR2	41277568	41305688	29237	lncRNA	T	C	0.32243	0	C	0.202128	0	1	285.544	9.88495e-63	712	1.08598e-55	1.1314	16.7816	0.0674191	2.69838e-39	1.10966	6.16924	0.17987	4.62417e-07	1.14893	15.7316	0.0730332	6.44887e-33	-0.00607752	-0.0371264	0.163698	0.970424	ENSG00000198496.10	chr17_43182908_T_C_b38	57298	111	131	0.324257	1.78e-63	-1.13732	0.0409618	T
rs4793216:41335472:A:G	17	41335472	ENSG00000188554	NBR1	0	ENSG00000198496	NBR2	41277568	41305688	29784	lncRNA	A	G	0.32243	0	G	0.202128	0	1	285.544	9.88495e-63	712	1.08598e-55	1.1314	16.7816	0.0674191	2.69838e-39	1.10966	6.16924	0.17987	4.62417e-07	1.14893	15.7316	0.0730332	6.44887e-33	-0.00607752	-0.0371264	0.163698	0.970424	ENSG00000198496.10	chr17_43183455_A_G_b38	57845	111	131	0.324257	1.78e-63	-1.13732	0.0409618	A
rs77182701:74557685:TTAATA:T	11	74557685	-	-	-	ENSG00000166435	XRRA1	74518784	74660245	0	protein_coding	TTAATA	T	0.336449	0	T	0.0645161	0.0106383	1	286.6	5.82931e-63	1283	1.15401e-55	-1.23638	-16.3471	0.0756331	5.13622e-38	-1.42415	-7.01316	0.203069	3.67404e-08	-1.24279	-15.4083	0.0806574	4.17201e-32	-0.0452548	-0.257746	0.175579	0.796886	-	-	-	-	-	-	-	-	-	-
rs11743103	5	87675962	ENSG00000247828	TMEM161B-AS1	0	ENSG00000247828	TMEM161B-AS1	87564708	87735154	0	lncRNA	A	C	0.254717	0.00934579	C	0.277174	0.0212766	1	283.532	2.70229e-62	545	2.27245e-55	-1.07533	-17.0778	0.0629666	3.65492e-40	-1.17983	-9.44373	0.124932	3.70878e-11	-1.0518	-13.9409	0.075447	2.25113e-28	-0.0629907	-0.408904	0.154048	0.683078	ENSG00000247828.7	chr5_88380145_A_C_b38	111074	92	107	0.264851	1.85e-27	0.633469	0.0480152	A
rs9444354:86291935:G:A	6	86291935	ENSG00000135317|ENSG00000271793	SNX14|RP11-321N4.5	0	ENSG00000203875	SNHG5	86360209	86388650	68274	lncRNA	G	A	0.584112	0	A	0.260638	0	1	284.605	1.58047e-62	1073	2.61669e-55	-0.939639	-18.0167	0.0521539	6.80752e-43	-0.904083	-6.83439	0.132284	6.2561e-08	-0.947452	-15.4239	0.0614276	3.81197e-32	0.102414	0.886138	0.115573	0.376681	ENSG00000203875.10	chr6_85582217_G_A_b38	-96519	140	197	0.487624	7.15e-48	0.696604	0.0333172	G
rs35985715:45490684:G:A	21	45490684	ENSG00000160218	TRAPPC10	0	ENSG00000160221	GATD3A	45553492	45629997	62808	protein_coding	G	A	0.191589	0	A	0.231183	0.0106383	1	285.276	1.12985e-62	1529	2.66561e-55	-1.26945	-17.5288	0.0724205	1.76602e-41	-1.01589	-7.60843	0.133522	6.37571e-09	-1.35041	-15.0794	0.0895533	2.81647e-31	0.261791	1.64941	0.158718	0.100743	ENSG00000160221.16	chr21_44070803_G_A_b38	-62802	77	82	0.20297	3.7e-42	1.40924	0.0755949	G
rs1536259:89430420:A:G	1	89430420	ENSG00000137944	CCBL2	0	ENSG00000137944	KYAT3	89401456	89458636	0	protein_coding	A	G	0.439252	0	G	0.318681	0.0319149	1	284.873	1.38205e-62	1311	2.79571e-55	0.97999	16.553	0.0592033	1.2697e-38	0.998019	6.64914	0.150098	1.08895e-07	0.981077	15.5133	0.063241	2.27262e-32	0.17723	1.29792	0.13655	0.195915	ENSG00000137944.17	chr1_88964737_A_G_b38	-23618	152	200	0.49505	3.17e-36	-0.786387	0.0479756	A
rs10801699:89436181:T:C	1	89436181	ENSG00000137944	CCBL2	0	ENSG00000137944	KYAT3	89401456	89458636	0	protein_coding	T	C	0.439252	0	C	0.318681	0.0319149	1	284.873	1.38205e-62	1311	2.79571e-55	0.97999	16.553	0.0592033	1.2697e-38	0.998019	6.64914	0.150098	1.08895e-07	0.981077	15.5133	0.063241	2.27262e-32	0.17723	1.29792	0.13655	0.195915	ENSG00000137944.17	chr1_88970498_T_C_b38	-17857	152	200	0.49505	3.17e-36	-0.786387	0.0479756	T
rs9848969	3	181094912	ENSG00000242808	SOX2-OT	0	ENSG00000241231	AC068308.1	181090520	181160385	0	lncRNA	C	A	0.283019	0.00934579	A	0.295699	0.0106383	1	283.476	2.77922e-62	842	3.61078e-55	1.05709	17.057	0.061974	4.2038e-40	0.974747	5.56993	0.175002	2.84965e-06	1.08632	15.8887	0.0683703	2.61302e-33	-0.200925	-1.27273	0.157869	0.204693	ENSG00000241231.1	chr3_181377124_A_C_b38	-65362	113	134	0.331683	8.2e-35	0.858274	0.0540885	A
rs6874182:87703085:A:G	5	87703085	ENSG00000247828	TMEM161B-AS1	0	ENSG00000247828	TMEM161B-AS1	87564708	87735154	0	lncRNA	A	G	0.257009	0	G	0.281609	0.0744681	1	282.562	4.3898e-62	545	3.69154e-55	-1.09256	-17.3548	0.0629545	5.6732e-41	-1.18453	-8.61984	0.137419	3.55194e-10	-1.07144	-14.4312	0.0742448	1.24914e-29	-0.057575	-0.370169	0.155537	0.711675	ENSG00000247828.7	chr5_88407268_A_G_b38	138197	92	107	0.264851	1.85e-27	0.633469	0.0480152	A
rs2749106:64057271:T:A	1	64057271	ENSG00000142856	ITGB3BP	0	ENSG00000142856	ITGB3BP	63906441	64059392	0	protein_coding	A	T	0.28866	0.0934579	T	0.116667	0.0425532	1	284.964	1.32059e-62	1816	3.7004e-55	-1.35633	-17.5926	0.0770965	1.15212e-41	-1.24826	-6.17791	0.202052	4.50439e-07	-1.37294	-15.7098	0.0873937	7.31286e-33	0.0107598	0.0627275	0.171532	0.95005	ENSG00000142856.16	chr1_63591600_T_A_b38	62414	96	106	0.262376	1.52e-48	-1.17549	0.0554928	T
rs1173418:86402916:G:A	6	86402916	ENSG00000203875	SNHG5	14465	ENSG00000203875	SNHG5	86360209	86388650	14266	lncRNA	G	A	0.579439	0	A	0.25	0.0212766	1	283.549	2.67987e-62	1073	4.4369e-55	-0.941462	-17.8668	0.0526934	1.84657e-42	-0.904083	-6.83439	0.132284	6.2561e-08	-0.952535	-15.3896	0.0618947	4.64881e-32	0.103548	0.890596	0.116268	0.37429	ENSG00000203875.10	chr6_85693198_G_A_b38	14462	139	196	0.485149	5.98e-48	0.696184	0.0332473	G
rs35725606:86347189:TAA:T	6	86347189	-	-	-	ENSG00000203875	SNHG5	86360209	86388650	13020	lncRNA	T	TAA	0.584112	0	TAA	0.258065	0.0106383	1	283.337	2.97956e-62	1073	4.93307e-55	-0.939742	-17.9748	0.0522811	8.99469e-43	-0.904083	-6.83439	0.132284	6.2561e-08	-0.948381	-15.3827	0.0616524	4.8381e-32	0.10215	0.882437	0.115759	0.378673	-	-	-	-	-	-	-	-	-	-
rs2758848	6	86347605	ENSG00000135316	SYNCRIP	0	ENSG00000203875	SNHG5	86360209	86388650	12604	lncRNA	T	C	0.584112	0	C	0.258065	0.0106383	1	283.337	2.97956e-62	1073	4.93307e-55	-0.939742	-17.9748	0.0522811	8.99469e-43	-0.904083	-6.83439	0.132284	6.2561e-08	-0.948381	-15.3827	0.0616524	4.8381e-32	0.10215	0.882437	0.115759	0.378673	ENSG00000203875.10	chr6_85637887_C_T_b38	-40849	140	197	0.487624	7.15e-48	-0.696604	0.0333172	C
rs9450311:86376586:G:A	6	86376586	ENSG00000203875	SNHG5	0	ENSG00000203875	SNHG5	86360209	86388650	0	lncRNA	G	A	0.584112	0	A	0.258065	0.0106383	1	283.337	2.97956e-62	1073	4.93307e-55	-0.939742	-17.9748	0.0522811	8.99469e-43	-0.904083	-6.83439	0.132284	6.2561e-08	-0.948381	-15.3827	0.0616524	4.8381e-32	0.10215	0.882437	0.115759	0.378673	ENSG00000203875.10	chr6_85666868_G_A_b38	-11868	140	197	0.487624	7.15e-48	0.696604	0.0333172	G
rs35001069:87631597:C:T	5	87631597	ENSG00000247828	TMEM161B-AS1	0	ENSG00000247828	TMEM161B-AS1	87564708	87735154	0	lncRNA	C	T	0.254717	0.00934579	T	0.285714	0.0319149	1	281.912	6.07492e-62	545	5.10861e-55	-1.09702	-17.1996	0.0637816	1.61011e-40	-1.11746	-8.26584	0.135191	9.62625e-10	-1.09231	-14.6147	0.0747411	4.25546e-30	0.0338488	0.219449	0.154244	0.826539	ENSG00000247828.7	chr5_88335780_C_T_b38	66709	95	110	0.272277	8.86e-27	0.62882	0.0485625	C
rs41749:116446882:C:A	7	116446882	ENSG00000198898	CAPZA2	4242	ENSG00000105976	MET	116312250	116438440	8442	protein_coding	C	A	0.427885	0.0280374	A	0.0769231	0.0319149	1	282.956	3.60551e-62	986	5.48542e-55	0.94537	16.2182	0.0582905	1.23396e-37	0.765834	4.63049	0.16539	4.87214e-05	0.9946	16.1714	0.0615037	5.17709e-34	-0.356046	-2.93792	0.12119	0.00372005	ENSG00000105976.14	chr7_116806828_C_A_b38	134438	127	158	0.391089	7.44e-20	-0.57799	0.0553248	C
rs2175957	17	41286822	ENSG00000198496	NBR2	0	ENSG00000198496	NBR2	41277568	41305688	0	lncRNA	T	G	0.3125	0.0280374	G	0.225275	0.0319149	1	282.039	5.70067e-62	712	6.26284e-55	1.1065	16.4985	0.0670671	1.83756e-38	1.00619	5.96315	0.168735	8.63386e-07	1.15305	15.6997	0.0734439	7.75147e-33	-0.110356	-0.70024	0.157597	0.484648	ENSG00000198496.10	chr17_43134805_T_G_b38	9195	112	131	0.324257	7.04e-63	-1.14123	0.0415269	T
rs33988650:41287880:A:G	17	41287880	ENSG00000198496	NBR2	0	ENSG00000198496	NBR2	41277568	41305688	0	lncRNA	A	G	0.3125	0.0280374	G	0.225275	0.0319149	1	282.039	5.70067e-62	712	6.26284e-55	1.1065	16.4985	0.0670671	1.83756e-38	1.00619	5.96315	0.168735	8.63386e-07	1.15305	15.6997	0.0734439	7.75147e-33	-0.110356	-0.70024	0.157597	0.484648	ENSG00000198496.10	chr17_43135863_A_G_b38	10253	112	130	0.321782	4.48e-66	-1.1738	0.0404431	A
rs4916905:87658061:A:G	5	87658061	ENSG00000247828	TMEM161B-AS1	0	ENSG00000247828	TMEM161B-AS1	87564708	87735154	0	lncRNA	A	G	0.257009	0	G	0.294444	0.0425532	1	281.165	8.82506e-62	545	7.42131e-55	-1.07663	-17.1344	0.0628343	2.497e-40	-1.1421	-8.5662	0.133326	4.12709e-10	-1.06381	-14.4148	0.0738001	1.37604e-29	0.00105832	0.00684825	0.154539	0.994543	ENSG00000247828.7	chr5_88362244_A_G_b38	93173	94	109	0.271144	1.27e-26	0.632423	0.0490538	A
rs4791658:15884792:G:A	17	15884792	ENSG00000214941	ZSWIM7	0	ENSG00000214941	ZSWIM7	15879874	15903031	0	protein_coding	A	G	0.442308	0.0280374	G	0.483333	0.0425532	1	282.186	5.29875e-62	910	7.44013e-55	-0.974701	-16.7933	0.0580412	2.49465e-39	-1.09031	-6.42253	0.169763	2.15204e-07	-0.948725	-15.5221	0.0611208	2.15941e-32	0.160734	1.04223	0.154222	0.298652	-	-	-	-	-	-	-	-	-	-
17:41283397:AAATAAT:AAAT	17	41283397	-	-	-	ENSG00000198496	NBR2	41277568	41305688	0	lncRNA	AAATAAT	AAAT	0.317308	0.0280374	AAAT	0.230337	0.0531915	1	281.63	6.99498e-62	712	7.6848e-55	1.11046	16.5664	0.0670311	1.15915e-38	1.00619	5.96315	0.168735	8.63386e-07	1.15511	15.6867	0.0736365	8.35625e-33	-0.122607	-0.778143	0.157564	0.437468	-	-	-	-	-	-	-	-	-	-
rs8102320:21936885:A:G	19	21936885	ENSG00000197020	ZNF100	0	ENSG00000197020	ZNF100	21905573	21950381	0	protein_coding	A	G	0.552885	0.0280374	G	0.385057	0.0744681	1	283.219	3.16022e-62	1619	7.89459e-55	1.06499	17.198	0.0619252	1.62682e-40	1.16099	8.70642	0.133349	2.78994e-10	1.0426	14.402	0.0723925	1.48333e-29	-0.113944	-0.778216	0.146418	0.437425	ENSG00000197020.10	chr19_21754083_A_G_b38	-13545	131	163	0.403465	1.1e-21	-0.543149	0.0488743	A
rs1479163:181177919:T:C	3	181177919	ENSG00000242808	SOX2-OT	0	ENSG00000241231	AC068308.1	181090520	181160385	17534	lncRNA	C	T	0.285714	0.0186916	T	0.285714	0.0319149	1	281.61	7.06512e-62	842	9.17905e-55	1.04951	17.2085	0.0609882	1.51611e-40	0.992343	6.76736	0.146637	7.64305e-08	1.07459	15.3562	0.0699778	5.64158e-32	-0.171898	-1.14804	0.149732	0.252419	ENSG00000241231.1	chr3_181460131_T_C_b38	17645	117	141	0.34901	8.68e-41	0.87504	0.0483073	T
12:89884709:C:A	12	89884709	-	-	-	ENSG00000139323	POC1B	89813495	89919824	0	protein_coding	A	C	0.5	0.0747664	C	0.412088	0.0319149	1	282.045	5.68463e-62	1097	9.62221e-55	0.779726	17.4113	0.0447827	3.88159e-41	0.842738	7.00055	0.120382	3.81426e-08	0.743628	15.2656	0.0487128	9.54372e-32	0.00535096	0.0466958	0.114592	0.962805	-	-	-	-	-	-	-	-	-	-
rs4312331:29287853:A:C	16	29287853	ENSG00000198106	SNX29P2	0	ENSG00000260953	AC009093.4	29273594	29275800	12053	lncRNA	A	C	0.365	0.0654206	C	0.61236	0.0531915	1	280.163	1.45697e-61	434	9.75675e-55	1.01189	17.5877	0.057534	1.19039e-41	1.03478	6.95719	0.148736	4.33903e-08	1.00832	15.2237	0.0662338	1.21715e-31	0.107494	0.845751	0.127099	0.398772	-	-	-	-	-	-	-	-	-	-
rs12206573:86258614:G:A	6	86258614	ENSG00000135317	SNX14	0	ENSG00000203875	SNHG5	86360209	86388650	101595	lncRNA	G	A	0.579439	0	A	0.258065	0.0106383	1	281.379	7.93281e-62	1073	1.31339e-54	-0.937135	-17.76	0.0527666	3.7644e-42	-0.904083	-6.83439	0.132284	6.2561e-08	-0.946525	-15.3189	0.061788	7.0024e-32	0.104058	0.890829	0.116811	0.374166	ENSG00000203875.10	chr6_85548896_G_A_b38	-129840	140	197	0.487624	7.15e-48	0.696604	0.0333172	G
rs1351236	3	181169206	ENSG00000242808	SOX2-OT	0	ENSG00000241231	AC068308.1	181090520	181160385	8821	lncRNA	T	C	0.285714	0.0186916	C	0.288043	0.0212766	1	280.853	1.03174e-61	842	1.34045e-54	1.04777	17.1764	0.0610005	1.88185e-40	0.992343	6.76736	0.146637	7.64305e-08	1.07254	15.3315	0.0699565	6.50921e-32	-0.169268	-1.12935	0.14988	0.260196	ENSG00000241231.1	chr3_181451418_C_T_b38	8932	117	141	0.34901	8.68e-41	0.87504	0.0483073	C
rs7281263:46695606:T:C	21	46695606	ENSG00000186866	POFUT2	0	ENSG00000223768	LINC00205	46707965	46717721	12359	lncRNA	T	C	0.308411	0	C	0.252688	0.0106383	1	281.832	6.32432e-62	1490	1.45401e-54	1.07206	16.7648	0.0639472	3.02346e-39	1.14243	8.6883	0.131491	2.93432e-10	1.07195	14.3647	0.0746237	1.847e-29	0.243964	1.64815	0.148023	0.101002	ENSG00000223768.1	chr21_45275691_T_C_b38	-17594	107	132	0.326733	2.36e-48	-0.979163	0.0463969	T
rs914216:46698298:T:G	21	46698298	ENSG00000186866	POFUT2	0	ENSG00000223768	LINC00205	46707965	46717721	9667	lncRNA	T	G	0.314286	0.0186916	G	0.252688	0.0106383	1	281.754	6.57421e-62	1490	1.51146e-54	1.07805	16.7999	0.0641703	2.3854e-39	1.14243	8.6883	0.131491	2.93432e-10	1.07865	14.362	0.0751043	1.87655e-29	0.237429	1.60253	0.148159	0.110725	ENSG00000223768.1	chr21_45278383_T_G_b38	-14902	107	132	0.326733	2.36e-48	-0.979163	0.0463969	T
rs71275966:41433935:G:GC	17	41433935	-	-	-	ENSG00000198496	NBR2	41277568	41305688	128247	lncRNA	G	GC	0.325472	0.00934579	GC	0.244681	0	1	280.235	1.40511e-61	712	1.54367e-54	1.08221	16.5182	0.065516	1.6074e-38	1.00619	5.96315	0.168735	8.63386e-07	1.1181	15.6421	0.0714799	1.08018e-32	-0.0899476	-0.572004	0.15725	0.568007	-	-	-	-	-	-	-	-	-	-
rs10481349:27104727:G:A	8	27104727	ENSG00000015592	STMN4	0	ENSG00000015592	STMN4	27092840	27115937	0	protein_coding	G	A	0.404762	0.0186916	A	0.206522	0.0212766	1	282.068	5.61998e-62	1864	1.61639e-54	0.735063	15.238	0.0482388	1.00555e-34	0.770938	10.9981	0.0700972	6.63997e-13	0.715744	12.6929	0.0563895	3.78975e-25	-0.00645881	-0.0581932	0.110989	0.953657	ENSG00000015592.16	chr8_27247210_G_A_b38	-11210	123	150	0.371287	5.06e-17	-0.400593	0.0426149	G
rs12203963:86223316:T:C	6	86223316	ENSG00000135317	SNX14	0	ENSG00000203875	SNHG5	86360209	86388650	136893	lncRNA	T	C	0.580189	0.00934579	C	0.258065	0.0106383	1	280.617	1.16061e-61	1073	1.92156e-54	-0.935473	-17.7023	0.0528448	5.53499e-42	-0.899553	-6.77849	0.132707	7.39311e-08	-0.946525	-15.3189	0.061788	7.0024e-32	0.108172	0.923968	0.117073	0.356694	ENSG00000203875.10	chr6_85513598_T_C_b38	-165138	140	198	0.490099	2.91e-48	0.695554	0.0330158	T
rs35759345	7	116388021	ENSG00000105976	MET	0	ENSG00000105976	MET	116312250	116438440	0	protein_coding	C	T	0.415888	0	T	0.0904255	0	1	280.352	1.3253e-61	986	2.01631e-54	0.922406	16.3268	0.0564965	5.89763e-38	0.850604	5.71807	0.148757	1.81692e-06	0.959611	15.7371	0.0609777	6.24953e-33	-0.296677	-2.46844	0.120188	0.0144684	ENSG00000105976.14	chr7_116747967_C_T_b38	75577	128	159	0.393564	1.51e-19	-0.578633	0.055989	C
rs415449:87527350:T:C	5	87527350	ENSG00000164180	TMEM161B	0	ENSG00000247828	TMEM161B-AS1	87564708	87735154	37358	lncRNA	C	T	0.266355	0	T	0.271277	0	1	278.677	3.06252e-61	545	2.57538e-54	-1.07424	-17.3716	0.0618389	5.06809e-41	-1.16781	-8.14694	0.143343	1.35005e-09	-1.06581	-14.5707	0.0731476	5.50808e-30	0.0371121	0.240703	0.154182	0.810049	ENSG00000247828.7	chr5_88231533_T_C_b38	-37538	93	110	0.272277	6.59e-24	-0.593474	0.0498064	T
rs4791	2	219138940	ENSG00000127838|ENSG00000135926	PNKD|TMBIM1	0	ENSG00000261338	AC021016.1	219120042	219122089	16851	lncRNA	C	T	0.509434	0.00934579	T	0.182796	0.0106383	1	279.363	2.17331e-61	881	2.95436e-54	-1.00105	-17.684	0.056608	6.25473e-42	-0.928891	-4.76785	0.194824	3.22828e-05	-0.976611	-16.0197	0.0609632	1.23304e-33	0.0371574	0.29555	0.125723	0.767902	ENSG00000261338.2	chr2_218274217_C_T_b38	18898	144	192	0.475248	4.73e-41	0.745608	0.0409335	C
rs27996:1345474:A:G	5	1345474	ENSG00000049656	CLPTM1L	260	ENSG00000286388	AC026748.3	1345312	1350901	0	lncRNA	G	A	0.564356	0.0560748	A	0.27907	0.0851064	1	280.187	1.43903e-61	1467	3.25735e-54	-1.07308	-16.6466	0.0644626	6.73102e-39	-1.07565	-10.6921	0.100602	1.42997e-12	-1.08502	-12.8789	0.0842477	1.24617e-25	-0.102954	-0.796625	0.129238	0.426679	-	-	-	-	-	-	-	-	-	-
rs7766485	6	86263555	ENSG00000135317	SNX14	0	ENSG00000203875	SNHG5	86360209	86388650	96654	lncRNA	T	C	0.579439	0	C	0.260638	0	1	279.483	2.04695e-61	1073	3.38901e-54	-0.938359	-17.8747	0.0524966	1.75225e-42	-0.904083	-6.83439	0.132284	6.2561e-08	-0.944823	-15.2569	0.0619275	1.00343e-31	0.105495	0.907147	0.116293	0.365496	ENSG00000203875.10	chr6_85553837_T_C_b38	-124899	140	197	0.487624	7.15e-48	0.696604	0.0333172	T
rs2071154	21	45507193	ENSG00000160218	TRAPPC10	0	ENSG00000275464	FP565260.1	45527280	45551063	20087	protein_coding	G	A	0.171429	0.0186916	A	0.293478	0.0212766	1	279.912	1.65167e-61	1331	3.39209e-54	1.0913	17.0879	0.0638638	3.41383e-40	1.07542	8.16474	0.131716	1.28326e-09	1.13808	14.603	0.0779345	4.55535e-30	-0.16408	-1.17537	0.139599	0.241342	-	-	-	-	-	-	-	-	-	-
rs2855653:45540143:G:A	21	45540143	ENSG00000241945	PWP2	0	ENSG00000275464	FP565260.1	45527280	45551063	0	protein_coding	A	G	0.169811	0.00934579	G	0.274194	0.0106383	1	279.82	1.72939e-61	1331	3.5517e-54	1.05255	15.6806	0.0671246	4.84059e-36	1.12965	10.817	0.104433	1.04414e-12	1.10492	12.7598	0.0865939	2.53936e-25	-0.112261	-0.769733	0.145844	0.44243	-	-	-	-	-	-	-	-	-	-
rs75467880:41393265:T:C	17	41393265	ENSG00000236383	LINC00854	9927	ENSG00000198496	NBR2	41277568	41305688	87577	lncRNA	T	C	0.32243	0	C	0.241935	0.0106383	1	278.427	3.46928e-61	712	3.8114e-54	1.07991	16.4543	0.0656311	2.4805e-38	1.00619	5.96315	0.168735	8.63386e-07	1.11537	15.5842	0.0715707	1.50857e-32	-0.085129	-0.540443	0.157517	0.589534	ENSG00000198496.10	chr17_43315909_T_C_b38	190299	114	133	0.329208	1.03e-67	-1.16062	0.0388986	T
rs9344540:86364434:A:G	6	86364434	ENSG00000220563	PKMP3	5176	ENSG00000203875	SNHG5	86360209	86388650	0	lncRNA	G	A	0.584112	0	A	0.263441	0.0106383	1	279.081	2.5027e-61	1073	4.14358e-54	-0.932862	-17.6332	0.0529038	8.78344e-42	-0.93311	-6.51556	0.143212	1.62638e-07	-0.948381	-15.3827	0.0616524	4.8381e-32	0.105319	0.880774	0.119576	0.379571	ENSG00000203875.10	chr6_85654716_A_G_b38	-24020	139	196	0.485149	3.42e-44	-0.673039	0.0346279	A
GA005909	6	-	-	-	-	ENSG00000203875	SNHG5	86360209	86388650	-	lncRNA	C	T	0.589623	0.00934579	T	0.258065	0.0106383	1	278.651	3.10265e-61	1073	5.13687e-54	-0.942777	-17.7992	0.0529673	2.89721e-42	-0.904083	-6.83439	0.132284	6.2561e-08	-0.954332	-15.2296	0.0626628	1.17568e-31	0.105892	0.907462	0.116691	0.365331	-	-	-	-	-	-	-	-	-	-
rs12574850:74513449:G:T	11	74513449	ENSG00000166439	RNF169	0	ENSG00000166435	XRRA1	74518784	74660245	5335	protein_coding	G	T	0.336449	0	T	0.0591398	0.0106383	1	278.816	2.85682e-61	1283	5.65556e-54	-1.23603	-16.1776	0.076404	1.62786e-37	-1.42415	-7.01316	0.203069	3.67404e-08	-1.23929	-15.1536	0.0817821	1.82895e-31	-0.056168	-0.317958	0.176652	0.750872	ENSG00000166435.15	chr11_74802404_G_T_b38	-146796	102	115	0.284653	4.14e-59	1.21606	0.0472573	G
rs12225387:74604767:A:G	11	74604767	ENSG00000166435|ENSG00000241170	XRRA1|RP11-147I3.1	0	ENSG00000166435	XRRA1	74518784	74660245	0	protein_coding	A	G	0.336449	0	G	0.0591398	0.0106383	1	278.816	2.85682e-61	1283	5.65556e-54	-1.23603	-16.1776	0.076404	1.62786e-37	-1.42415	-7.01316	0.203069	3.67404e-08	-1.23929	-15.1536	0.0817821	1.82895e-31	-0.056168	-0.317958	0.176652	0.750872	ENSG00000166435.15	chr11_74893722_A_G_b38	-55478	103	117	0.289604	4.69e-62	1.22211	0.0451078	A
rs71361513:41378392:AAAG:A	17	41378392	-	-	-	ENSG00000198496	NBR2	41277568	41305688	72704	lncRNA	AAAG	A	0.32243	0	A	0.212766	0	1	277.616	5.20485e-61	712	5.71813e-54	1.09327	16.2495	0.0672804	9.97666e-38	1.00619	5.96315	0.168735	8.63386e-07	1.14728	15.5582	0.0737412	1.75346e-32	-0.107131	-0.67389	0.158975	0.501213	-	-	-	-	-	-	-	-	-	-
rs1807433:41373899:C:G	17	41373899	ENSG00000236383	LINC00854	0	ENSG00000198496	NBR2	41277568	41305688	68211	lncRNA	C	G	0.32243	0	G	0.212766	0	1	277.616	5.20485e-61	712	5.71813e-54	1.09327	16.2495	0.0672804	9.97666e-38	1.00619	5.96315	0.168735	8.63386e-07	1.14728	15.5582	0.0737412	1.75346e-32	-0.107131	-0.67389	0.158975	0.501213	ENSG00000198496.10	chr17_43221879_C_G_b38	96269	111	131	0.324257	1.71e-65	-1.14373	0.0397976	C
rs1565163:41361342:G:A	17	41361342	ENSG00000188554	NBR1	0	ENSG00000198496	NBR2	41277568	41305688	55654	lncRNA	G	A	0.32243	0	A	0.212766	0	1	277.616	5.20485e-61	712	5.71813e-54	1.09327	16.2495	0.0672804	9.97666e-38	1.00619	5.96315	0.168735	8.63386e-07	1.14728	15.5582	0.0737412	1.75346e-32	-0.107131	-0.67389	0.158975	0.501213	ENSG00000198496.10	chr17_43209323_G_A_b38	83713	112	132	0.326733	5.29e-66	-1.15336	0.0397872	G
rs8176098:41268206:A:C	17	41268206	ENSG00000012048	BRCA1	0	ENSG00000198496	NBR2	41277568	41305688	9362	lncRNA	A	C	0.314286	0.0186916	C	0.230769	0.0319149	1	277.507	5.49639e-61	712	6.03842e-54	1.10097	16.4071	0.0671031	3.41708e-38	1.00619	5.96315	0.168735	8.63386e-07	1.14501	15.5547	0.0736117	1.7893e-32	-0.106839	-0.675375	0.158191	0.500272	ENSG00000198496.10	chr17_43116189_A_C_b38	-9421	112	130	0.321782	4.48e-66	-1.1738	0.0404431	A
rs168686:116434793:C:A	7	116434793	ENSG00000105976	MET	0	ENSG00000105976	MET	116312250	116438440	0	protein_coding	C	A	0.420561	0	A	0.0860215	0.0106383	1	278.139	4.00839e-61	986	6.09835e-54	0.909893	16.0544	0.0566757	3.76758e-37	0.791655	4.80409	0.164788	2.89525e-05	0.951098	15.9706	0.0595532	1.63386e-33	-0.329278	-2.70737	0.121623	0.00741034	ENSG00000105976.14	chr7_116794739_C_A_b38	122349	128	159	0.393564	1.51e-19	-0.578633	0.055989	C
rs2842610:86298063:A:G	6	86298063	ENSG00000135317|ENSG00000271793	SNX14|RP11-321N4.5	0	ENSG00000203875	SNHG5	86360209	86388650	62146	lncRNA	G	A	0.584112	0	A	0.266304	0.0212766	1	277.92	4.47185e-61	1073	7.40376e-54	-0.938175	-17.7957	0.0527192	2.96669e-42	-0.904083	-6.83439	0.132284	6.2561e-08	-0.942508	-15.2056	0.0619842	1.35173e-31	0.103156	0.884316	0.116651	0.377661	ENSG00000203875.10	chr6_85588345_A_G_b38	-90391	140	197	0.487624	7.15e-48	-0.696604	0.0333172	A
rs855320:64068020:T:G	1	64068020	ENSG00000079739	PGM1	0	ENSG00000142856	ITGB3BP	63906441	64059392	8628	protein_coding	G	T	0.318627	0.046729	T	0.13587	0.0212766	1	278.89	2.75281e-61	1816	7.71362e-54	-1.27456	-17.9105	0.0711625	1.37957e-42	-1.11449	-6.96764	0.159953	4.20626e-08	-1.28821	-15.177	0.0848787	1.59606e-31	-0.0464936	-0.296974	0.156558	0.766816	ENSG00000142856.16	chr1_63602349_T_G_b38	73163	98	108	0.267327	1.18e-45	-1.1542	0.0576638	T
rs3822433:6600864:T:C	5	6600864	ENSG00000037474	NSUN2	0	ENSG00000037474	NSUN2	6599352	6633404	0	protein_coding	C	T	0.334906	0.00934579	T	0.28022	0.0319149	1	278.491	3.36158e-61	1965	1.01923e-53	-0.932574	-16.0149	0.0582317	4.93258e-37	-0.956533	-9.50065	0.100681	3.18312e-11	-0.959565	-13.7196	0.069941	8.34658e-28	-0.160078	-1.1666	0.137217	0.244857	ENSG00000037474.14	chr5_6600751_T_C_b38	-32540	117	143	0.35396	6.66e-40	-0.8765	0.0493087	T
rs34838240:46688315:G:A	21	46688315	ENSG00000186866	POFUT2	0	ENSG00000223768	LINC00205	46707965	46717721	19650	lncRNA	G	A	0.308411	0	A	0.25	0	1	277.81	4.72526e-61	1490	1.08637e-53	1.06764	16.6194	0.0642406	8.09312e-39	1.14243	8.6883	0.131491	2.93432e-10	1.06678	14.224	0.0749984	4.2295e-29	0.250298	1.6834	0.148686	0.0939672	ENSG00000223768.1	chr21_45268400_G_A_b38	-24885	107	133	0.329208	9.8e-47	-0.966543	0.0472672	G
rs4819051:46693128:C:T	21	46693128	ENSG00000186866	POFUT2	0	ENSG00000223768	LINC00205	46707965	46717721	14837	lncRNA	C	T	0.308411	0	T	0.25	0	1	277.81	4.72526e-61	1490	1.08637e-53	1.06764	16.6194	0.0642406	8.09312e-39	1.14243	8.6883	0.131491	2.93432e-10	1.06678	14.224	0.0749984	4.2295e-29	0.250298	1.6834	0.148686	0.0939672	ENSG00000223768.1	chr21_45273213_C_T_b38	-20072	107	132	0.326733	2.36e-48	-0.979163	0.0463969	C
rs2838854:46680364:A:G	21	46680364	ENSG00000182586	LINC00334	1719	ENSG00000223768	LINC00205	46707965	46717721	27601	lncRNA	A	G	0.308411	0	G	0.25	0	1	277.81	4.72526e-61	1490	1.08637e-53	1.06764	16.6194	0.0642406	8.09312e-39	1.14243	8.6883	0.131491	2.93432e-10	1.06678	14.224	0.0749984	4.2295e-29	0.250298	1.6834	0.148686	0.0939672	ENSG00000223768.1	chr21_45260449_A_G_b38	-32836	107	133	0.329208	4.19e-47	-0.968105	0.047002	A
rs7276828	21	46695039	ENSG00000186866	POFUT2	0	ENSG00000223768	LINC00205	46707965	46717721	12926	lncRNA	T	G	0.308411	0	G	0.25	0	1	277.81	4.72526e-61	1490	1.08637e-53	1.06764	16.6194	0.0642406	8.09312e-39	1.14243	8.6883	0.131491	2.93432e-10	1.06678	14.224	0.0749984	4.2295e-29	0.250298	1.6834	0.148686	0.0939672	ENSG00000223768.1	chr21_45275124_T_G_b38	-18161	107	132	0.326733	2.36e-48	-0.979163	0.0463969	T
rs8134011:46682897:A:G	21	46682897	ENSG00000186866	POFUT2	946	ENSG00000223768	LINC00205	46707965	46717721	25068	lncRNA	A	G	0.308411	0	G	0.25	0	1	277.81	4.72526e-61	1490	1.08637e-53	1.06764	16.6194	0.0642406	8.09312e-39	1.14243	8.6883	0.131491	2.93432e-10	1.06678	14.224	0.0749984	4.2295e-29	0.250298	1.6834	0.148686	0.0939672	ENSG00000223768.1	chr21_45262982_A_G_b38	-30303	107	132	0.326733	2.36e-48	-0.979163	0.0463969	A
rs200043293:46688690:G:A	21	46688690	ENSG00000186866	POFUT2	0	ENSG00000223768	LINC00205	46707965	46717721	19275	lncRNA	G	A	0.308411	0	A	0.25	0	1	277.81	4.72526e-61	1490	1.08637e-53	1.06764	16.6194	0.0642406	8.09312e-39	1.14243	8.6883	0.131491	2.93432e-10	1.06678	14.224	0.0749984	4.2295e-29	0.250298	1.6834	0.148686	0.0939672	ENSG00000223768.1	chr21_45268775_G_A_b38	-24510	107	120	0.29703	4e-41	-1.05677	0.0579273	G
rs2246697:46689999:G:A	21	46689999	ENSG00000186866	POFUT2	0	ENSG00000223768	LINC00205	46707965	46717721	17966	lncRNA	G	A	0.308411	0	A	0.25	0	1	277.81	4.72526e-61	1490	1.08637e-53	1.06764	16.6194	0.0642406	8.09312e-39	1.14243	8.6883	0.131491	2.93432e-10	1.06678	14.224	0.0749984	4.2295e-29	0.250298	1.6834	0.148686	0.0939672	ENSG00000223768.1	chr21_45270084_G_A_b38	-23201	107	132	0.326733	2.36e-48	-0.979163	0.0463969	G
rs8134084:46693295:G:A	21	46693295	ENSG00000186866	POFUT2	0	ENSG00000223768	LINC00205	46707965	46717721	14670	lncRNA	G	A	0.308411	0	A	0.25	0	1	277.81	4.72526e-61	1490	1.08637e-53	1.06764	16.6194	0.0642406	8.09312e-39	1.14243	8.6883	0.131491	2.93432e-10	1.06678	14.224	0.0749984	4.2295e-29	0.250298	1.6834	0.148686	0.0939672	ENSG00000223768.1	chr21_45273380_G_A_b38	-19905	107	132	0.326733	2.36e-48	-0.979163	0.0463969	G
rs7279136:46692287:C:T	21	46692287	ENSG00000186866	POFUT2	0	ENSG00000223768	LINC00205	46707965	46717721	15678	lncRNA	C	T	0.308411	0	T	0.25	0	1	277.81	4.72526e-61	1490	1.08637e-53	1.06764	16.6194	0.0642406	8.09312e-39	1.14243	8.6883	0.131491	2.93432e-10	1.06678	14.224	0.0749984	4.2295e-29	0.250298	1.6834	0.148686	0.0939672	ENSG00000223768.1	chr21_45272372_C_T_b38	-20913	107	132	0.326733	2.36e-48	-0.979163	0.0463969	C
rs71160020:41317811:T:TAGACTGTCTA	17	41317811	-	-	-	ENSG00000198496	NBR2	41277568	41305688	12123	lncRNA	T	TAGACTGTCTA	0.317308	0.0280374	TAGACTGTCTA	0.225806	0.0106383	1	276.199	1.05713e-60	712	1.16138e-53	1.09908	16.3075	0.0673972	6.72432e-38	1.00619	5.96315	0.168735	8.63386e-07	1.14553	15.5126	0.0738451	2.28215e-32	-0.101877	-0.642007	0.158684	0.521655	-	-	-	-	-	-	-	-	-	-
rs55874139:41311469:T:G	17	41311469	ENSG00000267002	RP11-242D8.1	4731	ENSG00000198496	NBR2	41277568	41305688	5781	lncRNA	T	G	0.317308	0.0280374	G	0.225806	0.0106383	1	276.199	1.05713e-60	712	1.16138e-53	1.09908	16.3075	0.0673972	6.72432e-38	1.00619	5.96315	0.168735	8.63386e-07	1.14553	15.5126	0.0738451	2.28215e-32	-0.101877	-0.642007	0.158684	0.521655	ENSG00000198496.10	chr17_43159452_T_G_b38	33842	112	130	0.321782	4.48e-66	-1.1738	0.0404431	T
rs4792982:41318800:T:C	17	41318800	ENSG00000267002	RP11-242D8.1	0	ENSG00000198496	NBR2	41277568	41305688	13112	lncRNA	T	C	0.317308	0.0280374	C	0.225806	0.0106383	1	276.199	1.05713e-60	712	1.16138e-53	1.09908	16.3075	0.0673972	6.72432e-38	1.00619	5.96315	0.168735	8.63386e-07	1.14553	15.5126	0.0738451	2.28215e-32	-0.101877	-0.642007	0.158684	0.521655	ENSG00000198496.10	chr17_43166783_T_C_b38	41173	112	130	0.321782	4.48e-66	-1.1738	0.0404431	T
rs71160019:41317802:CT:C	17	41317802	-	-	-	ENSG00000198496	NBR2	41277568	41305688	12114	lncRNA	CT	C	0.317308	0.0280374	C	0.225806	0.0106383	1	276.199	1.05713e-60	712	1.16138e-53	1.09908	16.3075	0.0673972	6.72432e-38	1.00619	5.96315	0.168735	8.63386e-07	1.14553	15.5126	0.0738451	2.28215e-32	-0.101877	-0.642007	0.158684	0.521655	-	-	-	-	-	-	-	-	-	-
rs4792981:41308274:A:G	17	41308274	ENSG00000198496	NBR2	2586	ENSG00000198496	NBR2	41277568	41305688	2586	lncRNA	A	G	0.317308	0.0280374	G	0.225806	0.0106383	1	276.199	1.05713e-60	712	1.16138e-53	1.09908	16.3075	0.0673972	6.72432e-38	1.00619	5.96315	0.168735	8.63386e-07	1.14553	15.5126	0.0738451	2.28215e-32	-0.101877	-0.642007	0.158684	0.521655	ENSG00000198496.10	chr17_43156257_A_G_b38	30647	112	130	0.321782	4.48e-66	-1.1738	0.0404431	A
rs35521261:41313612:A:G	17	41313612	ENSG00000267002	RP11-242D8.1	2588	ENSG00000198496	NBR2	41277568	41305688	7924	lncRNA	A	G	0.317308	0.0280374	G	0.225806	0.0106383	1	276.199	1.05713e-60	712	1.16138e-53	1.09908	16.3075	0.0673972	6.72432e-38	1.00619	5.96315	0.168735	8.63386e-07	1.14553	15.5126	0.0738451	2.28215e-32	-0.101877	-0.642007	0.158684	0.521655	ENSG00000198496.10	chr17_43161595_A_G_b38	35985	112	130	0.321782	4.48e-66	-1.1738	0.0404431	A
rs12952012:41321387:C:T	17	41321387	ENSG00000267002	RP11-242D8.1	0	ENSG00000198496	NBR2	41277568	41305688	15699	lncRNA	C	T	0.317308	0.0280374	T	0.225806	0.0106383	1	276.199	1.05713e-60	712	1.16138e-53	1.09908	16.3075	0.0673972	6.72432e-38	1.00619	5.96315	0.168735	8.63386e-07	1.14553	15.5126	0.0738451	2.28215e-32	-0.101877	-0.642007	0.158684	0.521655	ENSG00000198496.10	chr17_43169370_C_T_b38	43760	112	130	0.321782	4.48e-66	-1.1738	0.0404431	C
rs33933393:41317432:C:T	17	41317432	ENSG00000267002	RP11-242D8.1	0	ENSG00000198496	NBR2	41277568	41305688	11744	lncRNA	C	T	0.317308	0.0280374	T	0.225806	0.0106383	1	276.199	1.05713e-60	712	1.16138e-53	1.09908	16.3075	0.0673972	6.72432e-38	1.00619	5.96315	0.168735	8.63386e-07	1.14553	15.5126	0.0738451	2.28215e-32	-0.101877	-0.642007	0.158684	0.521655	ENSG00000198496.10	chr17_43165415_C_T_b38	39805	112	130	0.321782	4.48e-66	-1.1738	0.0404431	C
rs11236282:74713888:C:A	11	74713888	ENSG00000162139	NEU3	0	ENSG00000166435	XRRA1	74518784	74660245	53643	protein_coding	C	A	0.325472	0.00934579	A	0.0706522	0.0212766	1	276.988	7.12723e-61	1283	1.41096e-53	-1.26371	-15.962	0.07917	7.0758e-37	-1.42415	-7.01316	0.203069	3.67404e-08	-1.28844	-15.0932	0.0853662	2.59976e-31	0.00693205	0.0384973	0.180066	0.969332	ENSG00000166435.15	chr11_75002843_C_A_b38	53643	99	115	0.284653	2.18e-49	1.12407	0.0522135	C
rs11603294:74716143:G:A	11	74716143	ENSG00000162139	NEU3	0	ENSG00000166435	XRRA1	74518784	74660245	55898	protein_coding	G	A	0.325472	0.00934579	A	0.0706522	0.0212766	1	276.988	7.12723e-61	1283	1.41096e-53	-1.26371	-15.962	0.07917	7.0758e-37	-1.42415	-7.01316	0.203069	3.67404e-08	-1.28844	-15.0932	0.0853662	2.59976e-31	0.00693205	0.0384973	0.180066	0.969332	ENSG00000166435.15	chr11_75005098_G_A_b38	55898	99	115	0.284653	2.18e-49	1.12407	0.0522135	G
19:21922636:TAAAA:GAAAA	19	21922636	-	-	-	ENSG00000197020	ZNF100	21905573	21950381	0	protein_coding	TAAAA	GAAAA	0.542857	0.0186916	GAAAA	0.357955	0.0638298	1	277.295	6.11172e-61	1619	1.52678e-53	1.06533	16.9261	0.0629399	1.01667e-39	1.16571	8.84658	0.131769	1.89093e-10	1.04165	14.1079	0.0738348	8.39029e-29	-0.0995114	-0.67227	0.148023	0.502241	-	-	-	-	-	-	-	-	-	-
rs41744:116442104:A:G	7	116442104	ENSG00000105976	MET	3664	ENSG00000105976	MET	116312250	116438440	3664	protein_coding	A	G	0.429907	0	G	0.123656	0.0106383	1	276.125	1.09705e-60	986	1.66905e-53	0.882873	16.312	0.0541241	6.52077e-38	0.750968	5.84942	0.128383	1.21925e-06	0.928785	15.5534	0.0597158	1.80223e-32	-0.303075	-2.63345	0.115087	0.00915958	ENSG00000105976.14	chr7_116802050_A_G_b38	129660	129	160	0.39604	4.02e-19	-0.570798	0.0560771	A
rs71334057:46710277:A:AG	21	46710277	-	-	-	ENSG00000223768	LINC00205	46707965	46717721	0	lncRNA	A	AG	0.311321	0.00934579	AG	0.258242	0.0319149	1	276.908	7.41777e-61	1490	1.7054e-53	1.07825	16.8207	0.0641023	2.07208e-39	1.14039	8.63998	0.131989	3.35769e-10	1.06784	14.2218	0.0750848	4.28643e-29	0.255309	1.7279	0.147757	0.0856568	-	-	-	-	-	-	-	-	-	-
rs10932766:219122090:G:A	2	219122090	ENSG00000261338	RP11-378A13.1	3	ENSG00000261338	AC021016.1	219120042	219122089	1	lncRNA	G	A	0.514019	0	A	0.196809	0	1	275.82	1.27791e-60	881	1.73716e-53	-0.967265	-17.4601	0.0553984	2.79787e-41	-0.893185	-4.72405	0.189072	3.68171e-05	-0.943339	-15.9218	0.0592483	2.16159e-33	0.0226867	0.180508	0.125682	0.856949	ENSG00000261338.2	chr2_218257367_G_A_b38	2048	144	190	0.470297	1.83e-47	0.778453	0.0375291	G
5:6600492:G:GT	5	6600492	-	-	-	ENSG00000037474	NSUN2	6599352	6633404	0	protein_coding	GT	G	0.334906	0.00934579	G	0.282609	0.0212766	1	277.367	5.89444e-61	1965	1.78719e-53	-0.933079	-16.0817	0.0580211	3.12678e-37	-0.954415	-9.44135	0.101089	3.73265e-11	-0.959565	-13.7196	0.069941	8.34658e-28	-0.163654	-1.1971	0.136709	0.232785	-	-	-	-	-	-	-	-	-	-
[truncated: 82,147 more rows]
[truncated: 1 more columns]
