# Supplementary material for: Smoking-informed methylation and expression QTLs in human brain and colocalization with smoking-associated genetic loci
Source: Neuropsychopharmacology. 2024 Jun 4;49(11):1749–57. doi: 10.1038/s41386-024-01885-4 (PMC11399277; doi:10.1038/s41386-024-01885-4)
Supplement: Supplementary file 9 — Supplementary Table S8 [file 41386_2024_1885_MOESM9_ESM.xlsx]

## Sheet: S8. Colocalization summary
Data type overlap	Phenotype	N unique eGene/CpG PP(H4)>0.8	N GSCAN unique loci that colocalized / total
GSCAN-meQTL	Smoking Initiation	83	44/256 (17%)
	Age of Smoking Initiation	8	4/10 (40%)
	Cigarettes per Day	42	12/39 (31%)
	Smoking Cessation	13	5/16 (31%)
GSCAN-eQTL	Smoking Initiation	3	2/248 (1%)
	Age of Smoking Initiation	0	0/9 (0%)
	Cigarettes per Day	1	1/39 (3%)
	Smoking Cessation	0	0/16 (0%)
