# Supplementary material for: Smoking-informed methylation and expression QTLs in human brain and colocalization with smoking-associated genetic loci
Source: Neuropsychopharmacology. 2024 Jun 4;49(11):1749–57. doi: 10.1038/s41386-024-01885-4 (PMC11399277; doi:10.1038/s41386-024-01885-4)
Supplement: Supplementary file 10 — Supplementary Table S9 [file 41386_2024_1885_MOESM10_ESM.xlsx]

## Sheet: S9. GSCAN-meQTL Coloc 
GSCAN phenotype	Chromosome	GSCAN locus start coordinate	GSCAN locus end coordinate	Illumina CpG ID	CpG start coordinate	Annotated gene for CpG	CpG location relative to gene	Coloc test region start coordinate	Coloc test region end coordinate	Number of genetic variants within coloc test region	Number of coloc test region genetic variants within GSCAN Locus	Posterior probability of coloc hypothesis H0	Posterior probability of coloc hypothesis H1	Posterior probability of coloc hypothesis H2	Posterior probability of coloc hypothesis H3	Posterior probability of coloc hypothesis H4	CpG has genome-wide significant meQTL
smoking_initiation	1	7291461	8984823	cg19465883	8484670	LOC102724552|RERE	TSS200|TSS1500|Body	7985800	8983768	1707	1707	9.58e-38	5.29e-36	7.2e-05	0.00298268	0.996945	Yes
smoking_initiation	1	7291461	8984823	cg16484858	8484694	LOC102724552|RERE	TSS200|TSS1500|Body	7985800	8983768	1707	1707	1.93e-14	1.07e-12	7.63e-05	0.0032165	0.996707	Yes
smoking_initiation	1	7291461	8984823	cg14004768	8484703	LOC102724552|RERE	TSS200|TSS1500|Body	7985800	8983768	1707	1707	1.03e-15	5.7e-14	7.93e-05	0.00338474	0.996536	Yes
smoking_initiation	7	1370794	2370794	cg16862893	1685044	-	-	1185054	2184902	1674	1368	1.13e-10	6.19e-08	8.62e-06	0.00373711	0.996254	No
smoking_initiation	7	96129103	97129103	cg11113469	96628963	DLX6AS	Body	96129071	97128260	1911	1910	7.22e-17	1.98e-16	0.00248721	0.00581954	0.991693	Yes
smoking_initiation	1	7291461	8984823	cg04317648	8485376	LOC102724552|RERE	Body	7985800	8983768	1707	1707	4.35e-05	0.0024031	0.000121907	0.00574237	0.991689	No
smoking_initiation	2	43750149	45659091	cg10526113	45151644	-	-	44651884	45650138	2378	2378	1.16e-08	0.000854848	1.21e-07	0.00795493	0.99119	No
smoking_initiation	12	55974480	56974480	cg00907267	56474771	ERBB3	Body	55975016	56969281	866	866	0.000404587	0.00265809	0.000942034	0.00519827	0.990797	No
smoking_initiation	7	132583234	134089846	cg25962218	133826103	LRGUK	Body	133326184	134325977	2465	1805	4.42e-27	5.36e-26	0.000844197	0.00924864	0.989907	Yes
smoking_initiation	7	1370794	2370794	cg00819141	1657422	-	-	1157436	2157186	1740	1317	1.7e-15	9.32e-13	2.34e-05	0.0118593	0.988117	Yes
smoking_initiation	7	1370794	2370794	cg21550446	1660314	-	-	1160505	2159777	1732	1323	7.17e-14	3.94e-11	3.02e-05	0.0156058	0.984364	Yes
smoking_initiation	10	63174885	64174885	cg26758131	63671403	ARID5B	Body	63172966	64171271	1827	1825	1.21e-09	0.000309395	6.75e-08	0.0162801	0.98341	No
smoking_initiation	7	1370794	2370794	cg07750130	1708114	-	-	1208154	2207416	1614	1435	4e-07	0.000219503	3.32e-05	0.0172364	0.982511	No
smoking_initiation	11	121030888	122030888	cg19859759	121532924	-	-	121033277	122032849	1814	1809	1.18e-18	1.13e-18	0.0105127	0.00913883	0.980348	Yes
smoking_initiation	7	1370794	2370794	cg08824155	1701097	-	-	1201192	2201080	1655	1401	1.1e-05	0.00605739	2.83e-05	0.0145926	0.979311	No
smoking_initiation	12	55974480	56974480	cg19869041	56481463	ERBB3	Body	55981977	56969281	842	842	0.00140226	0.00921256	0.00146552	0.00864891	0.979271	No
smoking_initiation	8	90637052	93744504	cg05131732	93201063	-	-	92701447	93697989	1591	1591	1.31e-63	5.73e-60	4.97e-06	0.020787	0.979208	Yes
smoking_initiation	1	236372829	238352083	cg00386999	237841527	RYR2	Body	237341716	238341500	2749	2749	0.000306817	0.000353051	0.0111708	0.0118779	0.976291	No
smoking_initiation	1	45996709	46996709	cg16387850	46982889	-	-	46483871	47482775	1732	896	2.78e-14	8.14e-15	0.0235358	0.00592479	0.970539	Yes
smoking_initiation	10	21532942	22532942	cg04714110	21799143	-	-	21299348	22298641	1025	662	1.97e-08	0.00307054	1.81e-07	0.0272743	0.969655	No
smoking_initiation	17	1495177	2495177	cg18835528	2116773	SMG6	Body	1618135	2613925	1816	1666	2.98e-12	1.89e-11	0.00446113	0.0273397	0.968199	Yes
smoking_initiation	5	86303812	89371745	cg00419757	87695564	-	-	87197535	88194950	1011	1011	2.13e-08	0.0197861	1.79e-08	0.0156593	0.964555	No
smoking_initiation	3	52386605	54266212	cg25643088	52874325	TMEM110	3'UTR	52374516	53373317	1656	1648	6.2e-09	2.48e-08	0.00747059	0.0288941	0.963635	Yes
smoking_initiation	7	1370794	2370794	cg16257655	1659720	-	-	1159895	2159594	1732	1321	3.78e-05	0.020774	3.12e-05	0.0162008	0.962956	No
smoking_initiation	3	52386605	54266212	cg19713033	52870519	MUSTN1|TMEM110-MUSTN1	TSS1500|Body	52371789	53370225	1656	1643	1.48e-12	5.92e-12	0.00813696	0.0315606	0.960302	Yes
smoking_initiation	1	43511737	44511737	cg00007221	43999020	PTPRF	5'UTR	43523549	44498812	1568	1568	1.59e-09	0.0291743	7e-10	0.011914	0.958912	No
smoking_initiation	7	1370794	2370794	cg00632863	1702597	-	-	1202693	2202507	1650	1413	2.39e-08	1.31e-05	7.67e-05	0.0411739	0.958736	Yes
smoking_initiation	16	220986	1220986	cg08156824	715007	WDR90	Body	215379	1170512	1546	1543	6.85e-05	9.18e-05	0.0186147	0.024	0.957225	No
smoking_initiation	11	63633552	64633552	cg14288399	64110785	CCDC88B	Body	63612706	64610684	1086	1049	7.58e-38	6.23e-38	0.024307	0.0190367	0.956656	Yes
smoking_initiation	11	63633552	64633552	cg22916017	64110731	CCDC88B	Body	63612706	64610684	1086	1049	1.24e-43	1.02e-43	0.0243966	0.0191105	0.956493	Yes
smoking_initiation	11	63633552	64633552	cg26898376	64110657	CCDC88B	Body	63612706	64608691	1085	1048	2.26e-43	1.86e-43	0.0244499	0.0191544	0.956396	Yes
smoking_initiation	11	63633552	64633552	cg20798394	64110833	MIR7155|CCDC88B	TSS1500|Body	63612706	64610684	1086	1049	4.34e-09	3.57e-09	0.024842	0.0194776	0.95568	Yes
smoking_initiation	11	63633552	64633552	cg06202053	64109021	CCDC88B	Body	63610122	64608691	1087	1048	4.16e-08	3.42e-08	0.0249663	0.0195802	0.955453	Yes
smoking_initiation	16	220986	1220986	cg27524531	711706	WDR90	Body	212649	1170512	1547	1543	0.000748874	0.00100404	0.0188304	0.0242913	0.955125	No
smoking_initiation	8	90637052	93744504	cg26569449	91998274	C8orf88	TSS1500	91498447	92495861	1447	1447	1.33e-12	3.87e-11	0.00153792	0.0437999	0.954662	Yes
smoking_initiation	8	59314666	60314666	cg10180731	59801939	TOX	Body	59302373	60300469	2021	1975	1.27e-20	2.87e-16	2.05e-06	0.0454533	0.954545	Yes
smoking_initiation	12	69155167	70155167	cg12292165	69726854	-	-	69227234	70226705	2459	2280	1.5e-48	4.02e-48	0.0125922	0.032875	0.954533	Yes
smoking_initiation	7	96129103	97129103	cg13286614	96655501	DLX5	TSS1500	96155985	97155420	1883	1863	0.00216199	0.00592	0.0111824	0.0296687	0.951067	No
smoking_initiation	11	63633552	64633552	cg08904394	64108902	CCDC88B	Body	63610122	64608691	1087	1048	3.35e-06	2.76e-06	0.0275817	0.0217362	0.950676	Yes
smoking_initiation	4	147297913	148297913	cg06635900	147868330	TTC29	TSS1500	147368749	148365339	1745	1611	2e-11	2.89e-08	3.89e-05	0.0552387	0.944722	Yes
smoking_initiation	3	52386605	54266212	cg23815702	52869738	MUSTN1	TSS1500	52371789	53369590	1654	1641	1.21e-05	4.82e-05	0.0113156	0.0442804	0.944344	Yes
smoking_initiation	16	17070220	18070220	cg04359840	17563300	XYLT1	Body	17063801	18062164	2317	2311	1.09e-08	2.3e-09	0.0474418	0.00909586	0.943462	Yes
smoking_initiation	3	52386605	54266212	cg11645453	52864694	ITIH4	1stExon|5'UTR	52366044	53363940	1652	1634	4.34e-118	1.73e-117	0.0116207	0.0455004	0.942879	Yes
smoking_initiation	8	90637052	93744504	cg01024699	91871568	NECAB1	Body	91371991	92370877	1615	1615	0.000129908	0.00377714	0.00183515	0.0524161	0.941842	No
smoking_initiation	10	21532942	22532942	cg05417801	21807024	SKIDA1	5'UTR	21307805	22305324	1018	665	1.99e-08	0.00311109	3.61e-07	0.0553439	0.941545	No
smoking_initiation	11	121030888	122030888	cg17726105	122023188	MIR100|LOC399959	TSS200|Body	121524689	122522908	1823	912	1.11e-21	1.02e-21	0.031535	0.0279144	0.940551	Yes
smoking_initiation	11	121030888	122030888	cg12822141	121542637	-	-	121043442	122042592	1812	1788	9.81e-07	9.45e-07	0.0310093	0.0289092	0.94008	Yes
smoking_initiation	10	8303551	9303551	cg20755299	8800046	-	-	8300223	9299726	2843	2827	0.000232479	0.00315861	0.00397986	0.0531335	0.939496	No
smoking_initiation	12	55974480	56974480	cg05487307	56434861	RPS26	TSS1500	55935021	56934758	867	805	6.15e-05	0.000403824	0.00812669	0.0524363	0.938972	No
smoking_initiation	2	161601261	163302993	cg13854012	162103682	-	-	161603829	162603387	1945	1945	4.27e-05	1.36e-05	0.0473601	0.0141537	0.93843	No
smoking_initiation	12	55974480	56974480	cg15120283	56436932	RPS26	Body	55939437	56936197	868	811	2.12e-09	1.39e-08	0.0084626	0.0546452	0.936892	Yes
smoking_initiation	11	27179916	29152996	cg10635145	27742435	BDNF	TSS200|TSS1500|Body	27243969	28241742	1543	1543	1.13e-15	1.2e-12	6.05e-05	0.063484	0.936456	Yes
smoking_initiation	1	45996709	46996709	cg09053395	47006849	MKNK1-AS1	Body	46508769	47506841	1744	855	4.68e-06	1.36e-06	0.0504529	0.0137181	0.935823	Yes
smoking_initiation	17	43621579	45293283	cg10256219	44270511	-	-	43770525	44768597	3354	3354	0.0235729	0.0098032	0.0226766	0.00849502	0.935452	No
smoking_initiation	9	127573097	128573097	cg13660044	128137651	-	-	127639695	128636924	1278	1200	4.31e-19	7.76e-18	0.00345732	0.0613412	0.935201	Yes
smoking_initiation	2	181527603	182527603	cg22050199	182062393	LOC101927156	Body	181562852	182557012	2131	2102	8.55e-19	6.81e-18	0.00739001	0.0579087	0.934701	Yes
smoking_initiation	12	55974480	56974480	cg09401696	56434972	RPS26	TSS1500	55935021	56934928	868	806	1.24e-05	8.16e-05	0.00878572	0.0567694	0.934351	No
smoking_initiation	17	1495177	2495177	cg13358650	2080567	SMG6	Body	1587639	2579443	1808	1684	0.00441359	0.0280063	0.00484695	0.0298233	0.93291	No
smoking_initiation	17	43621579	45293283	cg12609785	43660871	-	-	43161105	44160674	3147	2454	0.000362746	0.000115432	0.0514948	0.0154539	0.932573	No
smoking_initiation	2	181527603	182527603	cg14586968	182061427	LOC101927156	Body	181561429	182557012	2136	2107	3.95e-05	0.000314871	0.00761345	0.0596903	0.932342	No
smoking_initiation	8	90637052	93744504	cg05491773	91872485	NECAB1	Body	91372499	92372125	1615	1615	1.91e-05	0.000556072	0.0022832	0.0654535	0.931688	No
smoking_initiation	2	181527603	182527603	cg20377846	182088339	LOC101927156	Body	181588696	182587938	2109	2037	3.28e-17	2.61e-16	0.00783631	0.0614652	0.930698	Yes
smoking_initiation	6	111158371	112158371	cg02872426	110736772	DDO	TSS200	110237352	111236725	1792	140	5.31e-06	5.25e-07	0.0658044	0.00558077	0.928609	No
smoking_initiation	2	161601261	163302993	cg23987493	162101063	LOC100996579|LOC101929512	TSS200|Body	161601704	162600156	1945	1945	0.000601212	0.000191667	0.0545161	0.0164515	0.928239	No
smoking_initiation	11	63633552	64633552	cg26707686	64115133	CCDC88B	Body	63615554	64614648	1088	1055	1.61e-17	1.33e-17	0.041511	0.033219	0.92527	Yes
smoking_initiation	16	220986	1220986	cg27189623	705930	WDR90	Body	207611	1170512	1549	1543	0.0139309	0.0186777	0.0198172	0.0256477	0.921926	No
smoking_initiation	11	111492273	113412811	cg02939092	112847692	NCAM1	Body	112347794	113346955	2079	2079	3.7e-25	1.44e-06	2.08e-20	0.080143	0.919856	No
smoking_initiation	11	45893574	46893574	cg16285635	45958483	PHF21A	Body	45458867	46457259	1264	524	5.45e-08	2.75e-08	0.0540696	0.0263375	0.919593	Yes
smoking_initiation	12	55974480	56974480	cg22958248	56545428	MYL6B	TSS1500	56045653	57045189	700	651	0.00625432	0.0410873	0.00454565	0.0289431	0.91917	No
smoking_initiation	2	161601261	163302993	cg16506815	162101123	-	-	161601704	162600156	1945	1945	4.25e-10	1.35e-10	0.0643907	0.0196118	0.915997	Yes
smoking_initiation	17	30185935	31185935	cg21966197	30663049	C17orf75	Body	30164435	31162016	1383	1359	6.03e-64	3.71e-64	0.0526018	0.0314514	0.915947	Yes
smoking_initiation	16	24227064	25851633	cg14619832	24803094	TNRC6A	Body	24303574	25302917	2203	2203	1.2e-07	2.03e-08	0.0732925	0.0115157	0.915192	Yes
smoking_initiation	6	52395230	53395230	cg25380464	52923340	ICK	5'UTR	52424718	53422103	2230	2178	2.13e-05	5.93e-05	0.0236318	0.0650516	0.911236	Yes
smoking_initiation	2	58789218	61026618	cg22837305	60513416	-	-	60014129	61013049	1950	1950	2.06e-30	4.15e-28	0.000456689	0.0909307	0.908613	Yes
smoking_initiation	7	98571478	99571478	cg12290671	99195819	-	-	98698046	99695131	922	774	2.17e-09	1.01e-09	0.0633447	0.028465	0.90819	Yes
smoking_initiation	7	117023709	118023709	cg21880328	117514017	CTTNBP2	TSS1500	117014072	118013585	1514	1506	4.77e-21	6.51e-15	6.86e-08	0.0927963	0.907204	Yes
smoking_initiation	8	90637052	93744504	cg27326113	91953125	NECAB1	Body	91453910	92449534	1489	1489	0.000849608	0.024719	0.00230609	0.0661891	0.905936	No
smoking_initiation	7	98571478	99571478	cg24024660	99195788	-	-	98698046	99695131	922	774	1.34e-08	6.22e-09	0.065266	0.0293587	0.905375	Yes
smoking_initiation	11	27179916	29152996	cg18117895	27722066	BDNF	TSS200|TSS1500|Body|5'UTR	27222684	28221677	1593	1593	2.25e-08	2.4e-05	9.04e-05	0.0953976	0.904488	Yes
smoking_initiation	5	59621271	60621271	cg07708729	60256623	NDUFAF2	Body	59757811	60755145	1562	1414	6.94e-23	1.83e-21	0.0035374	0.0925511	0.903912	Yes
smoking_initiation	12	55974480	56974480	cg25428698	56376553	RAB5B	5'UTR	55876821	56876372	848	690	0.000510836	0.00335164	0.0124058	0.0804927	0.903239	No
smoking_initiation	1	43511737	44511737	cg09294702	44051756	PTPRF	Body	43551885	44548895	1634	1532	8.99e-65	1.65e-57	5.34e-09	0.097373	0.902627	Yes
smoking_initiation	7	98571478	99571478	cg03133378	99195931	-	-	98698046	99695131	922	774	0.000324409	0.00015043	0.067287	0.0302993	0.901939	Yes
smoking_initiation	11	63633552	64633552	cg05888643	64140424	-	-	63642341	64640296	1078	1073	1.67e-08	1.38e-08	0.0547355	0.044127	0.901137	Yes
smoking_initiation	4	140386963	141386963	cg11615395	140925869	MAML3	Body	140426214	141424397	1739	1633	8.74e-22	1.85e-19	0.000468795	0.0985774	0.900954	Yes
smoking_initiation	7	98571478	99571478	cg07880002	99101263	ZKSCAN5	TSS1500	98601632	99600405	884	841	0.000787799	0.00034982	0.0699979	0.0301837	0.898681	No
smoking_initiation	4	140386963	141386963	cg12293539	140896536	MAML3	Body	140396931	141395837	1707	1676	6.33e-08	1.34e-05	0.000479625	0.100885	0.898622	Yes
smoking_initiation	2	161601261	163302993	cg15237618	162100640	LOC100996579|LOC101929512	TSS1500|Body	161600921	162600156	1946	1945	1e-19	3.19e-20	0.0802557	0.0246934	0.895051	Yes
smoking_initiation	2	161601261	163302993	cg21211367	162094118	-	-	161594393	162594038	1956	1934	1.4e-12	4.46e-13	0.0805122	0.0247886	0.894699	Yes
smoking_initiation	1	31695819	32695819	cg16386264	32178267	-	-	31678287	32677212	1288	1228	0.0202058	0.0133824	0.0438414	0.0281419	0.894429	No
smoking_initiation	13	100046450	101712300	cg17474649	101254910	-	-	100755044	101754612	2241	2110	3.72e-09	9.33e-09	0.0310544	0.0770639	0.891882	No
smoking_initiation	7	117023709	118023709	cg09063538	117514208	CTTNBP2	TSS1500	117015125	118013585	1513	1506	5.03e-17	6.88e-11	8.03e-08	0.108856	0.891144	Yes
smoking_initiation	15	83393243	84393243	cg21550639	83775693	TM6SF1	TSS1500	83275912	84274980	1560	1376	8.49e-13	9.79e-10	9.51e-05	0.108801	0.891103	Yes
smoking_initiation	11	63633552	64633552	cg19148251	64011238	FKBP2	Body	63512565	64503363	1130	982	0.0273262	0.0224806	0.0337221	0.0268527	0.889618	No
smoking_initiation	7	1370794	2370794	cg00301762	1714056	-	-	1214222	2213543	1572	1449	1.64e-20	9.03e-18	0.000205239	0.111846	0.887949	Yes
smoking_initiation	3	52386605	54266212	cg09169591	52889832	TMEM110|TMEM110-MUSTN1	Body	52391473	53389658	1669	1669	0.00150387	0.00601092	0.0211738	0.0837436	0.887568	No
smoking_initiation	8	59314666	60314666	cg27589758	59838968	TOX	Body	59339186	60338612	1939	1928	3.12e-06	0.0705953	1.92e-06	0.0426047	0.886795	No
smoking_initiation	20	29393501	31675258	cg04149518	31387820	DNMT3B	Body	30887875	31887418	1569	1331	1.37e-07	5.8e-07	0.0221936	0.0931488	0.884657	Yes
smoking_initiation	13	100046450	101712300	cg25575115	101175912	PCCA	Body	100676387	101675643	2299	2299	0.000252257	0.000640848	0.0327316	0.0822691	0.884106	No
smoking_initiation	5	86303812	89371745	cg05991388	87696440	-	-	87197535	88196003	1012	1012	3.09e-08	0.0287546	9.51e-08	0.0876501	0.883595	No
smoking_initiation	20	29393501	31675258	cg18884368	31331841	COMMD7	TSS200	30831855	31831108	1566	1389	4.54e-09	1.95e-08	0.0222941	0.0947055	0.883	Yes
smoking_initiation	11	63633552	64633552	cg15605307	64146487	-	-	63647409	64646034	1075	1067	0.00265237	0.0021819	0.0626389	0.0506464	0.88188	No
smoking_initiation	9	2525368	3525368	cg05867533	3014327	-	-	2514439	3506219	2316	2270	1.11e-13	7.28e-14	0.0719397	0.0463265	0.881734	Yes
smoking_initiation	2	181527603	182527603	cg13214093	182140467	LOC101927156	Body	181641010	182640344	2055	1958	0.00381047	0.0303383	0.00951338	0.0748623	0.881476	No
smoking_initiation	6	26754967	30729306	cg17523206	28414457	-	-	27914874	28913622	2273	2273	0.000163831	0.00166003	0.0106633	0.107166	0.880346	No
smoking_initiation	11	40936297	41936297	cg05521477	41414780	LRRC4C	5'UTR	40915304	41914606	2319	2292	0.0358869	0.00794874	0.063103	0.013097	0.879964	No
smoking_initiation	11	63633552	64633552	cg23796481	64053134	BAD|GPR137	TSS1500|Body|5'UTR	63556628	64553060	1104	1011	0.00119782	0.000985395	0.0659187	0.0533498	0.878548	No
smoking_initiation	20	29393501	31675258	cg17482740	31349427	DNMT3B	TSS1500	30849517	31849421	1563	1374	0.00623122	0.0265882	0.0171791	0.0724246	0.877577	No
smoking_initiation	15	83393243	84393243	cg02873976	83775590	TM6SF1	TSS1500	83275912	84274980	1560	1376	5.1e-10	5.88e-07	0.000107145	0.12267	0.877222	Yes
smoking_initiation	18	72035282	73035282	cg17159790	73168179	-	-	72668562	73665145	2074	622	4.8e-10	4.48e-10	0.0648416	0.0596675	0.875491	Yes
smoking_initiation	7	1370794	2370794	cg11396169	1688356	-	-	1188505	2188348	1675	1373	1.34e-07	7.35e-05	0.000230512	0.125743	0.873953	No
smoking_initiation	15	83393243	84393243	cg19762764	83833947	HDGFRP3	Body	83334016	84333465	1580	1478	3.3e-08	3.81e-05	0.000110735	0.126814	0.873037	Yes
smoking_initiation	3	52386605	54266212	cg18741586	52868999	MUSTN1	1stExon|5'UTR	52371789	53368195	1651	1638	0.00710635	0.0284015	0.0186727	0.0737561	0.872063	No
smoking_initiation	2	181527603	182527603	cg13453731	182049434	LOC101927156	Body	181549520	182549012	2149	2129	1.91e-09	1.52e-08	0.0145438	0.114936	0.87052	Yes
smoking_initiation	9	133834588	135407263	cg10772782	134855819	MED27	Body	134356652	135354742	1923	1923	0.00258738	0.0324519	0.00708952	0.0880497	0.869821	No
smoking_initiation	17	43621579	45293283	cg25464663	44254545	KANSL1	5'UTR	43754569	44753645	3453	3453	0.0576844	0.0221883	0.038348	0.0138827	0.867897	No
smoking_initiation	10	21532942	22532942	cg04707519	21799314	-	-	21299348	22298641	1025	662	5.7e-07	0.0889634	2.9e-07	0.0444013	0.866634	No
smoking_initiation	5	78808315	80763865	cg02625102	80256351	RASGRF2|RASGRF2-AS1	TSS200|Body	79760522	80755942	2343	2343	1.59e-17	1.12e-18	0.126401	0.00805314	0.865546	Yes
smoking_initiation	7	96129103	97129103	cg05597836	96655566	DLX5	TSS1500	96155985	97155420	1883	1863	0.0272386	0.0745851	0.00955671	0.025305	0.863315	No
smoking_initiation	12	16248721	17248721	cg00780879	16755392	LMO3	Body|5'UTR	16255502	17255285	1687	1680	0.00129133	0.0738791	0.00108564	0.0612488	0.862495	No
smoking_initiation	3	52386605	54266212	cg00002591	52870543	MUSTN1	TSS1500	52371789	53370225	1656	1643	0.00493271	0.0197145	0.0228321	0.0903904	0.86213	No
smoking_initiation	3	16351202	17351202	cg15169428	16880306	-	-	16673075	17380210	1611	1575	0.0115826	0.00279687	0.10046	0.0233964	0.861765	No
smoking_initiation	2	50235943	51841259	cg22641430	51379080	-	-	50879360	51879072	2583	2485	4.05e-06	0.0722501	3.75e-06	0.0661647	0.861577	No
smoking_initiation	3	52386605	54266212	cg25775751	52868982	MUSTN1|TMEM110-MUSTN1	Body|1stExon|5'UTR	52371789	53368195	1651	1638	0.0106071	0.0423927	0.0173997	0.0686795	0.860921	No
smoking_initiation	10	21532942	22532942	cg16160311	21813951	SKIDA1	5'UTR	21314449	22313915	1019	670	4.99e-07	0.0778058	4.03e-07	0.0620306	0.860163	No
smoking_initiation	15	73548768	74548768	cg10303843	73532306	NEO1	Body	73032768	74032234	1541	685	0.00216065	0.00151757	0.0810789	0.0560878	0.859155	No
smoking_initiation	2	58789218	61026618	cg16096414	60499462	-	-	59999616	60997387	1950	1950	1.82e-05	0.00366334	0.000685282	0.136979	0.858655	No
smoking_initiation	10	21532942	22532942	cg25349828	21809392	SKIDA1	5'UTR	21313438	22307910	1018	666	3.26e-10	5.08e-05	9.15e-07	0.141935	0.858013	Yes
smoking_initiation	3	107497514	108497514	cg06145110	108013109	-	-	107513158	108513105	2104	2053	8.13e-08	5.36e-08	0.0863889	0.0560935	0.857517	Yes
smoking_initiation	7	1370794	2370794	cg26155156	1643725	-	-	1143825	2143165	1769	1290	4.17e-08	2.29e-05	0.000261723	0.142904	0.856811	Yes
smoking_initiation	7	1370794	2370794	cg02412346	1687852	-	-	1187868	2186013	1674	1371	0.00015568	0.0855123	0.000106453	0.0576161	0.85661	No
smoking_initiation	11	45893574	46893574	cg09412305	45929126	C11orf94	TSS1500	45429381	46427855	1305	510	0.0530325	0.0266858	0.0454176	0.0220011	0.852863	No
smoking_initiation	6	52395230	53395230	cg08249934	52878460	ICK	Body	52379893	53378369	2329	2257	3.42e-07	9.55e-07	0.0391736	0.108505	0.85232	Yes
smoking_initiation	7	117023709	118023709	cg25509184	117119382	CFTR	TSS1500	116620223	117618415	1185	738	8.65e-08	0.118185	2.27e-08	0.0301706	0.851644	No
smoking_initiation	7	96129103	97129103	cg01778589	96629660	DLX6AS	Body	96130553	97128260	1907	1907	0.0258465	0.0707806	0.014215	0.0380767	0.851081	No
smoking_initiation	14	77029375	78029375	cg21038461	76837428	ESRRB	TSS1500	76338428	77337345	2251	778	2.39e-09	2.71e-10	0.136813	0.0146187	0.848569	Yes
smoking_initiation	17	1495177	2495177	cg09867669	2203333	SMG6	Body	1703543	2701556	1676	1460	0.00218544	0.0138637	0.0187035	0.117802	0.847446	No
smoking_initiation	3	107497514	108497514	cg13078965	108015853	HHLA2	5'UTR	107516802	108515842	2103	2044	6.01e-07	3.97e-07	0.0928472	0.0603971	0.846755	No
smoking_initiation	17	37324339	38324339	cg07936489	37558343	FBXL20	TSS1500	37058693	38057841	1347	860	5.46e-22	1.39e-22	0.122858	0.0305085	0.846634	Yes
smoking_initiation	13	100046450	101712300	cg07218357	101186172	A2LD1	TSS200	100686567	101685401	2284	2284	7.72e-05	0.000196112	0.0438869	0.11063	0.845209	No
smoking_initiation	17	7303118	8303118	cg25343509	7833654	KCNAB3	TSS1500	7336055	8333141	1924	1860	1.82e-05	1.45e-05	0.0872622	0.0689572	0.843748	No
smoking_initiation	17	7303118	8303118	cg13697368	7833663	KCNAB3|TRAPPC1	TSS1500|Body|3'UTR	7336055	8333141	1924	1860	6.41e-10	5.13e-10	0.0874035	0.0690705	0.843526	Yes
smoking_initiation	17	7303118	8303118	cg01449995	7833394	KCNAB3	TSS1500	7336055	8333141	1924	1860	2.5e-12	2e-12	0.0884114	0.0698785	0.84171	Yes
smoking_initiation	20	29393501	31675258	cg18785833	31331288	COMMD7	1stExon|5'UTR	30831855	31831108	1566	1389	0.00144937	0.00621433	0.0286536	0.122014	0.841669	No
smoking_initiation	17	7303118	8303118	cg03828860	7836283	CNTROB|TRAPPC1	TSS1500|1stExon|5'UTR	7336371	8335622	1925	1858	0.00693417	0.00554757	0.0820244	0.0647816	0.840712	No
smoking_initiation	6	97199925	99136905	cg16511841	97730490	MIR548H3|C6orf167	Body|5'UTR	97230490	98230318	1849	1849	0.00023952	0.000239986	0.0822939	0.0816182	0.835608	No
smoking_initiation	14	79063654	80602233	cg11966727	79477331	NRXN3	Body	78977685	79977173	1412	1254	0.000877693	0.00534401	0.0227382	0.137612	0.833428	No
smoking_initiation	7	96129103	97129103	cg20109856	96643454	DLX6AS	TSS200	96143804	97143143	1893	1884	0.0361874	0.0990749	0.00923648	0.0244569	0.831044	No
smoking_initiation	1	43511737	44511737	cg10881128	44031826	PTPRF	Body	43532184	44531552	1632	1593	4.46e-09	0.0820271	4.82e-09	0.0877551	0.830218	No
smoking_initiation	13	100046450	101712300	cg00336946	101186274	A2LD1	TSS1500	100686567	101685401	2284	2284	0.000869699	0.00220909	0.0479485	0.120964	0.828008	No
smoking_initiation	8	8208714	11263655	cg12651794	10182481	MSRA	Body	9704994	10682303	2338	2338	0.000380325	0.000205586	0.112741	0.060116	0.826557	No
smoking_initiation	7	98571478	99571478	cg18873396	99199784	GS1-259H13.2	5'UTR	98701971	99699626	926	772	0.0153414	0.00711951	0.103881	0.047382	0.826276	No
smoking_initiation	2	124205	1124205	cg14515364	636606	-	-	136638	1136533	3188	3125	2.53e-09	0.00146357	3.02e-07	0.173727	0.82481	No
smoking_initiation	17	43621579	45293283	cg07584200	44185029	KIAA1267	Body	43685291	44630070	3637	3637	0.096554	0.0379729	0.0301424	0.0110301	0.824301	No
smoking_initiation	12	132880790	133880790	cg07778315	133380627	GOLGA3	Body	132887351	133827664	1786	1786	0.00371296	0.000171866	0.165879	0.00685485	0.823381	Yes
smoking_initiation	16	69076894	70607394	cg05336982	69564735	-	-	69064790	70064500	1595	1584	8.61e-05	0.00135166	0.0105673	0.165061	0.822934	No
smoking_initiation	13	100046450	101712300	cg02923162	101186247	A2LD1	TSS1500	100686567	101685401	2284	2284	0.000730149	0.00185463	0.0499463	0.126046	0.821423	No
smoking_initiation	3	52386605	54266212	cg11613427	52932208	TMEM110	TSS1500	52432214	53432016	1700	1700	5.85e-06	2.34e-05	0.0362821	0.144163	0.819526	Yes
smoking_initiation	17	26823322	27823322	cg08557917	27310027	SEZ6	Body|5'UTR	26817537	27809104	1189	1183	3.88e-36	5.87e-36	0.0722661	0.108403	0.819331	Yes
smoking_initiation	14	27856733	29816842	cg15777768	29485743	-	-	28986624	29984867	1542	1399	0.00131244	0.0650863	0.00227858	0.11218	0.819142	No
smoking_initiation	7	132583234	134089846	cg23635525	133196253	EXOC4	Body	132696711	133695724	1529	1529	4.37e-08	8.47e-07	0.00891959	0.172197	0.818882	Yes
smoking_initiation	7	132583234	134089846	cg01789091	133811022	LRGUK	TSS1500	133311249	134310112	2452	1837	0.00778731	0.0958862	0.00595697	0.0725311	0.817838	No
smoking_initiation	7	1370794	2370794	cg10785393	1677032	-	-	1177451	2175871	1684	1353	0.000244813	0.134472	8.78e-05	0.0473943	0.817801	No
smoking_initiation	10	21532942	22532942	cg03610228	21799395	-	-	21299534	22298641	1024	662	2.96e-07	0.0461417	8.85e-07	0.137324	0.816534	No
smoking_initiation	11	65061468	66061468	cg10518572	65560635	OVOL1	Body	65063553	66060546	1371	1371	1.88e-06	9.68e-08	0.175711	0.00825117	0.816036	Yes
smoking_initiation	7	1370794	2370794	cg09946709	1720174	-	-	1221100	2220092	1566	1461	0.000248898	0.136715	8.77e-05	0.0473692	0.815579	No
smoking_initiation	6	97199925	99136905	cg17774634	97730494	MIR548H3|C6orf167	Body|5'UTR	97230516	98230318	1848	1848	1.41e-11	1.41e-11	0.0928272	0.0921926	0.81498	Yes
smoking_initiation	7	68468288	70496371	cg10619644	69149951	AUTS2	Body	68649968	69649683	1545	1545	0.000325353	0.0119477	0.00460428	0.168265	0.814857	No
smoking_initiation	7	98571478	99571478	cg00733516	99156469	ZNF655	1stExon|5'UTR	98656653	99655897	914	801	0.0566828	0.0262117	0.0714697	0.0322362	0.8134	No
smoking_initiation	10	21532942	22532942	cg14365271	21783701	C10orf114	3'UTR	21283812	22280429	1036	649	2.14e-08	0.00333863	1.18e-06	0.183571	0.813089	No
smoking_initiation	16	24227064	25851633	cg18833170	24788505	TNRC6A	Body	24288739	25288467	2133	2133	1.24e-06	2.08e-07	0.160973	0.0262351	0.81279	Yes
smoking_initiation	5	164596435	168114971	cg08738371	165515350	-	-	165015530	166010968	1662	1662	0.00214991	0.000750947	0.137263	0.0471321	0.812704	No
smoking_initiation	14	77029375	78029375	cg26159298	77542814	LOC102724190	TSS1500	77049704	78042713	2351	2284	8.24e-09	2.58e-09	0.143503	0.0441069	0.81239	Yes
smoking_initiation	6	52395230	53395230	cg03218563	52926862	ICK	TSS1500	52427739	53426781	2222	2167	3.03e-05	8.47e-05	0.0502653	0.139493	0.810126	Yes
smoking_initiation	7	1370794	2370794	cg22385579	1685134	-	-	1187653	2184902	1673	1368	0.000287665	0.15801	5.9e-05	0.0316107	0.810033	No
smoking_initiation	2	43750149	45659091	cg23594198	45121446	-	-	44621559	45620417	2398	2398	9.24e-07	0.0682775	1.68e-06	0.123232	0.808488	No
smoking_initiation	13	100046450	101712300	cg00703120	101178936	PCCA	Body	100679576	101678396	2301	2301	0.0036559	0.00928772	0.0513045	0.129531	0.806221	No
smoking_initiation	10	118178712	119178712	cg11182257	118652981	KIAA1598	Body	118156624	119152349	1642	1614	0.0219547	0.00786461	0.121322	0.0426537	0.806205	No
smoking_initiation	15	73548768	74548768	cg08177743	73524906	NEO1	Body	73025005	74024901	1530	661	0.0395053	0.0276466	0.0753098	0.0518977	0.805641	No
smoking_initiation	11	27179916	29152996	cg20256327	28679066	-	-	28180857	29178954	1746	1677	0.000109316	0.00119608	0.0162856	0.177383	0.805026	No
smoking_initiation	22	42198430	43198430	cg02465993	42565206	TCF20	Body	42066127	43065004	1831	1649	1.53e-35	2.49e-36	0.168324	0.0266953	0.804981	Yes
smoking_initiation	2	43750149	45659091	cg03353926	45165527	-	-	44666104	45665115	2374	2354	1.65e-06	0.121565	1.01e-06	0.0741376	0.804295	No
smoking_initiation	3	52386605	54266212	cg00804517	53837903	CACNA1D	Body	53338761	54337874	1954	1649	0.000648682	0.000173361	0.156116	0.04092	0.802142	No
smoking_initiation	15	83393243	84393243	cg04120171	83775850	TM6SF1	TSS1500	83275912	84274980	1560	1376	4.54e-05	0.052357	0.000127265	0.145945	0.801525	No
smoking_initiation	13	100046450	101712300	cg19815813	101186116	A2LD1	TSS200	100686567	101685401	2284	2284	0.000220073	0.000559	0.0561166	0.141739	0.801366	No
smoking_initiation	20	29393501	31675258	cg14303674	31407348	MAPRE1	TSS1500	30907865	31906591	1575	1311	0.000987184	0.00416469	0.0373874	0.156928	0.800533	No
smoking_initiation	6	26754967	30729306	cg02635335	28109028	ZKSCAN8	TSS1500	27610131	28608931	1807	1807	9.09e-06	0.000100001	0.0167744	0.183679	0.799437	No
smoking_initiation	16	69076894	70607394	cg25788857	69872614	WWP2	TSS200|Body	69372927	70372339	1416	1416	7.78e-05	0.00123008	0.0119123	0.187622	0.799158	No
smoking_initiation	1	45996709	46996709	cg24465685	47009809	-	-	46510570	47509513	1747	853	0.0219743	0.00638099	0.134838	0.0383564	0.79845	No
smoking_initiation	7	96129103	97129103	cg21656801	96625955	DLX6AS	Body	96126368	97125741	1912	1906	0.0424968	0.116374	0.0117434	0.0313603	0.798026	No
smoking_initiation	12	55974480	56974480	cg07355346	56438419	-	-	55939437	56938383	873	816	0.000405692	0.00266459	0.0264177	0.172714	0.797798	No
smoking_initiation	15	96358409	97358409	cg08937573	96865294	-	-	96366704	97364027	1903	1891	1.23e-06	2.12e-07	0.173315	0.0291011	0.797583	Yes
smoking_initiation	20	29393501	31675258	cg00300969	31366486	DNMT3B	TSS1500|5'UTR	30866789	31865697	1566	1348	0.0111343	0.047181	0.0280347	0.118	0.79565	No
smoking_initiation	11	111492273	113412811	cg13866018	111797894	-	-	111298097	112297506	1190	942	9.58e-07	3.95e-08	0.197664	0.00734616	0.794989	Yes
smoking_initiation	13	100046450	101712300	cg02266379	101186252	GGACT	TSS200|5'UTR	100686567	101685401	2284	2284	0.0102747	0.0260985	0.0487267	0.122977	0.791923	No
smoking_initiation	17	49693197	50693197	cg12691739	50021408	CA10	Body	49521886	50520160	2007	1676	9.79e-13	3e-12	0.0518337	0.158132	0.790034	Yes
smoking_initiation	1	17936657	18936657	cg17989871	18430354	-	-	17937447	18930278	2269	2269	0.00143883	5.72e-05	0.201493	0.00721698	0.789794	No
smoking_initiation	16	24227064	25851633	cg03119560	24895134	SLC5A11	Body	24396036	25393813	2148	2148	0.069481	0.0123804	0.11085	0.0189635	0.788325	No
smoking_initiation	2	124205	1124205	cg14382829	650497	-	-	150853	1150095	3298	3075	2.38e-08	0.0137287	3.45e-07	0.198305	0.787966	No
smoking_initiation	2	200436399	201436399	cg04567952	200775554	C2orf69	TSS1500	200276011	201272961	1337	1277	1.55e-191	2.29e-190	0.0135556	0.199492	0.786953	Yes
smoking_initiation	8	90637052	93744504	cg19916413	91925160	NECAB1	Body	91425284	92424215	1547	1547	0.0001773	0.00515851	0.00693435	0.200966	0.786764	No
smoking_initiation	17	26823322	27823322	cg19865134	27170041	C17orf63	TSS1500	26670627	27668424	1126	939	0.000199466	0.00030148	0.0851532	0.127917	0.786429	No
smoking_initiation	4	147297913	148297913	cg03050140	147878597	-	-	147379015	148378442	1738	1586	1.38e-05	0.019889	0.000134967	0.194161	0.785801	No
smoking_initiation	16	220986	1220986	cg01886460	711015	WDR90	Body	212649	1170512	1547	1543	0.0425684	0.0570728	0.0493241	0.0653446	0.78569	No
smoking_initiation	22	42198430	43198430	cg19714260	42565117	TCF20	Body	42066127	43065004	1831	1649	3.7e-10	6.05e-11	0.185525	0.0295256	0.78495	Yes
smoking_initiation	6	108494161	109494161	cg04006429	108843953	LACE1	3'UTR	108344073	109343648	1343	1158	0.0846345	0.101797	0.0136167	0.0155935	0.784359	No
smoking_initiation	3	52386605	54266212	cg12941836	52869288	MUSTN1	TSS200	52371789	53368195	1651	1638	0.00859193	0.0343388	0.0347498	0.138098	0.784221	No
smoking_initiation	3	25225501	26225501	cg12612947	25706262	TOP2B	TSS1500	25207621	26206259	1863	1812	3.22e-07	1.09e-07	0.162069	0.0540136	0.783917	Yes
smoking_initiation	11	111492273	113412811	cg05883690	112837374	NCAM1	Body	112337423	113337058	2100	2100	6.17e-22	0.00240591	5.53e-20	0.21502	0.782574	No
smoking_initiation	6	26754967	30729306	cg18187198	27570442	-	-	27578761	28070374	700	700	0.000291725	0.00138941	0.037945	0.179942	0.780432	No
smoking_initiation	2	144900317	146640132	cg11942974	145092423	-	-	144593067	145592070	832	506	0.0552732	0.115949	0.0160363	0.0328601	0.779882	No
smoking_initiation	17	26823322	27823322	cg19789473	27170043	C17orf63	TSS1500	26670627	27668424	1126	939	6.25e-07	9.45e-07	0.0889991	0.133739	0.77726	Yes
smoking_initiation	6	26754967	30729306	cg10586379	28351894	ZSCAN12	Body	27852011	28851695	2232	2232	3.04e-21	3.13e-20	0.0198565	0.203551	0.776592	Yes
smoking_initiation	16	69076894	70607394	cg00963786	69830352	WWP2	Body	69330424	70329345	1477	1477	2.06e-14	3.26e-13	0.0134724	0.212316	0.774212	Yes
smoking_initiation	16	220986	1220986	cg16382722	314174	ITFG3	Body	89279	814058	1040	916	0.0783791	0.104538	0.0205687	0.0266635	0.769851	No
smoking_initiation	20	29393501	31675258	cg08006263	31127002	NOL4L	Body	30628845	31626621	1566	1566	0.00108299	0.00474864	0.0419785	0.183297	0.768893	No
smoking_initiation	11	45893574	46893574	cg09989688	45929369	C11orf94	TSS1500	45429381	46427855	1305	510	0.0827978	0.0416635	0.0722986	0.0356128	0.767627	No
smoking_initiation	10	21532942	22532942	cg06166515	22243095	DNAJC1	Body	21743662	22737562	632	581	9.12e-07	0.142304	5.87e-07	0.0908715	0.766823	No
smoking_initiation	11	85480958	86480958	cg24895623	86013348	C11orf73	TSS1500|Body|1stExon|5'UTR	85513470	86513258	2869	2765	0.0119133	0.131668	0.00749973	0.082122	0.766797	No
smoking_initiation	11	63633552	64633552	cg20217257	64109158	CCDC88B	Body	63610122	64608691	1087	1048	0.000257604	0.000211888	0.128698	0.105093	0.765739	Yes
smoking_initiation	5	154339646	155339646	cg08894020	154665524	-	-	154165782	155138573	2460	2197	0.000191023	0.131468	0.00015003	0.10249	0.765701	No
smoking_initiation	1	17936657	18936657	cg12997146	18431157	-	-	17937447	18930370	2270	2270	0.00768097	0.000305237	0.219335	0.0079515	0.764727	No
smoking_initiation	2	200436399	201436399	cg19045956	200819837	C2orf60|C2orf47	TSS1500|Body	200327718	201319793	1396	1360	2.16e-15	3.19e-14	0.0149768	0.220572	0.764451	Yes
smoking_initiation	6	26754967	30729306	cg06168204	27570548	-	-	27578761	28070374	700	700	0.0037426	0.0178251	0.037482	0.177754	0.763196	No
smoking_initiation	17	77290135	78290135	cg04986373	77768687	CBX8	Body	77268879	78268496	1845	1739	2.76e-31	1.04e-32	0.229419	0.00788112	0.7627	Yes
smoking_initiation	8	90637052	93744504	cg27390287	91805061	NECAB1	Body	91305414	92304229	1619	1619	0.00537562	0.156042	0.00255961	0.0735373	0.762485	No
smoking_initiation	6	26754967	30729306	cg16196211	27261666	-	-	27578761	27759115	251	251	0.00154489	0.00103531	0.141303	0.0939324	0.762184	No
smoking_initiation	11	27179916	29152996	cg19497974	28603544	-	-	28104605	29101091	1683	1683	0.000390934	0.00427752	0.0196406	0.214143	0.761548	No
smoking_initiation	17	43621579	45293283	cg26340828	44140703	KANSL1	Body	43641001	44630070	3746	3746	1.51e-14	6.08e-15	0.171235	0.0682209	0.760544	Yes
smoking_initiation	16	220986	1220986	cg19610434	715140	WDR90	Body	215379	1170512	1546	1543	0.0209453	0.0280819	0.081924	0.109078	0.759971	No
smoking_initiation	9	133834588	135407263	cg14067450	135333515	C9orf171	Body	134833568	135833461	1769	953	0.0129333	0.161583	0.00496648	0.0612895	0.759228	No
smoking_initiation	2	43750149	45659091	cg19025113	45155201	-	-	44655398	45654374	2378	2378	2.62e-06	0.193566	6.7e-07	0.0487192	0.757711	No
smoking_initiation	15	66976952	67976952	cg07607446	67840754	MAP2K5	TSS1500|Body	67341477	68340393	1916	1111	0.000854622	0.000197108	0.196701	0.0446092	0.757638	No
smoking_initiation	17	37324339	38324339	cg14009492	37697155	-	-	37197497	38196957	1532	1249	0.0247269	0.00639513	0.169372	0.0430483	0.756458	No
smoking_initiation	13	100046450	101712300	cg18100153	101186537	A2LD1	TSS1500	100686567	101685401	2284	2284	0.00497699	0.0126419	0.0641815	0.162269	0.75593	No
smoking_initiation	11	131598205	132598205	cg11737298	132217395	-	-	131717614	132717146	2543	2201	3e-25	7.63e-26	0.195965	0.0491284	0.754907	Yes
smoking_initiation	2	200436399	201436399	cg22365225	200819867	C2orf60|C2orf47	TSS200|Body	200327718	201319793	1396	1360	0.000256149	0.00378554	0.0153564	0.226192	0.75441	Yes
smoking_initiation	10	102686838	105665256	cg18534077	104628846	AS3MT	TSS1500	104131751	105128134	1827	1827	1.43e-08	0.000351602	1e-05	0.245706	0.753933	No
smoking_initiation	9	86207289	87207289	cg01541867	86755499	-	-	86256381	87255477	2374	2247	0.0479676	0.141703	0.0145697	0.0422874	0.753472	No
smoking_initiation	20	29393501	31675258	cg12493165	31409305	MAPRE1	5'UTR	30909910	31909068	1574	1309	0.00264644	0.0111646	0.0447544	0.188053	0.753381	No
smoking_initiation	6	26754967	30729306	cg15243205	27859478	HIST1H3J	TSS1500	27578761	28359186	1339	1339	1.45e-29	1.33e-28	0.0244115	0.222666	0.752922	Yes
smoking_initiation	18	72035282	73035282	cg03389273	73171838	-	-	72675138	73671723	2081	620	0.0145802	0.0134491	0.114887	0.105223	0.751861	No
smoking_initiation	16	69076894	70607394	cg04110750	69646130	NFAT5	Body|5'UTR	69150617	70145675	1587	1587	0.00363688	0.0575304	0.0111689	0.175925	0.751739	No
smoking_initiation	1	49011424	52273078	cg00322486	50514460	ELAVL4	Body	50015004	51013165	995	995	3.14e-05	0.00115998	0.00656183	0.241802	0.750445	No
smoking_initiation	7	1370794	2370794	cg06555468	2094790	MAD1L1	Body	1602455	2594338	1953	1535	0.000382419	0.210057	7.42e-05	0.0399927	0.749494	No
smoking_initiation	7	132583234	134089846	cg25822881	133809438	-	-	133310218	134309218	2451	1839	0.0131491	0.161906	0.00574393	0.0699767	0.749224	No
smoking_initiation	5	164596435	168114971	cg18120999	166992690	TENM2	Body	166492773	167492558	1491	1491	3.03e-07	0.205049	6.88e-08	0.0458651	0.749086	No
smoking_initiation	10	8303551	9303551	cg17764572	9450199	-	-	8950690	9949981	2177	916	0.0438424	0.00707051	0.173597	0.027248	0.748242	No
smoking_initiation	10	9543159	10543159	cg17764572	9450199	-	-	8950690	9949981	2177	741	0.0438424	0.00707051	0.173597	0.027248	0.748242	No
smoking_initiation	10	21532942	22532942	cg03349291	22010390	MLLT10	Body	21511731	22508141	910	885	1.2e-06	0.187953	4.17e-07	0.0643335	0.747712	No
smoking_initiation	6	111158371	112158371	cg20011134	110736422	DDO	Body	110236507	111236397	1789	136	8.41e-05	8.32e-06	0.230262	0.0220287	0.747616	No
smoking_initiation	17	7303118	8303118	cg20634733	7835329	CNTROB|TRAPPC1	TSS200	7336055	8334001	1926	1860	2.4e-15	1.92e-15	0.140691	0.111801	0.747509	Yes
smoking_initiation	20	29393501	31675258	cg17267880	31126718	NOL4L	Body	30628845	31626621	1566	1566	0.000124007	0.000543744	0.0469952	0.205316	0.747021	No
smoking_initiation	14	79063654	80602233	cg07182163	79511907	NRXN3	Body	79012267	80011272	1384	1313	3.59e-05	0.000218796	0.0358535	0.217591	0.746301	No
smoking_initiation	18	77074374	78074374	cg26963272	77462296	CTDP1	Body	76962855	77961533	2315	2111	2.03e-06	1.32e-06	0.154559	0.099526	0.745911	Yes
smoking_initiation	1	31695819	32695819	cg12211691	32211779	ADGRB2	Body	31712314	32710668	1227	1203	0.113279	0.074963	0.0405614	0.0260966	0.7451	No
smoking_initiation	1	17936657	18936657	cg08005774	18434106	IGSF21	TSS200	17937447	18934081	2281	2281	0.00410847	0.000163416	0.242286	0.00889249	0.74455	No
smoking_initiation	12	120583279	121583279	cg04080003	121063783	-	-	120565188	121563709	1902	1889	7.62e-11	3.78e-10	0.0433893	0.21444	0.74217	Yes
smoking_initiation	2	50235943	51841259	ch.2.51292200F	51438696	-	-	50938959	51938643	2595	2361	5.75e-06	0.102652	8.77e-06	0.155916	0.741417	No
smoking_initiation	11	27179916	29152996	cg12508693	27657625	BDNFOS	Body	27157939	28156598	1738	1647	1.79e-05	0.0190777	0.000225456	0.239487	0.741191	No
smoking_initiation	1	90689731	91689731	cg13456504	91191583	-	-	90691912	91691554	2114	2110	8.27e-46	5.99e-45	0.0314746	0.227478	0.741047	Yes
smoking_initiation	6	26754967	30729306	cg14132236	28984254	-	-	28484869	29484215	2495	2495	2.02e-06	1.4e-06	0.153648	0.105425	0.740923	Yes
smoking_initiation	20	41515801	42515801	cg05419831	42015810	-	-	41515918	42515795	1769	1769	8.65e-17	5.32e-18	0.245276	0.0143411	0.740383	Yes
smoking_initiation	17	26823322	27823322	cg27539927	27160760	FAM222B	5'UTR	26664215	27659431	1120	926	9.19e-07	1.39e-06	0.105315	0.158441	0.736241	No
smoking_initiation	17	30185935	31185935	cg13947669	30791253	PSMD11	Body	30291432	31291187	1410	1204	0.00877092	0.00533598	0.158303	0.0955748	0.732016	No
smoking_initiation	18	31196075	32196075	cg14401309	31740096	NOL4	Body	31241497	32240032	1781	1700	0.000772896	0.000543418	0.158293	0.110565	0.729826	No
smoking_initiation	6	26754967	30729306	cg06893977	30851928	DDR1	TSS1500|5'UTR	30352281	31351887	9452	1532	3.18e-11	1.55e-11	0.182279	0.0880413	0.729679	Yes
smoking_initiation	18	72035282	73035282	cg26455973	72580397	ZNF407	Body	72080766	73080339	1699	1561	0.00413955	0.176219	0.00209129	0.088296	0.729254	No
smoking_initiation	16	69076894	70607394	cg05768078	69804761	WWP2	5'UTR	69308099	70303580	1502	1502	3.8e-07	6e-06	0.0162323	0.256019	0.727742	Yes
smoking_initiation	18	49467811	51363861	cg05801842	49977822	DCC	Body	49478180	50477790	2794	2794	0.0927977	0.0988602	0.0397396	0.0416089	0.726994	No
smoking_initiation	17	7303118	8303118	cg20227241	7836253	CNTROB|TRAPPC1	TSS1500|1stExon|5'UTR	7336371	8335622	1925	1858	0.0199223	0.0159385	0.133132	0.105785	0.725223	No
smoking_initiation	11	72809393	73809393	cg15537812	73309387	FAM168A	TSS200	72810325	73808704	1627	1627	2.27e-11	8.27e-13	0.265918	0.00895208	0.72513	Yes
smoking_initiation	6	26754967	30729306	cg02675264	28984246	-	-	28484869	29484215	2495	2495	2.34e-08	1.62e-08	0.163159	0.112013	0.724827	Yes
smoking_initiation	6	26754967	30729306	cg22110654	31051644	-	-	30552502	31551537	10078	427	3.15e-122	1.56e-122	0.184824	0.0908395	0.724336	Yes
smoking_initiation	17	26823322	27823322	cg20469991	27169893	C17orf63	TSS200	26670627	27668424	1126	939	0.00146313	0.00221143	0.10916	0.164265	0.7229	No
smoking_initiation	17	7303118	8303118	cg11427364	8171901	PFAS	Body	7671942	8671190	1794	1180	0.0244129	0.0193349	0.13065	0.102752	0.72285	No
smoking_initiation	3	47490500	50681136	cg04035392	47866155	DHX30	Body	47370693	48365218	868	784	3.67e-06	1.32e-06	0.204311	0.0729148	0.722769	Yes
smoking_initiation	9	133834588	135407263	cg06768070	134907519	MED27	Body	134408179	135407513	1966	1965	0.0145654	0.182641	0.00598473	0.0743222	0.722487	No
smoking_initiation	6	111158371	112158371	cg23322640	111675295	REV3L	Body	111175332	112173571	1795	1775	1.21e-07	0.207908	4.1e-08	0.0697481	0.722344	No
smoking_initiation	6	26754967	30729306	cg23485639	28045615	ZNF165	TSS1500	27578761	28545384	1728	1728	8.17e-07	8.93e-06	0.0233854	0.25474	0.721865	Yes
smoking_initiation	17	1495177	2495177	cg21745320	2207495	SRR|SMG6	TSS1500|5'UTR	1707630	2706932	1662	1442	0.0108015	0.0685206	0.0273099	0.172523	0.720845	No
smoking_initiation	1	95914335	96914335	cg02556038	95939786	FLJ31662	TSS1500	95440871	96439697	2093	985	0.00148423	0.0820125	0.00349864	0.192601	0.720404	No
smoking_initiation	13	100046450	101712300	cg06408761	101179014	PCCA	Body	100679576	101678396	2301	2301	0.0236856	0.0601726	0.0558069	0.141056	0.719279	No
smoking_initiation	14	77029375	78029375	ch.14.1168716F	77543787	-	-	77049704	78042979	2352	2284	0.0859988	0.0269196	0.128478	0.0394974	0.719107	No
smoking_initiation	11	27179916	29152996	cg11227598	28658101	-	-	28159335	29157755	1712	1701	0.0057992	0.0634517	0.0179546	0.195732	0.717062	No
smoking_initiation	7	1370794	2370794	cg01824931	1642224	-	-	1142235	2141670	1774	1289	0.000388568	0.213435	0.000127589	0.0693661	0.716683	No
smoking_initiation	17	1495177	2495177	cg11190071	1958851	HIC1	TSS1500|5'UTR	1458872	2455905	1754	1705	5.69e-05	0.000360998	0.0390801	0.247266	0.713236	No
smoking_initiation	8	59314666	60314666	cg13813467	59858315	TOX	Body	59358814	60356146	1923	1897	9.74e-06	0.220462	2.96e-06	0.066317	0.713208	No
smoking_initiation	11	63633552	64633552	cg02675260	64135691	RPS6KA4|MIR1237	TSS1500|Body	63636181	64633935	1082	1081	0.109771	0.0903035	0.0487594	0.0394004	0.711766	No
smoking_initiation	18	31196075	32196075	cg27324826	31736619	NOL4	Body	31236980	32236340	1778	1707	2.17e-06	1.52e-06	0.169691	0.118564	0.711741	No
smoking_initiation	20	29393501	31675258	cg17475857	31366466	DNMT3B	TSS1500|5'UTR	30866789	31865697	1566	1348	0.00824629	0.0349432	0.0470656	0.198727	0.711018	No
smoking_initiation	9	23331658	24331658	cg01383724	23587629	LOC101929563	Body	23087926	24087336	1707	1238	0.057755	0.0177786	0.164209	0.0498376	0.71042	No
smoking_initiation	17	1495177	2495177	cg10948797	1957607	HIC1	TSS1500	1458872	2455905	1754	1705	9.28e-05	0.000588641	0.0395704	0.250381	0.709367	No
smoking_initiation	12	111404371	113118346	cg02153497	112591144	TRAFD1	3'UTR	112093078	113090338	945	945	2.55e-08	1.32e-08	0.19221	0.099206	0.708584	Yes
smoking_initiation	3	47490500	50681136	cg13333267	50196135	SEMA3F	5'UTR	49696633	50695772	1026	1007	0.000415466	0.102958	0.000760794	0.187827	0.708039	No
smoking_initiation	4	147297913	148297913	cg21229600	147878051	-	-	147378591	148377069	1737	1587	0.000103315	0.149229	9.95e-05	0.142997	0.707571	No
smoking_initiation	17	26823322	27823322	cg02049041	27085579	C17orf63	Body	26588359	27582578	1039	795	1.42e-06	2.12e-06	0.11749	0.174999	0.707508	Yes
smoking_initiation	17	43621579	45293283	cg15926850	44061861	MAPT	Body	43563093	44487794	3807	3748	5.57e-11	2.27e-11	0.208846	0.0842761	0.706878	Yes
smoking_initiation	10	102686838	105665256	cg24681393	103997625	PITX3	5'UTR	103501500	104496859	1155	1155	1.7e-23	1.42e-21	0.00348301	0.289776	0.706741	Yes
smoking_initiation	3	47490500	50681136	cg19031374	49591752	BSN	TSS200	49093377	50089690	1152	1152	0.000675873	0.231952	0.000178616	0.0605924	0.706601	No
smoking_initiation	12	111404371	113118346	cg22475693	112820488	-	-	112320947	113319947	1044	727	0.0473	0.0257489	0.143179	0.0772363	0.706536	No
smoking_initiation	17	1495177	2495177	cg18051461	1958073	HIC1	TSS1500	1458872	2455905	1754	1705	1.21e-05	7.7e-05	0.0400899	0.25368	0.706141	No
smoking_initiation	6	52395230	53395230	cg11214141	52906363	ICK	5'UTR	52407056	53404282	2288	2249	0.0040853	0.0114039	0.0736293	0.204826	0.706055	No
smoking_initiation	15	83393243	84393243	cg20941110	83953819	BNC1	TSS1500	83454075	84453788	1654	1505	9.32e-05	0.107437	0.000162256	0.186388	0.705919	No
smoking_initiation	7	1370794	2370794	cg04342202	1961968	MAD1L1	Body	1462386	2461211	1834	1672	0.000433913	0.238341	0.000104472	0.0566803	0.704441	No
smoking_initiation	5	78808315	80763865	cg08757742	80256371	RASGRF2	TSS200	79760522	80755942	2343	2343	3.6e-15	2.54e-16	0.276924	0.0188352	0.704241	Yes
smoking_initiation	6	108494161	109494161	cg06284762	109009453	-	-	108511688	109508638	1352	1318	0.119067	0.143009	0.0157502	0.0182133	0.703961	No
smoking_initiation	3	25225501	26225501	cg24734474	25666629	TOP2B	Body	25167421	26165318	2004	1780	1.2e-14	1.18e-14	0.150358	0.148041	0.701601	Yes
smoking_initiation	3	52386605	54266212	cg24629711	52869263	MUSTN1	TSS200	52371789	53368195	1651	1638	0.000428539	0.00171272	0.0595629	0.237351	0.700945	No
smoking_initiation	16	69076894	70607394	cg10281638	69773268	-	-	69273622	70272144	1525	1525	0.00622086	0.0983984	0.0116727	0.183933	0.699775	No
smoking_initiation	10	21532942	22532942	cg19442138	21783344	-	-	21283812	22280429	1036	649	1e-06	0.156527	9.62e-07	0.149362	0.694109	No
smoking_initiation	2	181527603	182527603	cg11317363	182040155	LOC101927156	Body	181540256	182539533	2155	2141	0.0157086	0.125082	0.0185588	0.147083	0.693567	No
smoking_initiation	7	68468288	70496371	cg14691958	69557390	AUTS2	Body	69059453	70056775	1307	1307	0.000336346	0.0337438	0.00270114	0.270298	0.69292	No
smoking_initiation	7	1370794	2370794	cg11179868	1701724	-	-	1201736	2201299	1647	1403	0.000457342	0.25121	0.000102016	0.0553429	0.692888	No
smoking_initiation	17	26823322	27823322	cg10538030	27276405	PHF12	Body	26776695	27775667	1209	1133	1.29e-17	1.95e-17	0.122614	0.184651	0.692734	Yes
smoking_initiation	17	43621579	45293283	cg13465858	44204908	KIAA1267	Body	43705356	44699851	3595	3595	0.0374227	0.0145454	0.184939	0.0711901	0.691903	No
smoking_initiation	3	47490500	50681136	cg12930727	50341293	HYAL1	TSS1500|5'UTR	49842625	50841167	1099	842	0.00145541	0.194812	0.000840063	0.111754	0.691139	No
smoking_initiation	1	43511737	44511737	cg17143549	43867796	SZT2	Body	43367875	44366250	1692	1441	1.36e-08	0.250131	3.43e-09	0.0624146	0.687455	No
smoking_initiation	12	74774793	75774793	cg05200715	75603748	KCNC2	TSS1500	75105059	76103591	1738	1049	0.171806	0.058048	0.0634908	0.0207657	0.685889	No
smoking_initiation	3	117322149	118825714	cg13230640	117630266	-	-	117131314	118129381	2238	1953	0.000126669	0.145099	0.000148865	0.169841	0.684784	No
smoking_initiation	11	63633552	64633552	cg23389215	64375765	NRXN2	Body	63876201	64874262	1065	805	0.101372	0.0828101	0.0730806	0.0590154	0.683722	No
smoking_initiation	10	21532942	22532942	cg18594370	21777758	-	-	21278608	22273533	1040	648	1.31e-06	0.203603	7.38e-07	0.114347	0.682048	No
smoking_initiation	17	37324339	38324339	cg15445000	37608096	MED1	TSS1500	37109243	38108023	1371	973	8.13e-30	2.09e-30	0.253527	0.0646309	0.681842	Yes
smoking_initiation	17	26823322	27823322	cg02105093	27070369	TRAF4	TSS1500	26571314	27570325	1032	779	1.24e-11	1.86e-11	0.127806	0.190355	0.681839	Yes
smoking_initiation	11	121030888	122030888	cg26143540	121542234	-	-	121043442	122042199	1810	1788	0.116487	0.112128	0.0461955	0.0437854	0.681403	No
smoking_initiation	3	82235792	86649109	cg11700298	85609669	CADM2	Body|5'UTR	85110947	86109474	1897	1897	3.68e-08	0.0296688	3.62e-07	0.291565	0.678765	No
smoking_initiation	11	27179916	29152996	cg25813711	28581244	-	-	28082254	29080664	1668	1668	0.00444715	0.0486604	0.022591	0.246511	0.67779	No
smoking_initiation	7	98571478	99571478	cg03025175	99195655	GS1-259H13.2	TSS1500	98698046	99695131	922	774	0.136316	0.0632104	0.0848527	0.0386696	0.676951	No
smoking_initiation	17	1495177	2495177	cg25432975	1959066	HIC1	TSS1500|5'UTR	1459155	2455905	1753	1705	3.56e-08	2.26e-07	0.044302	0.280439	0.675259	Yes
smoking_initiation	20	29393501	31675258	cg05622865	31173467	NOL4L	TSS1500	30673692	31673248	1626	1626	1.02e-08	4.49e-08	0.0604386	0.264335	0.675226	Yes
smoking_initiation	17	1495177	2495177	cg04414274	1957866	HIC1	TSS1500	1458872	2455905	1754	1705	0.00406445	0.0257906	0.040268	0.254842	0.675035	No
smoking_initiation	5	169799916	170799916	cg16046214	170289848	RANBP17	Body	169789872	170789845	2055	2032	1.74e-13	5.66e-13	0.0767388	0.249504	0.673757	Yes
smoking_initiation	9	137489785	138489785	cg01353192	137978546	OLFM1	TSS1500|Body	137478606	138476868	2240	2208	1.21e-07	2.55e-09	0.320726	0.00608726	0.673187	Yes
smoking_initiation	20	29393501	31675258	cg05490278	31265272	-	-	30765434	31762284	1589	1465	0.0167391	0.0719108	0.0452241	0.193609	0.672517	No
smoking_initiation	12	132880790	133880790	cg04878136	133374883	GOLGA3	Body	132887351	133827664	1786	1786	0.000258622	1.2e-05	0.314977	0.0139089	0.670843	Yes
smoking_initiation	6	26754967	30729306	cg19832035	28377058	-	-	27877999	28876965	2258	2258	0.000120707	0.00122901	0.0295002	0.299693	0.669458	No
smoking_initiation	17	26823322	27823322	cg14676825	27038886	PROCA1	TSS200	26542774	27537410	978	704	3.3e-06	4.91e-06	0.133422	0.197657	0.668912	Yes
smoking_initiation	1	17936657	18936657	cg17217879	18433733	IGSF21	TSS1500	17937447	18933685	2279	2279	0.00205489	8.17e-05	0.318122	0.0119821	0.667759	No
smoking_initiation	10	102686838	105665256	cg11784071	104629166	AS3MT	TSS200	104131751	105129103	1829	1829	4.06e-08	0.00100168	1.35e-05	0.331246	0.667739	No
smoking_initiation	1	45996709	46996709	cg26228014	47073138	-	-	46573739	47572945	1798	741	2.17e-06	6.15e-07	0.260098	0.0729155	0.666983	No
smoking_initiation	1	43511737	44511737	cg00946598	44117093	KDM4A	5'UTR	43617214	44615873	1706	1392	4.75e-09	0.0872786	1.34e-08	0.246311	0.666411	No
smoking_initiation	16	69076894	70607394	cg00217859	69789140	NOB1	TSS1500	69289476	70287177	1503	1503	1.46e-05	0.000230289	0.0199241	0.314474	0.665358	Yes
smoking_initiation	2	124205	1124205	cg03610516	642275	-	-	143559	1142193	3223	3103	2.22e-07	0.128242	3.59e-07	0.20672	0.665037	No
smoking_initiation	3	52386605	54266212	cg21230309	52861574	ITIH4	Body	52366044	53361009	1644	1626	0.0221232	0.0884161	0.0451265	0.179685	0.664649	No
smoking_initiation	7	132583234	134089846	cg08448039	133117896	EXOC4	Body	132618755	133617487	1535	1535	2.78e-09	5.38e-08	0.016492	0.318918	0.66459	Yes
smoking_initiation	20	29393501	31675258	cg23396732	31332170	COMMD7	TSS1500	30832433	31831108	1565	1388	2.35e-08	1.01e-07	0.0639786	0.273598	0.662423	Yes
smoking_initiation	17	43621579	45293283	cg22687902	43657317	-	-	43157329	44156401	3148	2439	0.0908624	0.028899	0.167024	0.0524618	0.660752	No
smoking_initiation	10	21532942	22532942	cg04231319	21824447	MLLT10	Body	21324666	22324399	988	676	2.55e-08	0.00397968	2.16e-06	0.335711	0.660307	No
smoking_initiation	5	59621271	60621271	cg25191316	60140900	ELOVL7	TSS1500	59640969	60638880	1655	1640	0.00444961	0.11749	0.00798873	0.21028	0.659791	No
smoking_initiation	6	111158371	112158371	cg20673974	110730311	DDO	Body	110230356	111230247	1791	124	8.22e-07	8.14e-08	0.311994	0.0302114	0.657794	Yes
smoking_initiation	1	45996709	46996709	cg06995548	47009527	-	-	46510570	47509513	1747	853	0.19103	0.0554721	0.0770185	0.0217102	0.654769	No
smoking_initiation	10	102686838	105665256	cg12324970	104000446	PITX3	5'UTR	103501500	104499764	1162	1162	2.46e-13	2.08e-11	0.00404517	0.341266	0.654689	Yes
smoking_initiation	17	26823322	27823322	cg22902669	27192345	-	-	26693231	27691857	1137	969	0.000102892	0.000155512	0.137656	0.207401	0.654685	No
smoking_initiation	17	1495177	2495177	cg05775675	1957147	HIC1	TSS1500	1457508	2455905	1755	1705	0.000340583	0.00216115	0.0467841	0.296212	0.654502	No
smoking_initiation	11	27179916	29152996	cg13843392	28628622	-	-	28129939	29127720	1704	1704	0.0132066	0.144504	0.0160851	0.17535	0.650855	No
smoking_initiation	22	45942288	46942288	cg09285095	46440394	LOC100271722	Body	45940463	46940354	1289	1284	0.081055	0.0014111	0.263097	0.00392979	0.650508	No
smoking_initiation	5	78808315	80763865	cg24501565	80256358	RASGRF2|RASGRF2-AS1	TSS200|Body	79760522	80755942	2343	2343	4.98e-13	3.51e-14	0.328565	0.0225342	0.648901	Yes
smoking_initiation	8	90637052	93744504	cg24347611	92611305	-	-	92111933	93106039	1286	1286	0.0224	0.0649951	0.0678516	0.196227	0.648526	No
smoking_initiation	17	1495177	2495177	cg00815093	1957390	HIC1	TSS1500	1457508	2455905	1755	1705	0.000103367	0.00065591	0.0478882	0.303224	0.648128	No
smoking_initiation	11	63633552	64633552	cg17825011	64013346	PPP1R14B	Body	63515752	64511886	1130	983	0.142396	0.117146	0.0510808	0.041375	0.648002	No
smoking_initiation	1	65969643	66969643	cg23128263	66797473	PDE4B	TSS1500|Body	66297732	67295483	2498	1408	9.88e-07	0.21849	6.18e-07	0.135925	0.645584	No
smoking_initiation	10	102686838	105665256	cg03643684	104140951	GBF1	Body	103643036	104640059	1364	1364	3.23e-05	0.295541	6.67e-06	0.060389	0.644031	No
smoking_initiation	7	1370794	2370794	cg06163738	1718517	-	-	1221100	2216711	1558	1453	0.000536687	0.294792	0.000117262	0.0637693	0.640785	No
smoking_initiation	7	96129103	97129103	cg10690003	96622311	DLX6AS	Body	96123284	97122243	1912	1901	2.9e-07	7.94e-07	0.0962801	0.262966	0.640753	Yes
smoking_initiation	16	69076894	70607394	cg27093918	69564625	-	-	69064790	70064500	1595	1584	0.000102617	0.00161087	0.0214519	0.336109	0.640725	No
smoking_initiation	10	102686838	105665256	cg22749303	104829484	CNNM2	Body	104329685	105328569	1725	1725	1.62e-09	3.98e-05	1.46e-05	0.359776	0.640169	No
smoking_initiation	17	37324339	38324339	cg11817230	37832244	PGAP3	Body	37336380	38332027	1362	1358	3.42e-15	8.86e-16	0.28754	0.0738639	0.638597	Yes
smoking_initiation	18	72035282	73035282	cg01130153	72075685	LOC101927606	TSS1500	71575703	72575294	2203	1017	0.00573702	0.238089	0.00279506	0.115358	0.638021	No
smoking_initiation	1	17936657	18936657	cg11232944	18433572	IGSF21	TSS1500	17937447	18933501	2277	2277	2.88e-21	1.15e-22	0.350491	0.0132987	0.636211	Yes
smoking_initiation	6	26754967	30729306	cg09057517	27570490	-	-	27578761	28070374	700	700	0.00143691	0.00684366	0.0618385	0.293885	0.635995	No
smoking_initiation	5	164596435	168114971	cg21188154	167000687	ODZ2	Body	166502914	167500460	1480	1480	4.45e-07	0.30151	9.37e-08	0.0628326	0.635657	No
smoking_initiation	5	78808315	80763865	cg14247643	80256369	RASGRF2|RASGRF2-AS1	TSS200|Body	79760522	80755942	2343	2343	2.18e-21	1.54e-22	0.341414	0.0234546	0.635132	Yes
smoking_initiation	5	169799916	170799916	cg00871487	170288779	RANBP17	TSS200	169788967	170788771	2057	2031	2.55e-57	8.3e-57	0.0858704	0.279314	0.634816	Yes
smoking_initiation	2	57671220	58671220	cg24978537	57948156	-	-	57448305	58447930	2580	1554	0.0292651	0.124966	0.0402015	0.171031	0.634537	No
smoking_initiation	17	7303118	8303118	cg06817610	7893867	-	-	7393871	8393010	1823	1709	0.0467833	0.0373456	0.157321	0.124951	0.6336	No
smoking_initiation	16	220986	1220986	cg26750188	735814	WDR24|JMJD8	TSS1500|Body	236038	1234842	1530	1528	0.119159	0.159757	0.0382856	0.0506974	0.632101	No
smoking_initiation	16	69076894	70607394	cg00005112	69958840	WWP2	TSS200|Body	69458980	70449211	1354	1354	0.00395531	0.0625567	0.0179776	0.2837	0.63181	No
smoking_initiation	5	169799916	170799916	cg02091185	170288766	RANBP17	TSS1500	169788967	170788567	2056	2030	1.13e-56	3.67e-56	0.0866906	0.28199	0.631319	Yes
smoking_initiation	5	169799916	170799916	cg01579024	170288757	RANBP17	TSS1500	169788967	170788567	2056	2030	5.14e-52	1.68e-51	0.0867792	0.282279	0.630941	Yes
smoking_initiation	11	91789734	92789734	cg10037249	92500085	FAT3	Body	92000218	92999751	1683	1301	0.000120451	2.96e-05	0.296705	0.0722975	0.630847	No
smoking_initiation	5	169799916	170799916	cg08358803	170288742	RANBP17	TSS1500	169788967	170788567	2056	2030	1.3e-33	4.23e-33	0.0869904	0.282969	0.630041	Yes
smoking_initiation	2	144900317	146640132	cg16948210	146188923	-	-	145689068	146688633	1544	1493	4.05e-14	0.255143	1.84e-14	0.115067	0.62979	No
smoking_initiation	1	153706358	155533918	cg00149684	155097375	-	-	154598437	155591625	989	956	3.91e-11	3.28e-12	0.342383	0.0281297	0.629487	Yes
smoking_initiation	17	26823322	27823322	cg04212500	27184533	ERAL1	Body	26686218	27683534	1137	962	2.4e-76	3.63e-76	0.148172	0.223323	0.628505	Yes
smoking_initiation	17	77290135	78290135	cg06782090	77787880	-	-	77287993	78285371	1797	1777	4.87e-06	1.83e-07	0.359764	0.0128694	0.627361	Yes
smoking_initiation	16	17070220	18070220	cg21608192	17563827	XYLT1	Body	17064582	18062164	2316	2311	0.198557	0.0420171	0.110961	0.0228551	0.62561	No
smoking_initiation	1	17936657	18936657	cg09390181	18433192	IGSF21	TSS1500	17937447	18933157	2273	2273	1.83e-08	7.26e-10	0.361336	0.0137369	0.624927	Yes
smoking_initiation	7	1370794	2370794	cg07906299	1643787	-	-	1143825	2143165	1769	1290	0.000477525	0.262298	0.000206984	0.11307	0.623948	No
smoking_initiation	5	169799916	170799916	cg23128634	170288788	RANBP17	TSS200	169788967	170788771	2057	2031	1.67e-39	5.44e-39	0.0887099	0.288583	0.622707	Yes
smoking_initiation	19	17960956	18960956	cg02383626	18455508	PGPEP1	Body	17956036	18953670	1429	1424	6.87e-09	3.36e-10	0.360775	0.0170355	0.622189	Yes
smoking_initiation	3	47490500	50681136	cg04883320	49163236	LAMB2	Body	48664473	49661634	926	926	0.00136758	0.218541	0.000989831	0.157555	0.621547	No
smoking_initiation	7	1370794	2370794	cg08017849	1715387	-	-	1215410	2214602	1570	1451	0.000541448	0.297408	0.000148383	0.0808831	0.621019	No
smoking_initiation	17	30185935	31185935	cg13639325	30615480	RHBDL3	Body	30115735	31114584	1405	1308	0.0376947	0.0232207	0.197226	0.120874	0.620985	No
smoking_initiation	1	17936657	18936657	cg17945001	18434118	IGSF21	TSS200	17937447	18934081	2281	2281	5.89e-05	2.34e-06	0.365447	0.0139152	0.620577	Yes
smoking_initiation	13	100046450	101712300	cg04494562	101173774	PCCA	Body	100673871	101673512	2298	2298	0.0492806	0.125883	0.0579466	0.1474	0.61949	No
smoking_initiation	8	90637052	93744504	cg07325776	91095455	CALB1	TSS1500	90595852	91594853	1849	1743	7.69e-10	7.06e-10	0.198874	0.181901	0.619225	Yes
smoking_initiation	6	26754967	30729306	cg11517269	28058789	ZSCAN12L1	TSS200	27578761	28558259	1747	1747	1.88e-13	2.05e-12	0.0321502	0.350914	0.616936	Yes
smoking_initiation	3	47490500	50681136	cg17823712	50280828	GNAI2	Body|5'UTR	49780844	50780614	1066	920	0.000909922	0.175355	0.0010746	0.206476	0.616184	No
smoking_initiation	6	26754967	30729306	cg12623302	28058802	ZSCAN12L1	TSS200	27578761	28558259	1747	1747	9.37e-11	1.02e-09	0.0323207	0.352781	0.614898	Yes
smoking_initiation	6	26754967	30729306	cg12740337	28058973	ZSCAN12L1	Body	27578761	28558890	1748	1748	5.32e-14	5.82e-13	0.0323281	0.353208	0.614463	Yes
smoking_initiation	13	60205792	61205792	cg12824973	60723084	DIAPH3|DIAPH3-AS2	Body	60224565	61221570	2033	2002	4.5e-17	1.38e-17	0.296658	0.0902721	0.61307	Yes
smoking_initiation	20	29393501	31675258	cg09587069	31407260	MAPRE1	TSS1500	30907302	31906591	1576	1312	0.00436907	0.0184321	0.06996	0.294533	0.612706	No
smoking_initiation	6	26754967	30729306	cg09156207	28058724	ZSCAN12L1	TSS1500	27578761	28558259	1747	1747	2.61e-07	2.86e-06	0.0325539	0.355333	0.61211	Yes
smoking_initiation	7	68468288	70496371	cg09703727	69447465	AUTS2	Body	68947936	69946964	1278	1278	0.000438778	0.0441548	0.00338427	0.339952	0.612071	No
smoking_initiation	6	99847745	101829173	cg12847554	100909443	SIM1	Body	100410013	101409069	1849	1849	0.000269212	0.0163193	0.00603726	0.365359	0.612016	No
smoking_initiation	5	169799916	170799916	cg23958638	170380452	RANBP17	Body	169882267	170879415	2007	1835	3.2e-06	1.05e-05	0.0909473	0.297294	0.611745	No
smoking_initiation	11	131598205	132598205	cg19073502	132047193	NTM	Body	131547799	132547117	2414	2334	0.0503891	0.0127268	0.261156	0.0653502	0.610378	No
smoking_initiation	6	26754967	30729306	cg02631126	28058918	ZSCAN12L1	TSS200	27578761	28558890	1748	1748	1.84e-14	2.02e-13	0.0327575	0.357913	0.609329	Yes
smoking_initiation	18	77074374	78074374	cg11733769	77532565	-	-	77033537	78015230	2275	2206	0.0725692	0.0471003	0.164981	0.106471	0.608878	No
smoking_initiation	7	98571478	99571478	cg07125725	99612773	ZKSCAN1	TSS1500	99112954	100111776	978	345	5.36e-07	1.76e-07	0.295052	0.0961104	0.608837	Yes
smoking_initiation	7	3003207	4003207	cg09544115	3026459	CARD11	5'UTR	2526511	3526192	3103	2086	0.00511825	0.253199	0.00266491	0.131225	0.607793	No
smoking_initiation	3	47490500	50681136	cg00734800	50388182	CYB561D2|TUSC4	TSS200|1stExon|5'UTR	49889919	50887862	1143	789	0.00257075	0.291764	0.000863446	0.0973886	0.607413	No
smoking_initiation	7	98571478	99571478	cg02127387	99718264	TAF6|CNPY4	TSS1500|Body	99222379	100217810	1014	275	0.011528	0.000494783	0.36626	0.0151133	0.606604	No
smoking_initiation	5	93698290	94698290	cg16279843	94501883	MCTP1	Body	94002048	95000840	1694	1226	0.000763703	0.339727	0.000121164	0.0532927	0.606096	No
smoking_initiation	1	70990122	74324909	cg06853489	73531614	-	-	73031928	74031554	1633	1633	3.2e-09	5.35e-05	2.36e-05	0.394113	0.60581	Yes
smoking_initiation	2	155182556	156182556	cg02716609	155820055	-	-	155320214	156319886	2077	1891	0.000225578	0.0102805	0.00825858	0.37577	0.605465	No
smoking_initiation	3	47490500	50681136	cg16523704	49314670	USP4|C3orf62	TSS200|3'UTR	48816725	49813952	966	966	0.000864208	0.236628	0.000575012	0.156838	0.605095	No
smoking_initiation	10	21532942	22532942	cg25221168	21797184	-	-	21298145	22296718	1027	659	1.98e-06	0.309673	5.64e-07	0.0873879	0.602936	No
smoking_initiation	8	90637052	93744504	cg12580288	91007867	-	-	90507974	91506690	1892	1557	2.23e-16	2.05e-16	0.207374	0.189703	0.602923	Yes
smoking_initiation	6	41401763	42401763	cg05689413	41885417	MED20	Body	41388232	42385066	1586	1570	0.00531102	0.000581678	0.35459	0.0382344	0.601283	No
smoking_initiation	6	99847745	101829173	cg14993283	100906182	SIM1	Body	100406265	101406108	1848	1848	0.00312253	0.189081	0.00336553	0.203195	0.601236	No
smoking_initiation	15	47185010	48185010	cg19460792	47676823	-	-	47177361	48176820	2140	2115	7.15e-80	1.72e-73	1.66e-07	0.399076	0.600924	Yes
smoking_initiation	10	102686838	105665256	cg11028409	104192462	CUEDC2	TSS200	103697054	104691837	1447	1447	2.33e-05	0.317102	6.07e-06	0.0819715	0.600898	No
smoking_initiation	12	120583279	121583279	cg27522780	121163493	ACADS	TSS200	120666945	121663245	2106	1845	0.0045553	0.0224871	0.062799	0.309404	0.600754	No
smoking_initiation	6	26754967	30729306	cg17849569	28058911	ZSCAN12L1	TSS200	27578761	28558890	1748	1748	1.31e-09	1.44e-08	0.0335018	0.366069	0.60043	Yes
smoking_initiation	15	47185010	48185010	cg10474158	47676206	SEMA6D	5'UTR	47176229	48175549	2145	2114	7.1e-70	1.71e-63	1.66e-07	0.39968	0.600319	Yes
smoking_initiation	6	41401763	42401763	cg22634505	42883689	PTCRA	TSS200	42384991	43382978	1447	10	2.57e-12	2.84e-13	0.360875	0.0392916	0.599833	Yes
smoking_initiation	16	71466463	73074550	cg09837951	72958530	ZFHX3	Body	72459162	73458459	1584	676	2.37e-09	9e-10	0.290493	0.109852	0.599655	Yes
smoking_initiation	14	77029375	78029375	cg06769150	77542763	LOC102724190	TSS1500	77049704	78042713	2351	2284	5.68e-15	1.78e-15	0.305951	0.0951698	0.598879	Yes
smoking_initiation	3	107497514	108497514	cg00492070	107810716	CD47	TSS1500	107310948	108309709	2063	1788	0.0968262	0.0631123	0.146622	0.0949712	0.598468	No
smoking_initiation	15	47185010	48185010	cg13650176	47676497	SEMA6D	5'UTR	47176515	48175549	2143	2114	9.31e-21	2.25e-14	1.67e-07	0.401834	0.598166	Yes
smoking_initiation	6	26754967	30729306	cg01354632	28058969	ZSCAN12P1	Body	27578761	28558890	1748	1748	7.03e-10	7.7e-09	0.0337052	0.368297	0.597998	Yes
smoking_initiation	1	153706358	155533918	cg12796135	153916764	DENND4B	Body	153417530	154415777	1341	1024	0.0108275	0.301709	0.00312926	0.0865996	0.597734	No
smoking_initiation	16	24227064	25851633	cg08500967	24740415	TNRC6A	TSS1500	24242392	25240163	2082	2082	0.00104845	0.000137111	0.355398	0.0458799	0.597537	No
smoking_initiation	5	164596435	168114971	cg16190746	167000745	ODZ2	Body	166502914	167500460	1480	1480	4.65e-07	0.315041	1.31e-07	0.0879144	0.597044	No
smoking_initiation	17	26823322	27823322	cg10495754	27039058	PROCA1	TSS200	26542774	27539029	979	705	0.00169337	0.00251721	0.160818	0.238459	0.596513	No
smoking_initiation	6	26754967	30729306	cg20933634	27740509	-	-	27578761	28239943	1048	1048	0.00136261	0.00991681	0.0474736	0.344907	0.59634	No
smoking_initiation	13	100046450	101712300	cg18834544	101182535	PCCA	3'UTR	100682666	101681867	2298	2298	9.9e-21	2.52e-20	0.11424	0.289631	0.596128	Yes
smoking_initiation	2	200436399	201436399	cg00900242	200929967	-	-	200430602	201429510	1568	1567	0.0198062	0.292719	0.00585844	0.0859871	0.595629	No
smoking_initiation	1	87413176	88413176	cg13739421	87620271	LINC01140	Body	87120602	88120134	1757	1283	0.0568608	0.183233	0.0391239	0.125481	0.595302	No
smoking_initiation	12	111404371	113118346	cg10290842	112608179	HECTD4	Body	112108905	113106134	942	942	2.57e-09	1.34e-09	0.266849	0.138095	0.595056	Yes
smoking_initiation	17	1495177	2495177	cg24576620	1957677	HIC1	TSS1500	1458872	2455905	1754	1705	5.69e-08	3.61e-07	0.0552268	0.349841	0.594932	Yes
smoking_initiation	10	21532942	22532942	cg24324815	21783445	C10orf114	3'UTR	21283812	22280429	1036	649	1.91e-06	0.29761	7.06e-07	0.109483	0.592904	No
smoking_initiation	17	43621579	45293283	cg27348014	43656297	-	-	43156453	44156181	3154	2438	0.000776641	0.000247082	0.309318	0.0978152	0.591843	Yes
smoking_initiation	11	63633552	64633552	cg04422903	64108550	CCDC88B	Body	63610122	64608282	1086	1047	0.0146858	0.0120796	0.20979	0.171968	0.591476	No
smoking_initiation	7	117023709	118023709	cg06529373	117591549	-	-	117093302	118091527	1684	1492	2.43e-07	0.332498	5.64e-08	0.0765177	0.590984	No
smoking_initiation	7	96129103	97129103	cg18502142	96622709	DLX6AS	Body	96123284	97122243	1912	1901	0.000214034	0.000586006	0.109554	0.299359	0.590287	No
smoking_initiation	10	63174885	64174885	cg05245678	63517899	C10orf107	Body	63018333	64016783	1819	1597	1.12e-06	0.286844	4.83e-07	0.123005	0.590149	No
smoking_initiation	10	102686838	105665256	cg23095743	104000831	PITX3	5'UTR	103501500	104500659	1163	1163	0.000990986	0.0837741	0.00381447	0.321871	0.589549	No
smoking_initiation	1	70990122	74324909	cg06034096	74663680	TNNI3K|LRRIQ3|FPGT	TSS1500|1stExon|5'UTR	74164065	75163482	1399	264	0.0962722	0.258846	0.015386	0.0407797	0.588716	No
smoking_initiation	1	74491596	75491596	cg06034096	74663680	TNNI3K|LRRIQ3|FPGT	TSS1500|1stExon|5'UTR	74164065	75163482	1399	862	0.0962722	0.258846	0.015386	0.0407797	0.588716	No
smoking_initiation	1	74491596	75491596	cg12981534	75197397	CRYZ|TYW3	TSS1500|5'UTR	74699099	75696181	1718	1286	0.0938907	0.255165	0.017082	0.0458353	0.588027	No
smoking_initiation	1	90689731	91689731	cg00088183	91185168	-	-	90685269	91684781	2110	2099	0.00782971	0.0567726	0.042198	0.305386	0.587813	No
smoking_initiation	2	137071174	138807575	cg10443569	137142376	-	-	136642433	137641815	1945	1407	0.0354623	0.134205	0.0508368	0.191801	0.587694	No
smoking_initiation	17	43621579	45293283	cg07017164	44087629	MAPT	Body	43597590	44568241	3754	3749	8.23e-73	3.32e-73	0.294639	0.118244	0.587116	Yes
smoking_initiation	17	43621579	45293283	cg20840174	44087784	MAPT	Body	43597590	44568241	3754	3749	1.89e-33	7.62e-34	0.294639	0.118244	0.587116	Yes
smoking_initiation	7	1370794	2370794	cg16234978	1704095	-	-	1204225	2203895	1641	1419	0.000579643	0.318388	0.000173276	0.0945911	0.586268	No
smoking_initiation	10	102686838	105665256	cg19659619	104060512	GBF1	Body	103562838	104560283	1273	1273	3.85e-05	0.00404721	0.00387112	0.406033	0.58601	No
smoking_initiation	10	102686838	105665256	cg17540006	104677909	CNNM2	TSS200	104179219	105176914	1820	1820	3.17e-36	7.82e-32	1.69e-05	0.41489	0.585094	Yes
smoking_initiation	7	3003207	4003207	cg21248987	3385318	SDK1	Body	2885322	3885251	3271	3004	0.00026368	0.0130683	0.00795518	0.393682	0.585031	No
smoking_initiation	17	43621579	45293283	cg13400969	44087762	MAPT	Body	43597590	44568241	3754	3749	5.46e-16	2.2e-16	0.296186	0.11887	0.584944	Yes
smoking_initiation	1	153706358	155533918	cg00929661	154407478	IL6R	Body|ExonBnd	153907839	154906469	1657	1657	0.0123927	0.34542	0.00207144	0.0571543	0.582961	No
smoking_initiation	4	67517710	68517710	cg10620993	68265891	-	-	67765987	68765308	2531	2027	0.0029093	0.301055	0.00109389	0.112613	0.582329	No
smoking_initiation	6	52395230	53395230	cg27073683	52919459	ICK	5'UTR	52419791	53418340	2243	2195	2.03e-05	5.67e-05	0.110413	0.307615	0.581895	No
smoking_initiation	3	117322149	118825714	cg27538194	117648966	-	-	117149166	118148636	2275	2010	0.000126381	0.144769	0.000238812	0.272978	0.581887	No
smoking_initiation	1	65969643	66969643	cg16987305	65991596	LEPR	5'UTR	65493119	66489304	2374	1376	1.38e-06	0.305062	5.16e-07	0.113477	0.581459	No
smoking_initiation	6	26754967	30729306	cg23812680	27561058	-	-	27578761	28060398	674	674	0.0362945	0.171103	0.0371596	0.174601	0.580841	No
smoking_initiation	7	117023709	118023709	cg08076147	117513825	CTTNBP2	TSS1500	117014072	118013585	1514	1506	4.7e-25	6.42e-19	3.08e-07	0.420077	0.579922	Yes
smoking_initiation	12	120583279	121583279	cg06366792	121179966	-	-	120680485	121679951	2143	1833	0.000159465	0.000787149	0.0708161	0.348983	0.579254	Yes
smoking_initiation	5	78808315	80763865	cg07183876	80257268	RASGRF2	Body	79760522	80755942	2343	2343	0.00307442	0.000216927	0.391181	0.0270227	0.578505	No
smoking_initiation	14	98097552	99097552	cg25683224	98601586	-	-	98103058	99100805	2858	2848	0.029873	0.257606	0.0139938	0.120095	0.578432	No
smoking_initiation	10	118178712	119178712	cg16602747	119313075	-	-	118813877	119810021	1729	507	2.34e-14	3.02e-15	0.373842	0.0477624	0.578395	Yes
smoking_initiation	6	26754967	30729306	cg16040219	28377163	-	-	27877999	28876965	2258	2258	0.017698	0.180196	0.0201204	0.204281	0.577704	No
smoking_initiation	16	220986	1220986	cg20064118	726059	RHBDL1	Body	229189	1170512	1538	1538	0.149544	0.200495	0.0316414	0.0418455	0.576475	No
smoking_initiation	6	41401763	42401763	cg18884670	41885377	MED20	Body|5'UTR	41388232	42385066	1586	1570	3.79e-19	4.15e-20	0.38293	0.0413639	0.575706	Yes
smoking_initiation	6	41401763	42401763	cg25074817	41885345	MED20	Body|5'UTR	41388232	42385066	1586	1570	2.67e-64	2.93e-65	0.383143	0.0413875	0.575469	Yes
smoking_initiation	17	26823322	27823322	cg27311319	27169716	FAM222B	1stExon|5'UTR	26670627	27668424	1126	939	0.0573777	0.0867226	0.111977	0.168671	0.575251	No
smoking_initiation	6	26754967	30729306	cg06952873	28059208	ZSCAN12L1	Body	27578761	28558890	1748	1748	1.26e-07	1.38e-06	0.0356922	0.390067	0.574239	Yes
smoking_initiation	2	58789218	61026618	cg24107465	59960607	-	-	59463829	60460014	2090	2090	0.131799	0.216544	0.0295992	0.0480568	0.574001	No
smoking_initiation	10	13033053	14033053	cg23114594	13544648	BEND7	5'UTR	13047506	14044146	2714	2647	0.0739325	0.00720285	0.315276	0.0301422	0.573446	No
smoking_initiation	6	108494161	109494161	cg04127075	108909893	FOXO3	Body	108412714	109409274	1304	1265	0.106877	0.128597	0.0870559	0.104174	0.573296	No
smoking_initiation	13	100046450	101712300	cg07308929	101232502	GGACT	5'UTR	100732533	101732146	2249	2196	0.00118709	0.00301014	0.120291	0.304455	0.571056	No
smoking_initiation	9	127573097	128573097	cg26395071	128136690	-	-	127636986	128635669	1278	1202	0.0155515	0.280128	0.00709478	0.127228	0.569997	No
smoking_initiation	12	111404371	113118346	cg25754772	112608412	HECTD4	Body	112108905	113106134	942	942	0.142293	0.0739545	0.141308	0.0728726	0.569572	No
smoking_initiation	3	47490500	50681136	cg09682251	50654786	MAPKAPK3	5'UTR	50154989	51154163	1215	428	0.00908093	0.360239	0.00151906	0.0596912	0.56947	No
smoking_initiation	10	102686838	105665256	cg05831672	103543172	NPM3	TSS200	103044145	104043015	1111	1111	0.0615977	0.303632	0.0112379	0.054826	0.568706	No
smoking_initiation	1	7291461	8984823	cg05784329	8066925	-	-	7567037	8566300	2052	2052	0.00640084	0.353005	0.00129111	0.0706357	0.568668	No
smoking_initiation	10	102686838	105665256	cg08611470	104677896	CNNM2	TSS200	104179219	105176914	1820	1820	8.34e-15	2.06e-10	1.75e-05	0.431318	0.568665	Yes
smoking_initiation	20	29393501	31675258	cg14006798	30222136	-	-	29804073	30721712	1248	1248	4.86e-06	2.88e-06	0.271346	0.160257	0.568389	Yes
smoking_initiation	16	69076894	70607394	cg10842540	69963885	WWP2	Body|5'UTR	69464120	70461940	1340	1340	2.05e-06	3.24e-05	0.0257436	0.406581	0.567641	No
smoking_initiation	11	85480958	86480958	cg05083507	86085631	CCDC81	TSS200	85586581	86585549	2923	2605	1.33e-05	0.000147262	0.0359087	0.396302	0.567629	No
smoking_initiation	1	7291461	8984823	cg19679865	8467904	RERE	Body|5'UTR	7969014	8967863	1681	1681	1.2e-11	6.65e-10	0.00772143	0.425957	0.566322	Yes
smoking_initiation	17	26823322	27823322	cg15312894	27138691	FAM222B	5'UTR	26640212	27637718	1115	904	0.0913865	0.138099	0.0818883	0.123181	0.565445	No
smoking_initiation	13	100046450	101712300	cg17371841	101183957	A2LD1	3'UTR	100684038	101681867	2291	2291	3.55e-21	9.03e-21	0.12299	0.31186	0.56515	Yes
smoking_initiation	16	69076894	70607394	cg26679644	69762563	-	-	69262739	70258384	1530	1530	5.48e-10	8.67e-09	0.0260165	0.410955	0.563029	Yes
smoking_initiation	17	37324339	38324339	cg18559249	37760173	NEUROD2	3'UTR	37261879	38259984	1461	1317	0.01511	0.00391696	0.333094	0.0857854	0.562094	No
smoking_initiation	6	108494161	109494161	cg25214257	109222123	ARMC2	Body	108722592	109721228	1878	1183	0.168558	0.200086	0.0329231	0.0385211	0.559912	No
smoking_initiation	3	156893770	159548333	cg18319770	157845784	RSRC1	Body	157345941	158345677	2492	2492	5.68e-05	0.00117392	0.0203237	0.419377	0.559069	No
smoking_initiation	7	1370794	2370794	cg15363455	1650412	-	-	1150461	2150343	1754	1301	0.000617592	0.339234	0.000185003	0.101061	0.558902	No
smoking_initiation	15	83393243	84393243	cg21238234	83879539	-	-	83380801	84379450	1613	1586	0.000271236	0.312757	0.000111496	0.128006	0.558854	No
smoking_initiation	5	169799916	170799916	cg11169102	170285840	-	-	169786524	170785800	2050	2017	0.0209457	0.0682843	0.0829274	0.26979	0.558052	No
smoking_initiation	17	30185935	31185935	cg04612349	30681379	ZNF207	Body	30183663	31179753	1390	1383	0.153584	0.0945029	0.120773	0.0737562	0.557384	No
smoking_initiation	17	1495177	2495177	cg02151609	1957529	HIC1	TSS1500	1458872	2455905	1754	1705	1.28e-06	8.11e-06	0.0604227	0.38285	0.556718	Yes
smoking_initiation	6	26754967	30729306	cg25728685	28351148	ZSCAN12	Body	27851463	28851047	2229	2229	0.0147728	0.152005	0.0245561	0.252115	0.556551	No
smoking_initiation	15	96358409	97358409	cg10367244	96865032	-	-	96365150	97364027	1904	1892	0.216217	0.0373006	0.164211	0.0277743	0.554497	No
smoking_initiation	7	117023709	118023709	cg24558883	117588704	-	-	117088819	118088604	1680	1496	4.98e-21	6.81e-15	3.27e-07	0.44692	0.55308	Yes
smoking_initiation	6	26754967	30729306	cg27179866	27740120	-	-	27578761	28239943	1048	1048	1.28e-05	9.31e-05	0.0541659	0.393657	0.552072	Yes
smoking_initiation	17	1495177	2495177	cg24173182	1961286	HIC1	Body	1461354	2455905	1745	1705	0.000899483	0.00570757	0.0602177	0.381553	0.551622	Yes
smoking_initiation	10	102686838	105665256	cg05873389	104628811	C10orf32-ASMT|AS3MT	TSS1500|Body	104131751	105128134	1827	1827	5.83e-35	1.44e-30	1.82e-05	0.448655	0.551327	Yes
smoking_initiation	6	26754967	30729306	cg07750744	30313742	RPP21	Body	29813942	30813292	6711	6056	1.3e-05	5.37e-06	0.317801	0.131135	0.551046	Yes
smoking_initiation	2	43750149	45659091	cg26734287	45165772	-	-	44666104	45665115	2374	2354	4.88e-06	0.360513	1.21e-06	0.0884867	0.550994	No
smoking_initiation	12	55974480	56974480	cg12637462	56613401	RNF41	5'UTR	56117570	57112637	731	574	0.0536978	0.352789	0.00571864	0.03702	0.550775	No
smoking_initiation	11	27179916	29152996	cg06070704	27508097	-	-	27008307	28008076	1880	1461	4.39e-05	0.0467602	0.000377957	0.402171	0.550647	No
smoking_initiation	9	86207289	87207289	cg13868084	86755504	-	-	86256381	87255501	2375	2247	0.0912782	0.269651	0.0225604	0.0660968	0.550413	No
smoking_initiation	9	121561948	122561948	cg08453065	122052158	BRINP1	Body	121553102	122551597	1859	1855	0.00173995	0.00049953	0.348252	0.099431	0.550077	No
smoking_initiation	7	117023709	118023709	cg06235424	117514396	CTTNBP2	TSS1500	117015125	118013585	1513	1506	2.8e-07	0.383142	4.95e-08	0.0671488	0.549709	No
smoking_initiation	6	26754967	30729306	cg00856041	27798455	-	-	27578761	28297313	1155	1155	0.00624466	0.0466784	0.0471307	0.35175	0.548196	No
smoking_initiation	17	1495177	2495177	cg00592510	1957625	HIC1	TSS1500	1458872	2455905	1754	1705	0.00147247	0.00934339	0.0602083	0.381499	0.547477	No
smoking_initiation	6	26754967	30729306	cg08638886	28704807	-	-	28205502	29204772	2377	2377	9.5e-20	4.1e-19	0.0852472	0.367787	0.546966	Yes
smoking_initiation	5	42690647	43690647	cg04007151	43193035	MGC42105	5'UTR	42693400	43692598	2221	2216	0.00237612	0.005235	0.139446	0.306677	0.546266	No
smoking_initiation	7	98571478	99571478	cg05215729	99155595	ZNF655	TSS1500	98656653	99654689	913	801	0.241081	0.111436	0.0697574	0.0316982	0.546027	No
smoking_initiation	1	45996709	46996709	cg25110126	46999211	-	-	46499526	47498579	1741	871	0.239737	0.0699212	0.113031	0.0324214	0.544889	No
smoking_initiation	17	7303118	8303118	cg19774236	7919022	GUCY2D	Body	7419211	8416901	1774	1621	0.168561	0.134518	0.0857874	0.0679182	0.543216	No
smoking_initiation	14	27856733	29816842	cg15508809	29231309	-	-	28731735	29731282	1803	1803	0.00670148	0.332346	0.00236794	0.116891	0.541694	No
smoking_initiation	3	47490500	50681136	cg26468693	50208690	SEMA3F	Body	49708769	50708169	1041	995	0.000106479	0.026387	0.00173854	0.430292	0.541476	No
smoking_initiation	2	57671220	58671220	cg19802948	58133299	VRK2	TSS1500	57633847	58631933	2089	1905	0.0418101	0.178385	0.0454167	0.193231	0.541157	No
smoking_initiation	8	90637052	93744504	cg16675357	91173192	-	-	90673483	91671608	1803	1803	0.0148209	0.0136045	0.225437	0.206395	0.539742	No
smoking_initiation	6	26754967	30729306	cg09012858	28984234	-	-	28484869	29484215	2495	2495	0.000631119	0.000436083	0.272099	0.187473	0.539361	No
smoking_initiation	11	45893574	46893574	cg22090192	46023323	PHF21A	Body	45523970	46520302	1194	556	0.249645	0.126245	0.0567002	0.028134	0.539275	No
smoking_initiation	16	17070220	18070220	cg01724917	17563028	XYLT1	Body	17063801	18062164	2317	2311	0.253388	0.0536201	0.12741	0.0264224	0.53916	No
smoking_initiation	16	69076894	70607394	cg09986774	69166346	CIRH1A|CHTF8	TSS200|TSS1500|Body|5'UTR	68666377	69665208	1711	853	0.0255251	0.183004	0.0310282	0.22192	0.538523	No
smoking_initiation	10	102686838	105665256	cg20641465	103991465	PITX3	Body	103493226	104491164	1150	1150	0.00152315	0.110879	0.00474418	0.344818	0.538036	No
smoking_initiation	9	133834588	135407263	cg14484681	135158694	SETX	Body	134658871	135658564	1686	1230	0.0271808	0.340501	0.00701094	0.08729	0.538017	No
smoking_initiation	2	200436399	201436399	cg20278519	200820537	C2orf47|TYW5	TSS200|Body	200327718	201320531	1397	1361	0.0205624	0.303885	0.00889231	0.130881	0.53578	No
smoking_initiation	17	26823322	27823322	cg12682573	27188876	MIR144|MIR451	TSS1500	26689432	27687051	1140	967	0.0974448	0.147282	0.0877111	0.132035	0.535528	No
smoking_initiation	10	102686838	105665256	cg25209111	104009148	GBF1	5'UTR	103510393	104509064	1175	1175	0.00142334	0.120372	0.00403206	0.340458	0.533714	No
smoking_initiation	21	40088819	41088819	cg14227474	40652166	BRWD1	Body|ExonBnd	40153470	41152123	3099	2842	0.00194016	0.00118678	0.288541	0.175965	0.532367	No
smoking_initiation	14	77029375	78029375	cg25058019	77542701	LOC102724190	TSS200	77049704	78042307	2350	2284	1.5e-13	4.7e-14	0.357571	0.111395	0.531034	Yes
smoking_initiation	14	77029375	78029375	cg25899923	77542656	LOC102724190	TSS200	77049704	78042307	2350	2284	6.42e-19	2.01e-19	0.357982	0.111524	0.530494	Yes
smoking_initiation	10	56198174	57198174	cg24059708	57170612	-	-	56670851	57670428	2494	1300	6.45e-46	5.6e-47	0.433923	0.0371162	0.52896	Yes
smoking_initiation	10	102686838	105665256	cg02262786	103816019	C10orf76	TSS200	103317452	104315977	1058	1058	0.0220307	0.341001	0.00659355	0.101529	0.528846	No
smoking_initiation	9	127573097	128573097	cg10957702	128060393	GAPVD1	TSS1500|5'UTR	127560653	128560362	1302	1292	0.0157063	0.282855	0.00911716	0.163662	0.528659	No
smoking_initiation	21	40088819	41088819	cg24505103	40685639	BRWD1|BRWD1-IT2	TSS200|1stExon|5'UTR	40185975	41185098	3144	2755	1.18e-08	7.22e-09	0.292848	0.178637	0.528514	Yes
smoking_initiation	17	26823322	27823322	cg03049691	27039032	PROCA1	TSS200	26542774	27539029	979	705	0.00700353	0.0104108	0.182849	0.271277	0.52846	Yes
smoking_initiation	6	41401763	42401763	cg03185800	41750478	PRICKLE4	5'UTR	41250594	42249002	1984	1420	0.0899256	0.0101114	0.334923	0.0371314	0.527908	No
smoking_initiation	6	26754967	30729306	cg19620893	27694665	-	-	27578761	28194629	966	966	0.00282352	0.0201165	0.0553504	0.393822	0.527888	No
smoking_initiation	1	43511737	44511737	cg08503814	44232216	ST3GAL3	Body	43732978	44731259	1564	1155	1.75e-08	0.322018	8.26e-09	0.151338	0.526644	No
smoking_initiation	18	77074374	78074374	cg19969067	77527158	-	-	77027258	78015230	2288	2206	0.138651	0.089995	0.148961	0.0961607	0.526232	No
smoking_initiation	15	66976952	67976952	cg03341413	68125566	LBXCOR1	Body	67628221	68625377	1745	566	1.65e-12	3e-13	0.401913	0.0725842	0.525503	Yes
smoking_initiation	17	1495177	2495177	cg00138101	1961109	HIC1	Body	1461172	2455905	1748	1705	0.000860497	0.0054602	0.0638185	0.404428	0.525432	No
smoking_initiation	14	77029375	78029375	cg15091930	77542608	LOC102724190	TSS200	77049704	78042307	2350	2284	4.31e-15	1.35e-15	0.362624	0.112983	0.524393	Yes
smoking_initiation	1	7291461	8984823	cg03281911	8498744	RERE	Body	7999017	8998367	1725	1680	0.00147884	0.0816893	0.00699581	0.385917	0.523919	No
smoking_initiation	2	181527603	182527603	cg15587571	181849325	UBE2E3	Body	181349830	182348866	2394	1783	0.0197249	0.157081	0.0334987	0.266246	0.52345	No
smoking_initiation	17	1495177	2495177	cg01070078	1958883	HIC1	TSS1500|5'UTR	1459155	2455905	1753	1705	4.21e-17	2.67e-16	0.0649878	0.411851	0.523161	Yes
smoking_initiation	6	26754967	30729306	cg24036830	28129096	ZNF389	TSS1500	27629395	28627533	1796	1796	0.00658651	0.0723452	0.0333051	0.365295	0.522468	No
smoking_initiation	16	220986	1220986	cg07379557	725416	RHBDL1	TSS1500	225653	1170512	1539	1539	0.157912	0.211715	0.0464068	0.0616959	0.52227	No
smoking_initiation	17	1495177	2495177	cg14809226	1956973	HIC1	TSS1500	1457508	2455905	1755	1705	0.0112069	0.0711129	0.0539028	0.341516	0.522262	No
smoking_initiation	18	49467811	51363861	cg27070061	49837827	-	-	49337835	50337688	2491	2302	0.0782025	0.0832956	0.153504	0.162979	0.52202	No
smoking_initiation	14	79063654	80602233	cg13628404	79495146	NRXN3	Body	78996249	79994740	1395	1284	8.86e-05	0.000539589	0.0674959	0.410443	0.521433	No
smoking_initiation	3	47490500	50681136	cg07549550	50457154	CACNA2D2	Body	49959148	50956915	1215	725	0.00326013	0.366885	0.000961367	0.107668	0.521225	No
smoking_initiation	16	220986	1220986	cg04365973	717556	RHOT2|WDR90	TSS1500|Body	218532	1170512	1545	1543	0.162336	0.217648	0.0431952	0.0573935	0.519428	No
smoking_initiation	18	77074374	78074374	cg12772314	77410735	-	-	76910973	77910561	2328	1980	0.103656	0.0671786	0.188585	0.121702	0.518879	No
smoking_initiation	3	47490500	50681136	cg12069553	49449964	RHOA|TCTA	TSS1500|1stExon	48951259	49949834	1018	1018	0.00123447	0.364307	0.000393353	0.115564	0.518501	No
smoking_initiation	2	124205	1124205	cg22587293	637620	-	-	137962	1137604	3192	3122	4.66e-07	0.269284	3.68e-07	0.21231	0.518405	No
smoking_initiation	7	1370794	2370794	cg03871124	1643681	-	-	1143825	2143165	1769	1290	1.01e-08	5.57e-06	0.000877267	0.481353	0.517765	Yes
smoking_initiation	21	40088819	41088819	cg00704632	40516293	-	-	40016860	41016050	2920	2763	8.79e-16	5.4e-16	0.299177	0.18312	0.517703	Yes
smoking_initiation	6	26754967	30729306	cg22955778	27798556	-	-	27578761	28297313	1155	1155	0.00120293	0.00899182	0.0558147	0.416693	0.517297	Yes
smoking_initiation	3	47490500	50681136	cg04796774	49214103	-	-	48714165	49712297	939	939	0.00171504	0.368475	0.000524784	0.112233	0.517053	No
smoking_initiation	1	7291461	8984823	cg02077648	8456619	RERE	Body|5'UTR	7956633	8955713	1706	1706	0.006275	0.346626	0.0023263	0.127986	0.516786	No
smoking_initiation	16	69076894	70607394	cg12178385	69761720	NQO1	TSS1500	69262739	70258384	1530	1530	0.019179	0.303365	0.00958545	0.151102	0.516769	No
smoking_initiation	5	169799916	170799916	cg20727434	170740547	-	-	170241168	171239782	1887	1019	0.0331118	0.108325	0.080153	0.261702	0.516708	No
smoking_initiation	3	52386605	54266212	cg13160774	52857931	ITIH4|ITIH4-AS1	TSS200|Body	52358117	53357829	1642	1619	0.0796033	0.318131	0.0176289	0.0699385	0.514698	No
smoking_initiation	21	40088819	41088819	cg18829411	40722023	HMGN1	TSS1500	40222940	41221971	3263	2625	0.00650643	0.00398867	0.295022	0.180345	0.514138	No
smoking_initiation	12	55974480	56974480	cg20477849	56453585	-	-	55954275	56953002	906	856	0.0555289	0.364824	0.00872837	0.0568312	0.514087	No
smoking_initiation	7	77271983	78271983	cg18858249	77646929	MAGI2	3'UTR	77147606	78145962	2784	2573	0.0474846	0.323457	0.0148969	0.100962	0.5132	No
smoking_initiation	14	77029375	78029375	cg21144735	77533057	LOC283575	Body	77033319	78032957	2321	2311	0.0667654	0.0208889	0.304661	0.0948066	0.512878	No
smoking_initiation	3	47490500	50681136	cg18088773	50677569	MAPKAPK3	Body	50178011	51177512	1212	394	0.00998876	0.39613	0.00202757	0.0798964	0.511957	No
smoking_initiation	1	31695819	32695819	cg08160462	32238731	-	-	31738857	32738415	1193	1148	0.245925	0.16236	0.0493476	0.0320691	0.510298	No
smoking_initiation	1	7291461	8984823	cg15701149	8536454	RERE	Body	8037496	9035243	1740	1602	6.17e-06	0.000340713	0.00871099	0.480685	0.510257	No
smoking_initiation	6	26754967	30729306	cg26031541	28304451	ZNF323	TSS1500|5'UTR	27804934	28803633	2177	2177	0.0190599	0.200072	0.0235853	0.247065	0.510217	No
smoking_initiation	6	26754967	30729306	cg02003233	28234680	ZSCAN26	TSS200|TSS1500	27734954	28734676	1963	1963	5.01e-06	5.31e-05	0.0422875	0.447672	0.509982	Yes
smoking_initiation	2	161601261	163302993	cg18617411	162946283	-	-	162446422	163444863	899	749	6.83e-05	0.391493	1.74e-05	0.0993243	0.509097	No
smoking_initiation	1	17936657	18936657	cg08844966	18435244	IGSF21	Body	17937447	18934881	2284	2284	0.141646	0.0056366	0.332009	0.0127039	0.508005	No
smoking_initiation	21	40088819	41088819	cg05166301	40685629	BRWD1|BRWD1-IT2	TSS1500|1stExon|5'UTR	40185975	41185098	3144	2755	6.03e-28	3.69e-28	0.305621	0.186472	0.507907	Yes
smoking_initiation	1	45996709	46996709	cg02289754	47068636	MKNK1	Body|5'UTR	46568836	47568531	1763	752	0.0328412	0.0093091	0.351043	0.0989979	0.507809	No
smoking_initiation	1	7291461	8984823	cg12368522	8490983	LOC102724552|RERE	Body	7991203	8990856	1709	1691	1.9e-09	1.05e-07	0.00876221	0.483508	0.50773	Yes
smoking_initiation	1	70990122	74324909	cg25748082	73770434	LINC01360	TSS1500	73271709	74269781	1955	1955	5.28e-06	0.0881389	2.43e-05	0.405801	0.50603	No
smoking_initiation	20	53962393	54962393	cg05826607	54934982	C20orf108	Body	54437659	55431571	1658	875	0.0104808	0.403571	0.00204387	0.0781948	0.505709	No
smoking_initiation	1	90689731	91689731	cg21542223	91190005	-	-	90691912	91689417	2110	2110	0.0474193	0.343833	0.0125501	0.0904939	0.505704	No
smoking_initiation	3	52386605	54266212	cg13474556	52858342	ITIH4|ITIH4-AS1	Body|ExonBnd	52358417	53358117	1643	1621	0.080185	0.320457	0.0190349	0.0755676	0.504755	No
smoking_initiation	17	26823322	27823322	cg24841318	27038686	PROCA1	1stExon|5'UTR	26542774	27537410	978	704	6.25e-07	9.3e-07	0.199545	0.29611	0.504343	Yes
smoking_initiation	17	1495177	2495177	cg21994267	1957206	HIC1	TSS1500	1457508	2455905	1755	1705	1.95e-05	0.000123638	0.0675564	0.428172	0.504129	No
smoking_initiation	1	90689731	91689731	cg08062812	91191232	-	-	90691912	91691010	2113	2110	0.0365526	0.26504	0.0236207	0.170767	0.50402	No
smoking_initiation	3	52386605	54266212	cg03891126	53040106	SFMBT1	5'UTR	52540544	53538310	1826	1826	0.0417851	0.168125	0.0570974	0.229231	0.503761	No
smoking_initiation	17	7303118	8303118	cg05779006	7836318	CNTROB|TRAPPC1	TSS1500|1stExon|5'UTR	7336371	8335622	1925	1858	0.161809	0.129453	0.114425	0.0910403	0.503273	No
smoking_initiation	14	58153514	59153514	cg18180710	58894604	KIAA0586|TIMM9	TSS200|TSS1500|Body|5'UTR	58397916	59394209	1994	1107	2.42e-40	2.28e-41	0.454502	0.0424515	0.503046	Yes
smoking_initiation	6	26754967	30729306	cg18105139	28058856	ZSCAN12L1	TSS200	27578761	28558259	1747	1747	6.89e-05	0.000753292	0.0418088	0.456638	0.500731	Yes
smoking_initiation	14	77029375	78029375	cg13076095	77542600	LOC102724190	TSS200	77049704	78042307	2350	2284	3.77e-17	1.18e-17	0.380716	0.11867	0.500613	Yes
smoking_initiation	3	52386605	54266212	cg11009716	52888489	TMEM110|TMEM110-MUSTN1	Body	52391473	53388457	1666	1666	0.0330959	0.132281	0.0670961	0.267678	0.499849	No
smoking_initiation	10	102686838	105665256	cg08757448	104613767	C10orf32	TSS200	104114328	105113701	1818	1818	1.03e-08	0.000253126	2.03e-05	0.500394	0.499333	No
smoking_initiation	5	78808315	80763865	cg12396970	79378383	CTD-2201I18.1|THBS4	Body|ExonBnd	78878762	79878235	2107	2107	3.36e-14	6.82e-15	0.4192	0.0846081	0.496192	Yes
smoking_initiation	6	108494161	109494161	cg14701320	109037239	-	-	108537677	109536748	1420	1294	0.201337	0.240723	0.028624	0.0337281	0.495588	No
smoking_initiation	17	15735462	16735462	cg15170603	16329609	TRPV2	Body	15830519	16828804	1581	1302	1.44e-36	1.55e-37	0.45651	0.0486386	0.494851	Yes
smoking_initiation	17	1495177	2495177	cg27025247	2207482	SRR|SMG6	TSS1500|5'UTR	1707630	2706932	1662	1442	0.0545401	0.345982	0.014397	0.090835	0.494246	No
smoking_initiation	20	29393501	31675258	cg01281600	31369075	DNMT3B	Body	30870533	31868249	1566	1346	7.15e-05	0.000302881	0.0966473	0.409037	0.493941	No
smoking_initiation	17	26823322	27823322	cg02685896	27038861	PROCA1	1stExon|5'UTR	26542774	27537410	978	704	0.000309546	0.000460125	0.20403	0.302788	0.492413	Yes
smoking_initiation	3	82235792	86649109	cg21789965	85552828	CADM2	TSS1500|Body	85053354	86052689	1844	1844	4.27e-07	0.34463	2.04e-07	0.164145	0.491224	No
smoking_initiation	3	47490500	50681136	cg19755318	50243323	SLC38A3	5'UTR	49744392	50743005	1050	966	0.00208194	0.401386	0.000546568	0.104884	0.491102	No
smoking_initiation	6	26754967	30729306	cg22834713	28984341	-	-	28484869	29484215	2495	2495	0.061687	0.0426237	0.239618	0.165078	0.490994	No
smoking_initiation	7	68468288	70496371	cg11899535	70598282	WBSCR17	Body	70098403	71098270	2709	1115	6.09e-06	1.13e-06	0.430353	0.0794049	0.490235	Yes
smoking_initiation	9	133834588	135407263	cg14518098	135085065	NTNG2	Body	134585181	135584299	1828	1487	0.0287935	0.360762	0.00893474	0.111456	0.490054	No
smoking_initiation	17	43621579	45293283	cg06863994	44272150	KANSL1|KANSL1-AS1	Body|5'UTR	43772407	44768597	3345	3345	0.254936	0.105977	0.105786	0.0434854	0.489816	No
smoking_initiation	15	63398709	64398709	cg18968331	63802272	USP3	Body	63302309	64301384	2253	1928	0.000578193	6.03e-05	0.462118	0.0476854	0.489559	Yes
smoking_initiation	9	133834588	135407263	cg03360651	134905958	MED27	Body	134406071	135405942	1967	1967	0.0301935	0.378603	0.00756659	0.0943899	0.489247	No
smoking_initiation	6	111158371	112158371	cg19187075	111927484	TRAF3IP2	TSS200|TSS1500	111428865	112427296	1496	1079	2.53e-07	0.435006	4.49e-08	0.0766666	0.488327	No
smoking_initiation	10	118178712	119178712	cg27552435	119313305	-	-	118813877	119810021	1729	507	5.2e-08	6.73e-09	0.453586	0.058164	0.48825	Yes
smoking_initiation	17	1495177	2495177	cg17182507	1957231	HIC1	TSS1500	1457508	2455905	1755	1705	1.15e-08	7.28e-08	0.0697934	0.442383	0.487824	Yes
smoking_initiation	6	26754967	30729306	cg19448318	30698784	FLOT1	Body	30199016	31198778	5827	2150	1.56e-09	6.9e-10	0.356123	0.156631	0.487246	Yes
smoking_initiation	3	47490500	50681136	cg26396406	49704529	BSN	3'UTR	49205843	50202231	1220	1220	0.000712441	0.277141	0.000603616	0.234321	0.487222	No
smoking_initiation	9	121561948	122561948	cg09100128	122045388	BRINP1	Body	121545457	122545218	1851	1839	8.13e-15	2.33e-15	0.399217	0.114122	0.486661	Yes
smoking_initiation	7	117023709	118023709	cg17204129	117119601	CFTR	TSS1500	116620223	117618415	1185	738	3.17e-07	0.433189	6.02e-08	0.0817882	0.485022	No
smoking_initiation	8	90637052	93744504	cg25242151	91952744	NECAB1	Body	91452827	92449534	1493	1493	0.0111776	0.325209	0.00597033	0.17322	0.484422	No
smoking_initiation	2	43750149	45659091	cg17424452	45165499	-	-	44666104	45665115	2374	2354	5.45e-06	0.402435	1.54e-06	0.11351	0.484047	No
smoking_initiation	7	132583234	134089846	cg16730392	133809454	-	-	133310218	134309218	2451	1839	0.0208784	0.257079	0.0179441	0.220465	0.483633	No
smoking_initiation	1	49011424	52273078	cg08375866	50799151	-	-	50299480	51296907	1044	1044	0.0117266	0.432474	0.00192045	0.0703419	0.483537	No
smoking_initiation	16	69076894	70607394	cg03848856	69966641	WWP2|MIR140	TSS1500|Body	69466730	70464818	1335	1335	0.022355	0.353556	0.00839929	0.132356	0.483334	No
smoking_initiation	17	1495177	2495177	cg16002660	2310278	LOC284009	Body	1814958	2809094	1536	1197	0.058743	0.372563	0.0116941	0.0736835	0.483316	No
smoking_initiation	17	1495177	2495177	cg08917738	1890867	RTN4RL1	Body	1391104	2386539	1766	1572	0.0560113	0.355443	0.0144177	0.0910105	0.483118	No
smoking_initiation	15	96358409	97358409	cg25900631	97490760	-	-	96991033	97990344	2245	669	0.0140211	0.000477442	0.486419	0.0160804	0.483002	No
smoking_initiation	10	21532942	22532942	cg22199864	22233858	DNAJC1	Body	21734014	22726093	646	596	2.78e-06	0.433526	5.39e-07	0.0836285	0.482842	No
smoking_initiation	17	7303118	8303118	cg23897367	7796962	CHD3	Body	7303502	8296440	1885	1885	0.205319	0.164301	0.082588	0.0656063	0.482186	No
smoking_initiation	6	26754967	30729306	cg17988780	30698780	FLOT1	Body	30199016	31198778	5827	2150	1.3e-07	5.73e-08	0.359644	0.158189	0.482167	Yes
smoking_initiation	20	29393501	31675258	cg01243992	31378276	DNMT3B	Body	30879481	31877898	1566	1337	0.0530632	0.224829	0.045931	0.194128	0.48205	No
smoking_initiation	15	66976952	67976952	cg26741333	67932521	MAP2K5	Body	67432676	68432140	1782	904	0.0522276	0.0120307	0.369517	0.0846374	0.481587	No
smoking_initiation	15	83393243	84393243	cg03390990	83848918	HDGFRP3	Body	83350617	84348785	1591	1515	0.000303691	0.350181	0.000146165	0.168059	0.48131	No
smoking_initiation	6	26754967	30729306	cg03270340	28891204	TRIM27	1stExon	28391465	29390743	2405	2405	0.00320424	0.00505137	0.198507	0.312458	0.48078	Yes
smoking_initiation	10	102686838	105665256	cg24592962	104629151	AS3MT	TSS200	104131751	105129103	1829	1829	4.96e-06	0.122347	1.61e-05	0.396949	0.480683	No
smoking_initiation	3	47490500	50681136	cg24584723	49137863	MIR6890|QARS	TSS1500|Body	48643648	49635354	911	911	0.000468804	0.074908	0.00276496	0.44132	0.480539	No
smoking_initiation	1	45996709	46996709	cg12327983	47068949	MKNK1	Body|5'UTR	46569691	47568928	1764	751	0.162763	0.0461181	0.243243	0.0684421	0.479434	No
smoking_initiation	17	1495177	2495177	cg17416280	1957394	HIC1	TSS1500	1457508	2455905	1755	1705	0.00183629	0.0116521	0.0691211	0.438125	0.479265	No
smoking_initiation	10	102686838	105665256	cg18644147	104661241	C10orf32-ASMT|AS3MT	Body|3'UTR	104161724	105157128	1822	1822	2.85e-21	7.03e-17	2.12e-05	0.521947	0.478032	Yes
smoking_initiation	10	118178712	119178712	cg05539217	119304379	EMX2|EMX2OS	Body	118806751	119803194	1728	510	0.00207282	0.000270611	0.460183	0.0596	0.477873	No
smoking_initiation	1	38257237	39257237	cg16586530	38757902	-	-	38258007	39256920	1731	1731	1.89e-15	5.4e-17	0.508108	0.0140718	0.47782	Yes
smoking_initiation	12	120583279	121583279	cg06966241	121378937	-	-	120879279	121878659	2163	1576	0.0704246	0.347331	0.0178356	0.0874873	0.476921	No
smoking_initiation	10	102686838	105665256	cg16330755	104613787	C10orf32	TSS200	104114328	105113701	1818	1818	6.11e-07	0.0150665	2.07e-05	0.508575	0.476337	No
smoking_initiation	2	58789218	61026618	cg06350121	61024384	PAPOLG	3'UTR	60525062	61524382	1708	980	0.0100074	0.443407	0.00158495	0.0697504	0.475251	No
smoking_initiation	13	100046450	101712300	cg09676794	100310162	CLYBL	Body	99810343	100809805	2306	1881	3.13e-41	1.02e-41	0.396503	0.128472	0.475025	Yes
smoking_initiation	3	16351202	17351202	cg22281459	16958466	PLCL2	Body	16673075	17458378	1736	1575	1.43e-11	3.45e-12	0.42338	0.102003	0.474617	Yes
smoking_initiation	15	98704101	99704101	cg08048831	99248535	IGF1R	Body	98749242	99745586	2593	2509	0.332921	0.0305939	0.148834	0.0132027	0.474449	No
smoking_initiation	14	27856733	29816842	cg03472898	29240992	C14orf23	TSS1500	28741080	29740239	1785	1785	0.00762061	0.377928	0.00279395	0.138086	0.473571	No
smoking_initiation	16	220986	1220986	cg09281683	687888	-	-	197638	1170512	1557	1543	0.17642	0.236539	0.0487775	0.0649265	0.473337	No
smoking_initiation	6	26754967	30729306	cg02684104	30698706	FLOT1	Body	30199016	31198660	5825	2150	0.0018012	0.000794623	0.363988	0.160105	0.473312	No
smoking_initiation	6	26754967	30729306	cg12914966	28830789	-	-	28331094	29330745	2381	2381	4.83e-24	1.41e-23	0.134972	0.392953	0.472074	Yes
smoking_initiation	13	100046450	101712300	cg03041920	100310311	CLYBL	Body	99810343	100809805	2306	1881	9.72e-12	3.16e-12	0.398938	0.129267	0.471795	Yes
smoking_initiation	13	100046450	101712300	cg12790874	100310405	CLYBL	Body	99810951	100809805	2305	1881	9.84e-08	3.2e-08	0.399345	0.1294	0.471255	Yes
smoking_initiation	17	1495177	2495177	cg11144056	1957410	HIC1	TSS1500	1457508	2455905	1755	1705	1.73e-05	0.000109503	0.0721915	0.457618	0.470064	Yes
smoking_initiation	18	77074374	78074374	cg01267373	77410094	-	-	76910973	77910062	2327	1979	0.172558	0.111832	0.149396	0.0963515	0.469863	No
smoking_initiation	10	102686838	105665256	cg08772003	104629869	AS3MT	Body	104131751	105129665	1830	1830	6.07e-36	1.5e-31	2.15e-05	0.53018	0.469798	Yes
smoking_initiation	11	63633552	64633552	cg27470087	64127816	RPS6KA4	Body	63627822	64626361	1083	1071	0.11599	0.0954099	0.175409	0.143817	0.469375	No
smoking_initiation	12	55974480	56974480	cg09395955	56476997	ERBB3	Body	55977951	56969281	856	856	0.0628044	0.412616	0.00735529	0.0478539	0.46937	No
smoking_initiation	15	66976952	67976952	cg26153664	68125054	SKOR1	Body	67625533	68624641	1743	567	1.33e-06	2.42e-07	0.449362	0.0814004	0.469236	Yes
smoking_initiation	17	1495177	2495177	cg25365746	1957236	HIC1	TSS1500	1457508	2455905	1755	1705	0.00023106	0.00146618	0.0721908	0.457615	0.468497	No
smoking_initiation	1	49011424	52273078	cg11991648	51787141	TTC39A	Body	51290129	52286826	864	853	0.296008	0.0194597	0.203227	0.0128918	0.468413	No
smoking_initiation	1	17936657	18936657	cg03259703	18432992	IGSF21	TSS1500	17937447	18932985	2272	2272	0.182556	0.00725572	0.329219	0.0126165	0.468353	No
smoking_initiation	5	169799916	170799916	cg01140522	170323908	RANBP17	Body	169824647	170823601	2051	1991	0.0123524	0.0403425	0.112552	0.367124	0.467629	No
smoking_initiation	3	52386605	54266212	cg19880119	52558763	NT5DC2	Body	52059636	53056199	1228	958	0.0774291	0.299175	0.0324586	0.124949	0.465988	No
smoking_initiation	11	27179916	29152996	cg25490475	28702222	-	-	28203139	29201822	1777	1653	0.0326187	0.356893	0.0122271	0.133317	0.464944	No
smoking_initiation	14	27856733	29816842	cg20563468	29225754	-	-	28726466	29725356	1806	1806	0.00714623	0.354402	0.00346408	0.17133	0.463658	No
smoking_initiation	7	3003207	4003207	cg03420467	2904037	-	-	2404455	3403425	2965	1660	0.0229331	0.365695	0.00874788	0.139032	0.463592	No
smoking_initiation	10	102686838	105665256	cg25143771	104629124	AS3MT	TSS200	104131751	105129103	1829	1829	1.46e-08	0.000360169	2.18e-05	0.536338	0.46328	No
smoking_initiation	11	111492273	113412811	cg20297670	112916250	NCAM1	Body	112417074	113416096	2092	2082	1.01e-19	0.39542	3.66e-20	0.142458	0.462123	No
smoking_initiation	17	1495177	2495177	cg23720473	2207490	SRR|SMG6	TSS1500|5'UTR	1707630	2706932	1662	1442	0.0263209	0.16697	0.0469896	0.297622	0.462097	No
smoking_initiation	6	52395230	53395230	cg07029404	53358356	-	-	52858774	53857681	2434	1253	0.0733271	0.203939	0.0691406	0.191834	0.461759	No
smoking_initiation	16	220986	1220986	cg19355187	725833	RHBDL1	Body	229189	1170512	1538	1538	0.185577	0.248806	0.0446285	0.0593722	0.461616	No
smoking_initiation	16	69076894	70607394	cg16053241	69969428	WWP2	Body	69469604	70464818	1328	1328	0.0212441	0.335987	0.0108294	0.170811	0.461128	No
smoking_initiation	11	65061468	66061468	cg19465798	65495335	-	-	64997091	65993679	1369	1300	0.246639	0.0127258	0.266384	0.0132836	0.460967	No
smoking_initiation	16	71466463	73074550	cg07369559	71559445	CHST4	TSS1500	71063306	72059269	1978	1310	0.176451	0.158709	0.107834	0.0965308	0.460475	No
smoking_initiation	10	102686838	105665256	cg11704582	104814269	CNNM2	Body	104314881	105313407	1730	1730	3.07e-13	7.56e-09	2.19e-05	0.540024	0.459955	Yes
smoking_initiation	8	8208714	11263655	cg01565659	10189468	MSRA	Body	9704994	10689212	2379	2379	3.93e-16	2.13e-16	0.350782	0.189312	0.459906	Yes
smoking_initiation	13	100046450	101712300	cg02157052	101326091	TMTC4	5'UTR	100826355	101825988	2304	1971	0.0782448	0.193853	0.0772011	0.190808	0.459893	No
smoking_initiation	8	52069449	53069449	cg21514857	52721802	PXDNL	1stExon	52222095	53220782	2087	1878	5.06e-08	2.92e-09	0.511157	0.0290967	0.459746	Yes
smoking_initiation	6	26754967	30729306	cg18760837	30698777	FLOT1	Body	30199016	31198709	5826	2150	0.000467392	0.000206197	0.374831	0.164903	0.459592	No
smoking_initiation	3	47490500	50681136	cg04885759	49170498	LAMB2	1stExon|5'UTR	48670827	49669948	923	923	0.00273236	0.436645	0.000634562	0.100947	0.459041	No
smoking_initiation	7	117023709	118023709	cg01105229	116964841	WNT2	TSS1500	116465139	117463367	1082	462	0.115016	0.0381437	0.291827	0.0963225	0.458691	No
smoking_initiation	8	52069449	53069449	cg22653915	52722023	PXDNL	TSS200	52222095	53220782	2087	1878	2.14e-06	1.24e-07	0.512624	0.029183	0.458191	Yes
smoking_initiation	10	8303551	9303551	cg12840343	9281011	LOC101928272	Body	8781040	9780614	2213	1319	0.0296363	0.401922	0.00768051	0.103705	0.457057	No
smoking_initiation	10	9543159	10543159	cg12840343	9281011	LOC101928272	Body	8781040	9780614	2213	374	0.0296363	0.401922	0.00768051	0.103705	0.457057	No
smoking_initiation	7	68468288	70496371	cg12718803	69144262	AUTS2	Body	68644517	69643291	1559	1559	0.0017918	0.0607941	0.0137719	0.466809	0.456833	No
smoking_initiation	10	102686838	105665256	cg09989011	104677906	CNNM2	TSS200	104179219	105176914	1820	1820	5.93e-12	1.46e-07	2.21e-05	0.543719	0.456259	Yes
smoking_initiation	17	26823322	27823322	cg08847991	27717924	TAOK1	TSS200	27221043	28215546	1264	879	0.282681	0.153459	0.0700931	0.0375953	0.456172	No
smoking_initiation	8	52069449	53069449	cg13492337	52722140	PXDNL	TSS200	52222309	53220782	2086	1877	2.24e-09	1.29e-10	0.515284	0.0293391	0.455377	Yes
smoking_initiation	6	41401763	42401763	cg04232823	41910253	CCND3	TSS1500|5'UTR	41412564	42408401	1576	1565	0.186096	0.0203795	0.305961	0.0330515	0.454512	No
smoking_initiation	10	102686838	105665256	cg02898678	104748915	CNNM2	Body	104249623	105248782	1756	1756	2.16e-06	0.0531651	2e-05	0.492553	0.45426	No
smoking_initiation	6	26754967	30729306	cg15884789	28047400	ZNF165	TSS1500	27578761	28546952	1730	1730	8.83e-09	9.65e-08	0.0457993	0.500143	0.454058	Yes
smoking_initiation	8	52069449	53069449	cg10126372	52722237	PXDNL	TSS1500	52222309	53222220	2088	1877	0.00895582	0.000517979	0.508296	0.0289451	0.453285	No
smoking_initiation	2	161601261	163302993	cg25487775	162093969	-	-	161594393	162593260	1953	1931	0.317409	0.101249	0.0974923	0.0306454	0.453204	No
smoking_initiation	7	96129103	97129103	cg25076459	96655889	-	-	96155985	97155803	1884	1863	0.11261	0.308353	0.0338807	0.0923211	0.452835	No
smoking_initiation	17	1495177	2495177	cg01143579	1956958	HIC1	TSS1500	1457508	2455905	1755	1705	5.64e-06	3.58e-05	0.0746284	0.473099	0.452231	Yes
smoking_initiation	6	41401763	42401763	cg07647651	42878931	-	-	42380526	43378249	1441	12	0.111304	0.012302	0.382369	0.0418095	0.452215	No
smoking_initiation	14	99193843	100193843	cg15527722	99681326	BCL11B	Body	99181386	100180852	1990	1946	0.00116394	0.000179499	0.474062	0.0726564	0.451938	No
smoking_initiation	1	7291461	8984823	cg07483064	8938751	ENO1	1stExon|5'UTR	8439625	9438540	1687	751	0.00790946	0.432021	0.00197063	0.107187	0.450912	No
smoking_initiation	17	1495177	2495177	cg14311597	2652531	MIR1253	TSS1500	2153257	3148498	1580	544	0.190001	0.27151	0.0366852	0.0519732	0.449831	No
smoking_initiation	6	52395230	53395230	cg27266301	52931080	FBXO9	Body|5'UTR	52431285	53429272	2215	2157	0.000511109	0.00142662	0.144971	0.4042	0.448891	No
smoking_initiation	11	63633552	64633552	cg08024887	64108241	CCDC88B	Body	63608427	64607587	1086	1046	0.134907	0.110965	0.167829	0.137596	0.448703	No
smoking_initiation	11	27179916	29152996	cg20068400	28778264	-	-	28279095	29278083	1826	1560	0.0295142	0.322924	0.0167091	0.182371	0.448481	No
smoking_initiation	14	27856733	29816842	cg17007640	29243504	C14orf23	Body	28744493	29742589	1779	1779	0.00824422	0.408854	0.00268411	0.132665	0.447552	No
smoking_initiation	6	26754967	30729306	cg22896917	28093420	ZSCAN16	Body	27593501	28592536	1782	1782	0.00926357	0.101684	0.0369426	0.405063	0.447047	No
smoking_initiation	3	47490500	50681136	cg07690219	49449608	TCTA|RHOA	TSS200	48951259	49949071	1017	1017	0.000138999	0.04102	0.00173077	0.510323	0.446787	No
smoking_initiation	7	96129103	97129103	cg20250426	96655105	DLX5	TSS1500	96155289	97154919	1884	1865	0.123589	0.338409	0.0246977	0.0671809	0.446123	No
smoking_initiation	16	69076894	70607394	cg05782976	69971338	WWP2	Body	69471417	70464818	1322	1322	0.0233842	0.369833	0.00961542	0.151627	0.44554	No
smoking_initiation	5	133365452	134365452	cg00826839	133890915	JADE2	Body	133391338	134390581	1334	1305	0.0126706	0.000687801	0.514072	0.0274605	0.44511	No
smoking_initiation	6	26754967	30729306	cg19110902	30698936	FLOT1	Body	30199016	31198897	5831	2150	0.00832615	0.00367374	0.377131	0.165956	0.444913	No
smoking_initiation	8	90637052	93744504	cg08356564	90993861	NBN	Body|5'UTR	90494123	91492283	1901	1545	3.96e-37	3.64e-37	0.290136	0.265804	0.44406	Yes
smoking_initiation	5	164596435	168114971	cg18287241	166819294	ODZ2	Body	166319689	167318794	1507	1507	6.75e-07	0.457328	1.47e-07	0.0991262	0.443545	No
smoking_initiation	7	68468288	70496371	cg13831216	69778639	AUTS2	Body	69279870	70277956	1565	1565	0.00450832	0.393207	0.00180478	0.156966	0.443513	No
smoking_initiation	12	120583279	121583279	cg15631966	121163597	ACADS	1stExon|5'UTR	120666945	121663245	2106	1845	0.0413969	0.204354	0.0524231	0.258341	0.443485	No
smoking_initiation	8	52069449	53069449	cg24946253	52722146	PXDNL	TSS200	52222309	53222144	2087	1877	1.24e-06	7.14e-08	0.526548	0.0300058	0.443445	Yes
smoking_initiation	6	155931856	156931856	cg23603995	157198648	ARID1B	Body	156699608	157693920	1236	420	0	0	0.550053	0.00717305	0.442774	Yes
smoking_initiation	6	157238258	158238258	cg23603995	157198648	ARID1B	Body	156699608	157693920	1236	371	0	0	0.550053	0.00717305	0.442774	Yes
smoking_initiation	10	102686838	105665256	cg09193037	105004751	RPEL1	TSS1500	104505687	105503501	1730	1730	7.38e-07	0.0181344	2.2e-05	0.539281	0.442562	No
smoking_initiation	8	90637052	93744504	cg23409075	91013007	DECR1	TSS1500	90513420	91511017	1885	1561	4.43e-06	4.06e-06	0.291095	0.266689	0.442208	No
smoking_initiation	8	52069449	53069449	cg02090805	52721657	PXDNL	Body	52222095	53220782	2087	1878	0.000206869	1.2e-05	0.527966	0.0300866	0.441729	Yes
smoking_initiation	2	57671220	58671220	cg26093711	58273654	VRK2	TSS200	57773982	58773479	1691	1569	0.0790537	0.33695	0.0272189	0.115574	0.441204	No
smoking_initiation	6	108494161	109494161	cg07963885	109264222	ARMC2	Body	108764466	109763040	1898	1125	0.222092	0.262862	0.0341722	0.0400043	0.44087	No
smoking_initiation	6	111158371	112158371	cg20706070	112035786	FYN	Body	111535972	112535131	1586	918	2.79e-07	0.478795	4.71e-08	0.0803669	0.440838	No
smoking_initiation	10	102686838	105665256	cg00035347	104953608	NT5C2	TSS1500	104454113	105453452	1743	1743	9.28e-46	2.28e-41	2.28e-05	0.559364	0.440613	Yes
smoking_initiation	15	66976952	67976952	cg27219399	67835830	MAP2K5	Body	67337826	68334797	1920	1122	4e-05	9.22e-06	0.455158	0.104536	0.440256	Yes
smoking_initiation	1	33295572	34295572	cg14281403	33806555	PHC2	Body|5'UTR	33306684	34306177	1734	1664	2.92e-21	2.19e-22	0.521483	0.0386941	0.439823	Yes
smoking_initiation	8	8208714	11263655	cg03617420	10916666	XKR6	Body	10416894	11416643	2718	2218	1.84e-10	8.99e-10	0.0952283	0.465822	0.43895	Yes
smoking_initiation	5	157207571	158207571	cg05671968	157741029	-	-	157241305	158240137	2575	2531	2.23e-26	1.26e-25	0.0844233	0.4782	0.437376	Yes
smoking_initiation	5	50321338	51321338	cg15399466	50696059	-	-	50197420	51195985	1813	1526	1.76e-10	2.01e-11	0.507112	0.0574049	0.435483	Yes
smoking_initiation	14	27856733	29816842	cg18712199	29240691	C14orf23	TSS1500	28740798	29740239	1787	1787	0.00814567	0.403967	0.00303795	0.150226	0.434623	No
smoking_initiation	2	112740183	113740183	cg13481904	113346253	CHCHD5	Body	112846360	113845578	1839	1506	6.43e-05	5.93e-06	0.519237	0.0475027	0.43319	Yes
smoking_initiation	20	29393501	31675258	cg13636640	31349939	DNMT3B	TSS1500	30849974	31849506	1563	1373	3.19e-20	1.36e-19	0.107871	0.45983	0.432299	Yes
smoking_initiation	21	40088819	41088819	cg27266027	40555129	PSMG1	Body	40056259	41054584	2921	2850	4.44e-07	2.72e-07	0.352455	0.215498	0.432046	Yes
smoking_initiation	15	98704101	99704101	cg03437748	99193247	IGF1R	Body	98693679	99692729	2602	2583	3.88e-39	3.56e-40	0.520916	0.0473669	0.431718	Yes
smoking_initiation	11	45893574	46893574	cg06318386	46048973	PHF21A	Body	45549343	46548284	1175	566	0.288528	0.146174	0.088987	0.0446511	0.43166	No
smoking_initiation	11	63633552	64633552	cg22194091	63952550	STIP1	TSS200|TSS1500	63452909	64451281	1140	955	0.174612	0.143553	0.137656	0.11274	0.431439	No
smoking_initiation	7	117023709	118023709	cg17616554	117119611	CFTR	TSS1500	116620223	117618415	1185	738	3.54e-07	0.48305	6.29e-08	0.0855459	0.431404	No
smoking_initiation	16	220986	1220986	cg01552128	743584	FBXL16	3'UTR	245064	1237356	1522	1516	0.17249	0.231249	0.0711225	0.0949203	0.430219	No
smoking_initiation	3	113647927	114647927	cg13666648	114238429	ZBTB20	5'UTR	113741622	114728412	1194	1163	0.0980753	0.01757	0.385581	0.068646	0.430128	No
smoking_initiation	11	63633552	64633552	cg06145347	63952531	STIP1	TSS1500	63452909	64451281	1140	955	0.0632903	0.0520327	0.249885	0.205008	0.429784	No
smoking_initiation	16	69076894	70607394	cg16456906	69373271	COG8|NIP7	TSS1500|1stExon	68873470	69873170	1538	1224	0.0218399	0.338632	0.012753	0.197309	0.429466	No
smoking_initiation	21	40088819	41088819	cg11644478	40555479	PSMG1	TSS200	40056259	41055236	2922	2851	4.31e-36	2.64e-36	0.354055	0.216482	0.429463	Yes
smoking_initiation	8	8208714	11263655	cg04771169	10834132	XKR6	Body	10334694	11333521	2870	2628	0.0662999	0.324647	0.0306823	0.149812	0.428559	No
smoking_initiation	10	102686838	105665256	cg26741530	104613774	C10orf32	TSS200	104114328	105113701	1818	1818	9.1e-07	0.0224412	2.23e-05	0.549002	0.428533	No
smoking_initiation	20	61488382	62488382	cg03898618	62582608	UCKL1	TSS200|Body	62084233	62918893	1694	933	3.05e-25	1.4e-26	0.547112	0.0247221	0.428166	Yes
smoking_initiation	6	52395230	53395230	cg27645634	52855108	GSTA4	Body	52355206	53351289	2351	2206	0.110776	0.30925	0.0401518	0.111663	0.428159	No
smoking_initiation	16	220986	1220986	cg16808927	710921	WDR90	Body	212649	1170512	1547	1543	0.0818437	0.10973	0.162709	0.217721	0.427996	No
smoking_initiation	5	154339646	155339646	cg23841983	154393276	KIF4B	1stExon|5'UTR	153893750	154892916	2235	1483	0.000654667	0.447309	0.000182087	0.123985	0.427869	No
smoking_initiation	6	26754967	30729306	cg10513302	30698905	FLOT1	Body	30199016	31198897	5831	2150	7.13e-08	3.15e-08	0.397276	0.174862	0.427862	Yes
smoking_initiation	6	26754967	30729306	cg26229895	30301504	TRIM39	Body	29801654	30801141	6847	6225	0.0443603	0.0177589	0.365191	0.145771	0.426919	Yes
smoking_initiation	11	85480958	86480958	cg22498631	85469383	SYTL2	TSS1500|5'UTR	84969802	85969205	1687	1113	0.0482493	0.401557	0.0132911	0.110189	0.426713	No
smoking_initiation	10	102686838	105665256	cg17281126	104953409	NT5C2	TSS1500	104454113	105453075	1742	1742	3.76e-14	9.25e-10	2.33e-05	0.573561	0.426415	Yes
smoking_initiation	16	69076894	70607394	cg08686582	70057262	PDXDC2P	Body|ExonBnd	69557452	70555646	1186	1186	0.0249017	0.370088	0.0113055	0.167596	0.426108	No
smoking_initiation	6	26754967	30729306	cg25784359	30900299	SFTA2	TSS1500	30400397	31400264	9570	1005	0.0290991	0.014166	0.357233	0.173482	0.42602	No
smoking_initiation	6	97199925	99136905	cg17537629	99105826	-	-	98606518	99604119	1747	813	0.00135399	0.44321	0.000397075	0.129551	0.425487	No
smoking_initiation	3	52386605	54266212	cg22534898	52865592	ITIH4	TSS1500	52366044	53363940	1652	1634	0.0706406	0.282321	0.0444753	0.177324	0.425239	No
smoking_initiation	7	132583234	134089846	cg23372895	133119486	EXOC4	Body	132620098	133618853	1536	1536	0.0221906	0.430013	0.00603539	0.116529	0.425232	No
smoking_initiation	5	169799916	170799916	cg04254052	170029226	KCNIP1	Body|5'UTR	169529571	170528561	2375	1697	0.0556026	0.175983	0.0826884	0.261286	0.42444	No
smoking_initiation	14	79063654	80602233	cg18311665	79483171	NRXN3	Body	78983502	79981335	1400	1259	0.0591959	0.360426	0.022059	0.133886	0.424433	No
smoking_initiation	12	69155167	70155167	cg18012905	70132517	RAB3IP|LOC101928002	1stExon|Body|5'UTR|TSS200|TSS1500	69633070	70632493	2939	1280	0.116969	0.306212	0.0423715	0.1105	0.423947	No
smoking_initiation	17	43621579	45293283	cg08706170	43652657	-	-	43152675	44152447	3139	2410	0.00529806	0.00168118	0.432973	0.136968	0.42308	No
smoking_initiation	16	69076894	70607394	cg13971793	69762026	NQO1	TSS1500	69262739	70258384	1530	1530	0.0225462	0.356627	0.0118116	0.186408	0.422608	No
smoking_initiation	1	43511737	44511737	cg23021241	44679211	DMAP1	1stExon|5'UTR	44179233	45178412	1569	493	0.000764327	0.491837	0.000132615	0.084914	0.422353	No
smoking_initiation	4	147297913	148297913	cg22717379	147939863	-	-	147441065	148438619	1748	1502	0.000195412	0.282254	0.000204804	0.295397	0.421949	No
smoking_initiation	12	74774793	75774793	cg19833687	75688648	CAPS2	Body|5'UTR	75189205	76188557	1795	914	0.351231	0.118824	0.081123	0.0270228	0.421799	No
smoking_initiation	15	66976952	67976952	cg16208657	68119293	LBXCOR1	Body	67620498	68618266	1740	574	0.000875412	0.000168962	0.484312	0.0930545	0.421589	No
smoking_initiation	2	43750149	45659091	cg20416129	45296756	-	-	44798938	45796481	2385	2063	5.9e-06	0.435904	1.94e-06	0.142606	0.421482	No
smoking_initiation	5	42690647	43690647	cg07903667	43155548	ZNF131	Body	42656600	43652816	2225	2175	0.0247766	0.0545824	0.156019	0.343286	0.421337	No
smoking_initiation	14	27856733	29816842	cg11239048	29224912	FOXG1-AS1	Body	28725149	29723729	1805	1805	0.00864052	0.428508	0.00282927	0.139891	0.420131	No
smoking_initiation	17	1495177	2495177	cg14294250	1957154	HIC1	TSS1500	1457508	2455905	1755	1705	0.0158173	0.100368	0.0633092	0.401307	0.419198	No
smoking_initiation	1	87413176	88413176	cg25061772	87794525	LMO4	1stExon|5'UTR	87294653	88287879	1790	1593	0.0989226	0.318769	0.0387682	0.124508	0.419033	No
smoking_initiation	4	35001032	36001032	cg19375140	35568046	-	-	35068091	36066470	3435	3273	1.38e-66	1.82e-67	0.513968	0.0674526	0.418579	Yes
smoking_initiation	20	53962393	54962393	cg24788136	54463790	-	-	53964659	54963149	2086	2085	0.00159956	0.445559	0.000482898	0.134094	0.418265	No
smoking_initiation	7	3003207	4003207	cg22901891	2934173	-	-	2434522	3433777	3023	1783	0.00887999	0.370307	0.00477873	0.198862	0.417172	No
smoking_initiation	3	52386605	54266212	cg25584187	52869083	MUSTN1|TMEM110-MUSTN1	Body|1stExon|5'UTR	52371789	53368195	1651	1638	0.0834107	0.333363	0.0333811	0.132996	0.41685	No
smoking_initiation	6	99847745	101829173	cg12865837	100911526	SIM1	1stExon|5'UTR	100415549	101411139	1853	1853	0.00219347	0.132923	0.00728906	0.441296	0.416298	No
smoking_initiation	10	118178712	119178712	cg19048251	119311636	-	-	118812392	119810021	1730	508	0.000636992	8.24e-05	0.516636	0.0663931	0.416251	No
smoking_initiation	5	106325618	107865642	cg08942527	106801945	EFNA5	Body	106302280	107301273	2359	2323	0.00217639	0.473303	0.000499604	0.108234	0.415787	No
smoking_initiation	8	8208714	11263655	cg10206601	10183609	MSRA	Body	9704994	10683333	2343	2343	6.96e-11	3.76e-11	0.379495	0.204753	0.415752	Yes
smoking_initiation	17	26823322	27823322	cg09805692	27188437	MIR451	Body	26688663	27687051	1141	967	0.171441	0.259122	0.0613622	0.0923297	0.415745	No
smoking_initiation	17	1495177	2495177	cg17029019	1959124	HIC1	TSS1500|5'UTR	1459155	2455905	1753	1705	5.61e-06	3.56e-05	0.079731	0.505511	0.414717	Yes
smoking_initiation	3	47490500	50681136	cg11945644	50341369	HYAL1	TSS1500|ExonBnd|5'UTR	49842625	50841167	1099	842	0.00362703	0.48549	0.000718489	0.0957577	0.414407	No
smoking_initiation	7	117023709	118023709	cg06507551	117513864	CTTNBP2	TSS1500	117014072	118013585	1514	1506	3.21e-07	0.439299	1.07e-07	0.146386	0.414315	No
smoking_initiation	21	40088819	41088819	cg11890956	40555474	PSMG1	TSS200	40056259	41055236	2922	2851	2.13e-135	1.3e-135	0.363825	0.222483	0.413693	Yes
smoking_initiation	21	40088819	41088819	cg06238570	40685208	BRWD1	Body	40185397	41185098	3145	2756	0.0124428	0.00761261	0.351969	0.214925	0.413051	No
smoking_initiation	11	111492273	113412811	cg16265293	112847233	NCAM1	Body	112347794	113346955	2079	2079	1.17e-19	0.456005	3.38e-20	0.131301	0.412694	No
smoking_initiation	2	202343875	203343875	cg19047509	203025949	KIAA2012	Body	202526366	203524020	1669	1445	0.0201971	0.00403152	0.470513	0.0935066	0.411752	No
smoking_initiation	6	26754967	30729306	cg09476067	30418581	-	-	29918587	30918400	5380	4365	0.0400709	0.0154147	0.385202	0.14777	0.411542	No
smoking_initiation	16	69076894	70607394	cg08288320	69747276	NQO1	Body	69249871	70241566	1539	1539	0.0221764	0.350785	0.0128902	0.203486	0.410662	No
smoking_initiation	6	26754967	30729306	cg20110349	28183414	LOC222699	Body	27683572	28682763	1830	1830	3.97e-05	0.000435475	0.0492731	0.539671	0.410581	No
smoking_initiation	15	66976952	67976952	cg19280586	68125197	LBXCOR1	Body	67625533	68625175	1744	567	4.38e-11	7.98e-12	0.499316	0.0905613	0.410123	Yes
smoking_initiation	2	202343875	203343875	cg17745291	203778143	WDR12|ALS2CR8	TSS1500|5'UTR	203278696	204277608	1244	91	4.79e-11	1.17e-10	0.171444	0.419265	0.409291	Yes
smoking_initiation	9	20176454	21176454	cg07717765	20685144	FOCAD|FOCAD-AS1	TSS1500|5'UTR	20185865	21184931	2159	2120	8.83e-17	4.31e-18	0.563663	0.0270823	0.409255	Yes
smoking_initiation	6	97199925	99136905	cg26759943	97729294	MMS22L|MIR548H3	Body	97229431	98229167	1849	1849	0.190228	0.190581	0.105196	0.104983	0.409011	No
smoking_initiation	11	27179916	29152996	cg01636003	27723385	BDNF	TSS1500|Body|5'UTR	27223620	28222794	1591	1591	0.000392142	0.417836	0.000163369	0.173665	0.407943	No
smoking_initiation	16	69076894	70607394	cg12935882	69872652	WWP2	Body|1stExon|5'UTR	69372927	70372339	1416	1416	3.37e-07	5.33e-06	0.0352349	0.556914	0.407845	No
smoking_initiation	16	69076894	70607394	cg06404571	69167351	CIRH1A|CHTF8	TSS1500|ExonBnd|5'UTR	68667467	69666970	1711	856	0.056789	0.415365	0.0144956	0.105615	0.407735	No
smoking_initiation	10	118178712	119178712	cg04234474	119312950	-	-	118813877	119810021	1729	507	1.73e-09	2.24e-10	0.52501	0.0674804	0.40751	Yes
smoking_initiation	2	58789218	61026618	cg23718924	60778617	BCL11A	Body	60282446	61278052	1723	1401	0.00223938	0.449996	0.000696598	0.139571	0.407496	No
smoking_initiation	10	102686838	105665256	cg10334030	103543786	NPM3	TSS1500	103044145	104043516	1112	1112	0.0874211	0.431078	0.0126313	0.0618784	0.406991	No
smoking_initiation	2	50235943	51841259	cg18201351	50575037	NRXN1	TSS200|Body	50075112	51074879	2734	2259	0.307909	0.0376125	0.221051	0.0265956	0.406832	No
smoking_initiation	3	47490500	50681136	cg27500856	48957559	C3orf71|ARIH2	TSS1500|5'UTR	48461949	49456101	838	838	0.114988	0.21266	0.0933869	0.172304	0.406661	No
smoking_initiation	12	55974480	56974480	cg22096385	56642267	ANKRD52	Body|ExonBnd	56146355	57142172	761	567	0.0719098	0.472462	0.00653116	0.0425044	0.406593	No
smoking_initiation	10	102686838	105665256	cg00086670	104629122	AS3MT	TSS200	104131751	105129103	1829	1829	4.17e-07	0.0102757	2.37e-05	0.583197	0.406504	No
smoking_initiation	7	132583234	134089846	cg06936006	133074606	EXOC4	Body	132575449	133573780	1485	1476	0.0257748	0.446779	0.00665774	0.114999	0.405789	No
smoking_initiation	10	102686838	105665256	cg08489962	104184085	CUEDC2	Body	103685231	104682602	1439	1439	3.25e-05	0.438831	1.15e-05	0.15539	0.405735	No
smoking_initiation	15	73548768	74548768	cg04871538	73348009	NEO1	Body	72850839	73847775	1364	380	0.293896	0.204575	0.056737	0.0390879	0.405704	No
smoking_initiation	17	30185935	31185935	cg04766779	30596481	RHBDL3	Body	30096784	31093820	1454	1294	0.0969928	0.0597625	0.271068	0.166614	0.405563	No
smoking_initiation	7	1370794	2370794	cg15677080	1734117	-	-	1243452	2233871	1587	1501	0.000954617	0.524354	0.000126452	0.0690524	0.405513	No
smoking_initiation	15	66976952	67976952	cg12848808	68125599	LBXCOR1	Body	67628221	68625377	1745	566	3.29e-09	5.98e-10	0.503685	0.0912174	0.405097	Yes
smoking_initiation	7	1370794	2370794	cg09371409	1632025	-	-	1132075	2131141	1793	1265	0.000799833	0.439336	0.000283773	0.155468	0.404113	No
smoking_initiation	16	69076894	70607394	cg11759541	69166150	CIRH1A|CHTF8	TSS200|TSS1500|Body|5'UTR	68666331	69665208	1712	853	0.0472515	0.338777	0.0258084	0.184634	0.403528	No
smoking_initiation	12	55974480	56974480	cg02339297	56615275	RNF41	5'UTR	56117570	57114869	734	574	0.054165	0.355858	0.024733	0.16209	0.403154	No
smoking_initiation	17	1495177	2495177	cg02967546	1619451	C17orf91|WDR81	TSS1500|Body	1119826	2119101	1865	1136	0.0858082	0.365259	0.0278959	0.118341	0.402695	No
smoking_initiation	21	40088819	41088819	cg11245766	40693562	BRWD1-AS1	Body	40193914	41193094	3168	2748	2.38e-07	1.46e-07	0.370887	0.226632	0.402481	Yes
smoking_initiation	12	55974480	56974480	cg18796998	56522818	ESYT1	Body	56023211	57021006	750	730	0.0725031	0.476297	0.0065304	0.0424983	0.402171	No
smoking_initiation	14	77029375	78029375	cg07574163	77498976	-	-	76999350	77998797	2246	2200	0.00142176	0.000444161	0.454443	0.141566	0.402124	No
smoking_initiation	17	1495177	2495177	cg06065141	1957161	HIC1	TSS1500	1457508	2455905	1755	1705	1.76e-05	0.00011165	0.0814651	0.516531	0.401875	No
smoking_initiation	6	26754967	30729306	cg20527666	28953824	-	-	28454035	29453626	2479	2479	0.108997	0.080645	0.235369	0.173744	0.401245	No
smoking_initiation	6	26754967	30729306	cg04353171	30698729	FLOT1	Body	30199016	31198709	5826	2150	3.01e-06	1.33e-06	0.416136	0.183184	0.400675	Yes
smoking_initiation	16	69076894	70607394	cg14279728	69831112	WWP2	Body	69333966	70329345	1475	1475	0.0204557	0.323543	0.0152164	0.240274	0.400512	No
smoking_initiation	10	21532942	22532942	cg12225526	21796388	-	-	21298145	22295747	1026	658	3.29e-06	0.513006	5.59e-07	0.0867685	0.400222	No
smoking_initiation	6	26754967	30729306	cg03226054	30907401	DPCR1	TSS1500	30407530	31407399	9601	943	0.0255012	0.0124058	0.378708	0.183833	0.399552	No
smoking_initiation	17	7303118	8303118	cg25212699	7850923	CNTROB	Body	7350975	8348503	1905	1832	0.255571	0.204374	0.0785777	0.0624376	0.39904	No
smoking_initiation	4	35001032	36001032	cg14350279	34769279	-	-	34270251	35269106	2288	581	0.137361	0.0252919	0.370922	0.0678983	0.398527	No
smoking_initiation	2	124205	1124205	cg06162668	638091	-	-	138106	1138084	3194	3121	7.14e-07	0.412553	3.29e-07	0.189855	0.397591	No
smoking_initiation	4	93552854	94552854	cg15844426	94697741	-	-	94201395	95197520	2401	641	0.217934	0.27334	0.0494833	0.0616661	0.397577	No
smoking_initiation	17	30185935	31185935	cg25181130	30651431	RHBDL3	3'UTR	30151751	31149713	1395	1350	0.282224	0.173885	0.0912237	0.0558083	0.396859	No
smoking_initiation	1	90689731	91689731	cg12053462	91170011	-	-	90670232	91668658	2119	2084	0.060665	0.439884	0.0124884	0.0901567	0.396806	No
smoking_initiation	5	169799916	170799916	cg18430555	170740937	-	-	170241168	171239782	1887	1019	0.0128786	0.0421322	0.128433	0.419768	0.396788	No
smoking_initiation	17	1495177	2495177	cg13389502	1961440	HIC1	Body	1462012	2455905	1743	1705	4.49e-05	0.000285093	0.0821567	0.520916	0.396597	Yes
smoking_initiation	14	77029375	78029375	cg12792931	77499162	-	-	76999350	77999159	2248	2202	2.35e-26	7.34e-27	0.460073	0.143344	0.396583	Yes
smoking_initiation	3	47490500	50681136	cg12384572	49377951	USP4	TSS1500	48878407	49877585	993	993	0.000821082	0.224841	0.00137655	0.376552	0.396409	No
smoking_initiation	6	26754967	30729306	cg06608359	28831300	-	-	28331573	29330745	2377	2377	0.0154265	0.0449102	0.139031	0.404354	0.396278	No
smoking_initiation	6	26754967	30729306	cg21204522	27730016	-	-	27578761	28229881	1033	1033	3.2e-31	2.32e-30	0.0731119	0.530725	0.396163	Yes
smoking_initiation	3	47490500	50681136	cg03223057	50341283	HYAL1	TSS1500|5'UTR	49842625	50841167	1099	842	0.00375061	0.502032	0.000731196	0.097477	0.396009	No
smoking_initiation	6	111158371	112158371	cg23163260	110741760	-	-	110241934	111241702	1795	155	0.42825	0.0423668	0.121819	0.0116556	0.395909	No
smoking_initiation	20	61488382	62488382	cg14315880	62582500	UCKL1	Body|1stExon|5'UTR	62084233	62918893	1694	933	6.87e-11	3.16e-12	0.578017	0.0261752	0.395808	Yes
smoking_initiation	15	66976952	67976952	cg20457062	67535319	AAGAB	Body|5'UTR	67035859	68035248	1986	1898	0.0316251	0.00691598	0.464479	0.10118	0.3958	No
smoking_initiation	7	3003207	4003207	cg18469227	3907679	SDK1	Body	3407856	4407597	2674	1501	0.0156511	0.410822	0.00653773	0.171212	0.395777	No
smoking_initiation	4	35001032	36001032	cg24211934	35935735	-	-	35435741	36435510	3364	2366	1.28e-10	1.54e-11	0.539542	0.0647459	0.395712	Yes
smoking_initiation	6	26754967	30729306	cg22348183	27745218	-	-	27578761	28242794	1053	1053	2.53e-27	1.84e-26	0.0730248	0.531284	0.395691	Yes
smoking_initiation	4	140386963	141386963	cg14181271	140877994	MAML3	Body	140378002	141377690	1685	1666	0.00197312	0.418733	0.000863872	0.182935	0.395495	No
smoking_initiation	6	99847745	101829173	cg00407329	100893665	SIM1	Body	100393761	101393204	1820	1820	0.00129295	0.0779923	0.00857283	0.516726	0.395416	No
smoking_initiation	1	87413176	88413176	cg06856130	87944039	-	-	87444637	88443235	1712	1673	0.0115569	0.0372348	0.131866	0.424458	0.394884	Yes
smoking_initiation	5	50321338	51321338	cg18716076	50677808	ISL1	TSS1500	50177886	51177433	1798	1475	0.00871139	0.000990561	0.53535	0.0604796	0.394468	No
smoking_initiation	15	66976952	67976952	cg11923198	68125277	SKOR1	Body	67625533	68625201	1745	567	2.5e-10	4.56e-11	0.512553	0.092991	0.394456	Yes
smoking_initiation	8	26925349	27925349	cg10734892	27468923	MIR6843|CLU	TSS1500|Body|5'UTR	26968987	27967856	2621	2541	1.24e-07	0.478704	3.3e-08	0.12711	0.394186	No
smoking_initiation	9	127573097	128573097	cg14237223	128162200	-	-	127662336	128661899	1271	1163	0.023987	0.432082	0.00791569	0.142193	0.393822	No
smoking_initiation	3	47490500	50681136	cg06396592	49706673	BSN	3'UTR	49206767	50205962	1221	1221	0.00112575	0.439623	0.000423867	0.165133	0.393695	No
smoking_initiation	7	1370794	2370794	cg22190749	1550892	-	-	1051358	2050747	1905	1086	0.000880114	0.483415	0.000223474	0.122353	0.393128	No
smoking_initiation	13	55334929	56334929	cg12478829	56150646	-	-	55650849	56650233	2561	2031	5.62e-22	3.09e-21	0.0934345	0.513708	0.392857	Yes
smoking_initiation	2	80499398	81499398	cg13329013	81097499	-	-	80598006	81596893	1908	1733	0.327646	0.123657	0.113538	0.0424578	0.392701	No
smoking_initiation	1	7291461	8984823	cg18858951	8783097	RERE	5'UTR	8283864	9280094	1712	1049	0.00929077	0.51319	0.00152231	0.0836949	0.392302	No
smoking_initiation	7	98571478	99571478	cg01287893	99610229	-	-	99112954	100109093	973	345	0.0691833	0.0226771	0.388972	0.127106	0.392061	No
smoking_initiation	9	133834588	135407263	cg14504586	134744872	MED27	Body	134247571	135244099	1925	1925	0.0359293	0.453493	0.0087757	0.110374	0.391428	No
smoking_initiation	10	63174885	64174885	cg12777730	63657985	-	-	63158866	64157032	1819	1802	1.83e-06	0.468548	5.49e-07	0.140104	0.391346	No
smoking_initiation	3	156893770	159548333	cg21552242	157814326	SHOX2	3'UTR	157314913	158314188	2447	2447	0.0146597	0.295227	0.0141536	0.284642	0.391318	No
smoking_initiation	1	43511737	44511737	cg25151532	43920103	HYI	TSS200	43421072	44419546	1615	1491	2.45e-08	0.450364	8.63e-09	0.15837	0.391266	No
smoking_initiation	12	55974480	56974480	cg26342670	56320924	WIBG	TSS200|Body	55821268	56820417	948	600	0.0717441	0.470788	0.00883461	0.057582	0.391051	No
smoking_initiation	4	147297913	148297913	cg10416029	148482302	-	-	147982321	148982278	1216	528	0.183856	0.358234	0.0228464	0.0441241	0.390939	No
smoking_initiation	10	102686838	105665256	cg18188150	103895431	PPRC1	Body	103396438	104395085	1081	1081	0.0287824	0.46386	0.00682695	0.109633	0.390897	No
smoking_initiation	7	68468288	70496371	cg25159207	69095460	AUTS2	Body	68595533	69594889	1547	1547	0.0152512	0.387502	0.00784669	0.198978	0.390422	No
smoking_initiation	5	154339646	155339646	cg04880269	154316763	GEMIN5	Body|ExonBnd	153816869	154816567	2104	1209	0.00144645	0.466058	0.000440947	0.141686	0.390368	No
smoking_initiation	14	27856733	29816842	cg06779110	29243173	C14orf23	Body	28744493	29742589	1779	1779	0.00956848	0.474528	0.00250195	0.123689	0.389713	No
smoking_initiation	1	7291461	8984823	cg14038482	8384484	SLC45A1	1stExon	7884525	8883456	1840	1840	0.00918512	0.507372	0.00167943	0.0923798	0.389383	No
smoking_initiation	1	90689731	91689731	cg26525480	91359123	-	-	90860149	91859104	2111	1771	0.0607939	0.440586	0.0133307	0.0962214	0.389068	No
smoking_initiation	5	42690647	43690647	cg03124514	42943857	-	-	42445556	43443747	2215	1861	0.00361935	0.00796508	0.187466	0.412167	0.388782	No
smoking_initiation	6	26754967	30729306	cg03134408	28927433	-	-	28428644	29427137	2456	2456	0.0972655	0.0810786	0.23633	0.196611	0.388715	No
smoking_initiation	6	97199925	99136905	cg12172080	97721606	MMS22L|MIR548H3	Body	97222205	98221113	1863	1863	0.230911	0.231354	0.0747829	0.0745382	0.388414	No
smoking_initiation	17	30185935	31185935	cg13877958	30681991	ZNF207	Body	30183663	31179753	1390	1383	0.278872	0.171594	0.0999909	0.0611376	0.388405	No
smoking_initiation	15	83393243	84393243	cg06752425	83878345	-	-	83380801	84377843	1608	1581	0.000350228	0.403842	0.00018042	0.207652	0.387976	No
smoking_initiation	11	63633552	64633552	cg02705752	64135650	RPS6KA4|MIR1237	TSS1500|Body	63636181	64633935	1082	1081	0.277398	0.228203	0.0587186	0.0479174	0.387763	No
smoking_initiation	6	99847745	101829173	cg03618951	101373822	-	-	100875516	101873630	1800	1696	0.00293631	0.186179	0.00658036	0.416845	0.38746	No
smoking_initiation	3	47490500	50681136	cg03035248	50540699	CACNA2D2	1stExon	50040741	51039367	1188	584	0.00625586	0.535848	0.00082276	0.0700869	0.386986	No
smoking_initiation	17	15735462	16735462	cg04275032	16336999	TRPV2	Body|ExonBnd	15837061	16836425	1595	1291	4.06e-17	4.37e-18	0.554019	0.0592519	0.386729	Yes
smoking_initiation	12	120583279	121583279	cg14725045	121001502	RNF10	Body	120501614	121501241	1824	1726	0.0834469	0.413912	0.0195246	0.096459	0.386657	No
smoking_initiation	17	1495177	2495177	cg27208248	2198853	SMG6	Body	1699041	2696604	1682	1472	0.0649535	0.412053	0.0186571	0.117971	0.386366	No
smoking_initiation	6	26754967	30729306	cg13269645	28864832	-	-	28364949	29364815	2404	2404	3.3e-05	7.59e-05	0.18644	0.42765	0.385801	Yes
smoking_initiation	11	27179916	29152996	cg05988835	28482757	-	-	27983257	28981801	1608	1608	0.00721148	0.078906	0.0443086	0.484427	0.385147	No
smoking_initiation	10	118178712	119178712	cg15496864	119312767	-	-	118813877	119810021	1729	507	1.38e-07	1.79e-08	0.544938	0.0700798	0.384982	Yes
smoking_initiation	5	157207571	158207571	cg22758941	157859613	-	-	157359768	158359476	2331	2093	0.0591688	0.335388	0.0332717	0.188211	0.383961	No
smoking_initiation	3	47490500	50681136	ch.3.1042115R	49069395	QRICH1	Body	48570686	49566715	867	867	0.130835	0.267909	0.0714857	0.145997	0.383773	No
smoking_initiation	10	21532942	22532942	cg06814358	22423258	-	-	21924766	22922445	774	367	2.16e-05	0.514915	4.28e-06	0.101485	0.383574	No
smoking_initiation	6	26754967	30729306	cg20765086	28367885	ZSCAN12	TSS1500	27868792	28867755	2260	2260	0.00412418	0.0420449	0.0510289	0.519843	0.382959	No
smoking_initiation	8	59314666	60314666	cg18292371	59929731	TOX	Body	59429873	60424884	1798	1751	2.23e-05	0.505434	4.95e-06	0.111776	0.382763	No
smoking_initiation	1	70990122	74324909	cg10638600	73311476	-	-	72811904	73811441	1350	1350	3.82e-05	0.329893	3.33e-05	0.287524	0.382512	No
smoking_initiation	17	37324339	38324339	cg03013999	37608204	MED1	TSS1500	37109243	38108023	1371	973	0.214489	0.0552558	0.277165	0.0710202	0.382071	No
smoking_initiation	16	220986	1220986	cg03991300	672283	RAB40C	Body	173183	1170512	1582	1543	5.6e-05	7.51e-05	0.264228	0.353906	0.381735	Yes
smoking_initiation	6	26754967	30729306	cg01554625	30688579	TUBB	Body	30189569	31188450	5719	2186	0.101353	0.0444569	0.330187	0.144452	0.379552	No
smoking_initiation	2	124205	1124205	cg05245170	558220	-	-	59698	1058053	3009	2898	7.17e-07	0.414013	3.58e-07	0.206599	0.379388	No
smoking_initiation	7	96129103	97129103	cg02101486	96652245	DLX5	Body	96153381	97150570	1885	1869	0.134156	0.367344	0.0321019	0.087522	0.378875	No
smoking_initiation	3	47490500	50681136	cg00876345	49332263	USP4	Body	48833347	49832261	978	978	0.00177403	0.485763	0.000488393	0.133352	0.378622	No
smoking_initiation	10	102686838	105665256	cg03267668	104829106	CNNM2	Body	104329685	105328569	1725	1725	6.41e-34	1.58e-29	2.52e-05	0.621545	0.37843	Yes
smoking_initiation	9	86207289	87207289	cg05623469	86607553	RMI1	5'UTR	86107853	87107385	2281	2097	0.11393	0.334389	0.0441357	0.129162	0.378384	No
smoking_initiation	21	40088819	41088819	cg17971929	40555470	PSMG1	TSS200	40056259	41055236	2922	2851	6.53e-52	4e-52	0.385722	0.235934	0.378344	Yes
smoking_initiation	4	147297913	148297913	cg09569346	148386433	-	-	147886725	148884189	1301	677	0.000931171	0.542228	0.000136723	0.0792374	0.377467	No
smoking_initiation	2	43750149	45659091	cg03894103	44586901	PREPL	TSS200|1stExon|5'UTR	44087024	45086690	2308	2308	0.342091	0.0257302	0.237298	0.0174708	0.37741	No
smoking_initiation	3	47490500	50681136	cg16503057	49711251	APEH	TSS200	49211989	50210865	1221	1221	0.00125722	0.492228	0.000330043	0.128841	0.377343	Yes
smoking_initiation	13	37672867	38672867	cg05736312	38231313	TRPC4	Body	37732608	38730805	3111	3036	0.100784	0.3658	0.0339089	0.122697	0.37681	No
smoking_initiation	3	47490500	50681136	cg18686684	47934546	MAP4	Body	47434552	48434398	974	936	0.00193463	0.000695527	0.456918	0.163892	0.376559	No
smoking_initiation	7	1370794	2370794	cg02076604	1656639	-	-	1157025	2156338	1746	1316	0.00096123	0.52799	0.000173196	0.094758	0.376117	No
smoking_initiation	6	26754967	30729306	cg18049638	28733695	-	-	28233781	29232591	2384	2384	0.0504697	0.215813	0.0680209	0.290488	0.375209	No
smoking_initiation	18	49467811	51363861	cg25204852	49865971	DCC	TSS1500	49367005	50365388	2594	2442	0.234141	0.249207	0.0689419	0.0730036	0.374707	No
smoking_initiation	2	181527603	182527603	cg17122222	182049210	LOC101927156	Body	181549520	182549012	2149	2129	0.0559833	0.445772	0.0138835	0.110175	0.374187	No
smoking_initiation	10	21532942	22532942	cg19639021	21982589	MLLT10	Body	21486604	22481398	864	819	3.44e-06	0.537312	5.71e-07	0.0887109	0.373973	No
smoking_initiation	2	155182556	156182556	cg21398491	156226017	-	-	155726147	156725938	2145	978	0.0131588	0.428629	0.00550532	0.178954	0.373753	No
smoking_initiation	17	7303118	8303118	cg00066663	7792674	CHD3	Body	7292726	8292551	1876	1874	0.262056	0.209627	0.086091	0.0684933	0.373733	No
smoking_initiation	6	99847745	101829173	cg11794935	101330101	ASCC3	TSS1500	100830259	101829622	1806	1802	1.77e-38	1.12e-36	0.0097302	0.616579	0.37369	Yes
smoking_initiation	3	47490500	50681136	cg14592839	49506547	DAG1	TSS1500|5'UTR	49007624	50004209	1060	1060	0.000225391	0.0725661	0.00171545	0.551929	0.373564	No
smoking_initiation	6	26754967	30729306	cg12334811	28045602	ZNF165	TSS1500	27578761	28545384	1728	1728	0.00368677	0.0402743	0.0488827	0.533622	0.373534	No
smoking_initiation	17	26823322	27823322	cg01792117	27088227	C17orf63	Body	26588359	27587796	1042	798	0.166504	0.249009	0.084704	0.126302	0.37348	No
smoking_initiation	2	161601261	163302993	cg07302272	161960904	-	-	161461184	162459197	2005	1712	3.19e-11	1.03e-11	0.474563	0.152137	0.373299	Yes
smoking_initiation	6	26754967	30729306	cg05681859	30698734	FLOT1	Body	30199016	31198709	5826	2150	0.0531314	0.0234398	0.382214	0.168247	0.372968	No
smoking_initiation	5	169799916	170799916	cg02446073	170740210	-	-	170240423	171239782	1889	1021	0.0596387	0.195112	0.087425	0.285644	0.372181	No
smoking_initiation	12	55974480	56974480	cg04302284	56367790	RAB5B	TSS200|5'UTR	55867916	56867686	885	686	0.0735322	0.482465	0.0095723	0.0624346	0.371996	No
smoking_initiation	1	7291461	8984823	cg13104185	8509372	RERE	Body	8009763	9009214	1731	1657	0.00941534	0.520094	0.00177707	0.0977928	0.37092	No
smoking_initiation	2	112740183	113740183	cg08281502	113346635	-	-	112846993	113845578	1838	1505	0.0394754	0.00364432	0.536938	0.0491987	0.370743	No
smoking_initiation	1	33295572	34295572	cg15014010	33816020	PHC2	TSS1500|Body	33316782	34314519	1743	1651	0.0215405	0.00161507	0.564181	0.0419306	0.370733	No
smoking_initiation	10	21532942	22532942	cg00354690	22626242	-	-	22126569	23126093	1017	288	0.000487016	0.528549	9.32e-05	0.100764	0.370107	No
smoking_initiation	16	9673748	10673748	cg19390203	10172743	GRIN2A	Body	9672917	10671678	3126	3120	0.017764	0.000537154	0.594023	0.0175922	0.370083	No
smoking_initiation	15	83393243	84393243	cg08679905	83861276	HDGFRP3	Body	83361512	84361040	1601	1540	0.000413097	0.476335	0.000133122	0.153131	0.369988	No
smoking_initiation	13	100046450	101712300	cg10230711	100742055	PCCA	Body	100242676	101241756	2074	2074	0.134119	0.35395	0.0391444	0.102935	0.369852	No
smoking_initiation	6	26754967	30729306	cg13338877	29974531	HLA-J|NCRNA00171	Body	29474662	30471575	8145	8145	4.87e-07	1.76e-07	0.463583	0.166661	0.369755	Yes
smoking_initiation	8	8208714	11263655	cg25231776	10480438	RP1L1	Body	9987535	10979561	3078	3078	0.0772517	0.408884	0.0229735	0.121226	0.369665	No
smoking_initiation	18	72035282	73035282	cg15973002	72077616	LOC101927606	Body	71577659	72576638	2194	1019	0.0122335	0.510082	0.00255563	0.106189	0.36894	No
smoking_initiation	17	7303118	8303118	cg27425187	7409958	POLR2A	Body	6910211	7908225	1631	1071	0.272737	0.213344	0.0816192	0.0634763	0.368823	No
smoking_initiation	17	1495177	2495177	cg12801772	1985670	SMG6	Body	1492513	2482676	1733	1727	0.0656306	0.416439	0.020372	0.128896	0.368663	No
smoking_initiation	1	87413176	88413176	cg03400479	88064241	-	-	87565234	88564117	1706	1492	0.121368	0.391172	0.0282193	0.0905826	0.368658	No
smoking_initiation	2	200436399	201436399	cg25753595	201170283	SPATS2L	TSS1500	200670394	201670278	1762	1232	0.00603672	0.0882573	0.0344198	0.502851	0.368435	No
smoking_initiation	6	26754967	30729306	cg16254746	30698843	FLOT1	Body	30199016	31198801	5829	2150	6.68e-13	2.95e-13	0.439304	0.193453	0.367244	Yes
smoking_initiation	3	52386605	54266212	cg09508131	52268833	TWF2	Body	51769206	52767427	984	429	5.12e-09	3.85e-10	0.590574	0.0441094	0.365317	Yes
smoking_initiation	3	47490500	50681136	cg11718970	50608599	HEMK1|C3orf18	TSS200|Body	50108792	51108374	1201	489	0.00869698	0.560479	0.00100828	0.0646135	0.365202	No
smoking_initiation	16	24227064	25851633	cg03409737	24902498	SLC5A11	Body	24402597	25401772	2140	2140	0.236428	0.042143	0.303616	0.0537551	0.364058	No
smoking_initiation	13	100046450	101712300	cg11347062	101179060	PCCA	Body	100679576	101678396	2301	2301	0.11776	0.299166	0.0620436	0.157256	0.363774	No
smoking_initiation	6	52395230	53395230	cg26643650	53147070	ELOVL5	Body	52647544	53646837	2301	1623	0.118334	0.330154	0.0497327	0.138392	0.363388	No
smoking_initiation	3	156893770	159548333	cg22511808	158410264	GFM1	3'UTR	157910658	158910089	2642	2642	0.0227244	0.316085	0.020032	0.278272	0.362887	No
smoking_initiation	14	99193843	100193843	cg13911498	99683656	BCL11B	Body	99184544	100183061	1995	1953	1.19e-18	1.84e-19	0.552455	0.0848275	0.362718	Yes
smoking_initiation	16	69076894	70607394	cg01578632	69958298	WWP2	TSS1500|Body	69458369	70449211	1356	1356	0.0179997	0.284682	0.0199226	0.314732	0.362664	No
smoking_initiation	12	120583279	121583279	cg06661904	121375103	-	-	120875105	121874920	2155	1581	0.0818405	0.403632	0.0256909	0.126343	0.362493	No
smoking_initiation	9	20176454	21176454	cg20866433	20679371	FOCAD	5'UTR	20179385	21179174	2144	2136	0.0051199	0.000248722	0.604541	0.0290071	0.361084	No
smoking_initiation	21	40088819	41088819	cg04418027	40823726	SH3BGR	TSS200|5'UTR	40323728	41322947	3154	2235	6.49e-47	3.99e-47	0.396126	0.24291	0.360964	Yes
smoking_initiation	21	40088819	41088819	cg27016308	40823724	SH3BGR	TSS200|5'UTR	40323728	41322947	3154	2235	1.36e-48	8.33e-49	0.396351	0.243048	0.360601	Yes
smoking_initiation	21	40088819	41088819	cg24146773	40824019	SH3BGR	1stExon|5'UTR	40324223	41322947	3153	2234	1.11e-63	6.82e-64	0.396387	0.24307	0.360542	Yes
smoking_initiation	21	40088819	41088819	cg11778840	40823722	SH3BGR	TSS200|5'UTR	40323728	41322947	3154	2235	2.91e-50	1.79e-50	0.396517	0.243151	0.360332	Yes
smoking_initiation	6	26754967	30729306	cg04612667	27706340	-	-	27578761	28205826	988	988	0.00114171	0.00822786	0.0769215	0.553984	0.359725	No
smoking_initiation	21	40088819	41088819	cg05721376	40823279	SH3BGR	TSS1500|5'UTR	40323344	41322947	3155	2236	1.86e-19	1.14e-19	0.397134	0.243532	0.359334	Yes
smoking_initiation	6	26754967	30729306	cg22709144	28478579	GPX6	Body	27979188	28978037	2322	2322	0.0249584	0.25055	0.0331585	0.33251	0.358823	No
smoking_initiation	4	27746049	29330758	cg07358117	28380245	-	-	27880831	28877233	3160	3160	0.0113372	0.324008	0.0103581	0.295668	0.358629	No
smoking_initiation	1	90689731	91689731	ch.1.91396694R	91624106	-	-	91124180	92124070	2406	1318	0.0640108	0.46152	0.014164	0.101765	0.358541	No
smoking_initiation	3	47490500	50681136	cg27330502	49919111	-	-	49419298	50412945	1122	1122	0.00127589	0.519058	0.000298048	0.120894	0.358474	No
smoking_initiation	21	40088819	41088819	cg06148396	40823613	SH3BGR	TSS200|5'UTR	40323728	41322947	3154	2235	1.9e-39	1.17e-39	0.397897	0.244001	0.358102	Yes
smoking_initiation	3	47490500	50681136	cg11943839	47654439	SMARCC1	Body	47154651	48153826	798	541	4.93e-19	1.79e-19	0.470915	0.171025	0.35806	Yes
smoking_initiation	6	26754967	30729306	cg26393036	28792778	-	-	28293246	29290828	2438	2438	0.0634976	0.260257	0.062477	0.255716	0.358053	No
smoking_initiation	6	26754967	30729306	cg12556141	27342060	ZNF204P	Body	27578761	27842047	354	354	0.072466	0.0752738	0.242641	0.251685	0.357934	No
smoking_initiation	3	47490500	50681136	cg08569297	47784467	SMARCC1	Body	47285522	48282885	803	663	0.000233899	8.45e-05	0.472187	0.170184	0.357311	No
smoking_initiation	5	50321338	51321338	cg24549912	50692281	-	-	50192314	51190811	1808	1515	0.000486997	5.55e-05	0.577082	0.0653982	0.356977	No
smoking_initiation	11	111492273	113412811	cg09254002	112847722	NCAM1	Body	112347794	113346955	2079	2079	1.29e-19	0.503024	3.6e-20	0.140019	0.356957	No
smoking_initiation	17	1495177	2495177	cg18083305	2203289	SMG6	Body	1703543	2701556	1676	1460	0.0520013	0.32988	0.0356215	0.225615	0.356882	No
smoking_initiation	10	63174885	64174885	cg18212055	64028700	RTKN2	TSS1500	63529260	64527697	1772	1095	2.09e-06	0.533731	4.29e-07	0.109408	0.356859	No
smoking_initiation	20	61488382	62488382	cg19551589	62579792	UCKL1	Body	62079859	62918893	1698	937	0.000177553	8.16e-06	0.615643	0.0279477	0.356224	No
smoking_initiation	6	41401763	42401763	cg01075005	42879409	-	-	42380526	43379201	1443	12	0.248983	0.0275202	0.331359	0.0362694	0.355868	No
smoking_initiation	1	43511737	44511737	cg16440564	44620604	-	-	44121557	45120068	1568	557	1.5e-05	0.548214	2.64e-06	0.0961739	0.355595	No
smoking_initiation	9	127573097	128573097	cg07719620	128364876	MAPKAP1	Body|5'UTR	127867399	128864412	1426	895	0.000285436	0.00513029	0.0337824	0.606836	0.353965	No
smoking_initiation	17	43621579	45293283	cg02665463	44657154	ARL17A	TSS200	44157597	45156017	2013	2013	0.264583	0.0549433	0.270787	0.055878	0.353808	No
smoking_initiation	11	91789734	92789734	cg10037956	92499308	FAT3	Body	91999430	92999224	1686	1305	0.125401	0.0308229	0.393624	0.0963967	0.353755	No
smoking_initiation	1	7291461	8984823	cg23262827	8395557	SLC45A1	Body	7896182	8895543	1823	1823	0.0098645	0.544897	0.00163389	0.0898995	0.353705	No
smoking_initiation	9	127573097	128573097	cg00235070	128098957	GAPVD1	Body	127599127	128598506	1324	1276	0.0281489	0.507025	0.00587848	0.105531	0.353416	No
smoking_initiation	7	1370794	2370794	cg04096735	2281774	FTSJ2|NUDT1	TSS200|TSS1500|Body	1792688	2781682	2125	1298	0.0536803	0.430374	0.0180827	0.144622	0.35324	No
smoking_initiation	17	26823322	27823322	cg05668853	27044169	RAB34	Body	26545260	27543826	987	714	0.0262771	0.0390739	0.234032	0.347651	0.352966	No
smoking_initiation	10	102686838	105665256	cg03245126	104202419	-	-	103702734	104702413	1473	1473	3.62e-05	0.504918	1.02e-05	0.142082	0.352953	No
smoking_initiation	2	200436399	201436399	cg05729353	200775005	C2orf69	TSS1500	200275209	201272961	1338	1277	0.0325798	0.481353	0.00846321	0.124688	0.352916	No
smoking_initiation	1	45996709	46996709	cg08643108	47009446	MKNK1-AS1	Body|ExonBnd	46510570	47509394	1746	853	2.14e-23	6.22e-24	0.501757	0.145347	0.352896	Yes
smoking_initiation	14	77029375	78029375	cg09824615	77600014	ZDHHC22	3'UTR	77100088	78099745	2438	2154	0.182407	0.0572751	0.310401	0.097112	0.352806	No
smoking_initiation	6	52395230	53395230	cg06616147	52926842	ICK	TSS1500	52427739	53426781	2222	2167	0.0696616	0.194443	0.101157	0.282004	0.352734	No
smoking_initiation	11	27179916	29152996	cg15914769	27722774	BDNF	TSS200|TSS1500|Body|5'UTR	27222930	28221677	1592	1592	0.000505244	0.538348	0.000102043	0.108376	0.352668	No
smoking_initiation	7	121454709	122454709	cg14386728	121941496	FEZF1	3'UTR	121441640	122441121	1824	1795	0.325588	0.182926	0.0895797	0.0499768	0.35193	No
smoking_initiation	10	21532942	22532942	cg10540364	21783539	C10orf114	3'UTR	21283812	22280429	1036	649	3.51e-06	0.546844	6.52e-07	0.101263	0.351889	No
smoking_initiation	1	17936657	18936657	cg20844821	18433794	IGSF21	TSS1500	17937447	18933685	2279	2279	0.314508	0.0125061	0.309316	0.0119479	0.351722	No
smoking_initiation	6	26754967	30729306	cg10529272	27859476	HIST1H3J	TSS1500	27578761	28359186	1339	1339	0.0152381	0.139463	0.0486711	0.445098	0.35153	No
smoking_initiation	21	40088819	41088819	cg10070442	40822525	SH3BGR	TSS1500|5'UTR	40322678	41322234	3153	2238	1.93e-21	1.19e-21	0.402169	0.246632	0.351198	Yes
smoking_initiation	17	1495177	2495177	cg21854952	1961778	HIC1	Body	1462012	2455905	1743	1705	0.000161917	0.00102742	0.0882388	0.559554	0.351017	Yes
smoking_initiation	14	77029375	78029375	cg08753339	77577414	CIPC	Body	77078445	78077258	2405	2196	0.35184	0.110296	0.142724	0.044391	0.350748	No
smoking_initiation	6	26754967	30729306	cg18934496	27792502	-	-	27578761	28290714	1139	1139	0.0559757	0.417971	0.0208869	0.155613	0.349553	No
smoking_initiation	11	40936297	41936297	cg11382417	41481655	-	-	40982908	41981465	2351	2287	0.360906	0.0799223	0.172373	0.0378229	0.348976	No
smoking_initiation	11	41942826	42942826	cg11382417	41481655	-	-	40982908	41981465	2351	49	0.360906	0.0799223	0.172373	0.0378229	0.348976	No
smoking_initiation	2	124205	1124205	cg05664523	677534	TMEM18	TSS200	178019	1177414	3357	2986	8e-07	0.462307	3.27e-07	0.1888	0.348892	No
smoking_initiation	9	127573097	128573097	cg01869605	128141257	-	-	127641764	128640702	1278	1199	0.000157258	0.00283267	0.0341115	0.614099	0.348799	No
smoking_initiation	15	83393243	84393243	cg26429925	83953775	BNC1	TSS1500	83454075	84453547	1653	1505	0.000412845	0.476045	0.000152028	0.174952	0.348438	No
smoking_initiation	21	40088819	41088819	cg15616257	40823680	SH3BGR	TSS200|5'UTR	40323728	41322947	3154	2235	1.51e-50	9.3e-51	0.404116	0.247829	0.348055	Yes
smoking_initiation	17	26823322	27823322	cg26472572	27045022	NARR|RAB34	TSS200|Body|5'UTR	26545260	27544860	989	716	0.145313	0.21608	0.117044	0.173696	0.347868	No
smoking_initiation	6	26754967	30729306	cg22548220	27277996	POM121L2	1stExon	27578761	27775697	267	267	0.340295	0.238895	0.0436827	0.0303195	0.346809	No
smoking_initiation	6	26754967	30729306	cg19284131	28889521	TRIM27	Body	28390137	29389311	2404	2404	0.13528	0.21857	0.114643	0.184881	0.346626	No
smoking_initiation	13	79691873	81681452	cg06373660	81414986	-	-	80916299	81914571	2541	2067	2.05e-09	3.95e-09	0.223726	0.430003	0.346271	Yes
smoking_initiation	3	47490500	50681136	cg07779484	49435172	RHOA	5'UTR	48935583	49931760	1017	1017	0.00155162	0.45784	0.000657718	0.193728	0.346223	No
smoking_initiation	1	7291461	8984823	cg02423433	8741157	RERE	5'UTR	8243805	9240604	1710	1162	0.0101351	0.559841	0.00149853	0.0824296	0.346096	No
smoking_initiation	3	156893770	159548333	cg27642784	157813670	-	-	157314066	158313583	2446	2446	0.017622	0.354884	0.0133321	0.268145	0.346017	No
smoking_initiation	16	69076894	70607394	cg19135794	69458518	CYB5B	1stExon|5'UTR	68958702	69958495	1595	1446	0.0257672	0.399895	0.0138433	0.214495	0.346	No
smoking_initiation	7	1370794	2370794	cg23699062	1778765	ELFN1	5'UTR	1282352	2278399	1642	1580	0.000965284	0.530213	0.00022467	0.123061	0.345536	No
smoking_initiation	11	27179916	29152996	cg06979684	27677125	BDNFOS|BDNF	Body|3'UTR|1stExon	27177204	28175245	1693	1668	0.000262824	0.280045	0.000351334	0.374009	0.345332	No
smoking_initiation	5	50321338	51321338	cg06214473	50711684	-	-	50211776	51208341	1811	1554	0.0102355	0.00116465	0.578048	0.0654278	0.345124	No
smoking_initiation	17	7303118	8303118	cg14480315	8090466	-	-	7592560	8583818	1650	1294	0.290303	0.229977	0.075445	0.0594224	0.344852	No
smoking_initiation	22	45942288	46942288	cg08695558	46507614	LOC400931|MIRLET7A3	TSS1500|Body	46008175	47007509	1490	1220	0.0437666	0.0007753	0.600577	0.0102943	0.344587	No
smoking_initiation	17	1495177	2495177	cg00927777	1960199	HIC1	Body	1460328	2455905	1750	1705	1.07e-09	6.81e-09	0.0894047	0.566965	0.34363	Yes
smoking_initiation	6	52395230	53395230	cg11317031	53024642	-	-	52524838	53523576	2287	1905	0.120084	0.335245	0.0531157	0.147943	0.343613	No
smoking_initiation	17	7303118	8303118	cg21143441	8124011	C17orf44	Body	7624855	8623208	1730	1247	0.12063	0.0955624	0.24587	0.194433	0.343505	No
smoking_initiation	16	5311367	6311367	cg01185766	6033648	-	-	5535553	6533549	3506	2763	0.21996	0.0495095	0.31681	0.0709662	0.342755	No
smoking_initiation	8	90637052	93744504	cg08393116	90997298	NBN	TSS1500	90497564	91497208	1899	1548	0.153713	0.141058	0.189327	0.173397	0.342504	No
smoking_initiation	5	154339646	155339646	cg20151047	154316877	GEMIN5	Body	153817028	154816567	2103	1209	0.00150739	0.485693	0.000528517	0.16995	0.342321	No
smoking_initiation	10	102686838	105665256	cg11050480	104627909	AS3MT	TSS1500	104131751	105127708	1826	1826	4.06e-06	0.10012	2.27e-05	0.557971	0.341882	No
smoking_initiation	5	106325618	107865642	cg12262159	106810348	EFNA5	Body	106311013	107310203	2370	2348	0.00247953	0.539231	0.000535598	0.116137	0.341618	No
smoking_initiation	1	7291461	8984823	cg12667941	8450904	RERE	Body|5'UTR	7951843	8950720	1713	1713	0.00956786	0.528524	0.00214511	0.118153	0.341611	No
smoking_initiation	6	99847745	101829173	cg21058520	100914733	-	-	100415549	101414718	1861	1861	0.00724607	0.439602	0.0034365	0.208143	0.341572	No
smoking_initiation	3	47490500	50681136	cg01258012	49866227	TRAIP	3'UTR	49366741	50357869	1166	1166	0.000375299	0.152756	0.00123982	0.504296	0.341333	No
smoking_initiation	10	102686838	105665256	cg14557236	104613771	C10orf32	TSS200	104114328	105113701	1818	1818	4.74e-06	0.116926	2.2e-05	0.541716	0.341331	No
smoking_initiation	18	77074374	78074374	cg24496800	77410113	-	-	76910973	77910062	2327	1979	0.247581	0.160454	0.152454	0.098462	0.34105	No
smoking_initiation	8	59314666	60314666	cg20547368	59811232	TOX	Body	59311332	60311073	1995	1981	2.37e-05	0.535642	5.46e-06	0.123283	0.341046	No
smoking_initiation	16	220986	1220986	cg08393008	634271	-	-	134745	1132052	1627	1542	0.000247008	0.000331265	0.281473	0.377146	0.340803	No
smoking_initiation	15	66976952	67976952	cg22044901	68126292	-	-	67628221	68625715	1747	566	0.000710302	0.000129209	0.557786	0.101125	0.340249	Yes
smoking_initiation	1	43511737	44511737	cg06766307	44399340	ARTN	1stExon|5'UTR	43899627	44898998	1568	980	2.06e-08	0.379446	1.53e-08	0.280372	0.340182	No
smoking_initiation	22	37897797	38897797	cg25310361	38221670	-	-	37721754	38720115	1655	1378	9.24e-05	6.44e-06	0.61708	0.0426493	0.340172	No
smoking_initiation	14	27856733	29816842	cg05374809	29250912	C14orf23	Body	28752270	29750901	1784	1784	0.010244	0.508029	0.00280815	0.138924	0.339995	No
smoking_initiation	10	118178712	119178712	cg12894449	119304104	EMX2|EMX2OS	Body	118806751	119803194	1728	510	0.0782189	0.0102116	0.505999	0.0657194	0.339851	No
smoking_initiation	9	127573097	128573097	cg12252798	128367870	MAPKAP1	Body|5'UTR	127870771	128867388	1430	894	0.027739	0.498568	0.00712564	0.127734	0.338833	No
smoking_initiation	2	112740183	113740183	cg19639743	113301041	POLR1B	Body|5'UTR	112801957	113800895	1727	1601	0.191199	0.0168257	0.417208	0.0363764	0.338392	No
smoking_initiation	10	125180419	126180419	cg18593374	126302546	LHPP	3'UTR	125813126	126802447	2087	599	0.0613766	0.00136718	0.587096	0.0127403	0.33742	No
smoking_initiation	7	1370794	2370794	cg02136590	1844145	-	-	1344253	2343613	1716	1708	0.00104457	0.573762	0.000160496	0.0878205	0.337213	No
smoking_initiation	3	52386605	54266212	cg11828127	52836384	ITIH3	Body	52337754	53335509	1641	1593	0.090627	0.362456	0.0421212	0.168124	0.336671	No
smoking_initiation	10	118178712	119178712	cg08226752	119312691	-	-	118813877	119810021	1729	507	0.000303147	3.92e-05	0.587449	0.0756252	0.336584	No
smoking_initiation	7	1370794	2370794	cg01302853	2236170	MAD1L1	Body	1736658	2734713	2025	1352	0.0476648	0.385498	0.0254	0.205091	0.336346	No
smoking_initiation	12	55974480	56974480	cg11758943	56521594	ESYT1	TSS1500	56023211	57021006	750	730	0.0802116	0.526937	0.00755597	0.0493018	0.335994	No
smoking_initiation	6	26754967	30729306	cg15964468	28351351	ZSCAN12	Body	27851463	28851047	2229	2229	0.0230957	0.237644	0.0357507	0.367523	0.335987	No
smoking_initiation	6	26754967	30729306	cg02665416	28984461	-	-	28484869	29484381	2496	2496	0.129752	0.0896547	0.263287	0.181588	0.335719	No
smoking_initiation	5	93698290	94698290	cg15558103	93954298	ANKRD32|C5orf36	TSS200|1stExon|5'UTR	93455073	94453818	1461	1240	0.00127077	0.565428	0.00022077	0.0978961	0.335184	No
smoking_initiation	9	133834588	135407263	cg09542735	135423957	C9orf171	Body	134925393	135921639	1905	870	0.110853	0.458425	0.0186786	0.076909	0.335135	No
smoking_initiation	9	133834588	135407263	cg20428356	134857358	MED27	Body	134358108	135354742	1921	1921	0.0358163	0.449221	0.013325	0.166792	0.334845	No
smoking_initiation	5	86303812	89371745	cg07800828	88068197	MEF2C	Body	87568710	88564391	940	940	6.5e-07	0.603699	6.65e-08	0.0614754	0.334825	No
smoking_initiation	6	26754967	30729306	cg00426182	28072559	-	-	27578761	28571284	1768	1768	0.0203595	0.223634	0.0352235	0.38657	0.334213	No
smoking_initiation	1	43511737	44511737	cg03875850	44450660	B4GALT2	Body	43952955	44950573	1593	927	2.98e-08	0.54762	6.48e-09	0.118778	0.333602	No
smoking_initiation	15	83393243	84393243	cg00968541	83242400	CPEB1	Body|5'UTR	82827938	83741876	991	669	0.0162181	0.567688	0.00230603	0.0803854	0.333403	No
smoking_initiation	8	8208714	11263655	cg14086689	10123245	MSRA	Body	9704994	10623138	2054	2054	0.249903	0.132502	0.186104	0.0983418	0.333149	No
smoking_initiation	14	99193843	100193843	cg00612466	99654438	BCL11B	Body	99154466	100154314	2011	1889	2.58e-07	4e-08	0.577735	0.0894019	0.332863	Yes
smoking_initiation	17	7303118	8303118	cg06835483	7991103	ALOX12B	TSS200	7491177	8489663	1665	1411	0.28334	0.224499	0.0892042	0.0703467	0.33261	No
smoking_initiation	20	29393501	31675258	cg17697897	31349254	DNMT3B	TSS1500	30849338	31848689	1563	1375	5.35e-08	2.28e-07	0.126781	0.540632	0.332587	Yes
smoking_initiation	1	45996709	46996709	cg18210414	46113135	RPS15AP10|GPBP1L1	TSS1500|Body	45613579	46612106	1785	1161	1.09e-12	8.06e-14	0.621935	0.0455802	0.332485	Yes
smoking_initiation	20	29393501	31675258	cg14849447	31157598	NOL4L	Body	30658577	31657100	1606	1606	0.107262	0.470339	0.0168135	0.0733939	0.332191	No
smoking_initiation	4	67517710	68517710	cg15188547	67356057	-	-	66857363	67855730	2256	745	0.00819707	0.521009	0.00216083	0.137012	0.331622	No
smoking_initiation	2	200436399	201436399	cg19134625	200775847	C2orf69	TSS200	200276011	201272961	1337	1277	0.0343577	0.507621	0.00804643	0.118551	0.331424	No
smoking_initiation	10	102686838	105665256	cg25803614	104944558	NT5C2	5'UTR	104444615	105442469	1743	1743	1.07e-05	0.263064	1.65e-05	0.405637	0.331272	No
smoking_initiation	11	27179916	29152996	cg13079429	28781311	-	-	28281908	29280362	1828	1559	0.0416422	0.45562	0.0143929	0.157146	0.331198	No
smoking_initiation	11	27179916	29152996	cg23320368	28557421	-	-	28057957	29057356	1634	1634	0.0406597	0.444886	0.015383	0.167986	0.331085	No
smoking_initiation	6	99847745	101829173	cg02749215	100675273	-	-	100176003	101175014	1898	1898	0.025448	0.501056	0.00692135	0.135946	0.330628	No
smoking_initiation	3	47490500	50681136	cg12829814	47934260	MAP4	Body	47434552	48434063	973	935	0.0112336	0.00403856	0.481468	0.17276	0.3305	No
smoking_initiation	17	7303118	8303118	cg01046511	7742971	KDM6B	TSS1500	7249870	8242617	1765	1690	0.263809	0.211171	0.108243	0.0863147	0.330462	No
smoking_initiation	1	33295572	34295572	cg12859840	33836964	PHC2	Body	33337397	34336141	1749	1625	5.79e-07	4.33e-08	0.623234	0.0463441	0.330421	Yes
smoking_initiation	7	1370794	2370794	cg19107641	1660443	-	-	1160505	2159777	1732	1323	0.00103062	0.566106	0.000188151	0.103019	0.329656	No
smoking_initiation	8	59314666	60314666	cg00715122	59904538	TOX	Body	59405459	60403954	1852	1809	2.49e-05	0.563094	4.76e-06	0.107366	0.329511	No
smoking_initiation	17	1495177	2495177	cg04477101	2275030	SGSM2	Body	1777427	2774675	1558	1252	0.039649	0.251484	0.0517202	0.32772	0.329426	No
smoking_initiation	8	8208714	11263655	cg03286983	10182704	MSRA	Body	9704994	10682674	2339	2339	0.302345	0.163457	0.133298	0.0717359	0.329164	No
smoking_initiation	1	43511737	44511737	cg00001446	43831041	ELOVL1	Body	43331416	44330048	1721	1403	2.68e-08	0.492356	9.73e-09	0.178724	0.328921	No
smoking_initiation	15	66976952	67976952	cg04599819	68117907	SKOR1	Body	67618069	68616676	1743	579	0.0335791	0.00648141	0.529282	0.101833	0.328825	No
smoking_initiation	8	52069449	53069449	cg20480642	52722185	PXDNL	TSS200	52222309	53222144	2087	1877	0.0188274	0.00108876	0.616844	0.035343	0.327897	No
smoking_initiation	12	111404371	113118346	cg01655703	112856138	PTPN11	TSS1500	112356735	113352159	1026	672	0.32166	0.166962	0.121058	0.062509	0.327811	No
smoking_initiation	17	1495177	2495177	cg11649268	2322610	METT10D	3'UTR	1823490	2822291	1545	1193	0.0624104	0.395827	0.0292558	0.185223	0.327284	No
smoking_initiation	15	83393243	84393243	cg08783206	83863901	HDGFRP3	Body	83363938	84363542	1600	1549	0.000456768	0.526692	0.000126458	0.145489	0.327236	No
smoking_initiation	10	21532942	22532942	cg18537454	22623213	-	-	22123521	23121820	1016	290	0.000493661	0.606529	5.42e-05	0.0662967	0.326627	No
smoking_initiation	8	64412021	65412021	cg08153693	64680636	LINC01289	TSS1500	64180781	65176848	1492	1025	0.00209999	0.447736	0.00104734	0.222975	0.326141	No
smoking_initiation	17	1495177	2495177	cg25449542	1957605	HIC1	TSS1500	1458872	2455905	1754	1705	0.0362726	0.230165	0.0555135	0.351929	0.32612	No
smoking_initiation	7	1370794	2370794	cg16922937	906779	UNC84A	Body	661677	1402447	1583	34	1.08e-06	3.56e-08	0.652669	0.0212569	0.326073	Yes
smoking_initiation	2	50235943	51841259	cg04219507	51662419	-	-	51163990	52159275	2657	1902	2.95e-05	0.526964	8.26e-06	0.147253	0.325745	No
smoking_initiation	10	102686838	105665256	cg04124308	104828965	CNNM2	Body	104329685	105328569	1725	1725	2.11e-05	0.520225	6.29e-06	0.15465	0.325097	No
smoking_initiation	3	52386605	54266212	cg17184165	53855929	CHDH	Body	53356208	54355618	2005	1627	0.221472	0.0591881	0.312385	0.0831607	0.323795	No
smoking_initiation	6	108494161	109494161	cg01659184	109127593	-	-	108628525	109627551	1706	1236	0.254403	0.302826	0.0547827	0.064887	0.323101	No
smoking_initiation	2	43750149	45659091	cg27599376	44995908	C2orf34	Body	44496005	45495763	2375	2375	6.2e-06	0.458368	2.97e-06	0.218822	0.322801	No
smoking_initiation	7	1370794	2370794	cg07091207	1708892	-	-	1208893	2207416	1605	1435	0.00107299	0.589374	0.000158338	0.0866494	0.322745	No
smoking_initiation	8	8208714	11263655	cg05265269	10335272	LINCR-0001	Body|ExonBnd	9900169	10835256	2802	2802	0.0745253	0.387502	0.0348298	0.180778	0.322365	No
smoking_initiation	12	16248721	17248721	cg20584932	17142030	-	-	16644549	17640785	1523	716	0.00934082	0.534418	0.00230776	0.131712	0.322221	No
smoking_initiation	20	61488382	62488382	cg08934529	62582474	UCKL1	Body|1stExon|5'UTR	62084233	62918893	1694	933	0.000764329	3.51e-05	0.647562	0.0294457	0.322193	No
smoking_initiation	19	17960956	18960956	cg04845985	18548229	ISYNA1	TSS200|Body	18049932	19043249	1411	1304	2.28e-12	1.11e-13	0.647047	0.031136	0.321817	Yes
smoking_initiation	1	43511737	44511737	cg13099139	43901596	KIAA0467	Body	43401829	44401384	1673	1477	2.94e-08	0.540887	7.48e-09	0.137333	0.32178	No
smoking_initiation	20	29393501	31675258	cg20810997	29978353	DEFB119	1stExon|5'UTR	29479934	30478216	1275	1275	0.115715	0.475577	0.0170969	0.0699449	0.321666	No
smoking_initiation	17	7303118	8303118	cg12731325	7671330	DNAH2	Body	7171356	8171329	1694	1532	0.291442	0.233268	0.085523	0.0681302	0.321636	No
smoking_initiation	6	26754967	30729306	cg06206187	28953834	-	-	28454035	29453626	2479	2479	0.190734	0.14112	0.199369	0.147188	0.321589	No
smoking_initiation	17	7303118	8303118	cg25011395	7834607	CNTROB|TRAPPC1	TSS1500|Body	7336055	8334001	1926	1860	0.256276	0.205012	0.120883	0.0963808	0.321449	No
smoking_initiation	20	61488382	62488382	cg07255415	62583740	UCKL1|UCKL1-AS1	TSS1500|Body	62084233	62918893	1694	933	3.43e-05	1.58e-06	0.649494	0.0295358	0.320934	Yes
smoking_initiation	6	99847745	101829173	cg22188184	101168404	ASCC3	Body	100668804	101667556	1878	1878	4.97e-25	3.15e-23	0.0105662	0.669663	0.31977	Yes
smoking_initiation	1	209802043	210802043	cg09391546	209942726	TRAF3IP3	Body|5'UTR	209443090	210441970	1612	1045	0.184592	0.330922	0.0591412	0.105704	0.319641	No
smoking_initiation	11	85480958	86480958	cg08477594	86383466	ME3	TSS200|TSS1500|1stExon|5'UTR	85883518	86883454	3321	1834	0.0389422	0.430315	0.0175672	0.1938	0.319376	No
smoking_initiation	1	90689731	91689731	cg24453699	91190891	-	-	90691912	91690460	2111	2110	0.0687153	0.498248	0.0138464	0.10008	0.319111	No
smoking_initiation	17	30185935	31185935	cg13151353	30602273	RHBDL3	Body	30102285	31101921	1435	1296	0.348425	0.214674	0.0734048	0.0449081	0.318588	No
smoking_initiation	1	43511737	44511737	cg00615260	43823944	CDC20	TSS1500	43325418	44323736	1728	1394	2.32e-08	0.426003	1.39e-08	0.255972	0.318025	No
smoking_initiation	11	63633552	64633552	cg12076823	64127791	RPS6KA4	Body	63627807	64626361	1084	1071	0.26426	0.217374	0.11011	0.0902556	0.318001	No
smoking_initiation	21	40088819	41088819	cg12412252	40550945	PSMG1	Body	40051447	41050501	2919	2842	0.0759897	0.0465541	0.347229	0.212408	0.317819	No
smoking_initiation	14	27856733	29816842	cg09880955	29240904	LINC01551	TSS1500	28741080	29740239	1785	1785	0.0104673	0.519104	0.00302328	0.149615	0.31779	No
smoking_initiation	8	59314666	60314666	cg26782726	59804544	TOX	Body	59304604	60302901	2015	1977	2.49e-05	0.562987	5.29e-06	0.11948	0.317503	No
smoking_initiation	7	1370794	2370794	cg13375571	906726	UNC84A	Body	661677	1402447	1583	34	6.42e-08	2.12e-09	0.661276	0.0215504	0.317174	Yes
smoking_initiation	17	1495177	2495177	cg09880359	2268938	SGSM2	Body	1769069	2768225	1565	1267	0.066656	0.422795	0.0263826	0.167026	0.31714	No
smoking_initiation	16	69076894	70607394	cg15449890	69454780	-	-	68955458	69953894	1596	1442	0.0264698	0.410799	0.0149147	0.231152	0.316665	No
smoking_initiation	5	86303812	89371745	cg01089416	87677857	TMEM161B-AS1	Body	87181733	88177599	990	990	5.52e-07	0.514162	1.83e-07	0.169637	0.3162	No
smoking_initiation	12	55974480	56974480	cg14657159	56211136	ORMDL2|SARNP	TSS1500|Body	55711353	56704152	1203	577	0.0805019	0.526774	0.0102145	0.066524	0.315985	No
smoking_initiation	2	124205	1124205	cg06732599	652197	-	-	152320	1152194	3315	3067	8.11e-07	0.468497	3.74e-07	0.215773	0.315729	No
smoking_initiation	2	181527603	182527603	cg11854219	182170497	MIR4437|LOC101927156	TSS200|Body	181670831	182667413	2070	1927	0.0587612	0.467874	0.0176546	0.140255	0.315455	No
smoking_initiation	3	180909057	181909057	cg25960893	181441680	SOX2OT	Body	180943232	181940924	967	939	0.498455	0.0501957	0.124393	0.012212	0.314744	No
smoking_initiation	7	1370794	2370794	cg17052926	915758	C7orf20	TSS1500	661677	1413523	1589	40	0.000122123	4.04e-06	0.663783	0.0216604	0.314431	Yes
smoking_initiation	7	1370794	2370794	cg25011577	1886277	MAD1L1	Body	1386419	2384599	1749	1730	1.41e-07	7.73e-05	0.00124666	0.684454	0.314222	No
smoking_initiation	17	77290135	78290135	cg25456068	77800718	-	-	77300745	78300546	1757	1739	4.02e-09	1.5e-10	0.662041	0.0244549	0.313504	Yes
smoking_initiation	16	220986	1220986	cg03079132	727212	RHBDL1	Body	229189	1226457	1539	1538	0.200824	0.269251	0.0926471	0.123901	0.313377	No
smoking_initiation	5	86303812	89371745	cg16055026	87974547	LOC645323	TSS1500|Body	87476202	88474142	991	991	6.71e-07	0.624219	6.75e-08	0.0625189	0.313261	No
smoking_initiation	15	83393243	84393243	cg01695279	83733816	BTBD1	Body	83235298	84233029	1563	1293	2.74e-21	3.17e-18	0.000595384	0.686215	0.31319	Yes
smoking_initiation	22	42198430	43198430	cg02180305	42598618	TCF20	Body	42099688	43098210	1955	1812	0.380868	0.0622577	0.209786	0.033979	0.313109	No
smoking_initiation	1	17936657	18936657	cg07161397	18431241	-	-	17937447	18930370	2270	2270	0.389675	0.0154854	0.271814	0.0104892	0.312537	No
smoking_initiation	3	117322149	118825714	cg15442583	119065177	CDGAP	Body	118565182	119562794	2346	435	0.454307	0.0976075	0.112202	0.0237944	0.312089	No
smoking_initiation	8	8208714	11263655	cg25258843	10587305	SOX7	Body	10087380	11086169	3065	3065	0.0590905	0.315636	0.0494501	0.263829	0.311994	No
smoking_initiation	6	52395230	53395230	cg11016270	52974621	-	-	52475358	53474115	2259	2057	0.142656	0.398189	0.0389313	0.108355	0.311868	No
smoking_initiation	16	220986	1220986	cg09781414	715207	WDR90	Body	215379	1170512	1546	1543	0.220745	0.29596	0.0735709	0.0983272	0.311397	No
smoking_initiation	12	120583279	121583279	cg10473390	121647706	P2RX4	Body|1stExon|5'UTR	121148154	122146592	1984	1013	0.120721	0.35663	0.0535049	0.157751	0.311393	No
smoking_initiation	11	72809393	73809393	cg04087628	72466257	STARD10	Body	71967864	72965480	1282	131	0.0932409	0.00277303	0.575994	0.0168191	0.311173	Yes
smoking_initiation	2	43750149	45659091	cg27393201	45166491	-	-	44666570	45665923	2374	2353	7.45e-06	0.550641	1.87e-06	0.138187	0.311163	No
smoking_initiation	17	37324339	38324339	cg19179801	37381836	STAC2	1stExon|5'UTR	36883953	37880525	1320	568	0.0231112	0.00581824	0.527648	0.132525	0.310898	No
smoking_initiation	17	43621579	45293283	cg23616531	44269258	-	-	43769277	44768597	3360	3360	0.000252614	0.00010508	0.486805	0.202186	0.310652	No
smoking_initiation	8	8208714	11263655	cg06552164	10174817	MSRA	Body	9704994	10674467	2294	2294	0.325423	0.175161	0.123411	0.0661166	0.309888	No
smoking_initiation	1	43511737	44511737	cg10842584	43803221	MPL	TSS1500	43303365	44303025	1737	1376	2.12e-08	0.389263	1.64e-08	0.301524	0.309214	No
smoking_initiation	6	26754967	30729306	cg18815343	28367644	ZSCAN12	TSS200	27868792	28867172	2259	2259	4.91e-11	5.01e-10	0.0617837	0.629559	0.308657	Yes
smoking_initiation	7	98571478	99571478	cg23472400	99704848	TAF6	3'UTR	99206021	100202219	1000	282	1.62e-15	6.98e-17	0.663157	0.0281894	0.308653	Yes
smoking_initiation	6	108494161	109494161	ch.6.2132867R	109139160	-	-	108639499	109638930	1740	1232	0.243489	0.289773	0.0723805	0.0858307	0.308527	No
smoking_initiation	5	78808315	80763865	cg16871393	79287563	MTX3|THBS4	TSS1500|5'UTR	78788014	79787021	2051	2029	0.284873	0.0576573	0.2905	0.0584877	0.308482	No
smoking_initiation	1	43511737	44511737	cg18975156	43643537	WDR65	Body	43144021	44141149	1688	1077	3.16e-08	0.581993	5.98e-09	0.109727	0.30828	No
smoking_initiation	3	47490500	50681136	cg06323155	50385077	TUSC4	Body	49886319	50884232	1143	792	0.00403691	0.539355	0.00110582	0.147436	0.308066	No
smoking_initiation	8	26925349	27925349	cg21111824	27468171	MIR6843|CLU	Body|5'UTR	26968532	27967856	2624	2544	1.36e-07	0.523548	4.37e-08	0.168517	0.307935	No
smoking_initiation	3	52386605	54266212	cg18135337	52867695	MUSTN1|TMEM110-MUSTN1	Body	52367932	53366879	1652	1636	0.0922908	0.368849	0.046311	0.184779	0.30777	No
smoking_initiation	6	26754967	30729306	cg08968635	28129556	ZNF389	1stExon|5'UTR	27629703	28629510	1796	1796	1.92e-50	2.11e-49	0.0578095	0.634675	0.307516	Yes
smoking_initiation	7	1370794	2370794	cg23203730	1950707	MAD1L1	Body	1452702	2449980	1825	1681	0.00106826	0.586778	0.000190713	0.104448	0.307516	No
smoking_initiation	6	26754967	30729306	cg23281280	28129359	ZNF389	TSS200	27629395	28627533	1796	1796	1.27e-80	1.4e-79	0.0578112	0.634681	0.307507	Yes
smoking_initiation	6	26754967	30729306	cg12963246	28129442	ZNF389	TSS200	27629703	28627533	1795	1795	1.78e-66	1.96e-65	0.0578191	0.634767	0.307414	Yes
smoking_initiation	5	164596435	168114971	cg17889702	167736316	WWC1	Body	167236746	168235913	2118	1773	0.340499	0.225253	0.0766842	0.0504225	0.307141	No
smoking_initiation	6	26754967	30729306	cg13025000	28129656	ZNF192P1	Body	27629703	28629510	1796	1796	1.09e-91	1.2e-90	0.0578482	0.635099	0.307052	Yes
smoking_initiation	3	47490500	50681136	cg16497277	49208875	KLHDC8B	TSS200	48709246	49708769	942	942	0.000193253	0.0308888	0.00411878	0.658025	0.306774	No
smoking_initiation	6	26754967	30729306	cg18649503	28187510	LOC222699	TSS1500	27687973	28687499	1839	1839	3.76e-08	4.08e-07	0.0584966	0.634771	0.306732	No
smoking_initiation	6	26754967	30729306	cg19592336	28129416	ZNF389	TSS200	27629703	28627533	1795	1795	8.95e-64	9.83e-63	0.0578994	0.635651	0.30645	Yes
smoking_initiation	19	17960956	18960956	cg22640344	18548211	ISYNA1	TSS200|Body	18049932	19043249	1411	1304	0.00949953	0.000461843	0.652407	0.0314122	0.306219	No
smoking_initiation	17	26823322	27823322	cg08032476	27045176	RAB34	TSS1500|Body|1stExon	26545260	27545117	990	717	0.212876	0.316546	0.0662731	0.0982423	0.306063	No
smoking_initiation	2	144900317	146640132	cg22385966	146090085	-	-	145590376	146589811	1595	1595	8.41e-14	0.529912	2.61e-14	0.164084	0.306004	No
smoking_initiation	17	26823322	27823322	cg21237418	27045043	RAB34	TSS200|Body	26545260	27544860	989	716	0.171937	0.255671	0.107707	0.159856	0.304829	No
smoking_initiation	8	8208714	11263655	cg14863544	10929105	XKR6	Body	10429797	11428699	2745	2183	0.0157533	0.077164	0.102229	0.500444	0.304409	No
smoking_initiation	6	26754967	30729306	cg13348458	27569671	-	-	27578761	28069621	697	697	0.0323398	0.154026	0.0884314	0.420872	0.304331	No
smoking_initiation	20	29393501	31675258	cg14050007	29948486	-	-	29453132	30447946	1228	1228	0.113151	0.464711	0.0232273	0.0950905	0.30382	No
smoking_initiation	5	164596435	168114971	cg14581304	167302066	TENM2	Body	166803485	167801990	1647	1647	8.47e-07	0.573546	1.82e-07	0.122669	0.303784	No
smoking_initiation	2	43750149	45659091	cg08613504	44312696	-	-	43812716	44812008	2724	2724	2.19e-22	1.69e-23	0.646696	0.0495893	0.303715	Yes
smoking_initiation	10	63174885	64174885	cg08241406	63808875	ARID5B	TSS200|Body	63310040	64308304	1932	1674	2.44e-06	0.623945	2.84e-07	0.0723453	0.303707	No
smoking_initiation	1	45996709	46996709	cg03812309	46938281	-	-	46438698	47438208	1760	979	1.79e-05	5.3e-06	0.53734	0.159135	0.303502	Yes
smoking_initiation	1	7291461	8984823	cg11221318	8196210	-	-	7698163	8696006	2069	2069	0.0104367	0.576506	0.00195357	0.107608	0.303496	No
smoking_initiation	4	147297913	148297913	cg08736088	147866520	TTC29	5'UTR	147366874	148365339	1746	1612	1.73e-06	0.00249772	0.000480494	0.693723	0.303297	Yes
smoking_initiation	6	26754967	30729306	cg07991112	27841423	HIST1H3I|HIST1H4L	TSS200|TSS1500	27578761	28341099	1274	1274	0.0437851	0.387491	0.0269855	0.238515	0.303224	No
smoking_initiation	12	120583279	121583279	cg12969042	121148666	UNC119B	Body	120649970	121648586	2071	1853	0.0902128	0.445344	0.0272221	0.134081	0.30314	No
smoking_initiation	1	31695819	32695819	cg00566320	32172204	-	-	31672359	32671065	1313	1222	0.386286	0.255884	0.0336034	0.0219573	0.302269	No
smoking_initiation	1	17936657	18936657	cg09845941	18621725	IGSF21	Body	18122009	19121246	2426	2013	0.36449	0.0235544	0.291609	0.0185428	0.301804	No
smoking_initiation	9	133834588	135407263	cg04134809	135071870	NTNG2	Body	134572218	135571236	1813	1506	0.0425726	0.533391	0.00906356	0.113255	0.301718	No
smoking_initiation	10	21532942	22532942	cg05670510	22611023	BMI1|COMMD3-BMI1	Body|5'UTR	22111229	23110797	1007	295	0.000494384	0.633063	5.08e-05	0.0647341	0.301658	No
smoking_initiation	6	26754967	30729306	cg01336390	29895059	-	-	29395104	30394962	7850	7850	6.01e-27	2.17e-27	0.513426	0.185111	0.301462	Yes
smoking_initiation	13	37672867	38672867	cg08000231	38777240	-	-	38277511	39277069	2027	1103	0.125314	0.453598	0.0259786	0.0937332	0.301376	No
smoking_initiation	6	26754967	30729306	cg26335602	28129616	ZNF389	5'UTR	27629703	28629510	1796	1796	5.28e-52	5.8e-51	0.0583291	0.640388	0.301283	Yes
smoking_initiation	16	71466463	73074550	cg19311153	71659830	MARVELD3	TSS1500	71159866	72158950	2138	1507	0.0551762	0.0502011	0.311301	0.282932	0.30039	No
smoking_initiation	5	164596435	168114971	cg24517837	167391645	TENM2	Body	166891711	167889632	1771	1771	8.86e-07	0.600465	1.47e-07	0.0995356	0.299999	No
smoking_initiation	3	180909057	181909057	cg25382400	181445514	SOX2OT	Body	180948059	181944868	968	935	0.534939	0.0517051	0.104085	0.00976094	0.29951	No
smoking_initiation	6	108494161	109494161	cg08345465	108901318	FOXO3	Body	108402430	109400279	1295	1254	0.278302	0.334847	0.0398226	0.0476142	0.299414	No
smoking_initiation	7	98571478	99571478	cg04305808	99614209	ZKSCAN1	5'UTR	99116759	100113192	977	343	0.24802	0.0776068	0.285945	0.0891744	0.299253	No
smoking_initiation	17	26823322	27823322	cg22465736	26926841	SPAG5	TSS1500	26438227	27426411	841	542	0.153908	0.227098	0.129343	0.190552	0.2991	No
smoking_initiation	9	133834588	135407263	cg16184176	135109168	NTNG2	Body	134609859	135608989	1803	1420	0.0435393	0.545465	0.00829377	0.103606	0.299095	No
smoking_initiation	13	100046450	101712300	cg20920626	101202411	GGACT	5'UTR	100702580	101702253	2288	2288	0.136365	0.346228	0.0620058	0.157133	0.298269	No
smoking_initiation	1	209802043	210802043	cg12030946	210034961	-	-	209539491	210534897	1716	1301	0.177312	0.318097	0.0739564	0.13238	0.298255	No
smoking_initiation	3	47490500	50681136	cg02490920	50304406	SEMA3B	TSS1500	49805015	50804163	1077	891	0.00324148	0.624316	0.000385468	0.0739439	0.298113	No
smoking_initiation	6	26754967	30729306	cg20151795	28129481	ZNF389	TSS200	27629703	28627533	1795	1795	8.85e-07	9.72e-06	0.0585995	0.643349	0.298041	No
smoking_initiation	7	1370794	2370794	cg15095913	1576976	MAFK	5'UTR	1077294	2076701	1853	1117	0.00107151	0.588548	0.000205085	0.11235	0.297826	No
smoking_initiation	13	79691873	81681452	cg10891959	81432486	-	-	80933180	81929849	2540	2039	0.157386	0.302485	0.083037	0.159294	0.297799	No
smoking_initiation	12	69155167	70155167	cg04252939	69206578	MDM2	Body	68706883	69705362	2000	1257	0.169617	0.382118	0.0463587	0.10414	0.297767	No
smoking_initiation	2	224972985	226832033	cg19305527	225434838	CUL3	Body	224935170	225934719	2283	2212	0.000213213	2.1e-05	0.639427	0.0626809	0.297658	Yes
smoking_initiation	7	1370794	2370794	cg05958216	2099530	MAD1L1	Body	1602455	2598908	1961	1535	0.00107825	0.592267	0.000199145	0.10909	0.297366	No
smoking_initiation	16	69076894	70607394	cg11466301	69958882	WWP2	TSS200|Body	69458980	70449211	1354	1354	0.0300961	0.475997	0.0117117	0.184934	0.297262	No
smoking_initiation	6	26754967	30729306	cg23161317	28129485	ZNF389	TSS200	27629703	28627533	1795	1795	2.57e-50	2.82e-49	0.058733	0.644817	0.29645	Yes
smoking_initiation	6	26754967	30729306	cg22143856	28129313	ZNF389	TSS1500	27629395	28627533	1796	1796	6.17e-29	6.77e-28	0.058747	0.644971	0.296282	Yes
smoking_initiation	4	93552854	94552854	cg06306558	93520428	GRID2	Body	93020693	94019909	1438	509	0.116312	0.364896	0.0538878	0.168762	0.296142	No
smoking_initiation	7	68468288	70496371	cg26447279	70045069	AUTS2	Body	69545755	70544189	2075	1966	0.00609535	0.482619	0.00268903	0.212617	0.29598	No
smoking_initiation	12	55974480	56974480	cg23553280	56367535	RAB5B	TSS200|TSS1500	55867540	56866962	886	685	0.0839247	0.550655	0.00923557	0.0603014	0.295884	No
smoking_initiation	3	52386605	54266212	cg10591636	52559151	NT5DC2	Body	52059636	53059027	1230	960	0.0984553	0.381974	0.0459234	0.177872	0.295776	No
smoking_initiation	11	85480958	86480958	cg16265078	85955426	EED	TSS1500	85456029	86454746	2732	2702	0.0451732	0.499268	0.0132943	0.146637	0.295627	No
smoking_initiation	16	69076894	70607394	cg16251794	69871690	WWP2	TSS1500|Body	69371927	70369537	1416	1416	0.0291835	0.461605	0.0127316	0.201084	0.295396	No
smoking_initiation	1	33295572	34295572	cg13266735	33858397	-	-	33358601	34358314	1786	1603	0.105488	0.00791639	0.550683	0.0410312	0.294881	No
smoking_initiation	2	202343875	203343875	cg10493295	203652820	ICA1L	Body	203153082	204152533	1288	267	0.156319	0.38657	0.0468791	0.115635	0.294596	No
smoking_initiation	3	47490500	50681136	cg00190319	47462780	SCAP	Body	46962827	47961604	840	399	0.219482	0.0712933	0.3132	0.101441	0.294584	No
smoking_initiation	2	58789218	61026618	cg11982311	60783010	-	-	60283516	61281876	1726	1398	0.00279372	0.561388	0.000701022	0.140573	0.294544	No
smoking_initiation	2	224972985	226832033	cg15913742	225334115	-	-	224834990	225832409	2255	1948	1.62e-08	1.59e-09	0.642699	0.0630363	0.294264	Yes
smoking_initiation	16	220986	1220986	cg08739696	854168	PRR25	TSS1500	354203	1353857	1554	1378	0.25237	0.338336	0.0492824	0.0657755	0.294236	No
smoking_initiation	20	61488382	62488382	cg02195632	62582685	UCKL1	TSS200|Body	62084233	62918893	1694	933	2.55e-06	1.17e-07	0.675106	0.03074	0.294152	Yes
smoking_initiation	1	90689731	91689731	cg26917140	91184770	-	-	90685269	91683648	2109	2098	0.0676036	0.490189	0.0179922	0.130166	0.29405	No
smoking_initiation	17	7303118	8303118	cg17372183	7932467	-	-	7432633	8431601	1734	1552	0.298504	0.238019	0.0944479	0.0750164	0.294013	No
smoking_initiation	6	26754967	30729306	cg03315940	27569167	-	-	27578761	28068426	696	696	0.0867044	0.412847	0.0359375	0.170825	0.293686	No
smoking_initiation	8	8208714	11263655	cg09697033	10929599	XKR6	Body	10429797	11429147	2746	2183	0.0284075	0.139148	0.091407	0.447444	0.293594	No
smoking_initiation	6	41401763	42401763	cg25884579	42883389	PTCRA	TSS1500	42384991	43382978	1447	10	0.474069	0.0524039	0.162305	0.0176478	0.293574	No
smoking_initiation	12	55974480	56974480	cg12918811	56730580	-	-	56260232	57229380	886	537	0.0820439	0.539131	0.0112996	0.0739591	0.293567	No
smoking_initiation	3	117322149	118825714	cg26172064	119059212	ARHGAP31	Body	118559664	119557851	2366	459	0.373326	0.080244	0.208389	0.0444983	0.293543	No
smoking_initiation	1	153706358	155533918	cg24647794	154192555	C1orf43|UBAP2L	TSS200|TSS1500|Body|5'UTR	153694472	154692269	1535	1521	0.0205381	0.573339	0.00391125	0.108892	0.293319	No
smoking_initiation	7	3003207	4003207	cg00720598	3632934	SDK1	Body	3133053	4132004	3077	2831	0.0100248	0.496835	0.00396411	0.196172	0.293004	No
smoking_initiation	6	26754967	30729306	cg05264298	28832611	-	-	28332698	29332569	2372	2372	0.122538	0.340304	0.0647316	0.179475	0.292951	No
smoking_initiation	11	111492273	113412811	cg11994052	112916105	NCAM1	Body	112417074	113416096	2092	2082	1.28e-19	0.497724	5.38e-20	0.209543	0.292733	No
smoking_initiation	20	29393501	31675258	cg13225880	31426205	MAPRE1	Body	30927025	31925478	1559	1284	0.0592396	0.249861	0.0763847	0.321883	0.292632	No
smoking_initiation	17	1495177	2495177	cg15887000	2341478	METTL16	Body|ExonBnd	1842690	2840931	1569	1182	0.0811856	0.514919	0.0151946	0.096079	0.292622	No
smoking_initiation	6	26754967	30729306	cg15407162	28192457	ZNF193	TSS1500	27693003	28690996	1837	1837	0.0114753	0.12343	0.0487367	0.523926	0.292432	No
smoking_initiation	5	93698290	94698290	cg04565127	94552153	MCTP1	Body	94052459	95050617	1700	1132	0.00135687	0.603384	0.000232667	0.103173	0.291853	No
smoking_initiation	17	1495177	2495177	cg04441898	2305401	MNT	TSS1500	1805677	2804858	1535	1198	0.0795832	0.504737	0.0169118	0.106967	0.291801	No
smoking_initiation	6	26754967	30729306	cg15743358	28303923	ZNF323	TSS200|Body|1stExon|5'UTR	27804160	28803633	2178	2178	0.00923008	0.0968883	0.0523942	0.549691	0.291797	No
smoking_initiation	5	164596435	168114971	cg16943030	166737065	TENM2	Body	166237256	167236746	1518	1518	8.55e-07	0.579459	1.91e-07	0.128853	0.291688	No
smoking_initiation	20	29393501	31675258	cg10419511	31170984	-	-	30671875	31670984	1614	1614	0.106229	0.465799	0.0253798	0.110995	0.291597	No
smoking_initiation	1	65969643	66969643	cg25307371	65885547	LEPR|LEPROT	TSS1500	65385550	66385430	2269	1163	0.0122361	0.577618	0.00246568	0.116103	0.291577	No
smoking_initiation	5	169799916	170799916	cg03555227	170289070	RANBP17	Body	169789445	170788771	2056	2031	0.0759337	0.247553	0.0904835	0.294696	0.291333	No
smoking_initiation	5	154339646	155339646	cg05251191	154527086	-	-	154028134	155026948	2413	1917	0.000354042	0.243606	0.000675276	0.464346	0.291019	No
smoking_initiation	1	43511737	44511737	cg20137069	43778831	TIE1	Body	43279094	44278722	1733	1328	3.19e-08	0.587515	6.62e-09	0.121483	0.291003	No
smoking_initiation	2	124205	1124205	cg16953006	201857	-	-	12371	701455	1605	1454	9.84e-07	0.568646	2.44e-07	0.140655	0.290697	No
smoking_initiation	2	50235943	51841259	cg23530511	51662360	-	-	51163990	52159275	2657	1902	2.78e-05	0.496754	1.19e-05	0.212671	0.290535	No
smoking_initiation	9	127573097	128573097	cg20734088	127938583	PPP6C	Body	127439200	128438005	1223	1162	0.0303056	0.543346	0.00719663	0.128737	0.290415	No
smoking_initiation	12	55974480	56974480	cg25095951	56435247	RPS26	TSS1500	55935923	56934928	866	806	0.0813928	0.53458	0.012409	0.0812108	0.290407	No
smoking_initiation	7	68468288	70496371	cg21579710	69238693	AUTS2	Body	68740474	69736122	1475	1475	0.00393874	0.241528	0.00745276	0.456722	0.290358	No
smoking_initiation	16	220986	1220986	cg02618550	726214	RHBDL1	1stExon	229189	1170512	1538	1538	0.2426	0.325256	0.0607068	0.0810999	0.290338	No
smoking_initiation	3	47490500	50681136	cg21212084	50661812	MAPKAPK3	Body	50162291	51160825	1210	413	0.0154807	0.61408	0.00197831	0.0781845	0.290277	No
smoking_initiation	11	27179916	29152996	cg04448240	28831268	-	-	28332785	29328899	1849	1504	0.0474365	0.519019	0.0120246	0.131275	0.290245	No
smoking_initiation	17	1495177	2495177	cg22234345	1664329	SERPINF1	TSS1500	1167472	2164311	1940	1224	0.0926036	0.476786	0.0230306	0.118288	0.289292	No
smoking_initiation	15	66976952	67976952	cg03182226	67652006	IQCH	Body|5'UTR	67152009	68151448	1999	1616	2.55e-14	5.76e-15	0.580152	0.130613	0.289235	Yes
smoking_initiation	17	1495177	2495177	cg25629126	2119490	SMG6	Body	1622177	2613925	1813	1663	0.043326	0.274919	0.0535392	0.339437	0.288778	No
smoking_initiation	16	71466463	73074550	cg10775849	72957911	ZFHX3	Body	72459162	73457906	1581	676	0.364135	0.138437	0.151469	0.0572967	0.288663	No
smoking_initiation	14	27856733	29816842	cg25662948	29255093	LINC01551	Body	28755447	29754596	1787	1787	0.0113176	0.561276	0.00274822	0.136004	0.288653	No
smoking_initiation	17	1495177	2495177	cg19058189	1958090	HIC1	TSS1500	1458872	2455905	1754	1705	0.0614392	0.389857	0.0354719	0.224795	0.288437	No
smoking_initiation	6	26754967	30729306	cg17968647	28304185	ZNF323	TSS200|TSS1500|5'UTR	27804934	28803633	2177	2177	0.0387861	0.407139	0.0231339	0.242548	0.288393	No
smoking_initiation	12	120583279	121583279	cg08618068	121163497	ACADS	TSS200	120666945	121663245	2106	1845	0.0809319	0.399517	0.0390097	0.192282	0.28826	No
smoking_initiation	2	58789218	61026618	cg02243830	60503142	-	-	60003728	61003141	1947	1947	0.00292015	0.587295	0.000604358	0.12126	0.287921	No
smoking_initiation	6	93675279	94675279	cg05427966	94129234	EPHA7	1stExon|5'UTR	93629295	94628503	2170	2056	0.0177676	0.56623	0.00392585	0.124824	0.287252	No
smoking_initiation	3	47490500	50681136	cg09412061	50357466	HYAL2	Body	49858142	50857346	1124	827	0.000150239	0.0201093	0.00513922	0.687592	0.287009	No
smoking_initiation	16	220986	1220986	cg01120509	698230	WDR90|FAM195A	TSS1500|3'UTR	199540	1170512	1555	1543	0.199913	0.268032	0.104951	0.140425	0.286679	No
smoking_initiation	6	26754967	30729306	cg07906774	27982349	-	-	27578761	28481823	1629	1629	0.0475476	0.516455	0.0126152	0.136738	0.286644	No
smoking_initiation	3	47490500	50681136	cg11320271	49235465	CCDC36	TSS1500	48735558	49734229	925	925	0.00273527	0.587503	0.000572978	0.122782	0.286406	No
smoking_initiation	16	220986	1220986	cg05062889	687414	C16orf13	TSS1500	197638	1170512	1557	1543	0.0636921	0.085397	0.241402	0.32338	0.286128	No
smoking_initiation	7	77271983	78271983	cg26062273	77797313	MAGI2	Body	77297415	78296703	2896	2834	0.0715069	0.48799	0.0197716	0.134642	0.286089	No
smoking_initiation	7	96129103	97129103	cg22967865	96638339	DLX6|DLX6-AS1	Body	96139104	97138087	1893	1886	0.165313	0.452594	0.0257768	0.0702857	0.28603	No
smoking_initiation	7	1370794	2370794	cg12552944	2353682	SNX8	Body	1853964	2852835	2027	1053	0.0748403	0.49024	0.0197947	0.129379	0.285747	No
smoking_initiation	8	8208714	11263655	cg05165168	10555711	C8orf74	Body	10055824	11055597	3107	3107	0.0844686	0.447578	0.0290085	0.153423	0.285522	No
smoking_initiation	17	7303118	8303118	cg00676653	8020228	ALOXE3	Body	7521700	8518185	1649	1378	0.31408	0.248925	0.08468	0.066828	0.285486	No
smoking_initiation	17	37324339	38324339	cg17474355	37608294	MED1	TSS1500	37109243	38108292	1372	974	0.408432	0.10522	0.160057	0.0409482	0.285343	No
smoking_initiation	2	124205	1124205	cg25430442	633950	-	-	133965	1133367	3182	3136	8.88e-07	0.513294	3.49e-07	0.201484	0.285221	No
smoking_initiation	15	66976952	67976952	cg25460716	68124650	SKOR1	Body	67625533	68624641	1743	567	0.113382	0.0206571	0.491505	0.0892627	0.285193	No
smoking_initiation	7	1370794	2370794	cg18961546	1363437	-	-	863593	1862183	1868	705	0.00108812	0.590579	0.000227774	0.12334	0.284766	No
smoking_initiation	3	47490500	50681136	cg14448864	50336673	NAT6|HYAL3	1stExon|5'UTR	49836707	50834161	1088	845	0.00475429	0.636377	0.000553093	0.0737487	0.284567	No
smoking_initiation	17	26823322	27823322	cg01273840	26645861	TMEM97	TSS1500	26147252	27145321	794	239	0.401972	0.210624	0.0679529	0.0353216	0.284129	No
smoking_initiation	6	26754967	30729306	cg20373401	28983164	-	-	28483482	29482432	2487	2487	4.95e-05	3.41e-05	0.423687	0.292153	0.284076	Yes
smoking_initiation	3	156893770	159548333	cg23208397	158519925	MFSD1	1stExon	158020378	159018527	2473	2473	0.151042	0.386217	0.0503289	0.128408	0.284003	No
smoking_initiation	1	236372829	238352083	cg11384661	238025414	LOC100130331	TSS200	237525415	238525220	3028	2368	0.230933	0.26526	0.102434	0.117376	0.283997	No
smoking_initiation	8	59314666	60314666	cg07710969	59575203	-	-	59075434	60075097	2495	1534	2.43e-05	0.550862	7.31e-06	0.165139	0.283968	No
smoking_initiation	1	87413176	88413176	cg20778875	87930304	-	-	87430790	88430037	1725	1697	0.139082	0.448107	0.030613	0.0983476	0.28385	No
smoking_initiation	20	29393501	31675258	cg09843864	30653849	HCK	Body|5'UTR	30162635	31153116	1074	1074	0.149478	0.262071	0.110831	0.19403	0.28359	No
smoking_initiation	18	72035282	73035282	cg16060574	72882655	-	-	72384793	73381597	1928	1053	0.0134731	0.585604	0.00264595	0.114722	0.283555	No
smoking_initiation	16	69076894	70607394	cg25091365	69797050	WWP2	5'UTR	69298923	70293681	1501	1501	0.000520835	0.00823799	0.042099	0.665593	0.28355	No
smoking_initiation	17	1495177	2495177	cg13254898	1957794	HIC1	TSS1500	1458872	2455905	1754	1705	0.0284711	0.180661	0.0691673	0.438612	0.28309	No
smoking_initiation	17	15735462	16735462	cg23629722	16343399	SNORD49A|NCRNA00188|SNORD65	TSS1500|Body	15844822	16843250	1620	1281	0.16374	0.0176414	0.483757	0.0518372	0.283024	No
smoking_initiation	6	26754967	30729306	cg19918208	28828364	-	-	28328391	29327458	2386	2386	1.53e-05	4.45e-05	0.183025	0.533949	0.282965	Yes
smoking_initiation	15	66976952	67976952	cg25332869	67532979	AAGAB	Body|5'UTR	67033040	68032341	1986	1906	7.41e-05	1.62e-05	0.588613	0.128464	0.282833	No
smoking_initiation	3	52386605	54266212	cg21154426	53161967	RFT1	Body	52662722	53661900	1791	1791	0.0986075	0.394142	0.0449875	0.179536	0.282726	No
smoking_initiation	11	63633552	64633552	cg09375205	63885665	MACROD1|FLRT1	Body	63388092	64383328	1156	919	0.140437	0.115267	0.253736	0.207977	0.282582	No
smoking_initiation	22	37897797	38897797	cg05424606	38290975	-	-	37792513	38790528	1588	1415	0.0494375	0.00343839	0.621668	0.0429546	0.282501	No
smoking_initiation	6	26754967	30729306	cg19484381	28890673	TRIM27	Body	28390843	29390440	2405	2405	0.204439	0.322442	0.0742062	0.116756	0.282157	No
smoking_initiation	5	59621271	60621271	cg26585377	60140863	ELOVL7	TSS1500	59640969	60638880	1655	1640	0.0151938	0.401188	0.0110115	0.290473	0.282134	No
smoking_initiation	2	124205	1124205	cg09867869	291105	-	-	12371	790893	1909	1758	9.13e-07	0.527248	3.3e-07	0.19062	0.282131	No
smoking_initiation	6	26754967	30729306	cg08782481	27839916	HIST1H3I	1stExon	27578761	28337903	1271	1271	0.0480294	0.424971	0.0248999	0.220036	0.282064	No
smoking_initiation	7	3003207	4003207	cg02716317	3470434	SDK1	Body	2972072	3970340	3161	3148	0.00396348	0.196434	0.010257	0.508064	0.281282	No
smoking_initiation	16	71466463	73074550	cg18069780	71782307	AP1G1	Body	71282546	72282193	2195	1714	0.152097	0.139629	0.222784	0.20424	0.281249	No
smoking_initiation	2	181527603	182527603	cg11184127	181901859	UBE2E3	Body	181402063	182401752	2347	1918	0.0514535	0.409736	0.0287696	0.228817	0.281224	No
smoking_initiation	6	111158371	112158371	cg14499371	111806118	TRAF3IP2-AS1|REV3L	TSS1500|Body	111306870	112303463	1557	1389	3.34e-07	0.573403	8.49e-08	0.14557	0.281026	No
smoking_initiation	6	99847745	101829173	cg22784386	100903817	SIM1	Body	100404820	101403752	1844	1844	0.0081255	0.491467	0.00357299	0.21583	0.281005	No
smoking_initiation	1	7291461	8984823	cg16958658	8468953	RERE	Body|5'UTR	7969014	8968350	1682	1682	0.0111944	0.618364	0.00160666	0.0884699	0.280366	No
smoking_initiation	11	27179916	29152996	cg23330212	27672697	BDNFOS	Body	27173421	28172180	1704	1661	0.000565996	0.603082	0.000109246	0.116124	0.280118	No
smoking_initiation	6	26754967	30729306	cg10804687	29859520	-	-	29359842	30359502	7584	7584	0.000795721	0.000286043	0.529525	0.190073	0.27932	Yes
smoking_initiation	3	117322149	118825714	cg12606302	118757898	IGSF11	Body	118258466	119257802	2326	1088	1.65e-12	1.57e-12	0.369124	0.351642	0.279234	Yes
smoking_initiation	14	27856733	29816842	cg14006181	29254942	C14orf23	Body	28754943	29754596	1788	1788	0.0117193	0.5812	0.00253303	0.125342	0.279205	No
smoking_initiation	18	77074374	78074374	cg17763788	77541249	-	-	77041807	78015230	2264	2206	0.275822	0.17901	0.161706	0.104669	0.278793	No
smoking_initiation	6	111158371	112158371	cg02473736	111928204	TRAF3IP2	TSS1500	111428865	112427825	1499	1079	3.69e-07	0.633358	5.13e-08	0.0878813	0.27876	No
smoking_initiation	2	58789218	61026618	cg12151150	60795541	-	-	60295736	61295122	1727	1386	0.00280034	0.562718	0.000772484	0.154949	0.27876	No
smoking_initiation	1	43511737	44511737	cg25576032	43806024	MPL	Body	43306128	44303678	1736	1379	2.88e-08	0.530516	1.04e-08	0.190731	0.278753	No
smoking_initiation	3	47490500	50681136	cg16913124	50338253	HYAL1|HYAL3	TSS1500|Body	49839614	50837991	1091	843	0.00409054	0.547532	0.00126125	0.168544	0.278572	No
smoking_initiation	10	8303551	9303551	cg16346803	8949979	LOC105755953	Body	8450355	9448776	2885	2435	0.0355526	0.486781	0.0135741	0.185577	0.278515	No
smoking_initiation	2	124205	1124205	cg07196462	391060	-	-	12371	890918	2408	2257	9.66e-07	0.558182	2.84e-07	0.163525	0.278292	No
smoking_initiation	12	55974480	56974480	cg10056728	56497073	ERBB3|PA2G4	TSS1500|3'UTR	55997375	56993714	768	756	0.08484	0.557357	0.0106695	0.0698162	0.277317	No
smoking_initiation	5	106325618	107865642	cg03332211	106844021	EFNA5	Body	106344247	107343923	2380	2380	0.00272071	0.591689	0.000588602	0.12773	0.277272	No
smoking_initiation	3	52386605	54266212	cg25043962	53324429	DCP1A	Body	52824610	53824136	1905	1905	0.109359	0.450304	0.0319648	0.131343	0.277029	No
smoking_initiation	10	63174885	64174885	cg13344587	63723919	ARID5B	Body	63227521	64223757	1854	1766	2.41e-06	0.615681	4.2e-07	0.107299	0.277017	No
smoking_initiation	7	1370794	2370794	cg23703687	1715073	-	-	1215410	2214602	1570	1451	0.00111973	0.615048	0.000194624	0.106626	0.277011	No
smoking_initiation	3	47490500	50681136	cg01123908	50397771	CYB561D2|TMEM115	TSS1500|Body	49897830	50897386	1142	780	0.0056485	0.641068	0.000669668	0.075726	0.276888	No
smoking_initiation	1	43511737	44511737	cg21869951	43824422	CDC20	TSS1500	43325418	44324060	1729	1395	2.84e-08	0.522882	1.09e-08	0.200261	0.276857	No
smoking_initiation	20	29393501	31675258	cg01845111	31446967	EFCAB8	5'UTR	30948281	31945861	1567	1263	0.00180634	0.00761745	0.136942	0.577215	0.27642	No
smoking_initiation	8	90637052	93744504	cg10180982	90869821	-	-	90369947	91368379	1814	1258	0.29627	0.271852	0.081274	0.0742991	0.276305	No
smoking_initiation	1	43511737	44511737	cg04431566	44412475	IPO13	TSS200	43912590	44912211	1566	965	3.31e-08	0.6087	6.29e-09	0.115465	0.275835	No
smoking_initiation	3	47490500	50681136	cg19452873	49158303	USP19	TSS200	48658467	49658084	930	930	0.00394347	0.630164	0.000565062	0.0900212	0.275306	No
smoking_initiation	10	102686838	105665256	cg24522178	104881432	NT5C2	Body	104382673	105381189	1737	1737	1.14e-05	0.280829	1.8e-05	0.443931	0.275211	No
smoking_initiation	3	107497514	108497514	cg02487233	107810687	CD47	TSS1500	107310948	108309709	2063	1788	0.338589	0.220696	0.100442	0.0651939	0.275079	No
smoking_initiation	2	144900317	146640132	cg15272286	144977600	GTDC1	5'UTR	144477751	145477427	897	372	0.227686	0.412868	0.0300955	0.0542977	0.275053	No
smoking_initiation	3	52386605	54266212	cg03845193	53017744	SFMBT1	5'UTR	52519854	53516203	1813	1813	0.105719	0.424118	0.0390225	0.156273	0.274868	No
smoking_initiation	5	164596435	168114971	cg07438751	167229396	TENM2	Body	166729661	167729382	1573	1573	9.16e-07	0.620848	1.54e-07	0.10436	0.274792	No
smoking_initiation	5	106325618	107865642	cg11474250	107007126	EFNA5	TSS1500	106507202	107506380	2434	2434	0.00268889	0.585043	0.000630896	0.136994	0.274642	No
smoking_initiation	5	59621271	60621271	cg00877661	60307289	NDUFAF2	Body	59808255	60806658	1548	1336	0.0224651	0.593507	0.00400608	0.105563	0.274459	No
smoking_initiation	6	26754967	30729306	cg10507304	27637520	-	-	27578761	28137505	870	870	0.0596198	0.378189	0.0392391	0.248633	0.27432	No
smoking_initiation	7	1370794	2370794	cg03455641	2354203	SNX8	TSS200	1855531	2854010	2026	1051	0.0759261	0.497349	0.020246	0.132346	0.274133	No
smoking_initiation	20	53962393	54962393	cg01744217	54933713	C20orf108	TSS1500	54433771	55431571	1662	879	0.0154648	0.595483	0.00291883	0.112118	0.274015	No
smoking_initiation	1	33295572	34295572	cg03331207	33783737	A3GALT2	Body	33286484	34283333	1632	1620	8.11e-09	6.08e-10	0.675791	0.0504019	0.273807	Yes
smoking_initiation	5	106325618	107865642	cg06925502	106848012	EFNA5	Body	106348116	107347834	2381	2381	3.19e-06	0.000694528	0.00332217	0.722219	0.273761	No
smoking_initiation	3	52386605	54266212	cg15193751	52486028	TNNC1	Body	51990605	52986012	1108	817	0.127169	0.45883	0.0305251	0.109862	0.273614	No
smoking_initiation	12	55974480	56974480	cg27488983	56487474	ERBB3	Body	55987709	56987179	822	813	0.0879749	0.577969	0.00804179	0.0525587	0.273456	No
smoking_initiation	6	97199925	99136905	cg10202746	99005125	-	-	98505224	99504838	1692	1021	0.00162747	0.548154	0.000524124	0.176258	0.273436	No
smoking_initiation	12	55974480	56974480	cg08627212	56436440	RPS26	Body	55936746	56936197	870	811	0.0869733	0.571238	0.0090798	0.0593625	0.273346	No
smoking_initiation	8	26925349	27925349	cg16696848	27452544	-	-	26952795	27952264	2647	2591	1.12e-07	0.431905	7.65e-08	0.294836	0.273259	No
smoking_initiation	11	45893574	46893574	cg13747109	45933570	PEX16	Body	45433845	46433335	1304	511	0.334739	0.168451	0.148976	0.0746964	0.273137	No
smoking_initiation	11	85480958	86480958	cg11817631	85522609	SYTL2	TSS1500	85024753	86022434	1722	1224	0.0308406	0.335358	0.0303991	0.330284	0.273118	No
smoking_initiation	12	120583279	121583279	cg10566578	121146593	UNC119B	TSS1500	120646688	121646016	2067	1856	0.0959795	0.473838	0.0265622	0.130861	0.272759	No
smoking_initiation	10	118178712	119178712	cg11398452	118896755	VAX1	Body	118397559	119396354	1528	1029	0.0271312	0.0107974	0.493447	0.196105	0.272519	No
smoking_initiation	19	17960956	18960956	cg01419561	18512670	-	-	18019349	19012358	1377	1314	0.00031153	1.51e-05	0.693903	0.0333507	0.272419	No
smoking_initiation	17	30185935	31185935	cg12561776	30844705	MYO1D	Body	30347325	31344549	1443	1092	3.77e-45	2.26e-45	0.45533	0.272287	0.272384	Yes
smoking_initiation	17	30185935	31185935	cg10515688	30844512	MYO1D	Body	30344581	31343993	1443	1093	2.48e-101	1.48e-101	0.455329	0.272287	0.272383	Yes
smoking_initiation	5	42690647	43690647	cg21889472	42992555	-	-	42495259	43491682	2217	1951	0.0392908	0.0865047	0.188059	0.413768	0.272378	No
smoking_initiation	1	153706358	155533918	cg14649362	154721909	KCNN3	Body	154222277	155221837	1632	1632	0.118938	0.54572	0.0113503	0.0518059	0.272185	No
smoking_initiation	17	30185935	31185935	cg21839984	30846986	MYO1D	Body	30347325	31346813	1450	1092	8.59e-28	5.14e-28	0.455574	0.272442	0.271983	Yes
smoking_initiation	17	37324339	38324339	cg17977031	37752834	-	-	37254995	38252660	1450	1304	0.389008	0.100687	0.189704	0.0488295	0.271771	No
smoking_initiation	9	133834588	135407263	cg12406651	135383170	C9orf171	Body	134883419	135882940	1823	906	0.0618473	0.544753	0.0124463	0.109355	0.271598	No
smoking_initiation	2	161601261	163302993	cg14879451	162107684	LOC101929512	Body	161607965	162607487	1936	1936	0.427329	0.136122	0.12554	0.0397185	0.271289	No
smoking_initiation	7	1370794	2370794	cg17112404	1574129	MAFK	5'UTR	1074134	2074122	1858	1115	0.00111383	0.611793	0.000211358	0.115822	0.27106	No
smoking_initiation	16	69076894	70607394	cg06499262	69598417	NFAT5	TSS1500	69098998	70096801	1589	1589	0.0339755	0.534538	0.00960476	0.150841	0.271041	No
smoking_initiation	3	47490500	50681136	cg21375753	49459304	AMT	Body	48960017	49959156	1014	1014	0.00214833	0.634056	0.000314719	0.0926149	0.270866	No
smoking_initiation	12	55974480	56974480	cg01982788	56556339	SMARCC2	3'UTR	56065856	57056074	699	626	0.0892352	0.586199	0.00713163	0.0465779	0.270857	No
smoking_initiation	19	17960956	18960956	cg07727295	18553995	ELL	3'UTR	18054851	19049194	1404	1296	7.26e-13	3.53e-14	0.69573	0.0335444	0.270726	Yes
smoking_initiation	14	27856733	29816842	cg21924073	29083552	-	-	28584277	29583375	1900	1900	0.0116533	0.577826	0.00276997	0.137077	0.270673	No
smoking_initiation	13	100046450	101712300	cg11058807	100752973	PCCA	Body	100253216	101252843	2049	2049	0.0666606	0.180604	0.130062	0.352107	0.270567	No
smoking_initiation	17	26823322	27823322	cg16968985	27313254	SEZ6	Body	26817537	27812668	1192	1186	0.212837	0.321685	0.0777833	0.117292	0.270402	No
smoking_initiation	6	26754967	30729306	cg20802826	30782080	-	-	30282332	31282002	7460	1832	0.0875978	0.0382824	0.420372	0.183443	0.270306	No
smoking_initiation	11	121030888	122030888	cg15894642	121521295	-	-	121021940	122021283	1809	1802	0.312945	0.291922	0.064835	0.0602093	0.270089	No
smoking_initiation	16	69076894	70607394	cg26821137	69976040	-	-	69476048	70473934	1306	1306	0.0308568	0.488012	0.0125713	0.19855	0.27001	No
smoking_initiation	6	26754967	30729306	cg02228804	27775720	HIST1H2BL|HIST1H2AI	TSS200|TSS1500	27578761	28275625	1107	1107	0.0372692	0.275461	0.0498424	0.368123	0.269305	No
smoking_initiation	1	43511737	44511737	cg20426709	43920264	HYI	TSS1500	43421072	44420248	1616	1492	3.05e-08	0.561137	9.24e-09	0.169611	0.269252	No
smoking_initiation	10	118178712	119178712	cg01037318	118648646	SHTN1	Body	118149149	119148641	1641	1607	3.01e-10	1.08e-10	0.538308	0.192506	0.269186	Yes
smoking_initiation	10	21532942	22532942	cg04532613	22764566	-	-	22268084	23264492	1200	247	0.00534899	0.640034	0.000710642	0.0847628	0.269144	No
smoking_initiation	6	97199925	99136905	cg08559989	99292919	-	-	98793259	99792878	1946	543	0.00341954	0.596809	0.000746195	0.129963	0.269062	No
smoking_initiation	10	102686838	105665256	cg15186385	104404620	TRIM8	1stExon	103905779	104903666	1713	1713	3.6e-05	0.617303	6.64e-06	0.11369	0.268964	No
smoking_initiation	12	55974480	56974480	cg07427396	56862729	SPRYD4	Body	56363666	57362422	1098	483	0.0863402	0.567292	0.0102785	0.0672653	0.268825	No
smoking_initiation	9	127573097	128573097	cg13590414	128173245	-	-	127673385	128671706	1260	1143	4.8e-11	8.65e-10	0.0384808	0.692896	0.268624	Yes
smoking_initiation	2	181527603	182527603	cg06079593	182450582	CERKL	Body	181951427	182950531	1591	1164	0.0656243	0.495041	0.0200325	0.150848	0.268454	No
smoking_initiation	3	47490500	50681136	cg11804953	49569791	DAG1	Body	49070499	50069452	1142	1142	0.00167374	0.57437	0.00045273	0.155093	0.268411	No
smoking_initiation	15	66976952	67976952	cg19050854	68124983	SKOR1	Body	67625533	68624641	1743	567	7.52e-08	1.37e-08	0.619119	0.11253	0.268351	Yes
smoking_initiation	14	27856733	29816842	cg10623171	29851630	-	-	29354170	30349256	1337	576	0.0123488	0.611202	0.00214723	0.106009	0.268292	No
smoking_initiation	16	220986	1220986	cg17328659	729498	STUB1	TSS1500	232005	1226457	1538	1537	0.0915704	0.122771	0.221217	0.296324	0.268118	No
smoking_initiation	16	220986	1220986	cg07338658	979488	LMF1	Body	480921	1478319	1512	1087	0.224482	0.301052	0.0882767	0.11812	0.26807	No
smoking_initiation	12	120583279	121583279	cg11696889	121080171	CABP1	Body	120581773	121579955	1932	1931	1.16e-11	5.75e-11	0.122926	0.609034	0.26804	Yes
smoking_initiation	6	26754967	30729306	cg09051837	28073389	-	-	27578761	28571284	1768	1768	0.0341715	0.375349	0.0269306	0.295545	0.268004	No
smoking_initiation	2	57671220	58671220	cg07081883	57953576	-	-	57453586	58452792	2565	1565	0.098891	0.422286	0.0400575	0.170786	0.267979	No
smoking_initiation	2	165750244	166750244	cg18301815	166150853	SCN2A	TSS1500|5'UTR	165651031	166650422	2009	1786	1.22e-08	1.05e-09	0.674337	0.0577036	0.26796	Yes
smoking_initiation	1	43511737	44511737	cg23498888	44100771	-	-	43600916	44600329	1732	1445	2.57e-08	0.472207	1.41e-08	0.259893	0.2679	No
smoking_initiation	11	85480958	86480958	cg03033230	85539805	-	-	85042166	86039524	1778	1296	0.0506371	0.551458	0.010964	0.119134	0.267806	No
smoking_initiation	11	63633552	64633552	cg01877839	64321121	-	-	63821372	64820283	1072	865	0.346018	0.28496	0.0557075	0.0456097	0.267705	No
smoking_initiation	12	55974480	56974480	cg25753182	56500414	PA2G4	Body	56001186	56993714	757	745	0.0834063	0.547936	0.013417	0.0878753	0.267366	No
smoking_initiation	16	220986	1220986	cg00428125	737792	WDR24	Body	238348	1237356	1532	1526	0.267326	0.358408	0.045959	0.0613508	0.266956	No
smoking_initiation	15	77525464	78525464	cg26096415	77411497	PEAK1	Body	76911756	77911486	1686	728	5.49e-84	8.71e-86	0.721933	0.0111748	0.266892	Yes
smoking_initiation	14	77029375	78029375	cg01553004	77495672	C14orf4	TSS1500	76995982	77995503	2242	2191	0.334081	0.104353	0.224773	0.0699429	0.266849	No
smoking_initiation	1	7291461	8984823	cg15575320	8384513	SLC45A1	1stExon	7884525	8883456	1840	1840	0.011147	0.615741	0.00189487	0.104403	0.266814	No
smoking_initiation	1	173604743	175385243	cg04811411	173834585	SNORD81|SNORD79|GAS5|SNORD80|SNORD47	TSS200|TSS1500|Body	173335479	174333893	1294	852	9.66e-07	7.44e-08	0.681173	0.052188	0.266638	Yes
smoking_initiation	3	156893770	159548333	cg00010946	157819282	SHOX2	Body	157319390	158318551	2452	2452	0.0198341	0.399741	0.0148477	0.298979	0.266598	No
smoking_initiation	1	87413176	88413176	cg01393939	87803705	LMO4	Body	87303943	88303689	1778	1603	0.15162	0.488582	0.0221388	0.0710739	0.266586	No
smoking_initiation	6	26754967	30729306	cg00903577	28831109	-	-	28331127	29330745	2380	2380	1.27e-12	3.71e-12	0.187436	0.546083	0.266481	Yes
smoking_initiation	7	96129103	97129103	cg20433702	96633766	DLX6-AS1	Body	96133871	97132892	1900	1897	0.163281	0.447094	0.0330212	0.0901516	0.266452	No
smoking_initiation	2	50235943	51841259	cg05559155	50734230	NRXN1	Body	50234279	51232877	2599	2587	0.411944	0.0443586	0.250789	0.0267391	0.266169	No
smoking_initiation	16	69076894	70607394	cg26950652	70416101	ST3GAL2	Body	69916104	70913651	881	499	0.425056	0.134722	0.132726	0.0418021	0.265693	No
smoking_initiation	16	220986	1220986	cg09629193	691570	FAM195A	TSS1500	197638	1170512	1557	1543	0.25694	0.344499	0.0568908	0.0760123	0.265658	No
smoking_initiation	8	8208714	11263655	cg08775375	10454154	-	-	9974336	10953999	3034	3034	0.0906065	0.479326	0.0262675	0.138695	0.265105	No
smoking_initiation	16	69076894	70607394	cg04602628	69220839	SNTB2	TSS1500	68720897	69720803	1696	965	0.0499546	0.559638	0.01029	0.115013	0.265104	No
smoking_initiation	10	102686838	105665256	cg04578990	104179852	FBXL15|PSD	TSS200|TSS1500|1stExon|5'UTR	103680554	104678350	1435	1435	4.16e-05	0.558419	1.32e-05	0.176558	0.264968	No
smoking_initiation	18	42158643	43158643	cg17805294	43408770	SIGLEC15	Body	42910112	43907833	2272	616	0.00929127	0.5987	0.00194681	0.125181	0.264881	No
smoking_initiation	6	26754967	30729306	cg17134700	29854631	HLA-H	TSS1500	29354799	30354416	7567	7567	3.46e-05	1.29e-05	0.536115	0.199098	0.26474	Yes
smoking_initiation	7	132583234	134089846	cg12891311	133093517	EXOC4	Body	132593831	133593177	1515	1515	0.0263133	0.509224	0.00982674	0.189905	0.264731	No
smoking_initiation	7	1370794	2370794	cg16803044	2003188	MAD1L1	Body	1503583	2502993	1886	1631	0.0010828	0.594764	0.000253895	0.139196	0.264704	No
smoking_initiation	2	224972985	226832033	ch.2.225756826F	226048582	-	-	225549968	226546498	2185	2185	0.121852	0.482059	0.026673	0.105257	0.264159	No
smoking_initiation	11	63633552	64633552	cg10010199	63952286	STIP1	TSS1500	63452909	64451281	1140	955	0.00696811	0.00572868	0.397198	0.326284	0.263821	No
smoking_initiation	13	100046450	101712300	cg05128626	101327153	TMTC4	TSS200	100827660	101826894	2305	1969	0.165345	0.409646	0.0464439	0.114802	0.263763	No
smoking_initiation	15	66976952	67976952	cg25259149	67490408	-	-	66990423	67988675	2049	2029	1.65e-06	3.54e-07	0.6073	0.12961	0.263088	Yes
smoking_initiation	6	26754967	30729306	cg16479474	28041457	-	-	27578761	28539308	1724	1724	7.5e-11	8.19e-10	0.0618354	0.675159	0.263005	Yes
smoking_initiation	17	15735462	16735462	cg16375691	16190395	PIGL	Body	15690928	16689888	1494	1455	4.61e-48	4.97e-49	0.665587	0.0714153	0.262998	Yes
smoking_initiation	8	26925349	27925349	cg12097896	26471364	DPYSL2	Body	25971876	26971287	3438	157	0.00147332	7.62e-05	0.69955	0.0359275	0.262973	No
smoking_initiation	17	1495177	2495177	cg22316297	1776503	RPA1	Body	1277351	2275168	1869	1467	0.0828072	0.525556	0.017553	0.111141	0.262942	No
smoking_initiation	16	220986	1220986	cg00904273	717621	RHOT2|WDR90	TSS1500|3'UTR	218532	1170512	1545	1543	0.245242	0.328802	0.0697872	0.0933026	0.262866	No
smoking_initiation	18	42158643	43158643	cg03669364	43209220	SLC14A2	Body	42709494	43708932	2502	1128	0.00569766	0.583703	0.00143434	0.14668	0.262485	No
smoking_initiation	21	40088819	41088819	cg08116738	40556477	PSMG1	TSS1500	40056687	41056338	2924	2855	6.2e-11	3.8e-11	0.457595	0.280041	0.262364	Yes
smoking_initiation	16	220986	1220986	cg02985292	687604	C16orf13	TSS1500	197638	1170512	1557	1543	3.93e-07	5.27e-07	0.315339	0.422538	0.262122	Yes
smoking_initiation	10	21532942	22532942	cg24823751	21786419	C10orf114|MIR1915	TSS1500	21286936	22286351	1034	652	4.18e-06	0.652233	5.51e-07	0.0857	0.262062	No
smoking_initiation	5	164596435	168114971	cg24886267	167956306	FBLL1	TSS1500	167456359	168454937	2217	1428	0.356585	0.235595	0.0879622	0.0578545	0.262004	No
smoking_initiation	7	68468288	70496371	cg16324745	69311458	AUTS2	Body	68811704	69811212	1415	1415	1.38e-09	1.36e-07	0.00741393	0.730623	0.261963	Yes
smoking_initiation	17	7303118	8303118	cg27156952	7762963	CYB5D1	3'UTR	7268767	8261636	1882	1814	0.321075	0.257117	0.0889794	0.070993	0.261836	No
smoking_initiation	17	30185935	31185935	cg19614379	30638445	RHBDL3	Body	30139388	31135170	1383	1330	2.89e-12	1.78e-12	0.457092	0.281217	0.26169	Yes
smoking_initiation	3	47490500	50681136	cg05753416	49481675	-	-	48982335	49980820	1028	1028	0.00203111	0.653662	0.000256748	0.0823664	0.261684	No
smoking_initiation	2	43750149	45659091	cg18045195	45178950	-	-	44679285	45678821	2373	2324	8.66e-06	0.639992	1.33e-06	0.0983542	0.261643	No
smoking_initiation	2	181527603	182527603	cg16652349	182446727	CERKL	Body	181947057	182946721	1588	1172	0.0686816	0.51858	0.0177373	0.133664	0.261336	No
smoking_initiation	14	27856733	29816842	cg19503436	29234282	FOXG1-AS1	Body	28734303	29733121	1793	1793	0.0119511	0.592691	0.0026654	0.131924	0.260769	No
smoking_initiation	2	58789218	61026618	cg17724900	60545388	-	-	60047686	61045037	1955	1917	0.00288198	0.579267	0.00077933	0.156382	0.26069	No
smoking_initiation	1	153706358	155533918	cg13572380	154703850	KCNN3	Body	154204310	155203060	1643	1643	0.0369641	0.644415	0.00316292	0.0548803	0.260578	No
smoking_initiation	17	30185935	31185935	cg26557540	30820407	MYO1D	3'UTR	30320544	31320226	1427	1131	0.333097	0.19984	0.129337	0.0773343	0.260393	No
smoking_initiation	3	117322149	118825714	cg13884826	118657105	IGSF11	Body	118157495	119156015	2341	1369	0.0268986	0.0274964	0.33898	0.346253	0.260372	No
smoking_initiation	5	59621271	60621271	cg04938384	60971370	C5orf64|LOC101928651	Body	60472308	61471215	1530	234	9.68e-06	5.68e-06	0.466256	0.273643	0.260086	No
smoking_initiation	1	65969643	66969643	cg07342512	65886002	LEPR|LEPROT	TSS1500	65387941	66385430	2268	1163	0.0121506	0.573584	0.00320829	0.151191	0.259866	No
smoking_initiation	14	27856733	29816842	cg06107488	29253122	LINC01551	Body	28753371	29752900	1786	1786	0.0112716	0.558994	0.00336668	0.166705	0.259663	No
smoking_initiation	12	55974480	56974480	cg03773235	56241110	-	-	55741250	56724919	1119	580	0.0882479	0.579161	0.00968907	0.0633287	0.259573	No
smoking_initiation	11	111492273	113412811	cg03691958	113345618	DRD2	5'UTR	112845914	113845541	2203	1099	1.44e-19	0.526636	5.88e-20	0.214376	0.258988	No
smoking_initiation	11	113494505	114494505	cg03691958	113345618	DRD2	5'UTR	112845914	113845541	2203	964	1.44e-19	0.526636	5.88e-20	0.214376	0.258988	No
smoking_initiation	5	42690647	43690647	cg17391087	43008819	-	-	42511744	43507577	2213	1968	0.0144937	0.0319121	0.21703	0.477596	0.258968	No
smoking_initiation	6	111158371	112158371	cg16780295	111858148	TRAF3IP2-AS1	Body	111358844	112357513	1395	1142	3.73e-07	0.641117	5.83e-08	0.0999482	0.258934	No
smoking_initiation	14	27856733	29816842	cg22400166	29242040	C14orf23	Body	28742258	29741549	1781	1781	0.0117346	0.581952	0.00291988	0.144546	0.258847	No
smoking_initiation	3	47490500	50681136	cg26614603	50606433	HEMK1|C3orf18	TSS1500|5'UTR	50107219	51106244	1196	492	0.0101925	0.656861	0.0011362	0.0729641	0.258846	No
smoking_initiation	7	1370794	2370794	cg13700033	1177901	C7orf50	TSS200	678701	1677696	1865	328	0.00324552	0.620165	0.00061459	0.117179	0.258796	No
smoking_initiation	17	7303118	8303118	cg02294411	7461678	TNFSF12-TNFSF13|TNFSF13	Body|1stExon|5'UTR	6961778	7961512	1646	1167	0.324907	0.258218	0.0883608	0.0699658	0.258548	No
smoking_initiation	12	55974480	56974480	cg09348347	56475912	ERBB3	Body	55975963	56969281	860	860	0.0913243	0.59999	0.00673535	0.0439925	0.257958	No
smoking_initiation	6	97199925	99136905	cg23537545	98043119	LOC101927314	Body	97544098	98542657	1517	1517	0.298063	0.298208	0.0730384	0.0728159	0.257875	No
smoking_initiation	8	8208714	11263655	cg15251729	10806452	XKR6	Body	10306928	11306444	2940	2769	0.0662593	0.324608	0.0596342	0.291893	0.257606	No
smoking_initiation	1	65969643	66969643	cg19899563	66999049	SGIP1	TSS1500	66499165	67498384	2420	1008	0.0218073	0.577376	0.00522421	0.13806	0.257533	No
smoking_initiation	11	27179916	29152996	cg15014679	27695210	BDNFOS|BDNF	Body|5'UTR	27195868	28194695	1634	1634	0.000587835	0.626351	0.000108808	0.11568	0.257273	No
smoking_initiation	10	102686838	105665256	cg06663384	104190677	CUEDC2	5'UTR	103690999	104689990	1445	1445	4.54e-05	0.616128	9.35e-06	0.126612	0.257205	No
smoking_initiation	3	52386605	54266212	cg17115881	52738135	GLT8D1	TSS1500|5'UTR	52238656	53238013	1469	1326	0.068181	0.273161	0.0803327	0.321589	0.256736	No
smoking_initiation	7	121454709	122454709	cg02852327	121950975	-	-	121451388	122450682	1824	1818	0.41047	0.23059	0.0657181	0.0366619	0.25656	No
smoking_initiation	6	99847745	101829173	cg06567227	100909121	SIM1	Body	100409247	101409069	1850	1850	0.00895995	0.543141	0.00311261	0.188426	0.25636	No
smoking_initiation	3	47490500	50681136	cg12441310	49027462	P4HTM	1stExon|5'UTR	48527473	49526300	844	844	0.214317	0.429495	0.0333362	0.06655	0.256302	No
smoking_initiation	15	66976952	67976952	cg24247231	67904302	MAP2K5	Body	67405452	68404293	1825	971	0.101271	0.0233603	0.503255	0.115829	0.256284	No
smoking_initiation	2	43750149	45659091	cg25152115	45001481	-	-	44501895	45501434	2376	2376	7.85e-06	0.580031	2.22e-06	0.163766	0.256193	No
smoking_initiation	8	90637052	93744504	cg23768622	93113233	RUNX1T1	TSS1500|Body|5'UTR	92614052	93613214	1566	1566	0.000133901	0.586262	3.61e-05	0.157624	0.255943	No
smoking_initiation	15	77525464	78525464	cg05673287	77411982	SGK269	Body	76912504	77911486	1685	728	3.78e-15	5.99e-17	0.732947	0.0113573	0.255696	Yes
smoking_initiation	3	16351202	17351202	cg18119211	16494032	RFTN1	Body	16673075	16991558	938	938	0.519249	0.121905	0.0837504	0.0194065	0.255689	No
smoking_initiation	11	27179916	29152996	cg20647975	28699290	-	-	28201750	29198733	1766	1654	0.0495083	0.541686	0.0128584	0.140432	0.255515	No
smoking_initiation	1	43511737	44511737	cg22797134	43920217	HYI	TSS1500	43421072	44419546	1615	1491	3.18e-08	0.585155	8.7e-09	0.159709	0.255135	No
smoking_initiation	18	42158643	43158643	cg19570913	43382223	-	-	42882260	43881706	2297	667	0.00854576	0.552825	0.00280116	0.180952	0.254876	No
smoking_initiation	3	156893770	159548333	cg12807700	157835557	RSRC1	5'UTR	157335586	158335519	2475	2475	0.0235098	0.47507	0.0116381	0.234921	0.25486	No
smoking_initiation	8	26925349	27925349	cg11977229	27761834	SCARA5	Body	27262195	28260491	2609	1936	1.54e-07	0.593126	3.95e-08	0.15212	0.254754	No
smoking_initiation	1	7291461	8984823	cg16126800	9015848	CA6	Body	8516388	9514846	1703	661	0.386918	0.0678396	0.247469	0.0431349	0.254638	No
smoking_initiation	16	220986	1220986	cg04317300	721723	RHOT2	Body	222140	1170512	1542	1542	0.268921	0.360549	0.0496451	0.0663056	0.254579	No
smoking_initiation	2	58789218	61026618	cg17738213	60776302	BCL11A	Body	60277774	61274507	1721	1402	0.00303838	0.610551	0.00065407	0.131178	0.254578	No
smoking_initiation	7	1370794	2370794	cg07462112	1639381	-	-	1139513	2139234	1784	1284	0.00111063	0.610053	0.000244812	0.134217	0.254374	No
smoking_initiation	8	90637052	93744504	cg17456025	92028605	TMEM55A	Body	91529934	92528310	1427	1427	0.0213262	0.620609	0.00345364	0.100249	0.254362	No
smoking_initiation	1	43511737	44511737	cg00154982	44115597	KDM4A	TSS200	43615668	44615218	1707	1394	3.16e-08	0.581847	8.92e-09	0.163877	0.254277	No
smoking_initiation	12	120583279	121583279	cg12875599	121497393	-	-	120997602	121992977	2011	1306	0.100408	0.493386	0.0257406	0.12623	0.254236	No
smoking_initiation	8	52069449	53069449	cg22381443	52575977	PXDNL	Body	52075981	53074587	2176	2173	0.244185	0.0142366	0.460879	0.0266163	0.254083	No
smoking_initiation	16	69076894	70607394	cg02712546	69969166	WWP2	Body	69469604	70464818	1328	1328	0.0368771	0.58323	0.00751865	0.118658	0.253717	No
smoking_initiation	9	127573097	128573097	cg11158953	128329681	MAPKAP1	Body	127832040	128828716	1375	939	0.0341607	0.615039	0.00513086	0.0921239	0.253545	No
smoking_initiation	14	27856733	29816842	cg15935291	29130634	-	-	28630921	29630282	1864	1864	0.0113266	0.561665	0.00343462	0.170062	0.253512	No
smoking_initiation	16	69076894	70607394	cg19038894	69832194	WWP2	Body	69333966	70329345	1475	1475	0.00712554	0.112703	0.0372859	0.58949	0.253395	No
smoking_initiation	7	1370794	2370794	cg12233813	1399788	-	-	900035	1899447	1840	792	0.00116625	0.639443	0.000193552	0.105869	0.253328	No
smoking_initiation	7	114440159	115440159	cg02620361	115117424	-	-	114618505	115617223	1714	1412	0.288815	0.337688	0.0556015	0.0647571	0.253139	No
smoking_initiation	6	26754967	30729306	cg15032142	28414780	-	-	27914874	28914741	2274	2274	0.0430319	0.436025	0.0240813	0.243753	0.253109	No
smoking_initiation	8	90637052	93744504	cg16830574	90734791	LOC101929709	Body	90235399	91234381	1821	1044	0.296309	0.272134	0.0932193	0.0853609	0.252977	No
smoking_initiation	11	85480958	86480958	cg23817893	86085932	CCDC81	1stExon|5'UTR	85586581	86585900	2926	2605	0.0391835	0.433063	0.0228282	0.252049	0.252876	No
smoking_initiation	5	164596435	168114971	cg11097249	167394019	ODZ2	Body	166894290	167893708	1774	1774	9.03e-07	0.61188	2e-07	0.135398	0.252721	No
smoking_initiation	3	82235792	86649109	cg02636670	84774189	LINC00971	Body	84274467	85272264	2627	2627	0.00882826	0.00164856	0.621144	0.115738	0.252642	No
smoking_initiation	9	127573097	128573097	cg14078157	128172775	-	-	127673385	128671706	1260	1143	4.11e-20	7.4e-19	0.0393226	0.708074	0.252603	Yes
smoking_initiation	4	147297913	148297913	cg14332570	147732398	TTC29	Body	147232631	148229378	1800	1680	0.000396828	0.573179	0.000120668	0.174041	0.252263	No
smoking_initiation	9	133834588	135407263	cg14593237	134707192	-	-	134209707	135206979	1943	1943	0.038951	0.491631	0.0159651	0.201256	0.252197	No
smoking_initiation	8	90637052	93744504	cg11779296	90770129	RIPK2|LOC101929709	TSS200|1stExon|5'UTR	90270609	91269272	1854	1114	0.276795	0.254646	0.112881	0.103597	0.252081	No
smoking_initiation	4	27746049	29330758	cg26306643	28404459	-	-	27904888	28903729	3114	3114	0.0178332	0.509647	0.00746209	0.213004	0.252054	No
smoking_initiation	15	73548768	74548768	cg24688248	73976389	CD276	TSS1500	73477039	74474010	1593	1482	0.466261	0.178879	0.0746418	0.0283841	0.251834	No
smoking_initiation	13	100046450	101712300	cg10092251	101196790	-	-	100696841	101696668	2280	2280	0.16144	0.409913	0.0500362	0.126795	0.251816	No
smoking_initiation	10	63174885	64174885	cg14546456	63581665	-	-	63082421	64079443	1861	1737	2.44e-06	0.625607	4.8e-07	0.122657	0.251734	No
smoking_initiation	6	26754967	30729306	cg24487908	28864305	-	-	28364949	29364147	2400	2400	0.152267	0.349578	0.0749022	0.17171	0.251543	No
smoking_initiation	6	26754967	30729306	cg23756442	28892465	TRIM27	TSS1500	28392743	29392235	2405	2405	0.0863278	0.135952	0.204513	0.321823	0.251384	No
smoking_initiation	7	68468288	70496371	cg10328550	69558145	AUTS2	Body	69059453	70058136	1311	1311	0.00599349	0.601295	0.00139769	0.139972	0.251342	No
smoking_initiation	3	52386605	54266212	cg26582432	52885699	TMEM110|TMEM110-MUSTN1	Body	52386808	53385418	1663	1663	0.0374147	0.149543	0.112468	0.44927	0.251305	No
smoking_initiation	8	64412021	65412021	cg05210266	65282507	-	-	64782694	65782449	1468	931	0.00282006	0.601134	0.000678009	0.144276	0.251093	No
smoking_initiation	1	209802043	210802043	cg16680159	210436103	-	-	209938987	210935361	2373	2000	0.00224281	0.00402273	0.265941	0.476743	0.251051	No
smoking_initiation	6	111158371	112158371	cg04337628	111580510	KIAA1919	1stExon|5'UTR	111080781	112080025	1841	1720	3.25e-07	0.558533	1.11e-07	0.190635	0.250831	No
smoking_initiation	18	42158643	43158643	cg09065672	42596693	SETBP1	Body	42097023	43096584	1883	1774	0.00249868	0.346898	0.0028612	0.396978	0.250765	No
smoking_initiation	6	52395230	53395230	cg20431092	52441882	TRAM2	TSS200	51941936	52940686	2309	1132	0.158552	0.316656	0.0915148	0.182521	0.250757	No
smoking_initiation	11	85480958	86480958	cg06386278	86013177	C11orf73	TSS200|TSS1500	85513470	86512374	2868	2765	0.0481753	0.532444	0.0140178	0.154677	0.250686	No
smoking_initiation	3	47490500	50681136	cg18654377	49208889	KLHDC8B	TSS200	48709246	49708769	942	942	0.000207735	0.0332036	0.00445292	0.71149	0.250646	No
smoking_initiation	10	21532942	22532942	cg12053100	22590487	-	-	22092310	23089940	975	304	0.000425567	0.668689	5.12e-05	0.0802631	0.250571	No
smoking_initiation	12	120583279	121583279	cg11307565	120701165	PXN	Body	120203179	121200609	1642	1034	0.197645	0.449613	0.0312757	0.0708969	0.250569	No
smoking_initiation	4	93552854	94552854	cg19745814	94124971	GRID2	Body	93625449	94624816	1584	1287	0.0130975	0.531984	0.00491695	0.199462	0.250539	No
smoking_initiation	7	1370794	2370794	cg21178979	1889533	MAD1L1	Body	1389594	2384599	1735	1716	2.43e-24	1.34e-21	0.00136258	0.74819	0.250447	Yes
smoking_initiation	8	26925349	27925349	cg01761970	26473354	DPYSL2	Body	25973442	26971425	3434	159	0.000901529	4.66e-05	0.712089	0.0365897	0.250373	No
smoking_initiation	12	120583279	121583279	cg09689449	121163851	ACADS	Body	120666945	121663245	2106	1845	0.0946065	0.467021	0.0317144	0.156306	0.250351	No
smoking_initiation	1	70990122	74324909	cg09775825	73191077	-	-	72692630	73689040	1294	1294	0.000154556	0.569624	4.89e-05	0.179828	0.250345	No
smoking_initiation	3	55488394	56488394	cg21012946	56207721	ERC2	Body	55708011	56707461	2451	1905	0.256484	0.173468	0.19098	0.128915	0.250153	No
smoking_initiation	12	55974480	56974480	cg01991985	56390458	RAB5B|SUOX	TSS1500|3'UTR	55890973	56889139	815	702	0.0872411	0.572371	0.0119757	0.0783202	0.250092	No
smoking_initiation	11	63633552	64633552	cg26753674	63869793	MACROD1	Body	63372196	64369540	1154	909	3.39e-05	2.78e-05	0.412395	0.338031	0.249512	Yes
smoking_initiation	10	21532942	22532942	cg26663378	21480603	-	-	20981984	21980514	1649	551	4.4e-06	0.61382	9.85e-07	0.137089	0.249086	No
smoking_initiation	1	43511737	44511737	cg11790420	44019616	PTPRF	Body|ExonBnd	43523549	44517409	1616	1601	1.87e-09	0.0343764	3.9e-08	0.716574	0.24905	No
smoking_initiation	12	55974480	56974480	cg27635395	56295588	WIBG	3'UTR	55796653	56791050	982	586	0.0829762	0.544487	0.0163674	0.107153	0.249016	No
smoking_initiation	6	26754967	30729306	cg10799055	27725188	-	-	27578761	28224947	1021	1021	0.00158441	0.0114682	0.0896359	0.648548	0.248763	No
smoking_initiation	20	29393501	31675258	cg00514271	30593353	-	-	30099741	31093265	1041	1041	0.352021	0.315553	0.0442936	0.0394563	0.248675	No
smoking_initiation	10	102686838	105665256	cg00369716	103892708	PPRC1	TSS200	103392879	104392580	1085	1085	0.0383298	0.617707	0.00559468	0.089913	0.248456	No
smoking_initiation	4	147297913	148297913	cg23865342	148405579	EDNRA	Body|5'UTR	147905897	148902972	1287	646	0.00150377	0.636964	0.000266975	0.112836	0.248429	No
smoking_initiation	11	111492273	113412811	cg09843482	112985231	NCAM1	Body	112486568	113484683	2066	1930	6.01e-20	0.234254	1.33e-19	0.517334	0.248412	No
smoking_initiation	1	43511737	44511737	cg16583987	44509575	-	-	44009778	45008612	1634	855	3.61e-08	0.643572	6.07e-09	0.108157	0.24827	No
smoking_initiation	3	47490500	50681136	cg01040780	47622317	CSPG5	TSS1500	47124761	48121072	790	514	0.38316	0.138514	0.169447	0.0610081	0.247871	No
smoking_initiation	5	86303812	89371745	cg21494379	88275243	-	-	87775557	88775210	881	881	0.000128303	0.631168	2.46e-05	0.120877	0.247802	No
smoking_initiation	5	133365452	134365452	cg21975834	133847811	-	-	133348962	134346485	1344	1316	0.0283212	0.00153279	0.685706	0.036864	0.247576	No
smoking_initiation	9	23331658	24331658	cg01818220	23821773	ELAVL2	TSS1500|1stExon|5'UTR	23325709	24321321	1723	1719	1.75e-07	5.36e-08	0.576019	0.176453	0.247527	Yes
smoking_initiation	5	154339646	155339646	cg06635832	154654216	-	-	154156783	155138573	2474	2197	0.000798798	0.549759	0.000293989	0.202086	0.247062	No
smoking_initiation	9	23331658	24331658	cg02300840	23829435	-	-	23332329	24326798	1726	1726	2.27e-16	6.96e-17	0.576483	0.176608	0.24691	Yes
smoking_initiation	20	29393501	31675258	cg07857446	30769919	-	-	30275906	31268924	1184	1184	0.189756	0.433573	0.0396312	0.0903063	0.246733	No
smoking_initiation	3	52386605	54266212	cg21547371	52869521	MUSTN1	TSS1500	52371789	53369411	1653	1640	0.129613	0.518017	0.0211994	0.0844801	0.246691	No
smoking_initiation	17	30185935	31185935	cg21605283	30615925	RHBDL3	Body	30115935	31115587	1405	1309	0.379026	0.233487	0.0873398	0.0535562	0.246591	No
smoking_initiation	20	29393501	31675258	cg23950707	31193047	LOC149950	Body	30693064	31692076	1647	1606	0.105627	0.460339	0.0350475	0.152496	0.246491	No
smoking_initiation	6	26754967	30729306	cg17446896	27841633	HIST1H4L	TSS1500	27578761	28341535	1275	1275	0.0329961	0.292038	0.0435252	0.384982	0.246459	No
smoking_initiation	14	77029375	78029375	cg25756593	77598939	ZDHHC22	3'UTR	77100088	78098589	2436	2154	0.452993	0.142237	0.120704	0.0376539	0.246412	No
smoking_initiation	1	153706358	155533918	cg00145880	153724787	INTS3	Body	153225098	154224512	1333	565	0.0268431	0.628232	0.00404779	0.0944874	0.24639	No
smoking_initiation	1	65969643	66969643	cg13711434	66020719	LEPR	5'UTR	65520854	66520092	2375	1450	2.5e-06	0.553784	9.05e-07	0.199859	0.246353	No
smoking_initiation	1	43511737	44511737	cg03054605	44232845	ST3GAL3	Body	43732978	44731259	1564	1155	3.31e-08	0.608177	7.95e-09	0.145928	0.245895	No
smoking_initiation	11	85480958	86480958	cg23239274	86066507	-	-	85566966	86566484	2871	2654	0.0144249	0.159418	0.0481993	0.532437	0.24552	No
smoking_initiation	6	26754967	30729306	cg04122873	28956226	-	-	28456719	29456172	2480	2480	0.119165	0.0881747	0.314602	0.232539	0.245519	No
smoking_initiation	8	90637052	93744504	cg01062938	92221616	SLC26A7|LRRC69	TSS200|Body	91725916	92719694	1236	1236	0.00945017	0.286828	0.0146233	0.443593	0.245506	No
smoking_initiation	7	1370794	2370794	cg04703618	1647293	-	-	1147428	2146660	1763	1295	0.00116846	0.64182	0.000203286	0.111417	0.245392	No
smoking_initiation	6	108494161	109494161	cg00364843	109109698	-	-	108612536	109609648	1629	1244	0.297029	0.353596	0.0476108	0.0564327	0.245331	No
smoking_initiation	12	120583279	121583279	cg10600917	121163489	ACADS	TSS200	120666945	121663245	2106	1845	0.0887218	0.437972	0.0384511	0.189567	0.245289	No
smoking_initiation	9	127573097	128573097	cg07575056	128268652	MAPKAP1	Body	127768784	128768131	1325	1050	0.000754233	0.013587	0.0389507	0.701424	0.245284	No
smoking_initiation	17	7303118	8303118	cg23621871	7549939	ATP1B2	TSS200	7050199	8048010	1569	1320	0.208803	0.165306	0.212668	0.168121	0.245101	No
smoking_initiation	19	17960956	18960956	cg25828334	18545568	ISYNA1	3'UTR	18047283	19043249	1414	1307	6.66e-15	3.24e-16	0.720156	0.0347718	0.245072	Yes
smoking_initiation	17	26823322	27823322	cg07585069	27039120	PROCA1	TSS1500	26542774	27539029	979	705	0.240709	0.357814	0.0630683	0.0935063	0.244902	No
smoking_initiation	12	120583279	121583279	cg07357346	121079543	CABP1	Body	120579669	121579412	1931	1929	0.0683143	0.338643	0.0584888	0.289692	0.244862	No
smoking_initiation	2	124205	1124205	cg26270263	694639	-	-	194829	1194433	3405	2961	9.33e-07	0.539158	3.75e-07	0.216125	0.244716	No
smoking_initiation	2	161601261	163302993	cg21060789	163176242	IFIH1	TSS1500	162676691	163674806	852	440	0.000120399	0.690547	1.13e-05	0.064704	0.244617	No
smoking_initiation	16	220986	1220986	cg07191524	1077624	-	-	582668	1577184	1666	963	0.271714	0.364675	0.0509163	0.0680917	0.244604	No
smoking_initiation	7	1370794	2370794	cg21733560	2284960	NUDT1	Body	1792688	2784790	2137	1298	0.0663404	0.531877	0.017484	0.139932	0.244367	No
smoking_initiation	7	132583234	134089846	cg21926039	134331413	BPGM	TSS200	133831483	134831048	2962	887	0.151631	0.45013	0.0388523	0.115092	0.244294	No
smoking_initiation	9	133834588	135407263	cg07118565	134638149	-	-	134139458	135137364	1806	1806	0.0461881	0.582954	0.00931039	0.117265	0.244283	No
smoking_initiation	1	49011424	52273078	cg18890589	50731724	-	-	50232173	51231279	1031	1031	0.01806	0.665867	0.00191252	0.0702703	0.243891	No
smoking_initiation	7	1370794	2370794	cg12917153	1641705	-	-	1141738	2141670	1776	1289	0.00118572	0.651297	0.000188838	0.103482	0.243846	No
smoking_initiation	5	106325618	107865642	cg16634055	106709289	-	-	106210433	107206756	2421	2141	0.00282559	0.614474	0.000637956	0.138491	0.243571	No
smoking_initiation	17	26823322	27823322	cg08062469	26926627	SPAG5	TSS1500	26438227	27426411	841	542	0.242529	0.357863	0.063169	0.0929653	0.243473	No
smoking_initiation	6	26754967	30729306	cg18907454	28876269	TRIM27	Body	28376510	29375802	2416	2416	2.78e-05	4.74e-05	0.27956	0.476913	0.243452	No
smoking_initiation	1	65969643	66969643	cg08610741	65886304	LEPR|LEPROT	1stExon|5'UTR	65387941	66385430	2268	1163	0.0125722	0.593486	0.00312686	0.147363	0.243452	No
smoking_initiation	16	220986	1220986	cg04497992	616212	NHLRC4	TSS1500	118747	1115377	1605	1504	0.228777	0.306804	0.0946715	0.126717	0.243031	No
smoking_initiation	20	29393501	31675258	cg24403338	31366437	DNMT3B	TSS1500|5'UTR	30866789	31865697	1566	1348	0.1095	0.463999	0.035078	0.148398	0.243025	No
smoking_initiation	4	27746049	29330758	cg23096324	28380079	-	-	27880831	28877233	3160	3160	0.0093965	0.268544	0.0162091	0.462999	0.242851	No
smoking_initiation	4	140386963	141386963	cg09260148	141287584	SCOC|SCOC-AS1	Body	140787629	141786707	1591	861	0.00302946	0.642837	0.000523754	0.110895	0.242714	No
smoking_initiation	10	102686838	105665256	cg16989281	104628959	AS3MT	TSS1500	104131751	105128898	1828	1828	2.31e-05	0.570317	7.6e-06	0.186982	0.24267	No
smoking_initiation	1	41276623	42276623	cg25952496	42053766	HIVEP3	5'UTR	41554088	42552578	1836	1379	0.547188	0.0609538	0.134531	0.0147434	0.242584	No
smoking_initiation	12	16248721	17248721	cg05355757	16762831	-	-	16262881	17262712	1677	1657	0.0114002	0.652227	0.00161584	0.0922027	0.242554	No
smoking_initiation	6	108494161	109494161	cg02819161	108999586	FOXO3	3'UTR	108499725	109499259	1346	1327	0.306181	0.368135	0.0378612	0.0452796	0.242544	No
smoking_initiation	6	26754967	30729306	cg25329415	28076851	-	-	27578761	28576265	1774	1774	0.04401	0.483419	0.0192185	0.210859	0.242493	No
smoking_initiation	8	90637052	93744504	cg13001237	91005092	-	-	90506209	91504595	1893	1555	0.269622	0.247431	0.12555	0.114975	0.242422	No
smoking_initiation	7	1370794	2370794	cg03383295	1709580	-	-	1209607	2209563	1602	1440	0.0011352	0.623542	0.000242108	0.132743	0.242338	No
smoking_initiation	11	63633552	64633552	cg16718999	64108790	CCDC88B	Body	63610122	64608691	1087	1048	1.06e-09	8.76e-10	0.415883	0.341835	0.242282	Yes
smoking_initiation	8	26925349	27925349	cg21021265	27806014	SCARA5	Body	27306103	28304767	2495	1799	1.53e-07	0.589108	4.38e-08	0.168793	0.242099	No
smoking_initiation	15	66976952	67976952	cg03040382	67481221	SMAD3	Body	66981329	67979061	2049	2046	0.0210079	0.00446707	0.604256	0.128246	0.242023	No
smoking_initiation	17	43621579	45293283	cg25719092	43855147	MGC57346-CRHR1	5'UTR	43358166	44355138	4061	3628	0.137688	0.059021	0.393039	0.168237	0.242015	No
smoking_initiation	6	52395230	53395230	cg23457901	52402140	TRAM2	Body	51904041	52901032	2315	1091	0.388022	0.181076	0.128959	0.0599384	0.242006	No
smoking_initiation	10	21532942	22532942	cg10915791	22680455	SPAG6	Body	22190655	23179396	1101	257	0.00413955	0.67821	0.000461479	0.0753653	0.241824	No
smoking_initiation	11	91789734	92789734	cg24672790	92286664	FAT3	Body	91786704	92786502	1842	1825	0.287481	0.0708112	0.321161	0.0788656	0.241682	No
smoking_initiation	6	26754967	30729306	cg01499815	29895074	-	-	29395104	30394962	7850	7850	5.87e-26	2.12e-26	0.557317	0.201021	0.241662	Yes
smoking_initiation	3	52386605	54266212	cg10584271	52814643	ITIH1	Body|5'UTR	52315192	53313314	1629	1563	0.124893	0.49969	0.0267981	0.106976	0.241643	No
smoking_initiation	3	47490500	50681136	cg23313424	47907196	MAP4	Body	47409614	48406646	942	885	0.156091	0.0561222	0.4019	0.144261	0.241625	No
smoking_initiation	6	26754967	30729306	cg02470690	27839548	-	-	27578761	28337903	1271	1271	0.0361165	0.319564	0.0409514	0.362103	0.241265	No
smoking_initiation	3	70564431	71564431	cg09629119	71547974	FOXP1	5'UTR	71048229	72047660	1985	883	0.000390397	2.23e-05	0.717618	0.0407248	0.241244	No
smoking_initiation	17	1495177	2495177	cg00911794	1962132	HIC1	3'UTR	1462712	2461910	1743	1706	0.00835761	0.0530319	0.0949768	0.602419	0.241215	No
smoking_initiation	15	73548768	74548768	cg11896100	74025515	-	-	73525613	74524629	1560	1530	0.00189047	0.000594524	0.575853	0.180857	0.240805	No
smoking_initiation	7	3003207	4003207	cg25039517	3342254	SDK1	Body	2842732	3842106	3306	2910	8.45e-66	4.19e-64	0.0150226	0.744285	0.240692	Yes
smoking_initiation	8	64412021	65412021	cg02197192	64968883	-	-	64469050	65468617	1407	1321	0.00301331	0.642495	0.000532565	0.113312	0.240647	No
smoking_initiation	4	140386963	141386963	cg06287191	140652244	MGST2|MAML3	Body|3'UTR	140152414	141151135	1719	1356	0.00286786	0.608741	0.000694353	0.147145	0.240552	No
smoking_initiation	16	69076894	70607394	cg01130978	69362644	COG8|PDF	3'UTR	68862647	69862341	1533	1196	0.0367217	0.569381	0.00930772	0.144078	0.240511	No
smoking_initiation	15	83393243	84393243	cg15486374	83621710	HOMER2	TSS1500	83167064	84119803	1411	1105	0.000561469	0.647419	9.69e-05	0.111494	0.240429	No
smoking_initiation	17	1495177	2495177	cg12946690	2206740	SRR|SMG6	TSS1500|Body|1stExon|5'UTR	1706939	2706593	1664	1445	0.0870857	0.55244	0.0163854	0.103702	0.240386	No
smoking_initiation	14	27856733	29816842	cg25085142	29445296	-	-	28945306	29945203	1546	1449	0.0126425	0.626967	0.00237714	0.117647	0.240367	No
smoking_initiation	6	26754967	30729306	cg10122326	28072925	-	-	27578761	28571284	1768	1768	0.0251086	0.2758	0.0383163	0.420636	0.240139	No
smoking_initiation	2	62408877	63916606	cg02681497	63484779	WDPCP	Body	62987735	63983802	1300	1201	4.28e-06	9.41e-07	0.623112	0.136861	0.240022	Yes
smoking_initiation	21	40088819	41088819	cg11771908	40708778	-	-	40208843	41208776	3241	2666	1.48e-11	9.06e-12	0.471415	0.288596	0.239989	Yes
smoking_initiation	7	96129103	97129103	cg04599026	96634763	DLX6AS|DLX6	TSS1500|Body	96134792	97133785	1898	1894	0.163907	0.448779	0.0395073	0.107931	0.239875	No
smoking_initiation	3	52386605	54266212	cg00310257	53148141	RFT1	Body	52648265	53647954	1780	1780	0.119397	0.477647	0.0326617	0.130424	0.239871	No
smoking_initiation	3	47490500	50681136	cg04578029	49235381	CCDC36	TSS1500	48735558	49734229	925	925	0.00316976	0.680825	0.000354335	0.0758672	0.239783	No
smoking_initiation	3	47490500	50681136	cg12687897	50712233	DOCK3	TSS1500	50212512	51212161	1220	354	0.0402878	0.649118	0.00415321	0.0666768	0.239764	No
smoking_initiation	6	97199925	99136905	cg22395021	97721440	MMS22L|MIR548H3	Body	97221481	98221113	1866	1866	0.284302	0.28485	0.0955934	0.0955379	0.239717	No
smoking_initiation	15	98704101	99704101	cg18074820	99203739	IGF1R	Body	98704009	99703291	2607	2606	0.141571	0.0129988	0.555336	0.0507505	0.239344	No
smoking_initiation	12	120583279	121583279	cg23907586	121163367	ACADS	TSS1500	120666945	121663245	2106	1845	0.0906364	0.447423	0.0375532	0.185141	0.239247	No
smoking_initiation	18	72035282	73035282	cg21266757	72490777	ZNF407	Body	71992294	72990273	1754	1629	0.0146748	0.624645	0.00279473	0.118721	0.239165	No
smoking_initiation	6	108494161	109494161	cg02709877	109070151	-	-	108570985	109570028	1451	1268	0.245606	0.292571	0.101726	0.120939	0.239159	No
smoking_initiation	7	68468288	70496371	cg26192700	69763929	AUTS2	Body	69264273	70260049	1556	1556	0.00717921	0.629116	0.00141015	0.123333	0.238962	No
smoking_initiation	3	47490500	50681136	cg15211623	49938004	MST1R	Body	49438036	50436827	1104	1104	0.00162232	0.658389	0.000249018	0.100821	0.238919	No
smoking_initiation	6	26754967	30729306	cg17857094	30907280	DPCR1	TSS1500	30407530	31407247	9599	943	6.39e-07	3.11e-07	0.512177	0.248922	0.2389	Yes
smoking_initiation	1	87413176	88413176	cg02376677	88335610	-	-	87835674	88835608	1586	939	0.14711	0.473529	0.033377	0.107197	0.238787	No
smoking_initiation	14	77029375	78029375	cg02742133	77608987	ZDHHC22	TSS1500	77111357	78108614	2451	2142	0.22762	0.071482	0.351939	0.110285	0.238675	No
smoking_initiation	11	45893574	46893574	cg20473250	46028167	PHF21A	Body	45531462	46524472	1191	559	0.414251	0.209603	0.0915042	0.0460607	0.238581	No
smoking_initiation	8	64412021	65412021	cg01377006	65492727	BHLHE22	TSS200	64992908	65992696	1583	677	0.00301781	0.633837	0.000591939	0.124088	0.238465	No
smoking_initiation	10	102686838	105665256	cg19360083	103578314	MGEA5	TSS200	103079985	104078232	1073	1073	0.0682238	0.61027	0.00839296	0.0748377	0.238276	No
smoking_initiation	2	199023122	200023122	cg25740565	200335101	FLJ32063	Body	199836720	200834282	1065	157	0.082444	0.581279	0.012214	0.0858775	0.238185	No
smoking_initiation	2	200436399	201436399	cg25740565	200335101	FLJ32063	Body	199836720	200834282	1065	574	0.082444	0.581279	0.012214	0.0858775	0.238185	No
smoking_initiation	6	26754967	30729306	cg14754637	27861800	HIST1H2AM	TSS1500	27578761	28360571	1346	1346	0.0575325	0.531126	0.0169784	0.156503	0.237861	No
smoking_initiation	2	224972985	226832033	cg03900253	226147680	-	-	225648281	226647633	2166	2166	0.124345	0.491824	0.0295425	0.116613	0.237676	No
smoking_initiation	17	7303118	8303118	cg12096487	7381683	ZBTB4	5'UTR	6882109	7879846	1633	1022	0.361641	0.263697	0.0793979	0.0576567	0.237608	No
smoking_initiation	1	87413176	88413176	cg04783161	87586929	-	-	87087108	88086894	1737	1193	0.150949	0.486414	0.0297004	0.0954682	0.237468	No
smoking_initiation	17	37324339	38324339	cg05616858	37843591	PGAP3|ERBB2	TSS1500|Body	37349655	38343488	1371	1355	1.24e-08	3.22e-09	0.605775	0.156775	0.237451	Yes
smoking_initiation	12	55974480	56974480	cg05207107	56495114	ERBB3	Body	55995246	56993714	784	772	0.0932701	0.612747	0.00751871	0.0491576	0.237307	No
smoking_initiation	13	66449370	67449370	cg22711618	66877092	PCDH9	3'UTR	66378986	67376660	2064	1927	0.471236	0.153196	0.104522	0.0337422	0.237304	No
smoking_initiation	7	132583234	134089846	cg10712669	134440369	-	-	133940775	134940356	2920	592	8.25e-06	1.29e-06	0.659895	0.10322	0.236876	Yes
smoking_initiation	20	29393501	31675258	cg06604199	31331973	COMMD7	TSS200	30832433	31831108	1565	1388	1.76e-21	7.54e-21	0.144411	0.618818	0.236771	Yes
smoking_initiation	12	120583279	121583279	cg14840561	121418741	HNF1A	Body	120918750	121918732	2151	1493	0.00360116	0.0177253	0.125372	0.616857	0.236444	No
smoking_initiation	2	124205	1124205	cg15558969	748534	-	-	249092	1248434	3452	2853	9.11e-07	0.526279	4.11e-07	0.237307	0.236412	No
smoking_initiation	3	47490500	50681136	cg12577320	50304179	SEMA3B	TSS1500	49804290	50804163	1078	892	0.00311605	0.600163	0.000829434	0.159516	0.236376	No
smoking_initiation	2	57671220	58671220	cg11270005	58133858	-	-	57633863	58633553	2089	1906	0.118562	0.50585	0.0264856	0.112766	0.236337	No
smoking_initiation	14	77029375	78029375	cg09310348	77371524	-	-	76871654	77869317	2245	1950	0.455893	0.141984	0.12672	0.0392299	0.236172	No
smoking_initiation	9	127573097	128573097	cg11299964	128469783	MAPKAP1	TSS1500	127969785	128969465	1505	690	0.00361901	0.0643471	0.0371039	0.659483	0.235447	No
smoking_initiation	7	121454709	122454709	cg26824006	121957254	-	-	121457377	122457027	1838	1825	0.404194	0.227062	0.0855346	0.0478149	0.235394	No
smoking_initiation	17	26823322	27823322	cg19462352	27038664	PROCA1	1stExon	26542774	27537410	978	704	2.97e-12	4.41e-12	0.307635	0.45705	0.235315	Yes
smoking_initiation	1	87413176	88413176	cg15818925	87812202	LMO4	3'UTR	87312482	88311465	1780	1610	0.148106	0.477261	0.0330728	0.106339	0.235221	No
smoking_initiation	16	69076894	70607394	cg08949364	69957583	WWP2	TSS1500|Body	69457595	70449211	1359	1359	0.0384668	0.608388	0.00704543	0.111195	0.234905	No
smoking_initiation	5	86303812	89371745	cg06585655	86700820	CCNH	Body|ExonBnd	86201313	87199257	1348	1078	0.310796	0.281044	0.0911661	0.0822042	0.234789	No
smoking_initiation	4	147297913	148297913	cg26086649	147556288	-	-	147056551	148056170	1894	1403	0.000357442	0.51629	0.000172181	0.248465	0.234715	No
smoking_initiation	6	26754967	30729306	cg07097960	28192601	ZSCAN9	TSS1500	27693003	28692540	1840	1840	0.0243499	0.261911	0.0407688	0.438281	0.234689	No
smoking_initiation	3	52386605	54266212	cg08969794	53290430	TKT	TSS1500	52791571	53790276	1887	1887	0.0760366	0.312728	0.0737422	0.303057	0.234436	No
smoking_initiation	6	97199925	99136905	cg14068679	98502389	-	-	98003667	99002136	1578	1578	0.00189088	0.636859	0.000376428	0.126549	0.234325	No
smoking_initiation	2	43750149	45659091	cg15393275	45165193	-	-	44665367	45665115	2375	2355	8.41e-06	0.621008	1.97e-06	0.14497	0.234011	No
smoking_initiation	22	42198430	43198430	cg15799271	42708281	-	-	42208640	43207897	2186	2158	0.377797	0.0620238	0.280454	0.0458089	0.233917	No
smoking_initiation	20	29393501	31675258	cg24408488	31123411	NOL4L	Body	30623540	31623170	1563	1563	0.108475	0.475636	0.0338861	0.148349	0.233654	No
smoking_initiation	1	43511737	44511737	cg03822565	44245057	ST3GAL3	Body	43745829	44744365	1549	1130	3.47e-08	0.637741	7.01e-09	0.128628	0.233631	No
smoking_initiation	16	220986	1220986	cg15156509	275098	LUC7L	Body	89279	774692	997	873	0.27215	0.362938	0.056417	0.0750039	0.233491	No
smoking_initiation	2	57671220	58671220	cg11872019	58113281	-	-	57613295	58613189	2131	1858	0.0935711	0.399346	0.052025	0.221801	0.233257	No
smoking_initiation	1	74491596	75491596	cg11248166	74988194	TNNI3K	Body	74490459	75486214	1557	1556	0.178784	0.482796	0.0284965	0.0767202	0.233203	No
smoking_initiation	6	26754967	30729306	cg13173260	28557240	-	-	28057594	29057213	2364	2364	0.0465722	0.316519	0.0518266	0.351997	0.233086	No
smoking_initiation	3	47490500	50681136	cg06241292	49314636	USP4|C3orf62	TSS200|3'UTR	48816725	49813952	966	966	0.00241711	0.661825	0.000374803	0.102391	0.232991	No
smoking_initiation	9	133834588	135407263	cg10026853	135031667	-	-	134531967	135531184	1795	1590	0.0426895	0.534918	0.0140245	0.175501	0.232867	No
smoking_initiation	16	220986	1220986	cg03829194	875571	-	-	375782	1375563	1591	1325	0.276803	0.371083	0.05106	0.0682185	0.232836	No
smoking_initiation	6	26754967	30729306	cg16677399	28830902	-	-	28331094	29330745	2381	2381	5.5e-22	1.6e-21	0.196042	0.571202	0.232757	Yes
smoking_initiation	7	3003207	4003207	cg27005946	3488816	SDK1	Body	2989991	3988558	3168	3164	0.000634464	0.0314446	0.0145478	0.720771	0.232602	No
smoking_initiation	12	16248721	17248721	cg07063274	16562942	-	-	16069491	17062449	1704	1506	0.0113261	0.648005	0.00186126	0.106256	0.232552	No
smoking_initiation	3	47490500	50681136	cg15054595	49910483	-	-	49411404	50408855	1132	1132	0.00038958	0.15849	0.00149306	0.607177	0.23245	No
smoking_initiation	16	69076894	70607394	cg02802420	69363236	COG8|PDF	Body|3'UTR	68863314	69862341	1530	1196	0.0374195	0.580199	0.00910018	0.140868	0.232413	No
smoking_initiation	10	102686838	105665256	cg03417317	104221000	TMEM180	TSS200	103721210	104719819	1486	1486	4.6e-05	0.650702	8.27e-06	0.116833	0.232411	No
smoking_initiation	4	140386963	141386963	cg04898610	140450076	SETD7	Body	139951323	140949856	1808	1161	0.00311983	0.661471	0.000484773	0.10255	0.232374	No
smoking_initiation	10	63174885	64174885	cg16139770	63661496	ARID5B	Body	63162865	64161394	1819	1806	2.49e-06	0.637352	5.1e-07	0.130284	0.232361	No
smoking_initiation	2	58789218	61026618	cg00732907	60777279	BCL11A	Body	60277774	61277099	1723	1402	0.00318384	0.639782	0.000619524	0.124259	0.232156	No
smoking_initiation	1	45996709	46996709	cg27532171	46952054	-	-	46452115	47450280	1748	952	0.434798	0.128657	0.157967	0.0465105	0.232067	No
smoking_initiation	1	33295572	34295572	cg22361106	33909498	-	-	33409551	34407819	1799	1552	0.000736513	5.34e-05	0.715603	0.051654	0.231953	No
smoking_initiation	20	29393501	31675258	cg05938437	30697524	TM9SF4	1stExon|5'UTR	30201092	31197137	1102	1102	0.176934	0.384146	0.0653625	0.141679	0.231879	No
smoking_initiation	1	153706358	155533918	cg00612217	154156895	TPM3	TSS1500|Body	153657172	154656371	1541	1479	0.0233195	0.650985	0.00325342	0.0905904	0.231852	No
smoking_initiation	1	87413176	88413176	cg09121047	87617328	LOC339524	Body	87117642	88117319	1758	1273	0.156227	0.503439	0.0257545	0.0827615	0.231817	No
smoking_initiation	11	27179916	29152996	cg09781307	27648324	BDNFOS	Body	27149247	28147590	1742	1635	0.000550643	0.586723	0.000169928	0.18083	0.231727	No
smoking_initiation	6	111158371	112158371	cg18588052	111408752	SLC16A10	TSS200	110909092	111908646	1695	1334	3.8e-07	0.652244	6.77e-08	0.116041	0.231714	No
smoking_initiation	11	63633552	64633552	cg13037081	64135875	RPS6KA4|MIR1237	TSS200|Body	63636181	64633935	1082	1081	0.359081	0.295399	0.0627976	0.0514294	0.231293	No
smoking_initiation	2	137071174	138807575	cg05764108	137814211	THSD7B	Body	137314213	138313989	2558	2558	0.127703	0.451661	0.0418127	0.147652	0.231172	No
smoking_initiation	1	70990122	74324909	cg24311236	73381117	-	-	72882343	73880782	1460	1460	2.75e-05	0.380062	2.82e-05	0.388812	0.231071	No
smoking_initiation	5	86303812	89371745	cg25314902	87971446	LOC645323	Body	87472212	88470965	991	991	7.29e-07	0.678188	9.8e-08	0.0909463	0.230865	No
smoking_initiation	3	47490500	50681136	cg20227380	50600136	C3orf18	Body	50100188	51100020	1192	498	0.00824809	0.531574	0.00350944	0.225946	0.230723	No
smoking_initiation	9	23331658	24331658	cg13932612	23830348	-	-	23332329	24330043	1728	1728	0.018137	0.00556418	0.570741	0.174865	0.230693	No
smoking_initiation	7	68468288	70496371	cg16889245	70113001	AUTS2	Body	69613541	70612759	2190	1879	0.00868406	0.618354	0.00197524	0.140417	0.23057	No
smoking_initiation	10	102686838	105665256	cg26550162	105344798	NEURL	Body	104844872	105844601	1707	1344	6.13e-05	0.516999	3e-05	0.252437	0.230473	No
smoking_initiation	2	58789218	61026618	cg13914612	60562918	-	-	60063456	61062412	1936	1878	0.00324324	0.651871	0.000568531	0.114041	0.230276	No
smoking_initiation	13	37672867	38672867	cg24199132	38635734	LINC00571	Body	38135780	39134911	2325	1548	0.131302	0.475846	0.0352312	0.12745	0.230171	No
smoking_initiation	12	120583279	121583279	cg07871067	121164220	ACADS	Body	120666945	121664117	2107	1845	0.100572	0.496471	0.029161	0.143723	0.230074	No
smoking_initiation	18	77074374	78074374	cg24488344	77258837	NFATC1	Body	76761852	77758837	2211	1510	0.311985	0.201667	0.155828	0.100498	0.230021	No
smoking_initiation	1	65969643	66969643	cg04872448	66760450	PDE4B	Body	66260559	67260398	2457	1457	2.68e-06	0.592239	8.05e-07	0.177889	0.229868	No
smoking_initiation	12	120583279	121583279	cg18477009	121087777	CABP1	TSS1500|Body	120588842	121586395	1941	1935	0.0127636	0.0632392	0.116615	0.57756	0.229822	No
smoking_initiation	11	85480958	86480958	cg18812579	85906252	-	-	85406427	86406159	2650	2551	0.0475571	0.525624	0.0163709	0.18071	0.229738	No
smoking_initiation	1	90689731	91689731	cg24884703	91185422	-	-	90686201	91685279	2109	2100	0.0704783	0.511032	0.0229244	0.165994	0.229572	No
smoking_initiation	5	93698290	94698290	cg15370614	93873898	KIAA0825	5'UTR	93374891	94371947	1431	1144	0.00153768	0.684178	0.000190557	0.0845573	0.229536	No
smoking_initiation	8	26925349	27925349	cg25302704	27470629	CLU	TSS1500|Body	26971056	27969805	2613	2532	1.59e-07	0.615468	4.03e-08	0.155212	0.229319	No
smoking_initiation	6	26754967	30729306	cg13525397	31025933	HCG22	Body	30526845	31525448	10056	457	0.0172647	0.00855641	0.498332	0.246744	0.229103	No
smoking_initiation	12	55974480	56974480	cg22037535	56216651	DNAJC14	Body	55716754	56704152	1192	577	0.0922105	0.603372	0.0100148	0.0653018	0.229101	No
smoking_initiation	3	156893770	159548333	cg16640904	158795760	IQCJ|IQCJ-SCHIP1	Body	158296844	159295114	2191	2191	0.0541961	0.0394114	0.392322	0.285067	0.229004	No
smoking_initiation	10	102686838	105665256	cg14013632	104803062	CNNM2	Body	104303748	105300546	1718	1718	1.8e-05	0.442741	1.33e-05	0.32837	0.228857	No
smoking_initiation	5	169799916	170799916	cg23188704	170740905	-	-	170241168	171239782	1887	1019	0.121777	0.398392	0.0588313	0.192237	0.228762	No
smoking_initiation	11	63633552	64633552	cg02914667	63894453	MACROD1	Body	63395639	64391910	1158	924	0.384995	0.316073	0.0386934	0.0315377	0.228701	No
smoking_initiation	12	55974480	56974480	cg21554249	56390073	SUOX	TSS1500	55890973	56889139	815	702	0.0950252	0.623442	0.0070185	0.0458183	0.228696	No
smoking_initiation	16	71466463	73074550	cg10557669	71660786	MARVELD3	Body	71165560	72158950	2137	1507	0.00906355	0.00824631	0.394968	0.359126	0.228596	No
smoking_initiation	18	31196075	32196075	cg23324755	31384904	-	-	30885372	31884420	1647	1176	0.361859	0.254319	0.0912941	0.063934	0.228594	No
smoking_initiation	1	65969643	66969643	cg05450728	66517132	PDE4B|LOC101927139	TSS1500|Body	66017386	67015972	2511	2302	2.07e-06	0.45816	1.42e-06	0.313299	0.228537	No
smoking_initiation	3	47490500	50681136	cg09219986	49398378	RHOA	Body	48898749	49898318	1009	1009	0.00202644	0.596194	0.000588353	0.172869	0.228323	No
smoking_initiation	16	49266772	50266772	cg04055096	49642818	ZNF423	Body	49143602	50142679	1958	1759	2.99e-26	4.81e-27	0.665514	0.106842	0.227644	Yes
smoking_initiation	4	140386963	141386963	cg01336821	141072626	MAML3	Body	140573599	141571900	1690	1312	0.00299662	0.635878	0.000627342	0.132893	0.227604	No
smoking_initiation	3	117322149	118825714	cg22921970	118649195	IGSF11	Body	118150282	119148476	2346	1392	0.310769	0.31773	0.0712663	0.0726349	0.227599	No
smoking_initiation	5	86303812	89371745	cg16711781	86708868	CCNH	TSS200	86209380	87205046	1337	1079	0.349526	0.316057	0.0563579	0.050734	0.227325	No
smoking_initiation	16	71466463	73074550	cg07434438	72961899	ZFHX3	Body	72465604	73461703	1595	673	8.58e-22	3.26e-22	0.560011	0.212802	0.227187	Yes
smoking_initiation	8	90637052	93744504	cg20894569	90998214	NBN	TSS1500	90498552	91497208	1897	1548	0.237846	0.218251	0.16534	0.151492	0.227071	No
smoking_initiation	6	99847745	101829173	cg15302311	100584395	-	-	100084549	101083694	2098	2098	0.0586815	0.520409	0.0196744	0.174253	0.226982	No
smoking_initiation	16	69076894	70607394	cg17068556	69777413	NOB1	Body	69278415	70272144	1517	1517	0.0373289	0.590444	0.00865311	0.136642	0.226932	No
smoking_initiation	10	21532942	22532942	cg14978741	21460005	NEBL	Body	20960544	21957229	1745	545	4.68e-06	0.650115	8.88e-07	0.123082	0.226797	No
smoking_initiation	1	7291461	8984823	cg19795711	8228383	-	-	7728391	8728187	2042	2042	0.0102087	0.563985	0.00354238	0.195473	0.22679	No
smoking_initiation	16	24227064	25851633	cg00152838	24741724	TNRC6A	Body	24242392	25241598	2084	2084	0.000922845	0.000120691	0.683152	0.0891171	0.226687	No
smoking_initiation	2	200436399	201436399	cg15761233	200819070	C2orf60|C2orf47	TSS1500|Body	200327718	201319021	1392	1356	0.0364033	0.53799	0.0126222	0.186312	0.226672	No
smoking_initiation	11	85480958	86480958	cg00589578	85565966	CCDC83	TSS200	85066788	86065912	1855	1387	0.0553765	0.603769	0.00961938	0.104653	0.226581	No
smoking_initiation	2	144900317	146640132	cg24356501	145441032	TEX41	Body	144950248	145940721	951	951	0.0112339	0.600322	0.00298018	0.15903	0.226433	No
smoking_initiation	16	69076894	70607394	cg01656717	69971126	WWP2	Body	69471417	70464818	1322	1322	0.0365594	0.578204	0.00945966	0.149383	0.226394	No
smoking_initiation	9	86207289	87207289	cg08088693	87215862	-	-	86715885	87715686	2277	1277	0.164986	0.45892	0.0397877	0.110446	0.22586	No
smoking_initiation	12	55974480	56974480	cg23438182	56622641	SLC39A5|NABP2	TSS1500|Body	56127077	57122023	738	572	0.0956064	0.628124	0.00669293	0.043746	0.225831	No
smoking_initiation	12	55974480	56974480	cg10806510	56659379	COQ10A	TSS1500	56160662	57158432	775	560	0.0939204	0.617108	0.00837911	0.0548296	0.225763	No
smoking_initiation	1	65969643	66969643	cg24035299	65883252	-	-	65383632	66380392	2269	1161	0.0133158	0.619133	0.00299243	0.13891	0.225649	No
smoking_initiation	18	72035282	73035282	cg02378329	72125957	FAM69C	TSS1500	71625982	72625777	2134	1082	0.0151533	0.643991	0.00266111	0.112867	0.225328	No
smoking_initiation	2	161601261	163302993	cg05458815	163040216	FAP	Body	162540635	163539555	875	600	0.000124597	0.714623	1.05e-05	0.0599901	0.225252	No
smoking_initiation	6	26754967	30729306	cg01810111	27637395	-	-	27578761	28137027	867	867	0.0878413	0.541527	0.0203252	0.125076	0.225231	No
smoking_initiation	1	49011424	52273078	cg08225365	51796692	TTC39A|TTC39A-AS1	TSS1500|Body	51296907	52294555	868	846	2.11e-10	1.13e-11	0.735868	0.0391005	0.225031	Yes
smoking_initiation	14	99193843	100193843	cg08724920	99701333	BCL11B	Body	99201854	100200284	1955	1946	0.0360575	0.00550493	0.636508	0.0969514	0.224978	No
smoking_initiation	1	31695819	32695819	cg16767915	32221888	BAI2	Body	31722166	32721767	1220	1188	0.363739	0.240555	0.103052	0.0679278	0.224726	No
smoking_initiation	9	7782399	8782399	cg27245128	7961014	-	-	7461176	8460591	3190	2073	0.270755	0.285777	0.106637	0.112329	0.224502	No
smoking_initiation	10	102686838	105665256	cg18273501	105212056	CALHM2	Body|1stExon|5'UTR	104713113	105711848	1716	1610	6.1e-05	0.643182	1.26e-05	0.132256	0.224488	No
smoking_initiation	10	21532942	22532942	cg25261328	22633916	SPAG6	TSS1500	22137880	23133529	1025	284	0.000646793	0.701949	6.73e-05	0.0728668	0.22447	No
smoking_initiation	12	55974480	56974480	cg25416125	56329615	DGKA	5'UTR	55830019	56829600	953	633	0.0928634	0.609356	0.00972704	0.0636029	0.224451	No
smoking_initiation	16	71466463	73074550	cg27261446	72206863	PMFBP1	TSS1500	71707388	72705151	1582	1582	0.308429	0.219186	0.145219	0.102976	0.224189	No
smoking_initiation	10	102686838	105665256	cg16396933	104954103	NT5C2	TSS1500	104454113	105453452	1743	1743	2.09e-05	0.514384	1.06e-05	0.261604	0.223981	No
smoking_initiation	6	52395230	53395230	cg14378848	53212618	ELOVL5	5'UTR	52712645	53712566	2438	1558	0.168308	0.469534	0.0366633	0.102057	0.223437	No
smoking_initiation	16	220986	1220986	cg18738273	646175	RAB40C	Body	146487	1132052	1619	1542	0.0025212	0.003381	0.329343	0.441435	0.22332	No
smoking_initiation	6	99847745	101829173	cg17272331	101328506	ASCC3	5'UTR	100829019	101828259	1801	1801	0.00923871	0.585789	0.0028283	0.179108	0.223035	No
smoking_initiation	2	57671220	58671220	cg04098412	58108536	-	-	57608542	58607850	2136	1849	0.10919	0.466045	0.0383692	0.163544	0.222851	No
smoking_initiation	3	47490500	50681136	cg26519433	50213079	SEMA3F	Body	49714225	50711083	1036	988	0.00356696	0.687712	0.000444613	0.0854987	0.222778	No
smoking_initiation	8	8208714	11263655	cg25865354	10825389	XKR6	Body	10325456	11324704	2894	2667	0.088801	0.435057	0.0429984	0.210436	0.222708	No
smoking_initiation	9	127573097	128573097	cg16045811	128207786	MAPKAP1	Body	127711321	128707568	1277	1112	0.0358855	0.646443	0.00501182	0.0900604	0.222599	No
smoking_initiation	20	29393501	31675258	cg15267623	31148066	NOL4L	Body	30649530	31647935	1583	1583	0.123925	0.54341	0.020513	0.0897264	0.222425	No
smoking_initiation	14	77029375	78029375	cg19384967	77491413	IRF2BPL	3'UTR|1stExon	76991461	77991369	2225	2163	0.403829	0.126031	0.189077	0.0587868	0.222277	No
smoking_initiation	12	111404371	113118346	cg19665127	112250174	-	-	111750629	112749146	842	842	0.426664	0.162351	0.136904	0.0518717	0.222208	No
smoking_initiation	8	8208714	11263655	cg20583151	10170595	MSRA	Body	9704994	10670550	2278	2278	2.17e-06	1.16e-06	0.506188	0.272001	0.221807	Yes
smoking_initiation	17	1495177	2495177	cg21954890	2695135	-	-	2195146	3193723	1594	429	0.351444	0.326172	0.0523462	0.0483603	0.221677	No
smoking_initiation	17	26823322	27823322	cg07952905	27275352	PHF12	Body	26775741	27775038	1208	1131	0.23588	0.356558	0.0742166	0.111965	0.221381	No
smoking_initiation	16	71466463	73074550	cg19767959	71460337	-	-	70974373	71959748	1631	954	0.157093	0.0700586	0.381686	0.169999	0.221163	No
smoking_initiation	17	26823322	27823322	cg22803868	27045164	RAB34	TSS1500|Body|1stExon	26545260	27545117	990	717	0.248213	0.369094	0.0651089	0.0965961	0.220988	No
smoking_initiation	11	85480958	86480958	cg00415939	85772935	PICALM	Body	85273868	86272342	2289	2052	0.0397654	0.439349	0.0249102	0.275	0.220976	No
smoking_initiation	17	7303118	8303118	cg10518440	7835735	CNTROB|TRAPPC1	TSS1500|1stExon|5'UTR	7336055	8335622	1927	1860	0.335554	0.268464	0.0975221	0.0778031	0.220656	No
smoking_initiation	3	47490500	50681136	cg06020141	49162366	LAMB2	Body|ExonBnd	48663046	49661634	927	927	0.0042455	0.678436	0.0006031	0.0961555	0.22056	No
smoking_initiation	20	29393501	31675258	cg09427208	31186585	LOC149950	Body	30687153	31685946	1639	1614	0.112836	0.492019	0.0326327	0.142073	0.220439	No
smoking_initiation	16	220986	1220986	cg15192627	641448	RAB40C	Body	143503	1132052	1622	1542	0.0522966	0.0701316	0.280796	0.376337	0.220438	No
smoking_initiation	11	111492273	113412811	cg04367922	112842198	NCAM1	Body	112343640	113341391	2089	2089	1.62e-19	0.631863	3.79e-20	0.147752	0.220385	No
smoking_initiation	17	1495177	2495177	cg21138550	1966796	SMG6	Body	1470545	2465408	1736	1707	0.0483458	0.306768	0.0578235	0.366687	0.220376	No
smoking_initiation	6	111158371	112158371	cg19360895	111824557	TRAF3IP2-AS1	Body	111324557	112323095	1481	1287	3.9e-07	0.669742	6.42e-08	0.110091	0.220166	No
smoking_initiation	3	47490500	50681136	cg00542351	47934654	MAP4	Body	47437456	48434398	973	936	0.200716	0.0721574	0.37315	0.133927	0.22005	No
smoking_initiation	8	90637052	93744504	cg12234099	91721806	-	-	91222498	92221651	1638	1638	0.0198344	0.575802	0.0061502	0.178323	0.21989	No
smoking_initiation	10	8303551	9303551	cg17192113	8412199	-	-	7913058	8910768	2885	1826	0.0407419	0.553541	0.0127798	0.173413	0.219525	No
smoking_initiation	17	37324339	38324339	cg03815147	37833890	PGAP3	Body	37336380	38332027	1362	1358	0.281837	0.0730249	0.338228	0.0874167	0.219493	No
smoking_initiation	2	165750244	166750244	cg20314918	166151447	SCN2A	TSS1500|5'UTR	165652003	166650422	2007	1786	0.00216538	0.000186094	0.716896	0.0613911	0.219361	No
smoking_initiation	21	40088819	41088819	cg16760531	40860702	SH3BGR	Body	40361023	41360591	3155	2095	1.35e-05	8.29e-06	0.483795	0.296855	0.219328	Yes
smoking_initiation	7	1370794	2370794	cg09448616	1798978	-	-	1303810	2298071	1684	1637	0.00114234	0.627469	0.000277006	0.151935	0.219176	No
smoking_initiation	12	55974480	56974480	cg22249612	56121485	CD63	Body	55621568	56618412	1316	565	0.0919143	0.599155	0.0120021	0.0780182	0.218911	No
smoking_initiation	20	29393501	31675258	cg07594472	29965177	DEFB119	Body|3'UTR	29467699	30464919	1250	1250	0.122862	0.504785	0.0301517	0.123662	0.21854	No
smoking_initiation	20	53962393	54962393	cg10922808	54978525	CSTF1	Body	54480033	55478505	1780	779	0.0392235	0.629809	0.00661038	0.105924	0.218433	No
smoking_initiation	3	156893770	159548333	cg08654915	157813417	-	-	157313589	158313206	2446	2446	0.0223314	0.449728	0.0146575	0.294966	0.218317	No
smoking_initiation	10	102686838	105665256	cg24525156	104592367	CYP17A1	Body	104094498	105091459	1811	1811	2.01e-05	0.494456	1.17e-05	0.287245	0.218267	No
smoking_initiation	6	26754967	30729306	cg24587427	27836376	HIST1H1B	TSS1500	27578761	28336004	1266	1266	0.0531345	0.470093	0.02629	0.232376	0.218107	No
smoking_initiation	6	26754967	30729306	cg26751824	27954869	-	-	27578761	28454795	1577	1577	0.0497644	0.540522	0.0161771	0.175492	0.218045	No
smoking_initiation	5	59621271	60621271	cg01967211	59792001	PART1	Body	59292365	60291777	1691	1139	0.0327748	0.661361	0.00416328	0.0837926	0.217908	No
smoking_initiation	14	77029375	78029375	cg16875758	77612491	-	-	77112604	78112393	2458	2140	3.44e-15	1.08e-15	0.595361	0.186758	0.217881	Yes
smoking_initiation	11	45893574	46893574	cg25206146	47383181	SPI1	Body	46883318	47883074	1278	13	5.76e-09	3.84e-10	0.733463	0.0486962	0.217841	Yes
smoking_initiation	11	63633552	64633552	cg07837729	63933778	MACROD1	TSS200	63437396	64432730	1140	944	0.384911	0.316352	0.0445345	0.0363844	0.217819	No
smoking_initiation	8	90637052	93744504	cg01531398	90973757	NBN	Body	90474373	91472515	1914	1523	0.29681	0.27235	0.111203	0.101821	0.217815	No
smoking_initiation	6	99847745	101829173	cg13982456	100020514	-	-	99520522	100520096	2680	1800	0.127705	0.486308	0.0350375	0.133207	0.217742	No
smoking_initiation	15	83393243	84393243	cg10106988	83515257	-	-	83029164	84014343	1303	984	0.00056949	0.656568	0.000108905	0.12534	0.217414	No
smoking_initiation	16	69076894	70607394	cg13516513	68670061	-	-	68171579	69169927	1816	94	0.00810264	0.000167383	0.758938	0.0154607	0.217331	No
smoking_initiation	2	112740183	113740183	cg16459662	113241202	TTL	Body	112741293	113740259	1815	1814	0.505215	0.0428301	0.216618	0.0181468	0.21719	No
smoking_initiation	11	27179916	29152996	cg23143371	27682015	BDNF|BDNF-AS	TSS1500|Body|5'UTR	27182417	28181945	1661	1661	0.000513848	0.547516	0.000220375	0.234598	0.217152	No
smoking_initiation	7	68468288	70496371	cg18301062	68915809	-	-	68415994	69415799	1864	1671	1.13e-08	1.87e-07	0.0446403	0.738302	0.217058	Yes
smoking_initiation	1	153706358	155533918	cg03830929	154165776	TPM3	TSS1500	153667334	154661369	1538	1486	0.0227831	0.63601	0.00430119	0.119855	0.217051	No
smoking_initiation	6	97199925	99136905	cg15085635	99083118	-	-	98583468	99583110	1729	866	0.00180689	0.608597	0.000511647	0.172116	0.216968	No
smoking_initiation	2	202343875	203343875	cg06445949	203453810	-	-	202954306	203953234	1434	633	0.112758	0.224662	0.149009	0.296671	0.216899	No
smoking_initiation	14	27856733	29816842	cg01302656	29254853	C14orf23	Body	28754891	29754596	1789	1789	0.0133789	0.663505	0.00210379	0.104117	0.216896	No
smoking_initiation	10	118178712	119178712	cg05351447	119120604	PDZD8	Body	118620777	119620559	1561	603	2.55e-07	1.01e-07	0.561316	0.221887	0.216797	Yes
smoking_initiation	11	63633552	64633552	cg09300426	63952618	STIP1	TSS200|TSS1500	63452909	64451281	1140	955	0.0955769	0.0785764	0.334426	0.274724	0.216696	No
smoking_initiation	1	70990122	74324909	cg17517900	72748607	NEGR1	TSS1500	72249523	73246413	1460	1460	0.0100149	0.666373	0.00158698	0.105377	0.216648	No
smoking_initiation	17	1495177	2495177	cg02659149	1620008	C17orf91|WDR81	TSS1500|Body|5'UTR	1123227	2119818	1865	1138	0.124651	0.530612	0.0244264	0.103761	0.21655	No
smoking_initiation	9	133834588	135407263	cg16152675	134749391	MED27	Body	134250542	135248224	1928	1928	0.0481613	0.607885	0.009381	0.118189	0.216383	No
smoking_initiation	6	26754967	30729306	cg11497372	27513092	-	-	27578761	28011652	552	552	0.211435	0.466347	0.0330858	0.0727586	0.216373	No
smoking_initiation	1	43511737	44511737	cg13940715	44468298	SLC6A9	Body	43970297	44965723	1596	909	3.4e-08	0.625565	8.61e-09	0.158128	0.216308	No
smoking_initiation	6	26754967	30729306	cg23730781	28832571	-	-	28332698	29332569	2372	2372	0.0625163	0.173616	0.145025	0.402536	0.216307	No
smoking_initiation	12	55974480	56974480	cg26886599	56395439	SUOX	5'UTR	55895440	56895356	815	712	0.0831413	0.545479	0.0205459	0.134582	0.216252	No
smoking_initiation	5	169799916	170799916	cg09856068	170878246	FGF18	Body	170379327	171377846	1633	644	0.038912	0.0632201	0.25979	0.421863	0.216214	No
smoking_initiation	2	57671220	58671220	cg21568453	58284130	VRK2	Body|5'UTR	57784351	58783797	1673	1532	0.109346	0.466068	0.0396433	0.168757	0.216186	No
smoking_initiation	4	93552854	94552854	cg22506801	94304388	GRID2	Body	93805747	94804307	1877	1145	0.0150098	0.604963	0.00397379	0.159946	0.216107	No
smoking_initiation	8	90637052	93744504	cg06507903	93030618	RUNX1T1	TSS1500|Body|5'UTR	92530790	93527726	1464	1464	0.000156846	0.686745	2.22e-05	0.0970643	0.216011	No
smoking_initiation	3	47490500	50681136	cg23105185	49395800	GPX1	TSS200	48897595	49894030	1005	1005	1.37e-05	0.0040401	0.00264357	0.77747	0.215833	No
smoking_initiation	10	21532942	22532942	cg00982484	22548542	-	-	22050570	23045359	929	316	0.000236603	0.672828	3.92e-05	0.111129	0.215767	No
smoking_initiation	2	43750149	45659091	cg12503643	45395820	-	-	44896348	45894391	2374	1851	7.95e-06	0.587335	2.67e-06	0.197092	0.215562	No
smoking_initiation	6	111158371	112158371	cg10084289	111580886	KIAA1919	1stExon|5'UTR	111081133	112080760	1841	1721	3.91e-07	0.672383	6.54e-08	0.112153	0.215463	No
smoking_initiation	7	68468288	70496371	cg24852135	69597700	AUTS2	Body	69097799	70097525	1375	1375	0.00572408	0.560592	0.00220863	0.216089	0.215386	No
smoking_initiation	14	77029375	78029375	cg01857948	76858826	ESRRB	5'UTR	76360028	77352616	2255	816	0.519671	0.0587636	0.185472	0.0207576	0.215336	No
smoking_initiation	11	27179916	29152996	cg26744402	28588618	-	-	28089835	29088536	1676	1676	0.0540595	0.591514	0.0116719	0.127498	0.215257	No
smoking_initiation	7	96129103	97129103	cg19722748	96627700	DLX6AS	Body	96128492	97126054	1911	1908	0.175895	0.481676	0.0340946	0.0931505	0.215183	No
smoking_initiation	10	102686838	105665256	cg22239593	103540102	FGF8	1stExon|5'UTR	103041525	104038766	1110	1110	0.116561	0.5744	0.0158745	0.0780125	0.215152	No
smoking_initiation	7	1370794	2370794	cg26268019	2357207	-	-	1858467	2856533	2032	1049	0.0862441	0.564936	0.0177328	0.115942	0.215144	No
smoking_initiation	12	55974480	56974480	cg02192520	56114155	RDH5	1stExon|5'UTR	55616089	56613941	1324	563	0.0921114	0.600437	0.0123143	0.0800566	0.215081	No
smoking_initiation	16	71466463	73074550	cg08130339	72117316	-	-	71618360	72616104	1724	1724	0.302836	0.227891	0.145215	0.109063	0.214996	No
smoking_initiation	1	90689731	91689731	cg26052357	91303544	-	-	90803886	91803041	2143	1892	0.0788562	0.57177	0.0163379	0.118248	0.214787	No
smoking_initiation	9	86207289	87207289	cg11942470	86594803	HNRNPK|RMI1	TSS1500|5'UTR	86094831	87094567	2319	2081	0.161393	0.473304	0.0383613	0.112285	0.214658	No
smoking_initiation	10	63174885	64174885	cg06318796	63796694	ARID5B	Body	63296825	64296420	1932	1705	2.56e-06	0.655091	5.1e-07	0.130344	0.214562	No
smoking_initiation	14	79063654	80602233	cg11254303	79084127	NRXN3	Body|5'UTR	78584318	79582780	1768	711	0.0989448	0.544775	0.0218267	0.11996	0.214493	No
smoking_initiation	17	37324339	38324339	cg20243544	37824526	PNMT	1stExon|5'UTR	37325095	38323504	1367	1367	0.306741	0.0794786	0.317316	0.0820043	0.214461	No
smoking_initiation	11	111492273	113412811	cg02818611	112865152	NCAM1	Body	112365259	113365141	2075	2075	1.62e-19	0.632685	3.92e-20	0.152872	0.214443	No
smoking_initiation	12	69155167	70155167	cg01410953	70424844	-	-	69925053	70924269	3068	640	7.47e-15	4.47e-16	0.741682	0.0441086	0.214209	Yes
smoking_initiation	10	102686838	105665256	cg16287486	105277268	NEURL1|NEURL1-AS1	TSS200|Body	104777872	105776525	1741	1472	7.17e-05	0.64606	1.55e-05	0.139655	0.214198	No
smoking_initiation	3	52386605	54266212	cg20735041	52869266	MUSTN1	TSS200	52371789	53368195	1651	1638	7.08e-10	2.83e-09	0.157329	0.628572	0.2141	Yes
smoking_initiation	9	127573097	128573097	cg10295398	128276317	MAPKAP1	Body	127777388	128775758	1325	1033	0.0118599	0.213648	0.0294841	0.530921	0.214087	No
smoking_initiation	5	103429588	104429588	cg05911981	103907009	-	-	103407538	104406952	2595	2544	0.00667986	0.595883	0.00203584	0.181394	0.214007	No
smoking_initiation	16	71466463	73074550	cg17088908	72972932	ZFHX3	Body	72473276	73471885	1603	662	0.0423084	0.0160754	0.527499	0.200214	0.213903	No
smoking_initiation	11	131598205	132598205	cg04865561	132180046	NTM	Body	131681140	132679031	2474	2290	0.334445	0.0849847	0.292642	0.0741486	0.21378	No
smoking_initiation	11	121030888	122030888	cg20804799	122007253	MIR100HG	Body	121508577	122506970	1801	930	0.33323	0.308562	0.0751141	0.0693398	0.213755	No
smoking_initiation	16	220986	1220986	cg09950688	1193090	-	-	694428	1692902	1645	746	0.284019	0.37147	0.0567695	0.0740354	0.213706	No
smoking_initiation	3	82235792	86649109	cg21789615	84932952	-	-	84432960	85432315	2342	2342	3.65e-05	0.628382	9.2e-06	0.15802	0.213552	No
smoking_initiation	1	45996709	46996709	cg26544599	46928064	-	-	46428213	47424594	1762	995	0.456943	0.136038	0.149301	0.0442354	0.213482	No
smoking_initiation	1	43511737	44511737	cg01095482	43765796	TIE1	TSS1500	43265985	44265655	1725	1294	3.67e-08	0.67524	6.07e-09	0.111426	0.213335	No
smoking_initiation	7	1370794	2370794	cg03489907	1650459	-	-	1150461	2150343	1754	1301	0.00116299	0.638814	0.000268395	0.147213	0.212541	No
smoking_initiation	6	26754967	30729306	cg20360406	28109267	ZKSCAN8	TSS1500	27610131	28608931	1807	1807	0.0455546	0.500994	0.0200978	0.220816	0.212538	No
smoking_initiation	12	55974480	56974480	cg25654051	56303104	WIBG	Body	55803129	56803018	969	587	0.0936244	0.614358	0.010544	0.0689765	0.212497	No
smoking_initiation	1	7291461	8984823	cg27287578	8586010	RERE	Body	8086527	9085279	1742	1499	0.0118254	0.653232	0.00218796	0.12065	0.212105	No
smoking_initiation	5	90866274	91866274	cg08052848	92276437	-	-	91777343	92775815	1156	71	6.08e-08	2.84e-09	0.75299	0.0349631	0.212047	Yes
smoking_initiation	3	47490500	50681136	cg01165661	49157146	USP19	5'UTR	48658467	49656789	927	927	0.00447667	0.715356	0.000425678	0.06781	0.211932	No
smoking_initiation	7	3003207	4003207	cg06830441	2959121	CARD11	Body	2460625	3459049	3065	1877	0.0123767	0.572964	0.00429226	0.198493	0.211874	No
smoking_initiation	8	59314666	60314666	cg19003304	60029914	TOX	Body	59530053	60529722	1689	1544	2.86e-05	0.647196	6.24e-06	0.14098	0.211789	No
smoking_initiation	1	43511737	44511737	cg07296918	44445533	B4GALT2	TSS200|TSS1500|5'UTR	43948774	44944092	1594	932	3.62e-08	0.665587	6.68e-09	0.122738	0.211675	No
smoking_initiation	1	7291461	8984823	cg03145274	8383899	SLC45A1	TSS1500	7884403	8883456	1841	1841	6.81e-08	3.76e-06	0.0140217	0.774325	0.211649	Yes
smoking_initiation	16	71466463	73074550	cg17463287	71475335	-	-	70983224	71975300	1661	985	0.0375488	0.0167616	0.507647	0.2264	0.211643	Yes
smoking_initiation	1	65969643	66969643	cg08080919	66537467	PDE4B	Body	66037512	67037414	2551	2270	2.42e-06	0.534993	1.15e-06	0.253401	0.211602	No
smoking_initiation	7	96129103	97129103	cg15732768	96651537	DLX5	Body	96151771	97150570	1886	1870	0.147039	0.40262	0.0639346	0.174853	0.211553	No
smoking_initiation	16	71466463	73074550	cg22005539	71907361	ZNF821	Body	71407525	72406328	1993	1826	0.299953	0.266503	0.117774	0.104429	0.21134	No
smoking_initiation	3	156893770	159548333	cg12315391	157815145	SHOX2	3'UTR	157316437	158314846	2447	2447	0.0176378	0.355198	0.0196822	0.396158	0.211323	No
smoking_initiation	5	157207571	158207571	cg07536762	157820774	LOC101927697	Body	157320814	158320004	2443	2268	0.0783803	0.44437	0.0399196	0.226109	0.211221	No
smoking_initiation	14	27856733	29816842	cg26019444	29371054	-	-	28872090	29856951	1630	1600	0.0132667	0.657929	0.00233138	0.115408	0.211066	No
smoking_initiation	2	181527603	182527603	cg23885686	181901205	UBE2E3	Body	181401486	182401116	2348	1916	0.0580923	0.462602	0.0299509	0.238295	0.21106	No
smoking_initiation	11	85480958	86480958	cg17837528	86085559	CCDC81	TSS1500	85585573	86585549	2924	2606	0.0471664	0.521292	0.0183358	0.20244	0.210766	No
smoking_initiation	14	79063654	80602233	cg26048047	79442298	NRXN3	Body	78942359	79940383	1440	1196	0.0923522	0.562295	0.0190166	0.115573	0.210763	No
smoking_initiation	9	127573097	128573097	cg08285095	128018505	-	-	127520454	128518048	1288	1254	0.0356163	0.641254	0.00592873	0.106533	0.210668	No
smoking_initiation	5	169799916	170799916	cg25980344	170815414	NPM1	Body	170315724	171314001	1748	806	0.153218	0.436847	0.0518187	0.147532	0.210584	No
smoking_initiation	3	156893770	159548333	cg10864032	157870101	RSRC1	Body	157370438	158369798	2523	2523	0.0242017	0.501279	0.0121723	0.25191	0.210437	No
smoking_initiation	4	140386963	141386963	cg16720495	140478487	SETD7	TSS1500	139981027	140975013	1815	1199	0.00144781	0.307319	0.00225564	0.478583	0.210394	No
smoking_initiation	5	86303812	89371745	cg05631547	87677783	TMEM161B-AS1	Body	87177844	88177599	991	991	7.55e-07	0.702767	9.37e-08	0.0870408	0.210192	No
smoking_initiation	10	102686838	105665256	cg19783734	103579901	KCNIP2-AS1	Body	103079985	104079818	1078	1078	0.0702412	0.64527	0.00731855	0.0670216	0.210148	No
smoking_initiation	1	153706358	155533918	cg19900738	154506913	TDRD10	Body	154013220	155006451	1600	1600	0.0236687	0.658441	0.00374665	0.104018	0.210125	No
smoking_initiation	7	1370794	2370794	cg07480854	2010781	MAD1L1	Body	1524271	2510094	1906	1628	0.00120492	0.661842	0.000231035	0.126694	0.210028	No
smoking_initiation	20	29393501	31675258	cg14628799	31168304	NOL4L	Body	30668390	31667996	1607	1607	0.11581	0.50781	0.0309422	0.135467	0.209971	No
smoking_initiation	3	47490500	50681136	cg19186409	47647355	SMARCC1	Body	47148951	48146676	795	535	5.76e-18	2.09e-18	0.579719	0.210508	0.209773	Yes
smoking_initiation	6	26754967	30729306	cg13536309	27572842	-	-	27578761	28072602	706	706	0.120159	0.573486	0.0167739	0.0798471	0.209734	No
smoking_initiation	1	7291461	8984823	cg00120948	8484417	RERE	TSS1500|Body	7984640	8983768	1708	1708	0.0119156	0.658207	0.00214147	0.118083	0.209652	No
smoking_initiation	10	63174885	64174885	cg23427101	64028777	RTKN2	TSS200	63529260	64527697	1772	1095	2.61e-06	0.667705	4.8e-07	0.122737	0.209555	No
smoking_initiation	3	156893770	159548333	cg07952310	157984638	RSRC1	Body	157485235	158483040	2595	2595	0.0163993	0.337553	0.0202343	0.416282	0.209531	No
smoking_initiation	14	77029375	78029375	cg10024505	76818832	-	-	76321507	77318518	2250	754	0.097657	0.0110302	0.612845	0.0690105	0.209457	No
smoking_initiation	18	72035282	73035282	cg15738473	72782810	-	-	72283018	73282437	1758	1143	0.0146975	0.63396	0.0032225	0.138789	0.209331	No
smoking_initiation	16	69076894	70607394	cg07739668	69778914	NOB1	Body	69280323	70272144	1515	1515	0.0398903	0.630954	0.00714071	0.112737	0.209278	No
smoking_initiation	6	26754967	30729306	cg07138603	27835385	HIST1H1B	TSS200	27578761	28335378	1264	1264	0.0694783	0.610869	0.0113052	0.0991886	0.209159	No
smoking_initiation	5	78808315	80763865	cg21292379	79378293	CTD-2201I18.1|THBS4	Body	78878762	79878235	2107	2107	2.11e-07	4.28e-08	0.657571	0.133288	0.20914	Yes
smoking_initiation	17	1495177	2495177	cg02376827	1961510	HIC1	Body	1462012	2455905	1743	1705	0.0747275	0.474172	0.0330068	0.209231	0.208863	No
smoking_initiation	10	21532942	22532942	cg14728071	22030034	MLLT10	3'UTR	21530325	22526125	900	892	2.82e-07	0.0440316	4.79e-06	0.747138	0.208825	No
smoking_initiation	6	111158371	112158371	cg04697126	111136637	CDK19|AMD1	TSS200|5'UTR	110636865	111636182	2099	1046	1.38e-06	0.662813	2.67e-07	0.12837	0.208815	No
smoking_initiation	16	69076894	70607394	cg16439003	69975149	WWP2	3'UTR	69475392	70473934	1310	1310	0.016096	0.254565	0.0309727	0.489638	0.208729	No
smoking_initiation	2	144900317	146640132	cg15673427	146356459	-	-	145856863	146856401	1550	1251	9.1e-14	0.573146	3.47e-14	0.218228	0.208626	No
smoking_initiation	20	61488382	62488382	cg14697115	62599285	ZNF512B	Body|ExonBnd	62099296	62918893	1665	904	0.000504006	2.31e-05	0.756494	0.0344953	0.208484	No
smoking_initiation	13	100046450	101712300	cg04734020	100883691	PCCA	Body	100383691	101378195	2056	2056	0.170935	0.467629	0.0410274	0.112031	0.208378	No
smoking_initiation	7	1370794	2370794	cg07685601	1891771	MAD1L1	Body	1402447	2390174	1734	1713	0.00121729	0.668637	0.000221954	0.121707	0.208216	No
smoking_initiation	7	1370794	2370794	cg12163781	1855682	MAD1L1	3'UTR	1380121	2354352	1724	1724	0.00125956	0.691852	0.000179715	0.0985058	0.208203	No
smoking_initiation	5	59621271	60621271	cg18089146	60472989	-	-	59973906	60972390	1591	1113	1.16e-11	3.06e-10	0.0288822	0.76296	0.208158	Yes
smoking_initiation	17	37324339	38324339	cg01169085	37913073	-	-	37413248	38412221	1399	1298	0.415503	0.0971889	0.226581	0.0527909	0.207936	No
smoking_initiation	6	41401763	42401763	cg19848720	41755391	TOMM6	1stExon|5'UTR	41255490	42255274	1964	1424	0.457204	0.0513559	0.255131	0.0284499	0.207859	No
smoking_initiation	7	1370794	2370794	cg14626793	1269837	-	-	770493	1769473	1880	445	0.0012246	0.662878	0.000236546	0.127835	0.207826	No
smoking_initiation	4	147297913	148297913	cg18057932	148439792	EDNRA	Body|5'UTR	147941072	148938598	1263	603	0.0032219	0.701029	0.000403249	0.0875323	0.207814	No
smoking_initiation	5	86303812	89371745	cg18205770	87439353	-	-	86942172	87938557	1118	1118	7.38e-07	0.686808	1.14e-07	0.105569	0.207622	No
smoking_initiation	15	83393243	84393243	cg12250049	83951663	BNC1	Body	83452049	84451404	1648	1508	0.000552345	0.6369	0.000134664	0.155072	0.207341	No
smoking_initiation	17	43621579	45293283	cg24850243	44229699	KANSL1	Body	43730370	44699851	3531	3531	0.179435	0.0691976	0.39281	0.151276	0.207281	No
smoking_initiation	6	108494161	109494161	cg01513307	108479557	-	-	107983816	108977107	1258	434	0.000166105	4.92e-05	0.611751	0.180821	0.207213	No
smoking_initiation	20	29393501	31675258	cg27626012	31434429	MAPRE1	Body|ExonBnd	30934732	31934178	1559	1272	0.125756	0.530349	0.0262504	0.110498	0.207146	No
smoking_initiation	3	47490500	50681136	cg01204305	49756497	RNF123|AMIGO3	Body|1stExon	49260646	50255666	1213	1213	0.0016543	0.673925	0.000287971	0.117106	0.207027	No
smoking_initiation	16	69076894	70607394	cg27089978	69805697	WWP2	5'UTR	69308099	70303580	1502	1502	0.0399232	0.631467	0.00724553	0.114396	0.206968	No
smoking_initiation	7	1370794	2370794	cg26945846	2004389	MAD1L1	Body	1508191	2504021	1888	1630	0.00123028	0.675773	0.000212015	0.116249	0.206535	No
smoking_initiation	8	59314666	60314666	cg05593985	60051356	-	-	59551837	60551066	1680	1505	2.99e-05	0.676851	5.18e-06	0.117004	0.20611	No
smoking_initiation	3	47490500	50681136	cg10599951	49397767	RHOA	Body	48898749	49896618	1005	1005	0.00236264	0.695042	0.000327573	0.0961594	0.206108	No
smoking_initiation	11	65061468	66061468	cg13229961	65560701	OVOL1	Body	65063553	66060546	1371	1371	1.33e-17	6.84e-19	0.755349	0.0387723	0.205878	Yes
smoking_initiation	3	52386605	54266212	cg16786712	53381977	DCP1A	TSS1500	52882353	53881830	1841	1841	0.176449	0.389731	0.0711455	0.156936	0.205738	No
smoking_initiation	8	90637052	93744504	cg00780456	92046216	TMEM55A	Body	91547420	92544192	1411	1411	0.0163508	0.475887	0.0100398	0.292001	0.205722	No
smoking_initiation	17	26823322	27823322	cg01008904	27468334	MYO18A	Body	26975574	27967947	1264	1105	0.256233	0.387255	0.0601438	0.0906922	0.205676	No
smoking_initiation	2	137071174	138807575	cg10718991	136874580	CXCR4	TSS1500|Body	136374903	137372841	1615	697	0.386819	0.152645	0.182993	0.0720062	0.205537	No
smoking_initiation	15	63398709	64398709	cg15255402	63827878	USP3	Body	63328007	64327492	2213	1984	0.372046	0.0383187	0.348463	0.0356843	0.205489	No
smoking_initiation	1	31695819	32695819	cg04335726	32242173	-	-	31742629	32738415	1186	1141	0.426361	0.281433	0.0523663	0.0343606	0.205479	No
smoking_initiation	6	26754967	30729306	cg07660236	28367883	ZSCAN12	TSS1500	27868792	28867755	2260	2260	0.0482402	0.491796	0.0227511	0.231735	0.205477	No
smoking_initiation	11	65061468	66061468	cg01097872	65560763	OVOL1	Body	65063553	66060546	1371	1371	3e-25	1.55e-26	0.755823	0.0387973	0.20538	Yes
smoking_initiation	11	111492273	113412811	cg11323042	113295526	DRD2	5'UTR	112796011	113795224	2227	1207	1.62e-19	0.630891	4.2e-20	0.163746	0.205362	No
smoking_initiation	11	113494505	114494505	cg11323042	113295526	DRD2	5'UTR	112796011	113795224	2227	880	1.62e-19	0.630891	4.2e-20	0.163746	0.205362	No
smoking_initiation	16	69076894	70607394	cg00419333	69458555	CYB5B	1stExon|5'UTR	68958702	69958495	1595	1446	0.0328291	0.509492	0.0152871	0.237043	0.205349	No
smoking_initiation	1	43511737	44511737	cg25095366	44010158	PTPRF	5'UTR	43523549	44510128	1597	1597	3.6e-08	0.661674	7.25e-09	0.133125	0.205201	No
smoking_initiation	2	124205	1124205	cg06534853	662602	-	-	162658	1162516	3320	3027	1.04e-06	0.600305	3.37e-07	0.194612	0.205081	No
smoking_initiation	6	26754967	30729306	cg02163885	27729346	-	-	27578761	28228342	1027	1027	7.39e-26	5.36e-25	0.0962747	0.698706	0.205019	Yes
smoking_initiation	3	47490500	50681136	cg07482871	49166107	LAMB2	Body|ExonBnd	48666503	49665976	927	927	0.00249818	0.399218	0.00244705	0.390841	0.204996	No
smoking_initiation	17	1495177	2495177	cg18064103	2233880	TSR1|SNORD91B|SNORD91A	TSS1500|Body	1734072	2733794	1629	1350	0.0921658	0.584653	0.0161235	0.102074	0.204984	No
smoking_initiation	5	164596435	168114971	cg04595854	167147402	TENM2	Body	166647407	167645010	1684	1684	9.74e-07	0.659535	2e-07	0.135491	0.204972	No
smoking_initiation	6	163307748	164307748	cg10102384	163148018	PACRG|PARK2	TSS200|TSS1500|Body	162648138	163647904	3215	898	0.356389	0.0549599	0.332621	0.0510898	0.20494	No
smoking_initiation	22	37897797	38897797	cg13303067	38143715	TRIOBP	Body	37643846	38643420	1707	1283	0.0570665	0.00397958	0.686375	0.0476601	0.204919	No
smoking_initiation	2	124205	1124205	cg14432130	441802	-	-	12371	941678	2575	2424	1.06e-06	0.612185	3.17e-07	0.183094	0.20472	No
smoking_initiation	5	106325618	107865642	cg12012865	107041605	-	-	106541842	107541291	2434	2434	0.00276271	0.60146	0.000875221	0.190336	0.204566	No
smoking_initiation	4	140386963	141386963	cg04220088	141294522	SCOC	TSS200|Body	140794560	141794469	1591	842	0.00307686	0.65289	0.000655637	0.138918	0.20446	No
smoking_initiation	1	65969643	66969643	cg23615488	66869943	-	-	66370116	67369705	2463	1268	2.83e-06	0.626365	7.66e-07	0.169243	0.204389	No
smoking_initiation	1	153706358	155533918	cg04035904	154722039	KCNN3	Body	154222277	155222001	1633	1633	0.127761	0.586201	0.0146673	0.0670932	0.204277	No
smoking_initiation	14	27856733	29816842	cg09231862	29235376	FOXG1	TSS1500	28735928	29735271	1791	1791	0.012878	0.638656	0.00285436	0.141351	0.20426	No
smoking_initiation	15	83393243	84393243	cg25177851	83220472	CPEB1	Body	82827938	83720413	937	615	0.0240794	0.697274	0.00249592	0.072071	0.20408	No
smoking_initiation	20	29393501	31675258	cg13635516	31123396	-	-	30623540	31623170	1563	1563	0.121686	0.533566	0.0261721	0.114554	0.204022	No
smoking_initiation	17	1495177	2495177	cg04584833	1928794	RTN4RL1	TSS1500	1429585	2428703	1754	1634	0.0686289	0.435545	0.0397668	0.252172	0.203887	No
smoking_initiation	16	220986	1220986	cg06505619	698072	WDR90|FAM195A	TSS1500|Body	199540	1170512	1555	1543	0.245322	0.328914	0.0949265	0.127068	0.203769	No
smoking_initiation	6	26754967	30729306	cg17651821	27841683	HIST1H4L	TSS1500	27578761	28341535	1275	1275	0.0251114	0.222254	0.055762	0.493329	0.203544	No
smoking_initiation	10	102686838	105665256	cg01738213	104723301	CNNM2	Body	104223628	105223118	1795	1795	2.16e-05	0.532035	1.07e-05	0.26445	0.203483	No
smoking_initiation	2	43750149	45659091	cg04396321	45437858	LINC01121	Body	44938350	45937414	2395	1789	8.52e-06	0.629514	2.26e-06	0.167131	0.203344	No
smoking_initiation	3	47490500	50681136	cg16261711	50469734	CACNA2D2	Body	49970013	50969703	1229	712	0.00632689	0.711843	0.000693873	0.077865	0.203271	No
smoking_initiation	18	53161743	54161743	cg24403641	53687149	-	-	53190188	54185283	1694	1656	0.0426221	0.0085978	0.620635	0.124992	0.203153	No
smoking_initiation	1	43511737	44511737	cg23848055	44240621	ST3GAL3	Body	43740639	44740244	1558	1142	3.6e-08	0.661978	7.35e-09	0.134948	0.203074	No
smoking_initiation	11	45893574	46893574	cg14394264	46121221	PHF21A	5'UTR	45621378	46616790	1108	601	0.0782132	0.0398113	0.450074	0.228889	0.203012	No
smoking_initiation	6	26754967	30729306	cg01530154	28661712	-	-	28162087	29161708	2375	2375	0.0169289	0.0853834	0.114994	0.579784	0.20291	No
smoking_initiation	1	43511737	44511737	cg24872116	44052278	PTPRF	Body	43552317	44552140	1632	1529	1.86e-08	0.342445	2.47e-08	0.454695	0.20286	No
smoking_initiation	13	79691873	81681452	cg04925460	81547075	-	-	81047209	82046795	2567	1810	0.221059	0.423238	0.0525235	0.100358	0.202821	No
smoking_initiation	16	220986	1220986	cg15759696	698635	WDR90	TSS1500	199540	1170512	1555	1543	0.182678	0.244924	0.158002	0.211638	0.202758	No
smoking_initiation	6	26754967	30729306	cg15088539	28911926	-	-	28411941	29411678	2430	2430	0.0265349	0.0287563	0.356241	0.385861	0.202607	No
smoking_initiation	10	102686838	105665256	cg22675645	103590587	KCNIP2	Body	103090671	104090311	1071	1071	0.0572777	0.547637	0.0182586	0.17437	0.202457	No
smoking_initiation	3	47490500	50681136	cg20322563	48780235	-	-	48280492	49279731	941	941	3.37e-07	9.47e-08	0.622711	0.174884	0.202405	Yes
smoking_initiation	20	29393501	31675258	cg16427967	30697241	TM9SF4	TSS200	30201092	31197137	1102	1102	0.220433	0.478589	0.03115	0.0674282	0.2024	No
smoking_initiation	12	55974480	56974480	cg24328520	56549827	MYL6B	Body	56050030	57049774	695	637	0.0977838	0.642375	0.00762598	0.0498953	0.202319	No
smoking_initiation	20	53962393	54962393	cg27393304	54762380	-	-	54262696	55262092	1794	1350	0.00233257	0.649732	0.000521781	0.145138	0.202275	No
smoking_initiation	3	52386605	54266212	cg27125504	52865637	ITIH4	TSS1500	52366044	53363940	1652	1634	0.0586685	0.234473	0.101095	0.403833	0.201931	No
smoking_initiation	5	133365452	134365452	cg21752471	133861794	PHF15	TSS200	133362631	134361062	1363	1359	4.71e-06	2.56e-07	0.757214	0.0408936	0.201887	Yes
smoking_initiation	6	26754967	30729306	cg11262757	27280423	POM121L2	TSS1500	27578761	27779506	270	270	0.41916	0.297282	0.0479285	0.0337906	0.20184	No
smoking_initiation	1	31695819	32695819	cg15647481	32697780	MTMR9L	Body	32199176	33197772	810	387	0.56217	0.177234	0.0448708	0.0139445	0.201781	No
smoking_initiation	8	8208714	11263655	cg17552020	10697618	PINX1|LOC101929229	TSS1500|Body	10197627	11197598	2922	2922	0.103234	0.512203	0.0307126	0.152181	0.20167	No
smoking_initiation	7	1370794	2370794	cg22372849	1501248	-	-	1001583	1999694	1948	1011	0.00117698	0.646382	0.000274634	0.150624	0.201543	No
smoking_initiation	8	8208714	11263655	cg13519851	10916560	XKR6	Body	10416894	11416428	2716	2218	0.00129449	0.00633814	0.134176	0.656756	0.201435	No
smoking_initiation	16	220986	1220986	cg19428589	1048154	-	-	548573	1546861	1642	995	0.300856	0.403757	0.0402434	0.0538064	0.201338	No
smoking_initiation	3	74454560	75454560	cg23443127	75229143	-	-	74729171	75501070	1485	1473	0.0104959	0.668657	0.00185019	0.117668	0.201329	No
smoking_initiation	7	117023709	118023709	cg26591391	117644097	-	-	117146393	118143598	1746	1442	5.08e-07	0.693776	7.7e-08	0.10497	0.201253	No
smoking_initiation	1	7291461	8984823	cg01771201	8427556	RERE	Body|5'UTR	7927789	8926868	1765	1765	0.00722016	0.398835	0.00698731	0.385771	0.201187	No
smoking_initiation	1	43511737	44511737	cg15524063	43832916	ELOVL1	5'UTR	43333247	44332380	1718	1405	3.85e-08	0.70818	4.95e-09	0.0908513	0.200968	No
smoking_initiation	6	26754967	30729306	cg09797577	28778226	-	-	28278688	29277619	2454	2454	0.115096	0.478658	0.0398451	0.165505	0.200896	No
smoking_initiation	16	220986	1220986	cg01747221	1035308	SOX8	Body	535420	1534539	1628	1021	0.274664	0.368608	0.0666255	0.0892127	0.20089	No
smoking_initiation	10	102686838	105665256	cg26207201	104629179	AS3MT	TSS200	104131751	105129103	1829	1829	2.18e-05	0.538047	1.06e-05	0.261046	0.200875	No
smoking_initiation	7	1370794	2370794	cg01632311	2281785	FTSJ2|NUDT1	TSS200|TSS1500|Body	1792688	2781682	2125	1298	0.0729487	0.584856	0.0157086	0.12574	0.200746	No
smoking_initiation	1	153706358	155533918	cg07481104	153722145	INTS3	Body	153222657	154221224	1334	560	0.0293503	0.686909	0.00341267	0.0796689	0.200659	No
smoking_initiation	2	200436399	201436399	cg18296451	200805101	TYW5	Body	200305460	201305086	1374	1331	0.0431526	0.637581	0.00753669	0.111154	0.200575	No
smoking_initiation	9	121561948	122561948	cg27076570	121972390	BRINP1	Body	121472975	122472317	1806	1617	0.433654	0.123768	0.188551	0.0536134	0.200413	No
smoking_initiation	3	47490500	50681136	cg22229016	50304279	SEMA3B	TSS1500	49804290	50804163	1078	892	0.00376048	0.724282	0.000370985	0.0712528	0.200334	No
smoking_initiation	16	69076894	70607394	cg08419373	69970950	WWP2	Body	69471417	70464818	1322	1322	0.041416	0.655014	0.00615372	0.0971239	0.200292	No
smoking_initiation	2	161601261	163302993	cg11706030	163225840	-	-	162730312	163725572	967	404	0.00012795	0.733853	1.15e-05	0.0659527	0.200054	No
smoking_initiation	3	47490500	50681136	cg14930269	49142045	QARS	Body	48643648	49642027	914	914	0.0039584	0.6325	0.00101864	0.162565	0.199958	No
smoking_initiation	15	83393243	84393243	cg20822365	83621694	HOMER2	TSS1500	83167064	84119803	1411	1105	0.000594091	0.685034	9.94e-05	0.114368	0.199905	No
smoking_initiation	17	26823322	27823322	cg18258716	26688949	TMEM199	3'UTR	26189496	27188296	788	297	0.371792	0.328398	0.0531976	0.0467887	0.199824	No
smoking_initiation	18	72035282	73035282	cg25315613	72950207	TSHZ1	Body|5'UTR	72452438	73450053	1901	914	0.0134145	0.582883	0.00459143	0.199306	0.199805	No
smoking_initiation	2	43750149	45659091	cg01132048	45139935	-	-	44639952	45638955	2375	2375	4.85e-08	0.00358183	1.08e-05	0.796894	0.199513	No
smoking_initiation	6	26754967	30729306	cg21750589	28321301	ZKSCAN3|ZNF323	5'UTR	27825860	28821169	2177	2177	0.0251075	0.261216	0.0451048	0.469067	0.199505	No
smoking_initiation	18	42158643	43158643	cg21186506	43193278	SLC14A2	TSS1500	42693561	43691998	2509	1167	0.00618727	0.638363	0.00150014	0.154575	0.199375	No
smoking_initiation	7	132583234	134089846	cg24445972	133261156	EXOC4	Body	132761321	133761097	1597	1597	0.0311151	0.607461	0.00791621	0.154349	0.199158	No
smoking_initiation	1	49011424	52273078	cg26249046	50489823	AGBL4	TSS200	49990335	50989435	991	991	0.0196306	0.72566	0.0014687	0.0540925	0.199148	No
smoking_initiation	5	59621271	60621271	cg26051780	60968905	C5orf64|LOC101928651	Body	60469912	61468440	1528	237	1.19e-07	7.14e-08	0.500571	0.300303	0.199126	Yes
smoking_initiation	7	1370794	2370794	cg03958363	1587692	TMEM184A	Body	1088368	2087545	1850	1144	0.00117845	0.647289	0.000277466	0.152205	0.19905	No
smoking_initiation	1	95914335	96914335	cg26267890	96420019	-	-	95920263	96919744	2237	2225	0.00997678	0.644009	0.00224647	0.144813	0.198955	No
smoking_initiation	16	69076894	70607394	cg27505737	69821019	WWP2	Body	69321768	70315911	1490	1490	0.0384136	0.607581	0.00923245	0.145829	0.198944	No
smoking_initiation	1	65969643	66969643	cg17726558	66722012	PDE4B	Body	66222161	67221552	2449	1554	2.78e-06	0.615413	8.41e-07	0.185704	0.198879	No
smoking_initiation	6	26754967	30729306	cg20734448	27568835	-	-	27578761	28068426	696	696	0.0778107	0.370499	0.0612738	0.291559	0.198858	No
smoking_initiation	10	102686838	105665256	cg23911134	103543830	NPM3	TSS1500	103044145	104043516	1112	1112	0.0169654	0.0836573	0.118173	0.582517	0.198687	No
smoking_initiation	14	77029375	78029375	cg08320670	77543192	LOC102724190	TSS1500	77049704	78042979	2352	2284	0.458552	0.143538	0.151894	0.0473477	0.198668	No
smoking_initiation	3	47490500	50681136	cg23581009	50310506	SEMA3B|MIR6872	TSS200|Body	49810961	50809998	1076	880	0.00527391	0.706035	0.00066937	0.0894121	0.198609	No
smoking_initiation	7	96129103	97129103	cg23677657	96619076	DLX6AS	Body	96120622	97118489	1915	1897	0.171205	0.468699	0.0432791	0.118284	0.198533	No
smoking_initiation	2	144900317	146640132	cg00602811	145278564	ZEB2	TSS1500	144778594	145777909	838	776	0.0350849	0.545398	0.0133738	0.207698	0.198446	No
smoking_initiation	3	47490500	50681136	cg06039201	50737816	DOCK3	Body	50238147	51237015	1226	327	0.167172	0.558398	0.0175576	0.0584486	0.198423	No
smoking_initiation	17	7303118	8303118	cg14485414	7811107	CHD3	Body	7318061	8310762	1882	1877	0.364593	0.291741	0.0807943	0.0644518	0.198421	No
smoking_initiation	16	69076894	70607394	cg01634892	69563685	-	-	69064790	70062095	1591	1580	0.0390583	0.612876	0.0089791	0.140695	0.198391	No
smoking_initiation	3	52386605	54266212	cg26254580	52886414	TMEM110|TMEM110-MUSTN1	Body	52386808	53385418	1663	1663	0.136474	0.545471	0.0240014	0.0957328	0.198321	No
smoking_initiation	10	63174885	64174885	cg18237739	63167726	TMEM26	3'UTR	62669777	63667446	1675	1050	2.53e-05	0.699392	3.71e-06	0.102325	0.198254	No
smoking_initiation	7	1370794	2370794	cg21329727	2203782	MAD1L1	Body	1706796	2703464	2007	1377	0.0614067	0.589374	0.0142641	0.136706	0.198249	No
smoking_initiation	17	1495177	2495177	cg12357364	1557144	PRPF8	Body	1058299	2056647	1782	1007	0.168897	0.462498	0.0456371	0.124772	0.198196	No
smoking_initiation	3	47490500	50681136	cg22692040	50143156	RBM5	Body|ExonBnd	49644012	50642975	1032	1032	0.0025834	0.640365	0.000639284	0.158266	0.198146	No
smoking_initiation	1	179283167	180283167	cg20431748	179555999	-	-	179056558	180055675	3090	2598	8.75e-10	3.41e-11	0.772193	0.0298906	0.197916	Yes
smoking_initiation	8	26925349	27925349	cg14420975	27179964	PTK2B	1stExon|5'UTR	26680068	27679593	2980	1891	1.44e-07	0.555794	6.39e-08	0.246294	0.197911	No
smoking_initiation	11	27179916	29152996	cg27471384	28723777	-	-	28224525	29223372	1781	1631	0.041723	0.456506	0.0254658	0.278432	0.197873	No
smoking_initiation	6	26754967	30729306	cg17711252	30857892	MIR4640|DDR1	TSS1500|Body	30357956	31357626	9511	1482	0.030016	0.0146366	0.50943	0.248214	0.197703	No
smoking_initiation	10	102686838	105665256	cg23256466	104159199	NFKB2	Body	103659601	104659018	1410	1410	4.95e-05	0.647987	1.18e-05	0.154355	0.197596	No
smoking_initiation	6	26754967	30729306	cg11587012	27858789	HIST1H3J	TSS1500	27578761	28358335	1337	1337	0.0632102	0.578513	0.0158567	0.144926	0.197493	No
smoking_initiation	6	26754967	30729306	cg08755130	29705878	LOC285830	Body	29206045	30205643	7294	7294	3.18e-10	1.26e-10	0.575513	0.227307	0.197179	Yes
smoking_initiation	3	107497514	108497514	cg17543585	108014368	HHLA2	TSS1500	107514506	108514196	2104	2050	0.352515	0.232459	0.131428	0.0864704	0.197127	No
smoking_initiation	1	90689731	91689731	cg00887974	91226582	-	-	90728042	91726288	2126	2056	0.0809224	0.586755	0.0164148	0.118824	0.197084	No
smoking_initiation	11	27179916	29152996	cg12171271	27382008	CCDC34	Body	26883660	27881272	1980	1323	4.06e-05	0.0432286	0.000712452	0.758935	0.197083	Yes
smoking_initiation	15	83393243	84393243	cg16239296	83736925	BTBD1	TSS1500	83237691	84236464	1561	1296	0.000581906	0.670986	0.000114013	0.13127	0.197048	No
smoking_initiation	17	7303118	8303118	cg19786602	7966326	-	-	7467461	8464856	1667	1449	0.381258	0.30189	0.0670323	0.0528809	0.196939	No
smoking_initiation	1	43511737	44511737	cg08697709	43759320	-	-	43261051	44258931	1717	1281	3.35e-08	0.615788	1.02e-08	0.187284	0.196928	No
smoking_initiation	11	85480958	86480958	cg17448223	86085026	CCDC81	TSS1500	85585206	86584946	2921	2607	0.0401504	0.443749	0.0265318	0.293038	0.196531	No
smoking_initiation	8	26925349	27925349	cg14481085	27477939	-	-	26978153	27977583	2613	2520	1.6e-07	0.616975	4.84e-08	0.186501	0.196524	No
smoking_initiation	1	65969643	66969643	cg11741987	66457416	PDE4B	TSS1500|Body	65958006	66957368	2363	2337	1.76e-06	0.38994	1.87e-06	0.413565	0.196492	No
smoking_initiation	9	86207289	87207289	cg27249002	86616298	RMI1	Body	86117401	87114330	2259	2111	0.169771	0.498886	0.0343147	0.10064	0.196388	No
smoking_initiation	2	224972985	226832033	cg12318392	226265684	NYAP2	1stExon|5'UTR	225766163	226765599	2294	2294	5.48e-28	2.17e-27	0.162176	0.641487	0.196337	Yes
smoking_initiation	7	114440159	115440159	cg14285992	114740091	LINC01393	Body	114240426	115235620	1604	1356	0.296258	0.344614	0.0753661	0.0874713	0.19629	No
smoking_initiation	8	8208714	11263655	cg14280348	9776961	-	-	9282498	10275849	972	972	0.461515	0.218367	0.0842206	0.0396531	0.196244	No
smoking_initiation	16	69076894	70607394	cg09419444	69958792	WWP2	TSS200|Body	69458980	70449211	1354	1354	0.0229249	0.362578	0.0248877	0.393424	0.196185	No
smoking_initiation	7	132583234	134089846	cg23037765	134013030	-	-	133516191	134512961	2810	1522	0.0494572	0.515701	0.0209112	0.217849	0.196081	No
smoking_initiation	10	102686838	105665256	cg01667636	104572092	WBP1L	Body	104072327	105070837	1827	1827	1.37e-05	0.338542	1.89e-05	0.465359	0.196066	No
smoking_initiation	12	55974480	56974480	cg15571223	56652630	ANKRD52	TSS1500	56153288	57151403	767	563	0.0982148	0.645307	0.00802539	0.0525338	0.195919	No
smoking_initiation	6	111158371	112158371	cg27320655	111805083	TRAF3IP2-AS1|REV3L	TSS200|Body	111305105	112303463	1565	1397	4.09e-07	0.702677	5.92e-08	0.101478	0.195845	No
smoking_initiation	18	77074374	78074374	cg01734865	77633950	KCNG2	Body	77134252	78015230	2025	2025	0.000397738	0.00025765	0.487797	0.315793	0.195754	No
smoking_initiation	5	86303812	89371745	cg21153697	87437337	-	-	86937440	87936379	1122	1122	7.71e-07	0.717759	9.34e-08	0.0867179	0.195522	No
smoking_initiation	7	1370794	2370794	cg13375262	1991782	MAD1L1	Body	1493670	2491654	1848	1634	0.00124025	0.681246	0.000222091	0.121795	0.195496	No
smoking_initiation	15	47185010	48185010	cg18638998	47656820	SEMA6D	5'UTR	47157196	48155824	2155	2099	2.57e-07	0.619699	7.67e-08	0.184879	0.195422	No
smoking_initiation	11	40936297	41936297	cg23994864	41415790	LRRC4C	5'UTR	40916899	41915728	2319	2295	9.14e-06	2.02e-06	0.658836	0.145732	0.195421	Yes
smoking_initiation	1	45996709	46996709	cg06660332	47009707	-	-	46510570	47509513	1747	853	0.443924	0.128909	0.17975	0.0520013	0.195416	No
smoking_initiation	9	133834588	135407263	cg09708002	135018611	-	-	134521838	135517665	1789	1610	0.0463243	0.580463	0.0131648	0.164766	0.195282	No
smoking_initiation	16	220986	1220986	cg20104307	778658	HAGHL	Body	280195	1278063	1566	1479	0.11895	0.159488	0.224917	0.301374	0.195271	No
smoking_initiation	5	86303812	89371745	cg23296058	86708877	CCNH	TSS200	86209380	87205046	1337	1079	0.358733	0.324382	0.0640489	0.0577207	0.195116	No
smoking_initiation	16	69076894	70607394	cg10367066	69819686	WWP2	5'UTR	69319734	70315911	1493	1493	0.0398084	0.629642	0.0080727	0.127489	0.194987	No
smoking_initiation	7	132583234	134089846	cg14973900	133981195	SLC35B4	Body	133483167	134480587	2775	1578	0.045743	0.494091	0.0224948	0.242782	0.194889	No
smoking_initiation	14	77029375	78029375	cg02058358	76819107	-	-	76321507	77318518	2250	754	0.525383	0.0593413	0.198267	0.0221991	0.194809	No
smoking_initiation	15	66976952	67976952	cg09378610	67492223	-	-	66992715	67991606	2045	2024	3.94e-06	8.42e-07	0.663462	0.141732	0.194801	Yes
smoking_initiation	6	155931856	156931856	cg05287257	157197533	ARID1B	Body	156697681	157693920	1237	421	5.63e-07	7.8e-09	0.794442	0.0108113	0.194746	Yes
smoking_initiation	6	157238258	158238258	cg05287257	157197533	ARID1B	Body	156697681	157693920	1237	371	5.63e-07	7.8e-09	0.794442	0.0108113	0.194746	Yes
smoking_initiation	17	1495177	2495177	cg11666571	2362499	METTL16	Body	1862768	2855602	1515	1116	0.0956528	0.606624	0.0140562	0.0889486	0.194718	No
smoking_initiation	11	63633552	64633552	cg15789483	64189134	-	-	63689879	64688264	1087	1029	0.132387	0.108899	0.309598	0.254476	0.19464	No
smoking_initiation	12	120583279	121583279	cg13951576	121148154	UNC119B	TSS200	120649970	121647870	2069	1853	0.105342	0.520032	0.0303607	0.149683	0.194582	No
smoking_initiation	1	45996709	46996709	cg14415160	47010105	-	-	46510570	47509513	1747	853	8.04e-18	2.33e-18	0.624333	0.181102	0.194565	Yes
smoking_initiation	11	111492273	113412811	cg01481208	113645580	ZW10	TSS1500	113146785	114143341	2092	438	2.75e-06	1.8e-07	0.756162	0.049278	0.194558	Yes
smoking_initiation	11	113494505	114494505	cg01481208	113645580	ZW10	TSS1500	113146785	114143341	2092	1514	2.75e-06	1.8e-07	0.756162	0.049278	0.194558	Yes
[truncated: 224,778+ more rows]
